# Supplementary material for: Genome assembly and characterization of a complex zfBED-NLR gene-containing disease resistance locus in Carolina Gold Select rice with Nanopore sequencing
Source: PLoS Genet. 2020 Jan 27;16(1):e1008571. doi: 10.1371/journal.pgen.1008571 (PMC7004385; doi:10.1371/journal.pgen.1008571)
Supplement: S3 Table — (TXT) [file pgen.1008571.s003.txt]

Cloned R-genes
R_Xa1	PIVGNGGIGKTTLAQLVCKDLQFNVKIWVYVSDKFDVVKITRQILDHVSNFLIVLDDVWEIRTDDTGNMIILTTRIQSIAKSLGTLKDDDIWSLFKVHAFLKGNPLAAKTVGSLLGTNLTIIMQALKLSYDHLSNPLQQCVSYCSLFPKGYSFSKAQLIQIWIAQ
R_RGA5	AIVGPAGIGKTALATELYRDHQFECRAFVRASRKPDMQRLLGGILSQVQRYLIIIDGLWETAVWNSFSRILITADIEQVALECCG---------------CGGLPLAIISIAGLLGSQPENVKETLNLSYNSLPHPFKTCLLYLGMYPDGHIMLKADLMKQWSAE
R_RGA4	AIVGFCGLGKTALAAEAYNRE-----------------------------YFIVIDDIQTEDQWKIGSRIVVTTTIQSVANACCSLDKNCSKQLLSKKACCDGQPLALVTIGEFLQANGWP---------------LKACLLYFGMFPSDHPIRRKSLLRRWLAE
R_Pita	SIVGSGGVGKTTLATEFYRLHPFDCRAFVRTPRKPDMTKILTDMLSQLRPYFIIIEDLWASSMWDSCSRILITTEIEPVALACCG---------------CGGLPLAITITARHFKSQLLDMRQVLNLIYNNLPHCLKACLLYLSIYKEDYIIRKANLVRQWMAE
R_Pit	GIQGMGGIGKTTLAQKIYNEQKFQVHIWLCISQNYTETSLLKQAIRMAGGVFLVLDDVWKSDVWILNSHILVTSRNLDVLVEMHA---------------CDGLPLAIKVVAGVLSTKRTRLGGPLYLSYSNLPPELKQCFLWCALLPSNFVIRRDAVAYWWVAE
R_Pik2	SIVGFGGVGKTTIATALYRKVKFQCRASVAVSQNYDQGKVLNSILSQVSNYILLIDDIWSAETWEKGGRIIVTTRFQAVGSTCSPLTDDESQNLFNTSICCGGLPLAIVSMAGLVACNPRKVTRILDCCYNDLPADLKTCLLYLSIFPKGWKISRKRLSRRWIAE
R_Pik1	CILGLPGGGKTTIARVLYHALQFQCRVFASISPSSSPSPNLTETLADIFAYLIVIDDIWHWEEWELGGRIIMTTRLNSIAEKCHT---------------CYGMPLALIWLSSALVGEIEE---------------LRTLLLYCSAYHWSNRIERGRLVRRWIAE
R_Pid3	SVWGMGGIGKTALVANVYNAIDFDTCAWITVSQSYEADDLLRRTAQEFRKYVLVLDDVWNANVWFNIGRIILTSRNYDVALLAHELEKHHAWDLFCKEAFCNGLPIAIVCIGRLLSFQGSTMNIILKISLEDLPHNIKNCFLYCSMFPENYVMKRKSLVRLWVAE
R_Pib	SVWGMGGLGKTTLVSGVYQSPKFDKYVFVTIMRPFILVELLRSLAEQLHKCLIVLDDFSDTSEWDKTSRIIVTTRKENIANHCSGLKHNDALCLLSEKVFCDGLPLAIVVIGGFLANRPKTIRTVLEKSYDGLPYHLKSCFLYLSIFPEDQIISRRRLVHRWAAE
R_Pi63	PIVGIGGIGKTTLARFVYRDQHFDLQIWICVSTKFNEVRLTLEILEHEILFLIILDDMWEDRDSSTGCAVLATTRRNSVAQMIGTLDKKEFWLFFKACAFLKGCPLAARSVGALLNRDVSYIIPILKLSYDYLPFHLQCCFSYCSLFPEDHQFSGETLVQAWISQ
R_Pi52	PIVGLAGLGKTAVAKLIFHEQNFDQRIWVHLDKKLDLNKIANSIISQVNQSLIVLDDLFSTEENQKGTKIIVTTSSEISAELIHTLSEGDCSTIFCQRAFCEGIPAVAYSLGSLVRNKNKE---------------LKSCFAYLSTIPKGTIIDREKLIEQWIAL
R_Pi5	PIVGPVGFGKTSLAQLVFNDT--------------------------------------------TESKIIVTTHSNKVAKLISTLSEDDCLKIFSQRAMCEGTPLVANFLGSVVNAQRQR---------------LRLCFVYCSIFPKGTVIEKKKLIQQWIAL
R_Pi37	AIVAHGGAGKSTLAQCVYNDKHFDVRMWVCISRKLDVHRHTREIIESATNFLLVLDDVWFDESVNEGSRVLVTSRRDVLPAALHCMEDAEFLALFKYHAFLGQSPLAARTVGSQLSRNKDI---------------LQRCFLYCSLFPKGHKYKIDEMVDLWVAE
R_Pi36	YVVGMGGLGKTTLATAVYEKIGFPLNAFVPIGQNPNMKAILWNILHRLGSFFIVIDDIWDKPSWQYGSKILVTTRKSEVATIISDLSHDNSKELLYTRTGCAGVPLAIITIASLLASRSGLTKRILSFSYYDLPSHLKNCLLYLSMFPEDYKIDKNHLIWMWIAE
R_Pi2	CVVGMGGLGKTALSRKIFESENFPCNAWITVSQSFHRIELLKDMIRQLLGYFVVLDDLWILHDWNKGSRIVITTRNVDLAEKCAT---------------CGRLPLAILTIGAVLATKQVSLRRMVTLGYNHLPSHLKPCFLYLSIFPEDFEIKRNRLVGRWIAE
R_NLS1	SIVGCGGLGKTTLANQIYCKIKFECAAFASVFQNPNTKKVLTNILSQVATYIVIVDDIWDMQIWKRGSRIITTTRIHDIAKLCCSLGVIDSKILFDKRIFCGGLPLAIISISSLLASKPKSMEWVLSLSYSDLPNHLKTCLLYLSIFPEGYEINRERLVSRWIAE
NLR-Annotator Output for Nipponbare and Carolina Gold Select
NIPPO_Chr9_nlr9	PIVGLPGLGKTSLARLVFEDKDFDLRIWIHVDDNFDLEKFAVCIISEANK---------------KCTRFIVTTSSEEVAQVMHTLSEDDCWTLFSEKAF------------------------------------LKSCFLYLSVFPRGSDIDKDELIRQWIAL
NIPPO_Chr9_nlr7	GIRGAAGVGKTHILKKINNSF-----------------------------FLLLVDDLREILDPKIRQKVVFTTRSEHICGQMAVLEQDEAIYLFRQNVDLSGLPLALITTARAMSSRHHP---------------LKQCFLTCSMWPVDQNIRKDELVQCWMGL
NIPPO_Chr9_nlr6	GICGPGGVGKTHLLKRINNNF-----------------------------FLLLVDDLWGGELEMLKQKVVITTRSPTICELMNVLEDDEARELFMEYNGLSGLPLALITTARAMSSRHHP---------------LKQCFLTCSMWPVDQNIRKDELVQCWMGL
NIPPO_Chr9_nlr5	SIVAMGGMGKTTLARLVYNDAHFDIQAWVWVSEVFDEVRLTKAAIESVTAILLVFDDVWNEDTIKTGSHMIITTRNENVSTIVQALQKDDSWALFCKLSFSDGVPLVLKTLGAMLSLDTSLILPILKLSYYSLPAILKRCFTFLAAFPRGHKFDLEELVHMWCAL
NIPPO_Chr9_nlr4	AIVGAVGVGKTTLAQKIYHDTNFRTRLWVHVSNDSRNLGIWRGESFLGTGLLLVIDNVWEENGWNGDTVLLVTTRHECVARTMGI---------------CSGLPVAVRTIGYHLRGKTLE---------------LKRCFLYCSLYPEGNVIEKQCIMQQWIAE
NIPPO_Chr9_nlr3	AILGIGGIGKTTLAKKIYSDQSFNTKIWLSVTQDFNEVDLLRTAIVAAGGFLLVMDDIWNQKPWERGSRVLITTRNEGVAREMNA---------------CDGLPLAIKVVGGVLCKRNKT---------------LKQCFVYYSLFPKDEIIGPDKVVAMWTAE
NIPPO_Chr9_nlr26	SIFGFGGLGKTTLAKAVYNKFGFDSGAFVPIGQHPDMKKVLRDILIDLDKCFIIIDDIWDKKSWECGSRVVATTHIFEVAAYVSDLSHEDSKKLLYTRIVCCGVPLAIITMASLLANKPMETRNILSLSYYDLPLHLKPCLLYLSIFPEDYYIEKNMLIWKWITE
NIPPO_Chr9_nlr25	GIWGVGGVGKTHLLNKINNSFSFHSIIYVIASKECSVQKIQAEIVKKLNLFLLLLDDLWERIDLLLKRKVVLTTRSQDVCGQMEVLRDEEAWKLFLEKVDLKGLPLALVTVGRAMYAKRDPVFRQLKFSYDSLRNDLKRCFLTCALWPEDVFIATDELDQCWMGL
NIPPO_Chr9_nlr24	AVTGMGGIGKTTLAQRVYNHVFYPTTIWICVSRKFSEVELIQEIIRQARGLFLVLDDIWSADVWNRCGCVLVTTRHQDVARSIKALHTRSSLELLCKKARCDGLPLAIKLIGSLLARKGHNAWGALYMSYEDLPPHLKQCFLSLSLFPADYDLAIWDLRALWVAE
NIPPO_Chr9_nlr23	GIWGMGGVGKTTLLKLINNEFHFDLVICITASRDCKPENLQINLLEKLGLFLLLLDDLWGKISLEKIHKVVLATRSEQVCAEMEALPQDDAWKLFLHNVTCKGLPLALVSVGKSMSIRRQWILATLKLTYDNLSSDLKQCFLACVLWPQDYSIWNIDLVNCWIGL
NIPPO_Chr9_nlr22	GIWGMGGVGKTTLLKLINNEFHFDLVICVTASRSCRPENLQINLLEKLGLFLLLLDDLWEKISLEKIHKVVLATRSEQVCAEMEALPQDDAWKLFLSNVTCKGLPLALVSVGRTMSIRRQWILATLRLTYDNLSSDLRECFLACAIWPQDYSIWNIDLVNCWIGL
NIPPO_Chr9_nlr21	GIWGMGGVGKTIFLKVINNQF-----------------------------FLLLLDDLWEHVDLLKIQKVVFATRSEEICCVMEALQPDEAWELFKYSATCRGLPLALITVGRSMRAKRTWILSTLRISYDNLENDLKECFLVCLLWPEGYSIWTVDLVNCWIGL
NIPPO_Chr9_nlr20	AIFGLGGIGKTMLARKVHDDLAFSTVVWVNGSKSFTKKKLLRAILSSSGGFLLVLDDVWADQIHQQGSRILLTTQDEGVLRQIASLSFPDCWSLLCSSACCNKVPLAIKVLGGLLGTKNPR---------------LKLCFDYCLQLPEGFVIRPQIVTQLWIAE
NIPPO_Chr9_nlr19	SIVGPVGFGKTSLAQFVFNNT--------------------------------------------TESKIIVTTHSNKVAKLISTLSEDDCLKIFSQRAMCEGTPLVANFLGSVVNAQRQR---------------LRLCFVYCSIFPKGTVIEKKKLIQQWIAL
NIPPO_Chr9_nlr18	GICGMGGSGKTTLLKQLNNIFEFDHVIYVEVSQQQNLETVLQNIASQLGIFLLLIDDLWQTLDLVNRQMIVITSRLQQVCYGMDGLKFNEAWSLFESNAGCGGLPLALKIVGQAMASKGTELYSVLYISYDNLPDE-----------------------------
NIPPO_Chr9_nlr17	TVVGGGGLGKTTLARAVCNRLQFDCTAFVSVSSAPDIKKVFKDMLLELDKYIIVIDDIWDIASWSDGSTIIATTRDFDIAEQIGSLPPKSSKKLFYGRIFCSDVPLAIITIAIVLARTRNMMRKILSLSYHNLPSHLRTCLLYLSIFPEDYEIERSRLIRMWISE
NIPPO_Chr9_nlr16	TIVGDGGIGKTALAHCSFNDQHFDLLVWICVSDGFDDKKLIKRLAWAIAE---------------PGSMVLVTTRSMKVAEHISSLPNEINWHLFSMHAFLNGSPLGAKIVGCLLNLKLDAIWPALHLSYQYLPFHLKRCFSFCSMYPKSHEFDAETLVDSWVAV
NIPPO_Chr9_nlr15	AVWGMGGLGKSTLVNNVYKKENFNYRAWLSISQSCRVLDIWRNMLKELCGYLIILDDVWLATDFLLGSRVIITTRIEEVASIAENLDNHDAWLLFCRKAFCDGLPLALVAIGSLLSFKSKNVEKILNLSYKHLPNHLKYCFLYCAMFPEDYLIHRKRLIRLWISE
NIPPO_Chr9_nlr14	AVWGMGGLGKSTLVNDIYKNENFNCHAWLCISQSSKMHDIWQNMLKELCGYLIILDDVWLAADLLLGSRVIITTRIEEVASIAEDLNNHDAWLLFCRKAFCGGLPLALVTIGSLLSLKPRNVEKILNLSYKHLPNYLKNCFLYCAMFPEDYIIQRKRLIRLWIAE
NIPPO_Chr9_nlr13	SVWGMGGMGKSSVARSVYNDPGFDCRAWVTVPHPLDSAGEFKRRLVAQLEYLIVVDDVRSLEEWEGGGRVIVTTRQVDVAQRCVR---------------CRGLPLAIATIGGLLANRPKTINRVITSSYDGLPYHLKSCFLYLSIFPENHEIRYTRLVRRWIAE
NIPPO_Chr9_nlr12	SVWGMGGMGKSSLVRMVYNDPAFDCDAWVTVPHPLDSADEFVRRLRRHLAYVIIVDDLHSREEWEKGSRVVVTTRREDVARHCAGLGREESKDLFCQKVPCRGLPLAISTIGGLLANRPKTITKVIVSSYDGLPYYLKSIFLYLSIFPENHEIRCTRLLRRWMAE
NIPPO_Chr9_nlr11	PIVGSGGVGKTTLAILVFNERHFDLLIWICVSDGFDEKKLMKRLAWSVAEVLLVLDDVQTDACRESGSMVLVTTRYHRVAERVGT---------------LDGSSLGIKIIGRLLSLKLDAIFTALQLSYQYLPFHLKRCFSFCSLYPRGYEFDAETLVDSWVAV
NIPPO_Chr9_nlr10	AISGIGGVGKTTLARQVYNDEYFDVRIWISVSDDFNVKRLTKEFIEFALAFLLVLDDVWDDVYANQGSAILLTTRSQRVADLVNE---------------LKRCPLAAETLGRLLKPMLDRILPVLRLSYLYLPSYLRNCFLFCSMYPKNHQFDKDTLVNSWIAA
NIPPO_Chr9_nlr1	SICGMGGLGKTTLARAIYKKNNFDCFSWITISQNYKVEDLFRRILKQFLDYLIFLDDMWSQDAWIKGSRIVITTRNEDVASIANNLPWGDAWDLFCRKAFCEGLPLAIVAIGSLLSYKQIDVTSILNLSFDYLPANLKNCFLYCSMFPEDHEIRRKQIIRLWIAE
NIPPO_Chr8_nlr9	SIVGFGGLGKTTLANQVYHALQFLCSAFISVSRKPNLEKVLRKIAQGVTLYFIVIDDLWGTEEWKCGSRIITTTRSAAVASFSCCLNFADSKRLFLKRAFCGGLPLAINTISSLLVDQHAKMTKILSLSYLDLPHHLRTCLLYLSVFPEDYVIDKQQLINRWIAE
NIPPO_Chr8_nlr8	SIVGCGGLGKTTLANQVFKEIQFDCSAFVSVSRNPDIKKILRDMLKEVNSYLVVIDDVWATEAWECDSRIITTTRNTAVASKCSYLSFVDSKRLFFKRAFCGGLPLAVITISSLLADQYAKMRRILSFSYYDLPYHVRTCLLYLSLFPEDHKINKQRLINRWIAE
NIPPO_Chr8_nlr56	SVVGIGGLGKTTLVKAVYEKLGFDCGAFVPVGQNPDMKKVLRDIIIDLDKCFIVIDDMWDKKSWGHRSRVVVTTRVFEVATYVGDLSRNDSEKLLYTRIVCGGVPLAIITIASLLANKPQETRRILSLSYYDLPLHLKPCLLYLSIFPEDYYIEKNLLIWKWIAE
NIPPO_Chr8_nlr55	SIFGFGGLGKTTLAKAVYDKLSFDSGAFIPVGQNPNIRKVFRDILMDLDKCFVVIDDIWDKDSWRHESRVVTTTRIYEVATQVGELSHDESKKLLYTRIICGGVPLAIIIIASLLANKPRETRRILSLSYYDLPLHLKPCLLYLSIFPEDYYIEKNLLIWKWIAE
NIPPO_Chr8_nlr54	SVVGFGGLGKTTLAKAVYDKLDFDCGVFVPVGRVPDIQKVLRDILIDFGFCFIVIDDIWDKKSWECGSRVVATTRISEVATHVGDLSRDDCEKLLYARIVCRGVPLAIITIASLLASKPMETRRILSFSYYDLPSHLKPCILYISIFPEDYEINKNLLIWKWIAE
NIPPO_Chr8_nlr53	NLTGKSGIGKTTLASYLYRRSHFACTAWVHVPRKFRFADLLHDVIRQANAYLVVLDDVRSREEWA--------------------LRPEQAAELFRRRVYGSNLPLNIVMLAGLLRSKKEDMDKILTVCMDDLPTHLKPCFLYFAGFTAQTPICAGKLVRLWVAE
NIPPO_Chr8_nlr52	AVCGMGGVGKTTLVASVYKEVHFDCDAWVTVSQRFTMEDLLMKILRKLNLYLIVLDDVWDETLWDAGSRVVITTRKSGVAMAAAP---------------CRGLPLAIVAVGKLLRHKDRTASRILNLSIDDLPYKLKKCFLSCSIYPEDFLIKRKILIRSWVAQ
NIPPO_Chr8_nlr51	PIVGFGGLGKTTLAKEVYQKIQFNTTEFVSVSQRPDVTRFLKGIQSKLPIYLFVVDDLWDAPTWNMGCRIIVTTRSEDVARWVCCLSDENSRWLFFNRIFCSGLPLAIITIASLLANQPAPMRQILHLSYKDLPRHLRTCFLYLGIYPEDFTIKKDDLIRQWLAE
NIPPO_Chr8_nlr50	PIVGLGGIGKTALAKLVYNDMMFEKNLWACVSNVFDLKKILDDIIQSDTGYLLVLDDIWSDNVNDRGSVVVVTTRNMNVASVVKTLSFDECMQVFIRYAFCHGVPLAAKTLGSVLFGKQDVILPALKLSYDALPPHLKACFSCLSVFPKDYVILRELLIMFWMAL
NIPPO_Chr8_nlr5	SIVGFGGLGKTTLAKAVYDKLDFDCGAFVSVGRNPDMEKVLRDILIDLDKCFIVVDDIWDKKSWECGSIVVATTRISEVAMHVGHLSLDDSKKLLYARLACHSVPLAITTIASLLVNKPEETRRILSFSYYDLPSHLKACLLYLSIFSEDVEIDKNILIWKWIAE
NIPPO_Chr8_nlr48	SILGSNGIGKTTLARRVYDEGQFHRRAWVASWACEDSASLLKEIVRQLTSYLIVIDDLKKVKVWSKGSRVIVTTSILSIATTCAYLQKDDSENLFWNEVFCDGLPLALVSAAKYLNCKRHAIKRVLAECYDSLPDHHRMCLLSISMFPRGHRIRRKSLLRRWLAE
NIPPO_Chr8_nlr47	GIVGTGGIGKTTMAQKIYNDHIFSKRAWICVSQDYSDVNLLREVLRNFAVFFLVLDDVWKHEVWTSTGIVVITTRHDTVAREIGV---------------CGGLPLAIKVIARVLSTKEKSLRGALYLSYEELPRHLKRCFLYCALHPEDWFILRDDLIGYWIAE
NIPPO_Chr8_nlr46	ALLGMGGLGKTALAANIYRRAKFECHAWVSISQTYSRQGVLRNLIGKLFKYLIVLDDVWSTEAFTTGSRLVITTRDSEVAGLASKLPSDKAMELFCKKAFCKGLPLAIVSVGSLLFVREKTVRNVLLLSFIYLPSYLKSCFLYCSLFPEDYPLKRKELVRLWWQK
NIPPO_Chr8_nlr45	YVVGDSGVGKTILVNSVCSKP----------------------------------------------------------------LNQTDCRKLFHMRLHTGGSPLAVILLAGLMHNKEYPLNRILSLSFDDLHHELKLCFLYFTAFPVSYKVYQNVLVNLWVSE
NIPPO_Chr8_nlr44	PIVGAGGVGKTTLARLVYHDPKFDIMLWIYVSANFDEVKLTQGILEQIPEFLLVLDDMWEESEGRKGNVLLVTTRKLSVARITSNMKKDDFWLFFKRCIFLNGNPLAAKSVGTLLRRNINEIIPALKLSYNQLPYRLQLLFSYCAMFPKGYNFDKGQLICTWIAL
NIPPO_Chr8_nlr43	GILGMGGIGKTTLAQKIYNDRFHHVLIWLSISESISETDLLKEAIEKAGG---------------ADAHVLVTTRSRDVLSQMNA---------------CDGLPLAIKAVAGVLSSKATKIQGPLYLSYNDLSPQLKSCFLWCALMPQNFHIHRDVTYFWIAEG
NIPPO_Chr8_nlr42	SIVGIGGLGKTTIANLIFEELQFDCSAFVSVSRNPVWILWVPHTHTAWLSYLIVIDDLWNIESWKTGSRIITTTRINEVAESCCFLHFVDSKRLFLKRIFCDGLPLATIAISSLLATKAPTMIRILSLSYFDLPHNLRTCLLYLCTFPEDYIIHKKRLVRRWIAE
NIPPO_Chr8_nlr41	SIYGFGGLGKTTLANEVRRKIQFGCAALVSVSQKPDFKKILWGILSRITPYFIIIDDIWSASAWDNGSRVITTTRIESVAKACCSLSELHSRMLLFKRVFCTGLPLAIVSIASLLASRSNTMKTILSLSYNDLPHYLKPCLLYLSIFPEDYDIERGSLVRRWIAE
NIPPO_Chr8_nlr40	SIFGPGGLGKTTLANQVHRKIQFDYAALVSVSQRPIRDILTKIAPSVIPTYLIVFDDIWSTKMWEKKSRVITTTRMSNVASSRSPLNDADSKELFSKIIFCGGIPLAIITLASLLAKKPKTMRQTLSLSFYDLSYDLRNCFLSFSSFPEDYEIDRERLVLRWIAE
NIPPO_Chr8_nlr4	SIVGFGGLGKTTLAKAVYDKLDFDCGAFVPVGRNPDMKKVLRDILIDLDKSIVIIDDIWDKKSWECGSRVVVTTRISEVATHAGCLSRDDSEKLLYTRIACDGVPLAIITIASLLANKPEETIKILSFSYYDLPSYLKACLLYLSIFQEDVEIDKNLLIWKWIAE
NIPPO_Chr8_nlr38	SIVGFGGLGKTTLACQVYQMIQFDCTAFVSVSRNPNINKILRDILSEVLYYFIVIDDIWSKSAWQNASRIMTTTRIQDVAQSCCFLGSDDSRKLFLKRIFCSGLPLAIINIASLLSTKPVTVKRILFLSYYDLPHQLKLCLLHISVFPEDHVIKRERLIWRWIAE
NIPPO_Chr8_nlr37	SIVGSGGIGKTTLANQVYQKVRFSWTVFVSVSRSPNIIRILSDILSNIIKYFVLIDDVWSKQAWKNASRIMMTTRIQDVAKSCSFLGVDDSKRLFLKRIFCGGLPLAIVNIASLLATKPATVKRILFLSYYDLPDYLKVCLLDLSRYPEDFLIKCEHMIWRWIAE
NIPPO_Chr8_nlr36	SIVGFGGLGKTTLANQVYQHIQFDRTAFVSVSRNPNVNKILANILIGILEYFIVIDDIWDKAAWRSASRIITTTRINDVAIACHFLSSENSEALFFRRIFCDGLPLAIVSIASLLSCKPVTVKRILFLSYSDLPHHLKSCLLYLSIFPEDHTITRDFLISRWIAE
NIPPO_Chr8_nlr34	SIWGMGGLGKTALVQDIYRSQYFDARACVTVLRPFNSGQLIHSLAKQFGNYLVVLDDLWDTKEWDAGSCIIVTTREENIAKHCSKIENDQALQLFTKKVRCNGLPLAIVTIGGFLANQPKTISTVLLKSYDGLPYKLKSCFLYLSIFPEDHKVSRKRLMQRWTAE
NIPPO_Chr8_nlr32	PVIGIGGSGKTTLAKMVYNDTHFQLKMWHCVSENFEAVPLLKSIVELATNFLLVLDDVWNEDENKHGSVVVVTTRSQQVASIMGTLNDDDSWELFSKKAFCKGLPLALNAMGGLMSSKQQLILSMLKLSYRHLPSEMKQCFAFCSIFPRNHEMDKEVLIQLWMAN
NIPPO_Chr8_nlr31	SIVGMGGLGKTTLAKMVYNDTRFELPMWLCVSDDFNVVSLVRSIIELATRYLLVLDDVWNEEEHKPGSVVLVTTRSQRVASIMGTLNHDDSWELFRKKAFCKGLPLALKTMGGLMSSKKRIILSILKLSYRHLPLEMKQCFAFCAIFPKDYQMERDKLVQLWIAN
NIPPO_Chr8_nlr30	PIVGMGGLGKTTLAKLIYNDPHFQLKMWHCVSENFEVGSLLKSIVELATNFLLVLDDVWNDEENKAGSVIVVTTRSQRVASIMGTLNEDDSWEVFSKRAFCRGVPLALKTMGGLMSSKQSVVMDILKLSYRHLSPEMKQCFAFCAIFPQDYEMVKDELIQLWMAN
NIPPO_Chr8_nlr3	TVWGMGGSGKTTLANSIYEDEQFDCHIWITVSQKFNASDIMRKMVRHMLQILLVLDDVWSTDVWMNGNKVVITTRIKDVASLASELNDADSWCLFCRWAFCDGLPLAIVVVGNMLSFKKQDVMKILKLSYKNLPSHLKNAFVFCSIFPEDYMITKKRLVRLWVAE
NIPPO_Chr8_nlr29	PIVGMGGLGKTTLAKMVYNDPHFQLKMWHCVSENFEPISIVKSIIELATNFLLVLDDVWNEDDNKPGSIIVITTRNRRVASIMETLSEDESWELFSKRAFCKGLPLALKTMGGLMSSKHQVILSILKLSYKHLPSEMKQCFTFCAIFCKDYEMEKDMLIQLWIAN
NIPPO_Chr8_nlr28	SVWGMGGIGKTTLVKSIYQSSGFERRAWVPVSRPFRRIELLRILAQRLVKYLIVLDDLSTTTEWDSSSRIIVTTRPKLVAQHCSELKDKDALDLFLDKVHCGRLPLAIVAVGGFLSTRPPNIKKILISSYEGLSYHLKSCFLYLSIFPEDHDIRYGRLLRRWIAE
NIPPO_Chr8_nlr27	WGMENDGVRRTALVRKVYERSRFLRHAWFGMTSQFNHDELVMELARQLNPCLLVFDKISSNAEWDADSRIIVTTKDSNVAIYCSGLKDKDALDLFLDKVH-----------------------------------------------------------------
NIPPO_Chr8_nlr26	SVWGMGGIGKTTLVKSIYQSSGFERRAWVTVLRPFQLTELLRSLAQRLVKYLIVLDDLSTTTEWDNGSRIILTTRFKLVAQHCSKLTDGDALELFLTKVNCGRLPLAVATVGGFLSARPRNIKKILASSYEGLTYHLKSCFLYMSIFPEDSDIRYRRLLRRWTAE
NIPPO_Chr8_nlr24	ALVGMPGVGKTSLARYVYEDNHFNCHAWMTVEESCATKQLLLGMISRLYEYVIVFDDISRRGQLKNYGRVIVTSRNREVIESCDHLTSPDDWNLFCYKAFCAGLPLAIDVLSALLAKKDHS---------------HKNCLLYFSMFPKSSTVSHNTLVRLWIAE
NIPPO_Chr8_nlr23	SIIGSAGVGKTTLARSVYNDKRFRCHAWITIGAPIPMVDRLKSIMVQIFVFLVVLDDIWNSDTWDQGSRIIVSTRAQEIGRDCRLLNEDDAWLLFCNKAFCHGVPLLVVTIGGLMSMKEQTLPSILWFAYSDLPHHLKCCLLYFIMFPRKYSIKRMTLIRLWMAE
NIPPO_Chr8_nlr22	AIVGFGGSGKTTLAKAVFRSTFRSCRAWVDRAKEKNAGEIFRSLLQQFGYYLIVIDDIGNGQWNSNGSRIIVTTTIKSEANTCCG---------------CDGHPLSLVCVANYLGGLNEP---------------VRACLLYLSIFPNDVPLEKKVIIRRWIAE
NIPPO_Chr8_nlr21	SIVGLGGLGKTTLANQVYHHLEFDCSAFVSVGQNPDVLKILDNILSGLTHYLVLLDDIWNARDWDLGSRIITTTRIVDVARSCCSLSDLDSQRLFFRRIFCRGLPLATLTLASILADVPMLMNRILSLSFHDLPNHLKTCLLYLSIFPEDYVIEREQLVWRWIAE
NIPPO_Chr8_nlr20	SIVGFGGLGKTTLAYQVYQELKFDCSAFLSVSRNPNMMRILRTILSEVAQYLIVIDDIWKVEIWNQCSKIITTTRINDVARSCCSLNMVHSRHLFHRRLFCDGLPLAIIAISGLLVNKPMTMISILSLSYYDLPPHLKTCLLHLSIFPEDYLIEKDDLILRWVAE
NIPPO_Chr8_nlr2	YVVGMGGLGKTTLATAVYEKIGFPLNAFVPIGQNPNMKAILWNILHRFGLFFIVIDDIWDKPSWQYGSKILVTTRKSEVATIISDLSHDNSKELLYTRTGCAGVPLAIITIASLLASRSGLTKRILSFSYYDLPSHLKNCLLYLSMFPEDYKIDKNHLIWIWIAE
NIPPO_Chr8_nlr19	SVVGFGGLGKTTLAYQVYQQLNFSCSVFVSVSRNPDMMRILRTILSEVTQYFVVIDDIWNVEIWNRCSKIITTTRISDVARSCCSLDTVHSRTLFHRRLFCDGLPLAIIAISGLLANKLRTMISILSLSYFDLPPHLKTCLLYLSIFPEDYVIRKNDLILRWIAE
NIPPO_Chr8_nlr18	AIIGDGGIGKTTLAKLVFNNSHFDVLLWVYVSVHFDQNKIMQEMLDSFCGVLLVMDDMWEDSTKEMGNSVLVTTRKPSVATMIEALKKDDFWCLFKECVFLKGNPLAAKTVSKVLRRSFDVIMPALMISYKYLPAHLQSCFSYCAVFPKYHRYEKERLIDMWIAQ
NIPPO_Chr8_nlr17	PIYGFGGIGKTALAQLVFNDTGYDHRVWVYVSQVFDLKKIGNTIISQVSNTLIVLDDLWETNDFHGKIKVLVTTRNEDVAKKICT---------------CGGIALAAHALGFLLSGMDLV---------------LRLCFAYCAIFPKGHNIAKASLVHQWIAL
NIPPO_Chr8_nlr16	AVCGMGGLGKSCLVYNVFKREHFDCSSWISVSQSCKMDDIFRNMLNQLLGYIIALDDIWRAPVLLKGSRLIITTRIDEVAAIAEDLSKYDAWILFCRKVFCEGLPLAIVALGSLLSLRDKTVEWILNLSYRHLPNHLQNCFLYCAMFPEDHLLRRKKLIRLWIAE
NIPPO_Chr8_nlr15	SVWGMSGVGKSFLIRQFFNNY-----------------------------YLIVIDGLQSKEEWDVGNVVIIITNEESVANYCAT---------------CGGLPKVICAVAESLSMVGDI---------------LKPCILYLSIFPVNHTIRRRRLVRRWIAE
NIPPO_Chr8_nlr13	AVVGMFGSGSTRVSEIYKRHKKYDSYVWIELSQDVNVTKVFKDMMKQLFDFLVVFDELWTTHAWHSGSQVIVTTEIVHVAKGCTE---------------CRGLELAIGTVAKLLASVSSQ---------------LKPCFLYLSIFPENSDINVETIIDRWLAE
NIPPO_Chr8_nlr12	SIVGFGGLGKTTLAKQVYDKIQFDCKAFVSVSQRPDIARLLRTIQSKFNIYLIVVDDLWKQEAWNNGSRVIVTTRVEDVACWACSLDSDDSKKLFFNRVFCGGLPLAIITIASLLACRPARMRQILNLSYKNLPLHLRTCLLYLGNYPEDYKIGRNDVVRQWIAE
NIPPO_Chr8_nlr11	SIVGFGGLGKTTLAKQVYDKIQFDCKAFVSVSQRPDIARLLSTIQSKLNIYLIVVDDLWKREAWDNGSRVIVTTRVEDVACWACSLNSEDSKRLFFKRVICGGLPLAIITIASLLACEQARMRQILNLSYKNLPLHLRTCLLYLAKYPEDSSIDRDDVVRQWIAE
NIPPO_Chr8_nlr10	TFADFGSLRKSNLAIKIYSQLQFQCTFFLSLSRNLCREKILRMIHTNLGIYFIVIDDVRDAEAWKCGSRIVITTRNSAVASCCSHLSLKNSKMLFFKRAFCGGLPLAIMIMSSLLADQNEEMKSILSLSYYDLPHHLRACLLYLSIFPEDYEINKQRLINRWIAE
NIPPO_Chr7_nlr9	SIFGFGGLGKTTLAMTTYQSLPFQCQAFVTVSQSFDVKVLMRDILLQITQYLIVLDDIWSMTAWENGSRIVVTTRIRAVAHTCCFLTDCESRDLFFKRIFCGGTPLSIVSIAGLLASKPVHLKKILELSYNDLPYHLKTCFLYLSIYPEDHNIRRKTILRRWVAE
NIPPO_Chr7_nlr8	SVVGAAGVGKTTLAQLIYSDPAFLLRGWVFTSRSCSRTGLEQDIIESFASFFLVLDDVQHNLHSQNGSVVLLVCQSKEVANSLGALPSPVLWRVFEHHAFLHGLPLLAEAIGRLLRQRLDK---------------LRKCLCYCSIFPSGYLFEKNMLIHMWIAS
NIPPO_Chr7_nlr7	CIVGEAGVGKTALAQVIYNHPAFNQRGWVSLSQRSDSEDFIKKIFCSFAAFFLVLDNAKDNLQREAGSIVLVTTRSEVTHAIPGG---------------LHGLPLSAEVIGRLLRTKLDE---------------LKKCLGYCSMFPSSYLFDKRKMTQMWVCN
NIPPO_Chr7_nlr6	AIVGGSGTGKTTLAWKIHDDHAFGMIVWVSVFNDFDDIGLLSAIVTAAGGFLLVLDDVRGHQIEEHGSRILITTRDENVATKLNALSFQNCWSLLCCNACCKKIPMAVKIIGAVLRRKEQTLTGAIYLGYHDLPSHLKQCLLYLSLFPEGSTIRQQFVTQLWISE
NIPPO_Chr7_nlr5	SIVGFGGLGKTALANEVYHELQFEYRVFVSVTQRPQIAVLLRNMLSQLGEYFIILDDLWDESVWNHGSRVITTTRIETVGRACCALNAKDSETLFFSRIFCDGVPLAIVTVAQHLASRQTTIRHTLNLSYINLPNYLKTCLLYLGIYPTGYTIRKDDLVKQWVAE
NIPPO_Chr7_nlr3	AIVGMAGVGKTSLAQHVCSEEQFDLNLWAWVSQEFDVIGMTAKIVEAITRCLLVLDDVWDDNPIHPGSTVVITTRSKMVAKMVTPLSDEHSWYMCRRRASCRGLPLAAEAAGTTMNTSVTRVLPALKVSYDHLPAPLKRCFAFCSLFPKSFVFDKDALVQLWTAQ
NIPPO_Chr7_nlr23	PIIGPGGIGKTTLIQHIYNSQHFQIMVWTCVSQSFSVDKLIEEIKEKLPSFLFILDDIWKCESDDKGNIIIVTTRFLVVTETVKTIDDEAFWELFLAYVFLKGSPLAAKTVGKLLSNHLDRIMPALKLSYDYLPFHLQQCFSYCALFPEDYKFNNKELIRFWIGL
NIPPO_Chr7_nlr22	CIVGFAGLGKTTLAMEVCRSLEFACQAMVPVSQVFDAGKDLGRLLKQIIKYLIVIDDVWSISAWECNSRIIVTTRIEHVARACRSLQFEDAKKLFINAVFCSGLPLAIFCIVRLLAGYRSPMRHIITLSYNHLPHHLRACMMYLSLFPEDYVVDKRRLLYRWIAE
NIPPO_Chr7_nlr20	SIVGFGGLGKTTIANALLHELKFDCHFFALVSNKSDIRNILKSILHQLDNFLCVIDDIWEESAGMHGSKIITTTRKMAVAERVGGLSYDDSYKLLSKRVFCGGLPLAIITIASLLASKPMQMRKILSLSYYDLPPHLKTCLLYLSKYPEDAIIAKDILIWSWIAE
NIPPO_Chr7_nlr2	SICGMGGLGKTTLASSIYKKETFICRAWITVSQNHGVKNLLKKILVQLMSYLIVLDDVWSREAWPNGSRVVITTRIETVASLADALPKQEAWTLFCQKAFCQGLPLALVAIGSLLSYKEMDVASVLNLSYNDLPSYLKNCFLYCGLFPEDYRIERKRLIRLWIAE
NIPPO_Chr7_nlr18	CIFGERGTGKTELLHEIYNDQ--------------------------------------------AGSALIVTTRSKEVASLFGALSKEECFMVFQEHADCGGNLLCMKALSGLLWHSKTAIVPALRLCYDLLPSHLKQCFKFCSLFPKDYVFVKHHIIQLWISQ
NIPPO_Chr7_nlr16	SVVGFGGLGKTTLAKEVFGMLQFSYACFVSVGRKPDIKKVLKSILIEVNKYLVVLDDIWEISTWDCGSRVIATTRISQVAEEVGDLSDDNSKRLFNRRIFCGGVPLSIITIASLLVDKPLETRKILSFSFYDMPSYLKNCLLHLRIFPEDCLIEKESLIWKWIAE
NIPPO_Chr7_nlr15	AIVGCGGLGKTTLANQVYLEVQFDCSAFVTVSQNPDVKHVLAKFLSDVSGYFLVIDDIWDAQTWRQGSRIVTTTRINEIAKSCCCLCATDSKRLFFRRIFCGGLPLAIISISSLLATKPKSMAWVLSLSYFDLPHHLKTCLMYLSIFPEDYVIKKERLIGRWIAE
NIPPO_Chr7_nlr14	AIIGTIGVGKTTLARKVYHKA-----------------------------FLLVIDDVWGENVWDPGSRVLVTTRDERVARRMGALNEDDGWWLLRTRAFCNGLPMAIRRIGCHLRDVDHKIRSTINMSYLELPYYLKRCFLYCALYPEGSVIERQCITQQWIAE
NIPPO_Chr7_nlr13	SVFGKSGVGKTTLVRKIFKEIQFDIPAMECFAPYLSATNILQQIVQQLTT--------------------------------------------------TGGLPLAIALLSGLMKTKESTIDDMLSICFDDLPHELKCCFLYLAAFPANVTIEARNLVSMWVAE
NIPPO_Chr7_nlr12	PIVGINGVGKTTVAQAVFNNKCFDLTAWVYVSDNISGKQIIQRIIMSLEP---------------PQSMVLVTTQKYSIANLLGTLEQTDFRYLFNHLVFFHGLPLAAKTVAPLLRANRNM---------------LRQCLLFCSIFPRNYVFEKERVVQMWVAH
NIPPO_Chr7_nlr11	PIVGISGVGKSALAKFIFDDA-----------------------------FLLVLDDVWNEICVLPGSVVLVTTQLYSVANFVGTLQSDDSWALLRRYAFLHGLPLSIKVTGATLRSQLEE---------------LRQCFVYCSIFPRNYVFEKDKLVQMWIAN
NIPPO_Chr7_nlr10	PIVGVGGVGKTALAQFIFDDE-----------------------------FLLVLDDVSDEIRAMPGSVVLVTTNLYSVASFVGTLHYDDLWKLFKHHAFVHGSPLAAKFIGASLRNCLDE---------------LRQCLVFCSIFPRNYLFEKYELIQMWIAN
NIPPO_Chr6_nlr9	TIVGHGGFGKTTLAQLIYNEKCFDICIWVSVSSHFDAPSITKSIIEAVSKFLLILDNVWNDNDMNTGSIILLTTRMKSVGDMAGYLLEKDILMLFNKHAFISGCPLAAKVIGAHLRDNISYVMKVLRLSYHHLPANLQLCFRYCSIFPQGYRFGKKELVEMWLGS
NIPPO_Chr6_nlr7	FVVGMGGLGKTSLVKKVYHSINFSCRAWVTVSQSFVRTELLRGLIKQLLGYFVVLDDMWSIDALNGGSRIIVTTRDASIIQNCAY---------------CGGLPLALVAIGAVLRTKCIEMTRVITLSYTHLPSHLKPCFLYLSIFPEDFPIKRRCMVNRWIAE
NIPPO_Chr6_nlr6	CVVGMGGLGKTALSRKIFESKNFPCNAWITVSQSFNRIELLKDMIRQFLGYFVVLDDLWSLDAWNKGSRIVVTTRDVGLAEKCTT---------------CGRLPLAILTIGAVLATKQVLLRRMVTLGYNHLPSHLKSCFLYLSIFPEDFEIKRSRLVDRWIAE
NIPPO_Chr6_nlr5	CVVGMGGLGKTALSRKIFESENFPCNAWITVSQSFHRIELLKDMIRQLLGYFVVLDDLWILHDWNKGSQIVITTRNVDLAEKCAT---------------CGRLPLAILTIGAVLATKQVSLRRMVTLGYNHLPSHLKPCFLYLSIFPEDFEIKRNRLVGRWIAE
NIPPO_Chr6_nlr41	CVVGMGGLGKTTLVRKIFESKNFPHRAWIVVSQSFSMIEMLKDMISQLLGYFVVFDDLWNTDHWEKRSRVIVTTRLDGVANACTT---------------CGCLPLAIVTIGAMFANKPSSIRRVVTLSYGHLPSHLKPCYLYLSIFPEDIEIKRRHLVNRWVAE
NIPPO_Chr6_nlr40	AIVGFGGLGKTTLARMVCGSPDFQCCPLFIISQTFNIRALFQHMVRELIQYIVILDDIWTVSAWEKGSRIIVTTRNADVANTCCSLSETTSRELFFKKIFCGGLPLAIVNIGSLLASKTNRVKQVLTLSYNDLPYHLKACFLYLSIFPENYVIKRGPLVRRWIAE
NIPPO_Chr6_nlr39	AVVGFGGLGKTTLARMVCGSP-----------------------------YIVILDDIWSSSAWEKGSRIIVTTRNEDVANTCCCLSDAASRELFFKRIFCGGLPLAIVSIGSLLASKPNRTKQVLTLSYNDLPYHLKACFLYLSIFPENHVIKRGPLVRMWIAE
NIPPO_Chr6_nlr38	AIVGFGGLGKTTLARMVCENPDFHCCPLFIVSQTFNIRTLFQYMIRELIQYIVIFDDIWTISAWEKGSRVIITTRNEDVANTCCSLSDAASRELFFKRIFCGGLPLAIVSIGSLVASKTNRAKQVLTLSYNDLPYHLKACFLYLSIFPENYVIRRGPLVRRWIAE
NIPPO_Chr6_nlr37	SIVGCAGLGKTTLAKQVYDKIEFEYKAFVSVSQRPNIKELLLNISTQVGKYIIVVDDIWSPEPWNHGSIIILTTRVKEVAISSSSLDGAHSKRLFYKRIFCDGIPLAIISISSFLADHESLMQSVLALSYYNLPHDIRSCLLYLSAFPEDCEIAKSSLVSRWIAE
NIPPO_Chr6_nlr36	SIVGCAGLGKTTLAKQVYDKIEFECKAFVSVSQKPNIKELILNISNQVGNYIVVVDDIWNPEPWNPGSIIILTTRVKEVAMSSSSLDGAHSKRLFYKRIFCDGIPLAIISISSFLADRQSLMQSVLALSYYNLPHDLRSCLLYLSAFPEDCEIGKTRLVSRWIAE
NIPPO_Chr6_nlr35	PIFSIGGVGKSTLAQFIYNDPFGKRRVWVCVSDLFDKRRITKEIIESFTKFLLVLDDIWQEAIDEKGSMILVTTRFTTVADRVAT---------------LCGSPLAAKTIGRLLNMELTVILPALQLSYLYLPQELKRCFAFCCMFPKDYSFERDEIVDIWVAE
NIPPO_Chr6_nlr34	PIFGIGGVGKTTLAQFIYNDPFGNRRVWVCVSDLFDKKRVTNEIIESFNRFLLVLDDIWQEAIDEKGSMILVTTRFTTVVDRVAT---------------LCGSPLVAKTTGRLLNMKLTVILPALQLSYLYLPQELKRCFAFCSMFPKDYSFERDEIVDIWVAE
NIPPO_Chr6_nlr32	GIYGIAGSGKSTLAQYVIAHEHFDLIMWVHVSQKFSVNAIFTEMLDAATEILLVLDDVWYHDSVSAGSKILVTSRSKDALVALGALNDSVFLELFMHSALLRKSPLAAKLVGGQLRMRPDV---------------VRRCFAYCSIFPRRHRLKREELIKLWVAE
NIPPO_Chr6_nlr30	SVWGMSGIGKTALVANVYNAIDFDTCAWITVSQSYEADDLLRRTAQEFRKYVLVLDDVWNANVWFNIGRIILTSRNYDVALLAHELEKHHAWDLFCKEAFCNGLPIAIVCIGRLLSFQGSTMNIILKISLEDLPHNIKNCFLYCSMFPENYVMKRKSLVRLWVAE
NIPPO_Chr6_nlr3	CVVGMGGLGKTALSRKIFESENFPCNAWITVSQSFHRIELLKDMIRQLLGYFVVLDDLWILHDWNKGSRIVITTRNVDLAEKCAT---------------CGRLPLAILTIGAVLATKQVSLRRMVTLGYNHLPSHLKPCFLYLSIFPEDFEIKRNRLVGRWIAE
NIPPO_Chr6_nlr27	PIVGPGGIGKTTLAQYIYKEVYFDVTVWVCVTPNFNVYRLKEDIAKSIPQFLLVLDDMWNCGHEDKGNIILVTTHFLAVVEMVKTLDPQEFWELFKASVFLKGSPLAAKTVGRLLKNHLDLIMPALKLSYDYLPFHLQQCFTYCAMFPEDHKFASDEIIHLWIGL
NIPPO_Chr6_nlr26	TIVGTGGIGKTTLTQLIYNDKNYDMRAWICVSHVFDKVRITKEILTSIDKFLLVLDDVWYDEKVGKGVKILVTTRMDIVANTLGCLESEDSWELFRRCAF---------------------IMTILRLSYECLPEHLQQCFSFCGLFPKGYYFEPGILVNMWIAH
NIPPO_Chr6_nlr25	TIVGTGGIGKTTLAQLIYNDKNYDLRAWICVSHVFDKVRITKEILTSIDKFLLVLDDVWYDEKVGKGVKILVTTRMDIVANTLGCLESEDSWELFRRCAFLNGSALAIKAVGGHLSSNFNNIMTILRLSYECLPEHLQQCFSFCGLFPKGYYFEPDVLVNMWIAH
NIPPO_Chr6_nlr24	SIVGVGGIGKTTLAQAIYNDEIFDLKIWVCVSHNFDKTRLTKEIIACTAGFLLVLDDVWYDERVGTGSKILVTTRAELVAKMLDSLGKDDSRMLFRKCAFLKGSALAIKVTGGHLSGKYNAIMTILRSSYESLPNYLQQCFTYCSLFPKGYRIDPNRLIHMWAAQ
NIPPO_Chr6_nlr23	TIVGNGGIGKTTLAQLIYNDKNFDMRAWVCVSHVFDKVRITKEILTTIDKFLLVLDDVWYDEKVGKVIKILVTTRMGIVANTLGCLESKDSWELFRRCAFLNGSALAIKAVGGHLSSNFNYIMTILRLSYECLPEHLQQCFSFCGLFPKGYYFEPDMLVNMWIAH
NIPPO_Chr6_nlr22	TIVGSGGIGKTALAQLIYNDRGFDLRTWIYVSNIFNKVKITKEILKSIDRFLLVLDDVWYDEKIG--------------------LKEAKFLLLLEQILF---------------------IMQILRLSYECLPGHLQQCFTFCSLFPKGYSLEPDLLVNMWIAH
NIPPO_Chr6_nlr21	PIVGLGGIGKTALAQLIYNDVTFQKKLWVCVSNVFDLKKILDDIMQSGTGYLLVLDDMWNDKVNESGSVIIVTTRNMSVASIVKTLTDDKCMQVFMHYAFCCGIPLAAKTLGSLLCTSHDVLIPALKLSYDALPPHLRACFSCLSIFPKDHQLFYSTTVMLWMAL
NIPPO_Chr6_nlr2	CVVGMGGLGKTTLARKAYENKNFSCCAWITVSQSFDRKEILKQMIRQLLGYFVVLDDLWTIDAWNRGSRIIIKTRDAGLAGRCTS---------------CGYLPLAILTIGGILATKKIMMRRMVTLSYNHLPSHLKPCFLYLSIFPEDFEIQRGRLVDRWIAE
NIPPO_Chr6_nlr19	FVSGEQLSGKTTLMNQVYKDIHFKIRSKVDMSKTRCLSDLLRAVLKHEERYLMVMDDVDDTSSLH-----------------------------------CRGNPWNIRAVGALLGANRVD---------------YCLAFPERSEIPENSLIPARKLVRLWTAE
NIPPO_Chr6_nlr17	PIVGPGGIGKTTLTQHIYKEVHFDVKVWVCVSLNFNLYRLKEEISKWIPKLLLVLDDMWKCDNEDKGNIILVTTRFPVVAEMVKTLEPEEFWELFQACVFLKGSPLAAKTVGRLLRNHLDLIMPALKLSYDYLSFHLQQCFTYCALFPEDYKFDSEEMIHLWIGQ
NIPPO_Chr6_nlr16	PIVGPGGIGKTTLTQQIYKEVHFDVNIWVCVSLNFNVYRLKEEIAKSIPKFLLVLDDIWNLVYEDKGNIIVVTTRFPAVAEMVKTLEPKMFWELFKAYAFLKGSPLAAKTVGRLLRKHLDIIMPALKLSYDYLPFHLQQCFTYCALFPEDYIFDSEQLIHLWIGL
NIPPO_Chr6_nlr15	PITGPGGIGKTALTQQIYKAVLFDVNVWVCISLNFNAYRLKQEIADSIPKILLVLDDMWNCSNEDKGNVILVTTRFPAVAEIVQKLEFEELWELFQAYVFLKGSPLAAKTVGRLLRNHLDFIMPALKLSYDYLPFHLQQCFIYCALFPEDYKFDSDELIHLWIGL
NIPPO_Chr6_nlr14	PIVGIGGVGKTALAQSVYNHQSFQVRAWACVSDTLDVRRVIADLIDSIDGFLIVLDDVWVSSHWESGSMVLVTTRQRKIAKAMGT---------------LYGNPLAAKTMGRFLSENHEEVMPVLLLSYQHLPLSLQRCFTYCAIFPRGYKFTEQELIFAWMAQ
NIPPO_Chr6_nlr13	PIYGLGGLGKTTLAQMAFSDCAFEMLAWVYVSEKFDLNAISLSIKQQCNSCLIVLDDLWEENNFKKGSKVIVTTRSKKVADRMNKLPNEDCWTLFRKKARCQGLPLAVKSLGYFLGRMRPTVIANLKLSYYSMPCSLRLCFAYLSVFPKGSHIQKSSLIQQWIAL
NIPPO_Chr6_nlr12	SIIGVGGIGKTSLAQLAFRDESFGLRIWVCVSDIYDEITLARDILESVTGFFLVLDDVWYDENRTGGSKILVTTRTNKASELLRALNRDDYWMLFKSCAFLNGLPLAAKVIGRLLNVDLDSVMKVLRLSYQHLPIHLQLCFSFCSLFPKNWRFDPRRLTDMWISQ
NIPPO_Chr6_nlr11	SIVGSGGMGKTTLSRAVYDSVKFQCSAFVPVGQNQDLKRVFMDVLNDLDKYIIVIDDIWKFDAWDCGSRVIITTRISEIAEEVGHLSDVDSRRLLHRRILCEGVPLAIVTTSSLLESKPRETMKILSLSFYHLPYHLRTCLLYLSAFPEDYLIGKQTLIWRWIGE
NIPPO_Chr6_nlr10	SVWGMGGIGKTALVANVYNAVDFDTCAWITVSQSYDADDLLRTTVQEFRKYVLVLDDVWSTNVWFIIGRIILTSRNYDVALLAPELVKSHAWDLFCKEAFCHGLPIAIVCIGRLLSFQAIS--------------------------------------------
NIPPO_Chr6_nlr1	WIVGAGGLGKTTLAKKVYESSMFPCRAWITVSQSFDVMDLLKDMIKQLLGYFLVLDDLWSTKAWDEGSRLVVTTRNRDLAEGSSS---------------CGGLPLAIITIGGLLAAKDVKMRQVLALSYKYLPSHLKPCFLYLSIFPEDFEIQRKRLVYRWIAE
NIPPO_Chr5_nlr9	SVVGFGGSGKTTLVKAVYDDP-----------------------------YLIIIDDIGMDQWNITSSRIILTTTIQSVANMCSH---------------CDGLPLALVSVSDYLKSSNEP---------------PLSCLLYLGIFPNNRPLKKKVVIRRWLAE
NIPPO_Chr5_nlr8	AILGLGGIGKTTLARVLCHDHAFDLIMWVCPAGNYSKLDLAKQILQSAELFLLILDNVWNKDENEAGSKIVVTTRKRIVADLLNALEFADVWLLFKKFAFLKGLPLAAKVVGGMLKRKPSLVSSTLELCYQNLQEHIQPCFAICSIFPKNWRFNRDKLIKIWMAL
NIPPO_Chr5_nlr6	PIVGIGGLGKTTLAQLVFNDVHFQKHMWVCVSENFSVPDIVKGIIDTAIGYLLVLDDVWNEDEQKMGSAVVVTTRNSNVASVMGTLSQEDSWTLFCERAFCSGVPLAINSMGGLLSRKHSVILTVLSLSYKHLPSFMKQCFAFCAVFPKDYEIDKDDLIHLWISN
NIPPO_Chr5_nlr5	PIVGIGGLGKTTLAQLVFNDVHFQKHMWVCVSENFSVPVIVKGIIDTAIGYLLVLDDVWNEDKQKMGSAVVVTTRNVKVASIMESLNPEDSWIVFSRRAFCCGLPLAIKSMGALMSTKQETILPALSLGYKNLPSHMKQCFAFCAVFPKDYEIDKDDLIHLWVSN
NIPPO_Chr5_nlr4	PIVGIGGLGKTTLAQLVFNDVHFQKHMWVCVSENFSVPDIVKGIIDTAIGYLLVLDDVWNEDEQKMGSAVVVTTRNSNVASVMGTLSQEDSWTLFCERAFCSGVPLAINSMGGLLSRKHSVILTVLSLSYKHLPSFMKQCFAFCAVFPKDYEIDKDDLIHLWISN
NIPPO_Chr5_nlr3	SVVGLGGSGKTTLAKHICHVNFKERIFWVHVSREFDVQKLIGKLYETIVGFLLVLDDAWHTDGYEIGSRILLTTRDRKVAEVVKS---------------CGGVPLAIRTIAGVLCEKREIVFASLKLSYIHLADKLKQCFTFCSIFPKGYVINKDRLVAQWIAH
NIPPO_Chr5_nlr2	PIVSIGGVGKTTLAQFIYNDPHFGKRIWVCISDLFNKKRITKEIIESITRFLLVLDDMWPNAKDEEGSMILVTTRSPDVANLVAS---------------LCGSPLAAKTIGRLLNMELTVILPALQLSYLHLPQELKSCFAFCSMFPKGYSFERDEIVGMWVAQ
NIPPO_Chr5_nlr19	AITGVGGIGKTTLATMVFNDSHFKEKIWLSVNQDVNEIDLLKHAIEQFGGFLLVMDDVWSDNVWNSGSRVLLTTRNEGVARGMRA---------------CDGLPLAIKVIGGLLRQRNNTLNRAIILSYEELPPHLKQCFLYCSLFPKDEVIRRGDIVQMWMAE
NIPPO_Chr5_nlr18	SVVGFGGLGKTTLAKAVYDHFHFECGAFVPVGRNPDMKKVFRDILIDLDKCFIVIDDIWDKESWKCGSRLVITTRISEVATHAGELSRDNSEKLLYARIVCGGVPLAIITIASLLASKPGETRRILSFSYYDLSSHLKDCLLYLCVFPEDHVIEKNSLIWKWIAE
NIPPO_Chr5_nlr16	AVVGTGGIGKTTLAKKVFNDEAFDKKIWLSVTQDVNEVELLRMAIRSVSVFFLVLDDVWSDRAWSAGSRVLVTTRHDAVARGMQALCPPDAWSLLKKQVRCGGLPLAVKVMGGLLCQKERR---------------LKQCFLHYSLLPKNVDFFIDTVTSMWISE
NIPPO_Chr5_nlr14	SIVGPGGMGKSTLAQYVYNDKHFDVTMWVCISRKLDVHRHTREIIESATKVLLVLDDIWFDKSQDGATKVLVTSRSKTLPPALFSMKDTEFQALFKHHAFLGRSPLAAKVVGSNLKRVMNI---------------LQRCFLYCSLFPKGYKYIIDELVHLWVAE
NIPPO_Chr5_nlr13	AIVGHGGMGKTTVAQFVYNDEKFDIKAWVCVWDRSDAAELTREILQSIGGFLLVLDDVWNDEAKMRGSKILVTTRMKLVARYLNS---------------AKGSPLVSKALGQMLRNTRSTIISSLQHSYQHLPGHLQRCFAYCSIFPRGCRFQRDKLVKMWVAL
NIPPO_Chr5_nlr12	SIVGVGGVGKTTLANELYRKLQFECQAFVRSSQKVDMRRLLISMLSQVRLYLIIIDDLWDICTWDSCSRILITTEIEDLALQSCGLSEDDSRNLFFSTVFCGGLPLAVVTIASLLATQLEKMKQLLNLCYNSLPQHLKACMLYLRMYQENSIIWKDDLVNQWIAE
NIPPO_Chr5_nlr11	PIVGMGGVGKTTLTQLVYNDVHFQLRMWLCVSENFDEAKLTKETIESVASFLLVLDDVWNEDPDRKGSKIMVTTRNENVGKLVGGLSYNDCWHLFRSYAFLKGLPLAARALGSLLCAKDNEILPALRLSYNHLPPILKRCFAFCSVFHKDYVFEKDILVQIWMAV
NIPPO_Chr5_nlr10	PIVGMGGLGKTTLTQLVYNDPYFQLRVWLCVSENFDEMKLTKETIESVASFLLVLDDVWNEDPEKNGSRIVVTTRNKNVGKLMGGLSENDCWNLFRSYAFLKGLPLAAKAIGSLLCTKDTEILPALRLSYNHLPAILKRCFAFCSVFHKDYVFEKETLVQIWMAL
NIPPO_Chr4_nlr9	GIHGIPGSGKTTLAQYVCEYEHFDIVMWIHVSQNFGLDTILREMIEQATKFLLVLDDVEHNKDISAGSKILATSRTRDALLALGALDEHVFRELFLQYALLKGSPLAARTVGGQLRIRQDV---------------VRRCFAYCSIFPRGHHLGRSKLINLWAAE
NIPPO_Chr4_nlr6	VILGMGGIGKTTLASNVYETERYDCSAWIATSQVYNICSLLRTTIRHCFKCLVVIDDVWDHVCIGHRNKIIITTREIQIAKFVDQLEESEAWDLFCRKAFCCGLQLALVTMGGLLSLREKNLKHVLNLSYRYLPEYLKDCFLFCSIFLENSMIKRKHLIRLWIAE
NIPPO_Chr4_nlr34	SIYGIAGSGKTTLAQNVCSYEYFFPVMWIYVSPSFSVDKIYQKMLEAATGFLLVLDDIWHEKDAIKGSKVLVTTRFKDVAMSLSSFNEEDFFNLFMHYALLKGSPLAARIVGSRLRKHLDV---------------LRRCFAYCSMFPQGYDFKRDELVDLWMAE
NIPPO_Chr4_nlr33	PIVGMGGVGKTTLAKLVYDDA-----------------------------FLLVLDDIREESFTSKGSRILVTTTTASVPAMLGALDIEDLWSLLKKYAFLKGLPLAAKMLGGLLGATKSTILPVLELSYSYLPRRLKQCFSFCSLFPRNYKFNKRVLIQLWMAQ
NIPPO_Chr4_nlr31	GIYGIAGSGKTILAQYVCEYEHFSPVMWVDVSQSFSVDKIYRQMLEGAIG---------------RGSKILVTALSKDAAIVTPRMDDNDFLDLFMHYAL------------------------------------VRRCFAYCSMFPRNYRFKRNALVKLWMAE
NIPPO_Chr4_nlr29	IVSGMGGLGKTTIVANVYERGRFHAHAWIVVSQTYDVEELLRKVLRKIGYCLIVLDDVWDREAYNQASRIIITTRSKHVAALALPLDKVDAFSLFCRRAFCQGLPLAIVSIGSLLSSKQPIVQAILNLSYYDLPGDLSNCFLYCSMFPEDCPMPRDNLVRLWVAE
NIPPO_Chr4_nlr27	PIVGIGGIGKTTLSQHVYNDPQFEIKIWVHVSDKFDVVRITREILGCVSNFLIVLDDVWDVTTEDTGNMIIVTTRILTVAQRCGTLEDGDIWSLFKAYAFLKGNPLAAKTVGSLLRRNLTEIMHVLKFSYDYLPNQLQQSFSYCSLFPKGYSFSKAQLIKIWIAQ
NIPPO_Chr4_nlr26	PITGMAGIGKTTLAQLVFSHPFGDDRIWVVVSSSFDDMIILSRLAEFLNTFLIVLDDVWGQNLQKSGSKMIVTSRVPDVVTMTNS---------------------------------------------------IQQCFLYCSLFPVHSFTPEQLTGMFVADD
NIPPO_Chr4_nlr25	PIVGAAGVGKTSLVQHIYNDEKFDMKMWVWVCQEFDVLKLTRKLAEEATEFLLVLDDVWDESLLRPGSRIVVTTRSAKVARMMAFLTDTTCWSVCRNAALCKGLPLAANAAGSVLSIAIDRTLPALLVSYNSLQKPLKHCFSYCSLFPKEYVFRKDKLVRLWLAQ
NIPPO_Chr4_nlr24	GIWGQGGIGKTTLLHAFNNDL-----------------------------FVLLLDDVRKKFRLESQSKLILTSRFQEVCYQMGALDNDAAWKLFLSKLSCGGLPLALNVIGTAVAGYEEPMFATLKYSFDRLTPTQQQCFLYCTLFPEYGSISKEHLVDYWLAE
NIPPO_Chr4_nlr23	AVCGMGGVGKTTLVTNVYKKVHFDCAAWVAVSKSFTTDDLLRRIAKEFHRYLLLLDDVWDAHAWYTKSRIIITTRSQDIASLASSLSEQEAWSLFCNTTFCCGLPLAIVSVGNLLVLKDRTVSSILNLSFDDLPYHLKKCFLYCSIYPEDFMIKRKILIRAWIAE
NIPPO_Chr4_nlr22	PIVGPGGIGKTTLIQYIYKSLHFQVKVWICVSQNFSVDKLIEEIKQYVPKFLLILDDIWKCQSDDKGNIILVTTRFPVVAEMVKTLDPGAFRDLFLAYVFLKGSPLAAKTVGRLLRNHFDQIMPALQLSYDYLPFHLQQCFFYCALFPEDYKFDTKELTCFWIGL
NIPPO_Chr4_nlr20	PIVGNGGIGKTTLAQLVCKDLQFNVKIWVYVSDKFDVVKITRQILDHVSNFLIVLDDVWEIRTDDTGNMIILTTRIQSIAKSLGTLKDDDIWSLFKVHAFLKGNPLAAKTVGSLLGTNLTIIMQALKLCYDHLSNPLQQCVSYCSLFPKGYSFSKAQLIQIWIAQ
NIPPO_Chr4_nlr2	SIVGIAGVGKTALAQKVYSIFHFDFMAWLHVSNKFDVERLIKELVQSVHLILVVFDDVWNEMSSQKGSKLIVTTRSQNVANINGA---------------LAGSPLAAQTVGNLLKFKLDEIMPALRLSYVRLPDHLKQCIIYFALFPKNYQLRGDALIRMWRAH
NIPPO_Chr4_nlr19	PIVGIGGIGKTALAQFVYNDP-----------------------------YLLVLDDVWDDMNNYEGNVIIMTTRIWSVAKRIGTLEKEDSWMLFKQCAFLDGNPLEAENIGELLREHHTVIMPSLKRSYDMLPYQLKQCFLYCSLFPKGYSFSKEQLIQIWIAQ
NIPPO_Chr4_nlr18	PIVGNGGIGKTTLAQQIYKDSKSAIKIWIHVSDKFDLHKVTREILECVSKFLIVLDDVWDVTTDCGNSMVIVTTRKNTTAKLCGTLKDDDIWSLFKAYAFLNGNPLAAKTVGSLLRRNLTVIMHTLKFSYDHLPSHLQQCFSYCSLFPKGYSFSEAQLIQIWIAQ
NIPPO_Chr4_nlr17	PIVGNGGVGKTTLAKFVYRDRHFDLQMWVCVSSIFDEVRLTREMLEHACRFLLILDDVWEDKDKNVGCMILATTRSPSVAKKIRTLDDDNFWLFFKQCAFLKGYPLAAQSVGALLGQNLNYILPILKLSYDYLPSCLQRCFSYCSLFPQEHKFDGEKLIFAWISQ
NIPPO_Chr4_nlr16	PIVGIGGIGKTTLARFVYRDQHFDLQIWICVSTNFNEVRLTLEILEHVCKFLIILDDMWEDRDSSTGCAVLATTRRSSVAQMIGTLDKKEFWLFFKACAFLKGCPLAARSVGALLNRDVSYIIPILKLSYDYLPFHLQCCFSYCSLFPEDHWFNEETLVQAWISQ
NIPPO_Chr4_nlr15	GIYGAPGVGKTTLLHHFNNTFDIHLVIYVEVTERYSAGAVQKAIGGRLGLFVLLLDDVWEPLNLAGKSKVLLTTRLEHVCDQMDVLSAADSWELFKNKVGCGGLPLGLITVARAMACKRVT--------------------------------------------
NIPPO_Chr4_nlr14	SIVGIGGMGKTTLAQAIYNDQCFDQAMWICVSNDFDVPALMKKIIQEITRFLLVFDDVWNDERRPKGSKILLTTRMESVVDIVERLHDKDLLAIFNRHAFLSGCPLAAKIMGGLLNNSLDSIMKILRLSYHHLAPHLQACFRYCGMFREDYWFRKDELINFWMGS
NIPPO_Chr4_nlr13	PIVGMGGVGKTTMAQQICEDGHFDCIIWICVSDEFEVNRLTKDVLKSLGVFLLVLDDMWDDVLKDQGSMILVTTRSSKVANLVSN---------------LKGSPLAAKTLGRLLKSNLSIILPALRLSYVYLPRHMKRCLSICALYPKDHRFEKEFLADIWVAQ
NIPPO_Chr4_nlr12	PIVGMGGIGKTTMAQQICEDRHFDCILWICVSDEFEVNRLTRDVLKSLGVFLLVLDDMWDDVLKDQGSMILVTTRSSKVANLVSN---------------LKGSPLAAKTLGRLLKSNLSVILPALRLSYVYLPRHMKRCFSICALYPKDHKFDKEFLADIWVAQ
NIPPO_Chr4_nlr10	PIVGMGGVGKTTMAQQICEDPFHHRIIWICVSDEFEVNRLTKDALKSLGVFLLVLDDMWDDVLKDDGSMILVTTRSSKVANLVSD---------------LKGSPLAAKTLGRLLKCNRSIILPALRLSYAYLPQYMKECFSICAIYPKDHIFQKEFLADIWVAQ
NIPPO_Chr4_nlr1	SIWGMGGSGKTTLVKTVFERKRFDCLIWVTVSQTYDITEIMRKIIQCALKYMMILDDVWDTNVWFRGSKVVITTRINDVASLADDLNEAESWDLFCMWAFCEGLPLAITAVGNLLSFKRLDVTRLLGLSYRHLPAHLKNCFLLSSIFPEDYMIHGKWLSRLLIAE
NIPPO_Chr3_nlr9	PIVGMGGMGKTTLAQLIYNDPHFQLLLWVCVSDNFDVDSLAKSIVEAARKFLLVLDDVWNREASKSGSSVLTTTRDKTVAEIMAP---------------CSGSPLAATALGSTLRTKTTKILPILKLSYNCLPSYMRQCFAFCAIFPKDHVIDVEMLIQLWMAN
NIPPO_Chr3_nlr8	GIVGMGGVGKTTLASLVYNKVYFDACAWVPVGQNADALGLLKITSAQIGVYLIVLDDIWTTETWLNGSKILLTTRSKEIAVSADPLSEELSFQLFITKVFCGGLPLALVVLGGLLSGKEKQCLEILALSYSCLPYHMKLCFMYLGAFKEETEISVSKLIKLWIGD
NIPPO_Chr3_nlr7	RYHRRWGIGKTTLARMVFNDAHFDKKVWLSVNQEVNEVHLLHGVIAAFGGFLLVMDDVWSDRVWSPGSRVLVTTRNDGVARGMRALDLGDSWSLLKKQVRCDGLPLAIKVVGGLLLNKGKTINKAVYLSYEELPPHLKQCFVFCSLFPKDELIIRGVIVRMWIAQ
NIPPO_Chr3_nlr6	SIVGFGGLGKTTLAKEVNHAVHFQLKAFVSVSRNLNPKKLICDVLSQIMDYLIIIDDIWRIQAWDCQSRIITTTRISTVAESCCSLNEVESRELFFKRIFCGGLPLAILSIASSLANKPDIMNKILLFSYYDLPTHLKACLLYLSIFPEDQVIESDKLVWRWMSE
NIPPO_Chr3_nlr5	SIVGMGGLGKTTLAQMVYNDE-----------------------------FFLVLDNVWNVQKEIQLGMILLTTRDETISKMIGTLTSEESWQLFKQMAFCGGLPLAIKAIGSSLRGETNEVLPALKLSYDRMPVQLKRCFVFLSLLPKGYYFWKEDMINLWMCL
NIPPO_Chr3_nlr4	PIIGMGGVGKTALVQLVYNDRRFDLMGWVHVSENFDLKSIMRKIIMSFTKFLLVLDDVWNERKDIQSSIILVTTRNTSVSTIVQTLPFEESWQLFKQMAFCAGLPLAVKAIASALRFEENEVLPALKLSYDQMPIHLKRCFVFFALFPKRHVFLKENVVYLWISL
NIPPO_Chr3_nlr3	SIFGFGGLGKTTLAKAIYDSPQFHCQAFVTVSQKIDLKALLRDMLGQLIPTFIILDDIWSDSAWDVGSVIIVTTRIRSVANYCSHLNEIESKELFLRRLFCGGMPLAINSIAGLLACRPVKIKQILLLSYNDLPYHLKTCFLYFSIFPEDYKIKRKNVVRQWVAE
NIPPO_Chr3_nlr2	SVSGKSGVGKTTLVRNVYNIMCFDVHAMESFAPHLTAPNILHQIVQQLTE--------------------------------------------------TEGLPLAVVLLSGLVQTKEFPLDNLLSLCFDDLPHELKCCYLYFAAFPPNVVVEARNLVCMWMAE
NIPPO_Chr3_nlr19	GVCGMGGVGKTTLLRAINNSFVFDHVVWAVASKECRIDRLQDDVAKKLGLFLMLLDDLWECFDLKLPRKVVLTTRSEIVCGNMKALKPDDAWTLFEMNATCRGLPLALITIGKALSTKTDPMLRVLKVSYDYLPTTMQECFLTCCLWPEDYSIEREKLVECWLGL
NIPPO_Chr3_nlr18	GVWGAGGVGKTTVLTHVRDACPFDHVLLVATSRDCTVAKLQREVVGVLGLFLLLLDGVWERLDLERVRKVVVASRSEAVCADMGCLSEEDAWNLFEANARCKGLPLSLVTVGRAMSSKRTPAHPLVKFCYDNLENDARECFLACALWPEDHNISKDELVQCWTGL
NIPPO_Chr3_nlr17	SIYGAAGIGKTTLARLVYNNASFPTRIWVCLSDKCDVTKATKMIMEAITKFLLVIDNLWAEDYNFKGSKVLITTRNERVWRRTTSLDDEECWLLLKKYAFCRGSPLAAKSLGMLLSDTNGEILPSLQISYHHLPYHLKQLFTLCCLFPVGHEFEKDEVIRLWIAE
NIPPO_Chr3_nlr16	SIVGVGGVGKTALAQHVYNNTYFDMRMWICVTDAFDESRITREMLESVSSFLLVLDDVWSNDKITNGSKILLTTRSSMVAEMLQSLSDKDCWSLIKMIVFLNGLPLAAKVVARQLKCKHTTIMPIFQHSYENLPVHLQQCLAYCSIFPKDWEFEAEQLILMWMAQ
NIPPO_Chr3_nlr15	PIVGVEGVGKTALAQFIFHYE-----------------------------FLLVLDDVSDVGDIQRRSMIMVTTQSEIAANAIGT---------------MGGLPLPATAIARALFFRREDISPALWLSYQHLDPRLKQCFAYSAVFPCSHAFTKDELVQMWVAQ
NIPPO_Chr3_nlr14	CVVGIEGVGKTALVQLIFDEVYFSLCIWVNVSRQFDAMRITKRIIEVATCFLLVLDDVCDENTNGSGSTVIVTTRELCVARTLEA---------------CHGIPLAAVTLGDLLRKKGTSASVALQMSYEHLQPDTKRCFAFCALFPEAFEVDGDMLIQLWMAN
NIPPO_Chr3_nlr12	AVTGAGGIGKTTLARMVFGDASFDARIWLFVGRDADEVTMLRSAIAHAAGVLLVMDDVWSDAAWNPGSRILVTTRNDGVAHRMKVLRRQDAWSLLKKQVSCDGLPLAIKMIGGLLLSKSRTINKVVCLSYGELPSHLKQCFVYCSLFPRGEVIESRTIVRMWIAE
NIPPO_Chr3_nlr11	PIVGMGGMGKTTLAQLVYNDPHFQLLLWLCVSDNFDVDSLAKRIVEAAPKYLLILDDVWNRDASKSGSSVLTTTRDQAVAQLMAP---------------CSGSPLAATALGSTLRTKTTKILPILKLSYNCLPSYMRQCFSFCAIFPKDHEIDVEMLIQLWMAN
NIPPO_Chr3_nlr10	PIVGMGGMGKTTLVQLIYNDPHFQLLLWVCVSDKFDVDLLAKGIVEAARKYLLVLDDVWNREASKSGSSVLTTTRDQAVAQVMAP---------------CSGSPLAATALGSTLRTKTTEILPILKLSYNCLPSYMRQCFAFCAIFPKDYEIDVEMLIQLWMAN
NIPPO_Chr3_nlr1	AICGMAGVGKSTLLRRINNVF--------------------------------------------RRQKVAMTTRTRGVCGRMSSLDSDHSWRLFREIARCGGLPLVLTAIGGAMRCRRQP---------------LQKCFLATSLWPEGHAIDKGELVECWIGL
NIPPO_Chr2_nlr9	PIVGPGGIGKTTFAQYLYNDKHFSIKVWVCVSTHFDVVKLTQEILKCIYHFLLVLDDMWKCGSEAKGSMVLVTTRFPSIAQMVKT---------------LKGFPLAAKSVGRLLKYRISQIMPALQISYDYLPFYLKRCFSYCALYPEDYHFNNIEISHFWEAL
NIPPO_Chr2_nlr5	PVVGLGGMGKTTLAKAVYTDKMFDVKAWVHVSMEFQLNKIVSGIISHVEGYLIILDDLWEEGWSKKGSKIIVTTRSEKVVNTLST---------------CSGVPLVAKALGYVMQKHRTRILKGLLLSYYHMPPQLKLCFMYCSMFPMSHVIDHDCLIQQWIAL
NIPPO_Chr2_nlr4	AIVGAGGAGKTTLLQYICSDDNNFHVIWVCMSHKLDIRKHTTEVIESLATLLLVLDDVWFEQRHHKGIRILVSSRSKELPSVLNC---------------LRRSPLEAKAVASRLSRMLDV---------------VQRCFLYCSIFPKGYMFHIDEIILLWEAE
NIPPO_Chr2_nlr32	SIWGFGGLGKTTLVRKVYDWESFDCYSWIAVSHNYNINAILRQLIQELSEYLIVLDDVWDTRAFHKGSRIIITTRNNDVASLAQELGNDDAFELFHRRCFCGGLPLAINAIGNVLAVQESKVRSALSISFMYLPRHLKNCFLYCSMFPQDYIFKRELLIKLWIVE
NIPPO_Chr2_nlr30	SIFGTGGLGKTTLAMEVYHKISFDCRAMVSVSRTPDIKKLLRDILFQINEYFFIIDDIWSTDAWKNKSRIITTTRIRDVAKSCCCQSEENSCKLFFRRVFCGGLPLAIISIAGLLSNKNPTMKRILFLSYFDLPQYLKTCLLYLSVFPEDSNIDPRRLIRLWVAE
NIPPO_Chr2_nlr3	PLVGVGGVGKTTLARFVYNNNHFDLRMWVCVSDNFNEKSLTCEMLDHVCKFLLVLDDMWEDRDRKTGCMILVTTRRTSVARMTGTLDETEFWSLFKAWAFLKGNPLAARSVGALLNWNVSFILAILKLSYEFLPVHLQYCFSYCSLFPKDHKFCGKKLVRAWISQ
NIPPO_Chr2_nlr28	SIVGVGGLGKTTLANVIYQQLQFECHAFVSVSLKPDLKKVLSSILRQFSEYLIVIDDIWEKSAWERGSRIITTSRVLDAATPCSSLSSDNSKKLFYKRIFCEGVPLAIITIGSLLAMRPQNMRHILSISYYDLPAHLRACFLYLSIYPEDYNIQKDQLIRRWISE
NIPPO_Chr2_nlr27	PIVGMGGLGKTTFVQLIYNEPHFSLQRWCCVSDDFDIGNIARNICHSQEKYLIVLDDVWNRDADKRGSTILTTTRDAEVARVMTM---------------CVGSPLAAKAFGSMLSTKTSMILPILKLSYDDLPPHMKQCFAFCALFPKDYPINVERLIQHWMAH
NIPPO_Chr2_nlr26	PIVGMGGLGKTSLAKMVYNDYHFELKMWHCASDNFEVVSLLKSIIELATNFLLVLDDVWNEEKKKDGSVILVTTQSQRVASIMGTLSDDDSWELFSKKAFCKGLPLALKTMGGMMSSKQQVDIPILKLSYRHLLPKNEECFAFCSVFPKDHEMDKEVLIQLWMAN
NIPPO_Chr2_nlr24	SIWGMIGIGKTSFIRSAYGSEMFEQCAWVTISHPFNLHDFITSLAHELNACLLVLDDVLSIEEWN--------------------LKEDAAFALFKNKVFCDGHPLAITNIAGFLARKQKTISTTLEPSYNNLSYHLKLCLLYLSVFPKGHNIRRKRIVRRWVAE
NIPPO_Chr2_nlr23	SIWGMIGIGKTSFIRSVYESKMFEQYAWVTILHPFNLHDFVTSLAQELDACPLVLDDVLSIEEWSTNTKIIVTTREASIAEHCSVLKEDAALALFKNKVFCDGHPLAITNIAGFLARKQKTISTILEPSYDDLSYHLKLCLLYLSVFPKGHNIRHKRIVRRWVAE
NIPPO_Chr2_nlr21	SVWGMGGLGKTTLVGGVYQSPKFDKYVFVTIMRPFNLVELLRSLAGRLHESLIVLDDFSDTSEWDKTSLIIVTTRKENIANHCSGLKPNDALCLLSEKVICDGLPLAIVVIGGFLANRPKTIRTVLEKSYDGLPYHLKSCFLYLSIFPEDQIISRRRLVHRWAAE
NIPPO_Chr2_nlr20	PIFGFGGIGKTTLAKLVFNDDTFDLRVWIYVSPNFDLKTIGRSIISQIKGCLIILDDLWENSCFQSRLRIVVTTRNEEVARKICTLSDDHCWTLFRQSAICKGVPLAAQSLGFILRTKDVEVLPSLKLSYYQMPPYLKICFSYCSTFPKGCEIYSDDLIQQWISL
NIPPO_Chr2_nlr2	PLVGVGGVGKTTLARFVYHDEHFDLRMWVCVSDYFSEERLTHEMLEVLCKFLLVLDDIWEDKDRSNGCMILATTQRTSVARMIGTLSDTEFWLLFKAWAFLKGNPLAARSVGALLNRNVSYILTILKFSYEFLPVHLQQCFSYCSLFPKDHKLRGENLVRAWISQ
NIPPO_Chr2_nlr19	PIVGSGGLGKTTLANQVYHNLIFESRAFVTVSQKPDMMKILREILSGIGYYCVVLDDIWSISVWERGSRIVVTTRITDIARACCALDNTSSRRLFFKRICCGGMPLAIISIASLLATKAQTMNWILSLSYNHLPQHLKTCMLYLCLFPEDYIISKDILVQQWIAE
NIPPO_Chr2_nlr18	CIVGLGGIGKTTLAQVICNDNYFDLFVWVCVSHIFDVETLTRKILQGVTRFLLVLDDVWNDESLRTGSKILLTTRMESVANLAARLKETELLLLLERHAFLSGSPLAAKVLGGLLNNKRDSIMTVLKLSYQHLPTHLQSCFRYCSLFHKDYEFTKKELVYLWMGS
NIPPO_Chr2_nlr16	AIVGAVGIGKTMLAREIYNDETFPIRVWVKMTKDLTDVDFLKKIIIGAGGFLIVLDDLDNPGIWDARGRILITTRSEEVATGMKA---------------CDGHPLAIKMVAGVLRSRGKSLPQALYLSYVDLPSELKECFLHCSLYPEELPIQRFGLIRRWIAE
NIPPO_Chr2_nlr15	SIVGFGGLGKTTLAMEVCRKLVFQRQAMVSVSQAFDASKDLQVLLKRIILYLIVIDDVWSTSAWNCGSIIMVTTRVETVAKASSSLGEKDAEKLFVSRAFCARLPLAIVSIAGLLSSYRSSMKQIIALSYNHLPHHLKACMLYLSIFPEDYVTKKKRLLLRWIAE
NIPPO_Chr2_nlr14	PIYGIGGVGKTTLAQHICHDSHFDPIIWICVSDDFDVKRLTKEAIQSCSTLLIILDDMWGDVLREQGSMMLVTTRSPDVAREVQT---------------LKGVPLAAKTLGRLLRMSLDTILPALRLSYLYLPTHLKRCFSFCAVYPKDHKFEEDNLAEIWIAE
NIPPO_Chr2_nlr13	PIVGIGGVGKTTMAQHILHDPHFDMIIWICVSDDFDVKRLTKEAIQSSSKLLIILDDMWDDALREQGSIMLVTTRSLEVAHEVKT---------------LKGSPLAAKTLGRLLRTSLDIILPALRLSYLYLPFHLKRCFSFCALYPKDHLFEKAGLAEIWIAE
NIPPO_Chr2_nlr12	PIVGIGGVGKTTLAQHICNHPHFDLIIWTCVSDDFDATRLIKEAIQSSSGFLIILDDVWDDALKEQGSMVLVTTRSSKVADGVST---------------LKGSPLAAKTLGRLLRMNLQIILPALRLSYMYLPFHLKRCFSFCAVYPKDHKFEKNILAEIWVAE
NIPPO_Chr2_nlr11	PIVGIGGVGKTTLAQHICNHLHFDPVIWIFVSDDFDVKRLTKEAIESASGILIILDDVWDDALKEQGSMMLITTRSSKVSNALGT---------------LKGSPLAAKTLGRLLRMDHHTILPALQLSYMYLPLHLKRCFSFCAVYPKDYNFEKDSLCEIWVAE
NIPPO_Chr2_nlr1	PLVGVGGVGKTTLARFVYHDQHFDLRMWVCVSDNFNEKNLTHEMLELVCKFLLILDDMWEDGNRSSGCMVLATTRRASVARIIGTLDETVFWLLFKEWAFLKGNPLAARSVGALLNRSVSFILAILKFSYEFLPVHLQHCFSYCSLFPKDHKFNGKKLVRAWISQ
NIPPO_Chr12_nlr9	SIWGMGGSGKTTLVKTVSESKRFDCQIWVTVSQTYDITEIMRKIIQCALKYMMVLDDVWDTNVWFIRSKVVITTRINDVASLAEDLDEAESWDLFCMWAFCEGLPLAITAVGNLLSFKRLDVTRLLGLSYKHLPVHLKNCFLLCSIFPEDYMIRGKRLCKLLVVE
NIPPO_Chr12_nlr8	SIVGFGGLGKTTLASQVYREVQFNCKAFVSVSQKPDMVRLLTSLLLQLKQYFIVVDDLWDVPSWNQHSRVIITTRHGDVARTCSSLSAQNSRELFFNRIFCGGLPLAIVTVASILACQPTRMMQILELSYKSLPHHLKACFLYLGAYPEDCVISKVDLIKRWVAE
NIPPO_Chr12_nlr63	SIVGLGGTGKTTMATHICHDNFEGSIFWVHVSQEFDNNKLVGKLYEAILKFLLVLDDAWHKNQYDPGSRILLTTRDQGVAEAVESLSDEDSWNLFQQSLRCGGVPLAIKILAGVLRNKKTVVFASLRLSYFHLPDHLKQCFVYCSIFPKGYKIYKHQLIGEWIAN
NIPPO_Chr12_nlr62	SIVGFGGVGKTTLAKEVYRKLKFDCGAFVSVSQKPDIPKLLNRILLEVRGYFIVVDDLWDSFEWNYGSRVLTTTRILSVATTCCSLTDQNSRNLFYSRIFCDGLPLAIISIASLLSGQPYIMRQILELSYNNLPHHLKTCLLYVSMYPEDYIIKKNDLVRQWIAE
NIPPO_Chr12_nlr61	SQQGFGGLGKTTLANEVYRKLHFHCRAFVSVSQRSDITRLMSKVLSELTGYFIVIDDLWDSSAWNHGSRVLTTTRIYSVAISCCSLGEVDSRRLLFSRIFCGGLPLAIMSISSLLAGQSKTMKHILDFSYRNLPQHLKTCLLYLSIYPEDHTIERNDLVRQWMAE
NIPPO_Chr12_nlr59	AIVGVGGIGKTTLAQNIFNHQKFDKIIWLSINQEFSDPELVRTAITGAGGIFLVMDDMWSVHAWNQGSWVLITTRDERVAREMKALSRQDAWLLLKKQVRCGGLLVAIKAIAGLLNHKEININHAIYLSYDDLASP-----------------------------
NIPPO_Chr12_nlr58	SLIGHGGMGKTTLAQRVCEEMKNFKVIWVCVSDRFDVTSVTSKILESATGFLLVLDDVWEDKKIDSGSKILLTTRMQSVAVLATELEEGENLELFSHSVFLGGCPLVTKVVGGHLRSNMSFIMEVLRLSYYCLPTDLQICFRYCSIFPQDYAFKMKDLVLMWIGS
NIPPO_Chr12_nlr57	SIVGHGGVGKTTLAQLVYNDPHFDMVAWLCVTSSFDVGRIMREIVQCVTRFLLVLDDVWEENLHETRIKILLTTRTQSVATLVES---------------LGGTPAAIKSAAYLLRVRSLEIMDVLKISYYRLSAELQSCFRYCSLFPKNHPFRKEELVRAWIWS
NIPPO_Chr12_nlr55	SIVGPGGMGKTTLAHHVCTDAHFDKIAWVRVSTIFDVERVIGEIVEQVTFALLVLDNVWEDQDISTGSKILLTTRLNSVATLPGL---------------------------------------------------LQVCFRYCSIFRKNHPFRKEELVQTWISS
NIPPO_Chr12_nlr54	GVWGMGGAGKTTLLKLARDPR-----------------------------FLLLLDDLWNYIDLENQRKVVLTSRSEAVCVSMARLDQQDAFKLFEDKVGCGGLPLVLCVIGRSMCTKKNYIFNILRYSFDGLHDDARGCFLACTLFPPFYIEKKRLIRWCMGLG
NIPPO_Chr12_nlr53	SIVGHGGIGKTTLAQLIAKENHFKTVIWVSVSTNFNAETLISKIIQSVTLYLLILDDVWEDKEISYGRKILLTTRMQSVADLASALEETENLELFNHHVFLRGCPLVTKVIAGHLREDMTVIMKVLKVSYYHLPPGLQVCFRYCSIFPQDHEFKKEELVQMWIAS
NIPPO_Chr12_nlr52	SVIGHGGMGKTTLAQSICQQDKHFKVIWITVSTSFDATSVTRKILESATKFLLVMDDVWEEGKRDNGSRILLTTRMASVADMAAKLEEDENIELFNHHVFLGGCPLVIKVTCGHLQGNMSVIMKVLKLSYQHLPTELQICFRFCSLFPEDHKFRKEDLVHMWMCS
NIPPO_Chr12_nlr51	SIVGLGGLGKTTLANEVYKTIDFKCITFVSISRTPNIRKILVDMLKGLGSYLIVFDDIWDIGAWKLGSIIITTTRNTAVAEACSRLEEQDSQRLFYRRAFCRSLPLAIISIASLLSIKPDTVRKILMLSYYDLPYPLKNCLLYLSMYPEDYVIDRQELIWRWIAE
NIPPO_Chr12_nlr48	CIVGFGGLGKTTLANQVYHKMQFDCSSFMPISRNPNITKILADLLKELGSYLVIVDDIWSTKAWELCSRIISTTRNADVATSCCSLNEQDSQKLFYKRIFCHGLPLALISIASLLAGKSRLIRDILLLSYYDLPIHLKTCLRYLSVFPEDYEIDREELIWRWIAE
NIPPO_Chr12_nlr45	SIVGFGGLGKTTLANQVYNKIQFDCSAFISVSQSPNIKKILFDMLKDVTSYFIIVDDIWSASAWELCSRIITTTRNVNVAKSCCSLNEQDSKKLFLKRLFCHGFPLAIICLASLLASKSDTMSDILLLSYYDLPYHLKTCLLYLSVFPEDYKIDRDELIWRWIAE
NIPPO_Chr12_nlr44	SIVGSGGVGKTTLATEFYRLHPFDCRAFVRTPRKPDMTKILTDMLSQLRPYFIIIEDLWASSMWDSCSRILITTEIEPVALACCG---------------CGGLPLAITITARHFKSQLLDMRQVLNLIYNNLPHCLKACLLYLSIYKEDYIIRKANLVRQWMAE
NIPPO_Chr12_nlr42	SIVGFGGLGKTTLASQVYKKIRFECAVFVFASRNRSTSMILNDILSQLRYFLVVIDDIASIETWNSGSRIITTTRRKDVANACCSLGWTDSRSLFFRRIYCGGVPLAVVVIASLLASQEEVMKHILKLSYNNLSSDLKTCFLYLHMYPENYDIMKKDSMRQWIAE
NIPPO_Chr12_nlr41	SVVGFGGIGKTTLAKQVYNQLRFNFTSFVSVSQNPDMVKLLRNLLSGTGFYLIVVDDIWNTQAWSHGSRVIVTTRIEDVATKCCVLNEFNSQKLFCKRIFCKGVPLAIISIASLLSSEGMNMRHVLNLSYLDLSHNLKTCFLYLGIYPEDHTIFKADLIRLWIAE
NIPPO_Chr12_nlr4	SIVGHGGIGKTTLAQLISHDSHFDTVIWVAVSMSFDAKTLLDKIIQSVTLYLLILDDVWEDKDISCGRKILLTTRMQSVADLASALEEDENLRLFNHHAFLRGCPLVTKVVAGHLRAHMKVVVKVLKLSYYHLVPGLQVCFRYCSIFPKNHEFKKEELVKMWIAA
NIPPO_Chr12_nlr39	PIVGPGGIGKTTFTQHIYEEVHFQISVWICVSQNFNANVLAKEIVEKMPKFLLVLDDVWEYREDEQGNIVIVTTRRPGVAKEIDSLDHEDSMRLFQACVFLKGFPLAIKTVGRLLRNKLTLIMPALKLSYNYLPFHLQQCFSYCALFPEDYRFCGQELINLWIGL
NIPPO_Chr12_nlr38	PIVGPGGIGKTTFTQHIYEEVHFQISVWICVSQNFNANVLAKEIVEKMPKFLLVLDDVWEYHEDEKGNMVIVTTRKQKIAKMVESLDHEDSMRLFQACVFLKGFPLAIKTVGRLLRNKLTLIMPVLKLSYNYLPFHLQQCFSYCALFPEDYRFCGQELINLWIGL
NIPPO_Chr12_nlr37	PIVGPGGIGKTTFTQHIYEEVHFQISVWICVSQNFNANVLAKEIVEKMPKFLLVLDDVWEYHEDEKGNMVIVTTRKQKIAKMVESLDHEDSMRLFQACVFLKGFPLAIKTVGRLLRNKLTLIMPVLKLSYNYLPFHLQQCFSYCALFPEDYRFCGQELINLWIGL
NIPPO_Chr12_nlr34	GLWGPGGVGKTHLLHQINNLF-----------------------------FLILLDDLWEHVDLDYKQKLLLTTRSESVCGQMGVLDETDAWHLFKENVGLAGLPLALIVVGRAMSTKRHPVFARLKLSYEYLSDTLKDCFTSCALWPDDYLLDRNKLSEYWMGL
NIPPO_Chr12_nlr33	GLWGPGGVGKTHLLYQINNLF-----------------------------FLILLDDLWEHVDLDYKQKLLLTTRSESVCGQMGVLDETDAWHLFKENVGLAGLPLALIVVGRAMSTKRHPVFARLKLSYEYLSDTLKDCFTSCALWPDDYLLDRNKLSEYWMGL
NIPPO_Chr12_nlr32	SIVGGGGLGKTTLAKEVYRKIEFVSCAFVTVGQNPHIPTVLLNMLRQLNPYFITIDDIWSISAWKPGSRIVATTRISDVAKSCSV---------------CGGMPLAMIVIAGMLNRKSPGMRRILRICYSDLSLPRTCLLYLSIFRPEDETVEKNRLIWRWIAE
NIPPO_Chr12_nlr31	TIHGMGGSGKTTLARSIYRKQKFDCHAWITVSRNYQIEDLLMSIMDKLKIYLIVLDDMWDRDSWSQGSKVIITTRNKEVAKLVELLLPIESWDLFCKKAFCEGLPLAIVAIGSLLSYRGIEVSNVLSSSLNDLPTHLKNCFLYCGLFPEDRLIRRKWIIRMWIAE
NIPPO_Chr12_nlr30	AILGVAGMGKTALAKVACQEPIFDFVVWVQVPYDFTTETIAKIIMETVTSLLLVLDDTWEDESVKRGSSILLTTRMQSVVDMAAE------------------------------------IFASSRLSYERLPSELQICFRYFSIFPKGYKFNKVELANMWISS
NIPPO_Chr12_nlr3	AVWGMGGMGKSSLVRMVHNNPVFDCSAWVTVPHPLDGADEFRRRLRKQLGYIIMVDDLLSQEEWDKGSVVIVTTRRKDVAGHCAG---------------CWGLPLAISTIGGLLANRPKTITKVLVSSYHGLPYHLKPIFLYLSIFPENNEIRRTRLLRRWIAE
NIPPO_Chr12_nlr29	AIVGAGGMGKTTLAQFVCQDK-----------------------------FLLVLDDARDDAQSEMGGKILLTTQIRPVANAVEGLDQENTLKLFNHHAFLKGCPLLARTIGRHLQGNTDHIKKVLRLSYESLSNEVQVCFRYCSIFPPHYKFKMEEMVEMWVSS
NIPPO_Chr12_nlr28	AIVGMAGMGKTELARLAYEDSNFDSCTWVSLHGNFSAEAITRAIVASITGLLLVLDDAWDDTSLEPGSRILLTTQMQSVVDIAED------------------------------------GFDFLFTSYNRLPTELQNCFRYCSIFPKGHRFDKLELVNMWIGS
NIPPO_Chr12_nlr27	AIVGGGGMGKTSLAQLVCQDK-----------------------------FLLVLDDAWEDGENEMGGRILLTTRMGSVADAVKR---------------LEGCPFVAKVIGQYLRDNTDHVMEMLRLSYEDLTSEVQLCFQYCSIFPSHYKFRMEELTEMWVSS
NIPPO_Chr12_nlr26	SIVGFGGLGKTTLANSLFQELKFDSYCFVSVSLNPDINKILKNILLQLDEFLCVIDDVWKKSAWDLGSKIIVTTRNKVVAEHAGSLSDDDSRQLFCKRIFCGGVPLAIITTACLLASKPRNMRKILSLSYNDLPFHLKTCLLSLSKYPEDELIRKDVLIWGWLAE
NIPPO_Chr12_nlr24	SIVGFGGLGKTTLANSLFQELKFDSYCFVSVSLNPDINKILKNILLQLDEFLCVIDDVWKKSAWDLGSKIIVTTRNKVIAEHAGGLSDDDSRQLFCKRIFCGGVPLAIITTACLLASKPRNMRKILSLSYSDLPFHLKTCLLSLSKYTEDELIRKYVLIWSWLAE
NIPPO_Chr12_nlr23	SIVGFGGLGKTTLANSLFQELKFDSYCFVSVSLNPDINKILKNILLQLDEFLCVIDDVWKKSAWDLGSKIIVTTRNKVVAEHAGGLSDDDSRQLFCKRIFCGGVPLAIITTACLLASKPRNMRKILSLSYNDLPFHLKTCLLSLSKYPEDELIRKDVLIWDWFAE
NIPPO_Chr12_nlr21	SVWGMGGIGKTTLIQNVYRSEMFDKHACVTIMRPFNLNDLLMSLVRQLEDYLIVLDDVLSTTEWNTGSRIIITTRHESIAKHCSGLGDSDAKNLFAKKVT---------------------QLQVFALSYFILPPY-----------------------------
NIPPO_Chr12_nlr2	SIVGFGGLGKTMLAREVCRRLVFHFQAQVAVSQTFSGKDLQGLLRRVLRQYLILIDDVWSIAAWDCGSRIIVTTRIHTVAKACSALDDTESKQLFISKAFCSGLPLAIVSIASLLANYKPPMRQILTLSYNHLPHHLKACMMYLSIFPEDYMIAKDRLLKRWISE
NIPPO_Chr12_nlr19	SIVGFGGLGKTTLANEVCRKLQFKYQAFVSVSQKPDIKKILRHILSQICWYFIVIDDIWSTSAWRCSSRILTTTRIIAVAKYCCS---------------CGGLPLGIITVASLLANKASTMKRILLLSYDDLPYHLKTCLLYLSIIPEDYEIKRDRLIRRWIAE
NIPPO_Chr12_nlr18	SIVGPGGLGKTTLANEVYRRLQFQCRAFVSLSQQPDVKRILRNIFCQVSQYFIVIDDIWSIQAWKLGSRIITTTRSVTIAKSCCSLSTANAMSLFLKRIFCSGSPLAIITIASLLTNKASTMQRILSLSYDDLPHHLKTCLLYLCIFPEDCEIERDQLVKRWIAE
NIPPO_Chr12_nlr17	SIVGPGGLGKTTLANEVFRKLQFQCRAFVSLSQQPDVKKIVRNIYCQVSQYFVVIDDIWSTQAWKCGSRIMTTTRNMAIAKSCCTLSIDNSKSLFLKRIFCGGSPLAIITIASLLANKANTMRRILSLSYDDLPQHLKTCLLYLSIFPEDYEIERDRLVERWVAE
NIPPO_Chr12_nlr16	AIVGGGGMGKTSLAQLVCQDK-----------------------------FLLVLDDAWEDGENEMGGRILLTTRMGSVADAVKR---------------LEGCPFVAKVIGQYLRDNTDHVMEMLRLSYEDLTSEVQLCFQYCSIFPSHYKFRMEELTEMWVSS
NIPPO_Chr12_nlr15	VIVGMGGIGKTTLASLVFNKAHFDVCAWVPVGQDPDTLHLFSTISIQIGAYLIVLDDVWREETWHNGSKILMTTRSKVIAISADPLSDEVSFHLFLSKVFCGGLPLALVVLGGLLSAKEKKCLKILALSYDDLPYRMKLCFLYLGAFREESEISISKLTKLWIGD
NIPPO_Chr12_nlr14	SIVGFRGVGKTTLANEVYCHD-----------------------------YLIVIDDVRKDEVWASSSRIIVTTSVQSVAKKCSL---------------CDGLPLALTGVAEYVRLKLED---------------LKTCLLSVSMFPKNYSIRRKSLVRRWMAE
NIPPO_Chr12_nlr13	PIVGLGGVGKTTLAQQICKNQHFDMILWACVSDDFNAKRLTKEVIQSSKKFLLVLDDIWDDVMADQGSMILITTRSQKVADKVRT---------------LKGSPLAAKTIGRLLRTNLHAILPALRLSYMYLPPHLKRCFSFCAVYPKDYRFEKDTLVDIWLAE
NIPPO_Chr12_nlr12	PLIGMGGVGKTALAKLVFNDKKFDKMLWASVSNAFDLKHIVNIIIQSDSGYLLVLDDISNDNVNWSGCMILITTRLTKIASELKTLPHEECRKIFVRYAFCDGLPLAARTLGSLLFRKDISILSVLKLSYDALPSDLKTCFSWLSTFPKDYDIFRELIIMYWMAM
NIPPO_Chr12_nlr11	PLIGMGGVGKTALAKLVFNDKKFDKMLWACVANVSDLKHIVDIIIQSDSGYLLVLDDISHDNINDSGSMILITTRLSKIASVLKTLPHEECMKVFARYAFCDGLPLAVRTLGSLLSMEDISILSVLKLSYDALPSDLRACFASLSTFPKDYEIFRELLIMYWMAM
NIPPO_Chr12_nlr10	AIVGFRGSGKTTLARAVYSRSQFRERAWVDASRWTDVGDLLADIVRQVCLYLIVLDDISMEQWNARGSRVIVTTAILSVANSCTA---------------CDGLPLALVSVANHLRCLGNLLRRVLMDSYAGLPDYARTCLLYLAVFPNDGRRLKRSVLVRRWLA
NIPPO_Chr11_nlr96	SILGLRGTGKTILARKVHDMY-----------------------------FLLVFDDVRSESLMSAGSAILLVTSIPQVAATSCN---------------------------------------------------YRHCLAYLAISPRNHTFRRTSLTTRWLAE
NIPPO_Chr11_nlr95	AIVGTGGIGKTTLAQKIYNDKNFDKRIWVCVSKEYLGTSLLREVLRGMGVFLLVLDDVWQSDVWTSTGVILVTTRLDIVAREIGA---------------CYGLPLAIKVISRVLISKDKSIIGALYLSYDELPQHLKQCFLYCAIYPENSTINRDDITRMWIAE
NIPPO_Chr11_nlr94	AVYGQPGSGKTHLVKDVYASE-----------------------------FLFVFDDVWVPDMVH--------------------LHPNDSFDIFCTKAFCNFLPQAIVSIGALLSSKQKTVQKVLYLSYKNLPMHLKNCLLYCSTFPAGFLLLPESLVRLWAAE
NIPPO_Chr11_nlr93	PIVGGPGMGKTYLARFLFNDD-----------------------------YLVVLDNVWNVGQHDPNGRILLTTRTPSIIPRTAV---------------CAGVPLLLEYTSFLILQRDQL---------------LRNCFLFCSLFPLDFNFTAEELADLFAAK
NIPPO_Chr11_nlr90	SVVGFGGLGKTTLAKVVYDKLQFDCAAFVSVGQNPDLKKVLTDMIYDLDRYIIIIDDIWDEKLWELCSRIITTTRKVTVSKACCSLSDDASKRLFYKRIFCAGMPLAIITIASLLANKQVQMTKILSFSYYDLPCHLKTCLLYLSIFPEDFIISRDHLVRMWIAE
NIPPO_Chr11_nlr9	TVFGMGGLGKTTLVKNVYDRENFPAHAWIVVSQTYDVEELLRTLLMKVAYCLIVLDDVWDHEAYTQESRIVITTRKEDVAALASS---------------CQGLPLAIVFMGSLLSSRKQTVRAILNLSYHDMPGDLRNCFLYCSMFPEDYSMSRESLVRLWVAE
NIPPO_Chr11_nlr89	GIHGIPGSGKSTLAQYVCAHEHFDLIMWVHVSRNFNVDKIFSKMLEEATGFLLVLDDVWYNKDDSLGSKILLTSRTRDALLALGALDDTVFLELFMHYALLKRSPLAARTVGGQLHMRPTI---------------VRRCFAYCSIFPRRHRLERHELINLWVAE
NIPPO_Chr11_nlr87	SIVGVGGVGKTTLANKLYCKLQFECWAFVQTSQKTDMRRLLINILSQVQPYLIIIDGLWATSTWDSSSRILTTTEIEDLALQSCS---------------CGGLPLAIVTVASLLASQLEKMKQLLNICYNNLPQHLKVCMLYLSMYQEDHIIWKDDLVSQWIAE
NIPPO_Chr11_nlr86	SIVGFGGLGKTTLAKAVYDDPKFYHRAWIAAVGSPETSDWMRGILRDVLRYLIVIDDIDVDQLRITGSRIIVTTDNQQVANTCSH---------------CDGLPLALVSVSDYLKSSSEP---------------TLSCLLYLGIFPNNRPLKKKVVIRRWLAE
NIPPO_Chr11_nlr85	SIVGVGGVGKTTLANKLYRKLQFECRAFVRTSQKTDMRRLLINILLQIRSFLIVIDDLWATSTWDKSSRILTTTEIEDLALQSCSFGEDDSRKLLFSIVFCGGLPLAIVTVASLLASQLDKMKQLLNLCYNNLPQHLKACMLYLSMYQGDHIIWKDDLVNQWIAE
NIPPO_Chr11_nlr83	CILGLPGAGKTTLAKLLYSHHQFQHRAFVSLSPGANLTDTLTDILLQVGAYLIIIDDVWHWEEWELGSRIIMTTRLNSIAEKCRN---------------CYGMPLALIRVSSALAEEIQA--------------------------------------------
NIPPO_Chr11_nlr82	AVVGTGGIGKTTLAKKVFNDEAFHKKIWLSVTEDENEVELLREAIKSAGGFFLVLDDMWSDRAWWVGSRVLITTRHDDVARGMQALYPRDAWSLLKKQVRCDGLPLAVKVMGGLLRRREKQLNDAVYLSYQDLPSCLKQCFLHYSLLPKNVEFYDVTVIGMWISE
NIPPO_Chr11_nlr81	SVIGVGGLGNTTLAKAVYDILQFDCCAFASVGQNPDMKRFFKDILLQLDKYLIVIDDIWETSTWDCESRIITTTRISKVAEQVGDLFDDNAEKLFYTRIF---------------------TRKILPFSYYDLPIQLRTCLLYLSIFPEDYWIEKYQLIWRWIAE
NIPPO_Chr11_nlr80	SIVGFGGVGKTTIAMALYRKVKFDCQASVAVSQNYDEDEVLRSILNQVSKYILLIDDIWSAKTWNKDSRIIVTTRFHAVGSTCSP---------------CGGLPLAIVTMAGLVACNPNKVTRILDCCYNDLPADLKTCLLYLSIFPKGWKISRKRLARRWIAE
NIPPO_Chr11_nlr79	SIVGMGGLGKTTLAKLVYSML-----------------------------YFIVVDDIWSMEAWENGSRVITTTRIFEVASSADDLSPENSKRLLCKRIFCDGLPLAVLTIAGALAGKTIEMIRILSLSYYDLPPHLRTCLLYLSIFPEDYLIKKDFLIWRWIAE
NIPPO_Chr11_nlr78	SVLGFGGVGKTTIATALYRQLQFDRRAMVTVSQSSDVEAILRSILEQVMPYFLLIDDVWSATTWELSYRIIVTTRFQAVATACKR---------------CSGLPLAIVTMAGHVACNSDKVTRILGHCYNDMPAELRTCSLYLSIFPKGNKISRKRLTRRWIAE
NIPPO_Chr11_nlr77	SMLGIGGIGKTALASKVYRMLEFQSHAFVTVSKMPDMTRVLFDILDQIGLYLIVIDDLWDMQHWKCGSRLIVITRLNNIAKTCSSLAHHDSRTLFLKEILFGGMPSALKCIGSFLRNKSVT---------------LEACSLYLSTLPDNHKIERDILTRKWISE
NIPPO_Chr11_nlr76	SIVGFGGLGKTTLAKAVYDSPKFHLRAWVPAGASPETSSGMRGILRAVIQ---------------TSSRIILTTTIQSIANSCSH---------------CDGLPLALVSVSDYLKSSCEP---------------ALSCLLYLGIFPSNRPLKKKVVIRRWLAE
NIPPO_Chr11_nlr75	SVVGFGGLGKTTLAKAVYDEPKFRHRAWVAAGGSPEIRGILRDVLQQVRPYLIVIDDIGMDQWSITSSRIILTTTIQSVANMWAD---------------CDGLPLALVSVSDYLKSSSEP---------------ALSCLLYLGIFPSNRPLKKKVVIRRWLAE
NIPPO_Chr11_nlr74	SIVGVGGVGKTTLANELYRKLQFECRAFVRTSQKTDMRRILISMLSQVRPYLIIIEDLWATSTWDSCSRILTTTEFEDLALQSCGLGKDDSRNLFFSTVFCGGLPLAVVTIASLLSSQLEKMKQLLNFCYNNLPQHLKACILCLSMYQEGNIIWKDDLVNQWIAE
NIPPO_Chr11_nlr73	SIVGFSGLGKTTLAKAVYDSPKFCLRAWITADGSPETSNWMKEILRGVLQ---------------TGSRILLTTTIQSVTNRCSH---------------CDGLPLALVSVSDYLKSSTEA---------------ALSCLLYLGIFPNNHPLRKKVLIRRWLAE
NIPPO_Chr11_nlr71	AIIGTGGIGKTTLAQKVFNDESFDKHAWICVSQDYSPASVLGQLLRTIDAYFLVLDDVWQSDVWTTSGIVLITTRQDTVAREIGV---------------CGGLPLAIKVIARVLASKDKTIRGALYLSYDDLPQHLKQCFLYCIVYPEDWTIHRYYLIRLWVAE
NIPPO_Chr11_nlr70	AIVGTGGVGKTTLAQKIFNDKRFDHHAWACVSKEYSRDSLLRQVLRNMGIFFLVLDDVWNSEAWTATGVILITTRDDTIARVIGV---------------CGGLPLAIRVIATVLASQEQTLSGALYLSYEVLPHQLKQCFLYCALFPEDETILRDILTRMWVAE
NIPPO_Chr11_nlr7	TVSGMGGLGKTTLALDVFEREKFPVHAWITVSQTCTILSLLRQLVSPLIPCLIVLDDVWDQNVYFQASRIIITTRMEHVAVLAPSLGEIDAFNLFCRRAFCKGLPLALVTMGGLMSTKLQTVKAILKVSYHALPADQKNCFLYCSLFPEDFRISRESLVRYWVAE
NIPPO_Chr11_nlr69	AIVGTGGVGKTTLAQKIYNDRSFNKKAWVCVSKVYSEASLLRELLRIMEVFFLELDDMWQSDAWTEMGAILITTRNNIVALEIGV---------------CGCLPLAIKVIARVLASKEQTLRGALYLSYDELPHHLKQCFLYCSVYPEDANIYRDDLTRMWIAE
NIPPO_Chr11_nlr68	GIVGTGGVGKTTLAQQIYNDENFDKHAWVCVSTDSTQTSLLEEVLRIMKIFFLVLDDVWESNAWTAKGIVIVTTRNEKVAQEIKV---------------CGYLPLAIKIIAKVLISKEKTELRALYLSYSELSHQLKQCFLYCAIYPEHSTINRDDLTSMWVAE
NIPPO_Chr11_nlr67	AIVGTGGIGKTTLAQKLFNDQSFNKHAWICVSQDYSPSSVLRQLLRTMEVYFLVLDDVWQHDVWTTSGIILITTRQDIVAREIGV---------------CGGLPLAIKVIARVLASKDKTIRGALYLSYDDLPQHLKQCFLYCIVFPEDWTIHRDYLIRMWVAE
NIPPO_Chr11_nlr66	AIIGTGGIGKTTLAQKVFNDESFDKHAWICVSQDYSPASVLGQLLRTIDAYFLVLDDVWQSDVWTTSGIVLITTRQDTVAREIGV---------------CGGLPLAIKVIARVLASKDKAIRGALYLSYDDLPQHLKQCFLYCIVYPEDWTIHRDYLIRLWVAE
NIPPO_Chr11_nlr65	AIVGTGGVGKTTLAQKIFNDKRFDHHAWACVSKEYSRDSLLRQVLRNMGIFFLVLDDVWNSEAWTATGVILITTRDDTIARVIGV---------------CGGLPLAIRVIATVLASQEQTLSGALYLSYEVLPHQLKQCFLYCALFPEDASILRDDLTRMWVAE
NIPPO_Chr11_nlr64	AIVGTGGVGKTTLAQKIFNDKRFDHHAWACVSKEYSRDSLLRQVLRNMGIFFLVSDDVWNSEAWTATGVILITTRDDTIARVIGV---------------CGGLPLAIRAIAKVLASLQDQ--------------------------------------------
NIPPO_Chr11_nlr63	AIVGTGGVGKTTLAQKIYNDRSFNKKAWVCVSKVYSKASLLRELLRIMEVFFLVLDDMWQSDAWTEMGAILITTRNNIVALEIGV---------------CGCLPLAIKVIARVLASKEQTLRGALYLSYDELPRHLKQCFLYCSVYPEDANIYHDDLTRMWIAE
NIPPO_Chr11_nlr62	AIVGTGGVGKTTLAQKIFNDKRFDHRAWVCVSKEYSMVSLLAQVLSNMKIFFLVLDDVWHYKAWEATGIILVTTRDETIARVIGV---------------CGGLPLAIRAIAKVLASLQDQLNGALYLSYEVLPHQLKQCFLYCALFPEDATIFCGDLTRMWVAE
NIPPO_Chr11_nlr61	PIVGSRGMGKTTLAEQVYKGYLADHKAWISVGSNQSPQQVLRDILAQIVGFLIVLDDVCSESLWKAPSAILVTTSLPEVAQSFCP------------------------------------AEKMLTFCYNALPCDYRSCLLYLTIFPNDHNIRRTSLLRKWIAE
NIPPO_Chr11_nlr6	TVSGMGGLGKTTLVKNVYDRENFPAHAWIVVSKTYDVEELLCTLLMKVAYCLIVLDDVWDHEAYTQESRIVITTRKEEVAALASSLGNTDSFNLFCRRAFCQGLPLAIVSMGSLLSSRKQTVRAILNLSYHDMPGDLRNCFLYCSMFPEDYSMSRESLVRLWVAQ
NIPPO_Chr11_nlr54	VIVGMAGAGKTKLTRHLLCEMGFNYSLWVTVSQDFNPEWIYRQVMSKLSDHLLVLDGVWNEDPRKQKTKIIVTTRIPAAAAAISS------------------------------------LLHIAEASYNHLPPHLKRCFLYCSLFPYHHIFDTDEMISLMVAE
NIPPO_Chr11_nlr53	SIVAMGGAGKTTLARKIYNSTHFDTTAWVTVSQKFKGIDLLKDIMRQIMPYVVVLDDVWATDTWNNGSRVLLTTRKEDVANHIEMLDDEKSWELFSRKSLCNGLPLALAVLGGYLSKNLNIMRDILARSYNDLPNNMKSCFLYIAVFPEDYSISTADLVELWTAE
NIPPO_Chr11_nlr51	SIVGVGGLGKTTLANEVYKKTRFDCQAFVSVSQKPDVKKILRSIICQIMEYLIVIDDIWSTQEWMCGSRILVTTRIFTVAKSCCSLSEADSMCLFFRRIFCGGLPLAIITMASLLADKSDRMRSILSLSYSDLPLHLKTCLLYLSIYPEDYKINMHQLVRRWIAE
NIPPO_Chr11_nlr50	SIVGSGGLGKSTLANQVYQKIQFDCKAFVSLSQHPVMGMIFETILYQVNDYFIVIDDIWSAQAWKCGSRILVTTRIGTVAKSCSSLSEDDSKRLFFRRIFCGGLPLAIISMASLLTTKSYVMNMILSLSYYDLPHHLRTCLLYLSMFPEDYVINRDYLVRRWVAE
NIPPO_Chr11_nlr5	TVSGMGGLGKTALVNNVYEYENFDAFSWIVVSQTYNGVDLLRKLLRKIGVFLVVLDDVWNREAYTQTSRIIITTRQDDVATLAYPLEHNDAFDLFCKKTFCEGLPLAIVSIGGLFSSVKLEIRAILNLSYRDLPGHLRNCFLYCSLFPEDHLFSRDTLIWLWVAE
NIPPO_Chr11_nlr49	AIIGMGGIGKTTLAQIVCEEF-----------------------------FLLILDDVWEDSNWGNGSRILLTTRMTSVADMVTSLDEYHNFMMFKKYAF---------------------KTTVLQSSYYHLPEHLQLCFRYCSIFPKGYEFKKDEIVKMWMDS
NIPPO_Chr11_nlr48	AIVGFGGLGKTTLAMALYRKLEFDCRAFVLASQKFHLPTVLRSLVKQFHEYHILVDDIWSVSAWEKGSCVVVTTRFNSVAEACRRLDPESSYNLFLQIISCGGLPLAIVVVAGLIASKMKS---------------LKTCLLYLSTFPKGRSISRKHLIRRWIAE
NIPPO_Chr11_nlr47	AIVGSGGLGKTTLAMSFYRKFEFDSRAFMLASQKFHLPTVLRSLVSQFHQYHILIDDIWSVSAWEKGSCVIVTTRFNSVAEACRRLDPVNSSKLFLQIIYCGGLPLAIIVVSGLIASELKSVVQIINHCYKNLPPDLKTCLLYLSTFPKGRNISRKRLIRRWVAE
NIPPO_Chr11_nlr43	AIIGLCGVGKTTLAEELYQKFQFQCCAFLRLSRKPDMKRVLGSLFSQVRQYFIVIDGVWSSYIWNFYSRILITTEIDHVAQRCCV---------------FSGLPLMMAIVASILTRLPPS---------------LKACMLYLGIYEEDDIILKDELLSQWFAE
NIPPO_Chr11_nlr42	SIVGFGGLGKTTLAKAVFDTLQFDCIGFVPVGQNPDIKKVLKDILIELNKYLIVIDDIWEASTWKCGSKVITTTRISQVANEIADLSDDNSKKLFNNRIFCGGVPLSIITIASLLVDKPVETRKILSFSYYDLPSYLKTCLLHLSIYPEDHRIEKESLIWKWIGE
NIPPO_Chr11_nlr41	SIVGIGGLGKTTLAKAVFECLQFECAALIPVGQKPDIKKVFKDILIELNKYLIVIDDIWETSTWKCGSRVITTTRISQVAEEVGNLSADNSKKLFYNRMFCGGVPLSIITIACLLVNKPVETRKILSYSYYELPSHLKTCLLHLSIFPEDCWIEKKSLIWIWIAE
NIPPO_Chr11_nlr40	SVLGLGGLGKTTLAKFVFDNLQFQCFAFISVGQKPADIKNVLKHILIGLDYLIVIDDVWEIFTWKCGSKVITTTRISEVAEVVGDLSSDNSKRLFNNRIFCNGMPLSIVTMASLLVNKPVEMRKILSFSYYELPSYLKTCLLYLSIYPEDHRIMKKPLIWKWIAE
NIPPO_Chr11_nlr4	TVSGMGGLGKTTLVTNVYERENFSAHAWMAVSQTYTVDALLKKLLRKVGYCLIVLDDVWDQEAYFQQSRVIITTRKNHVAALASSLDGNQAFDLFCRRAFCQGLPLAIVSIGSLLSSRPRTIRAILNMSYHDLSGELRNCFLYCSLFSEDYPISRESLVRLWIAE
NIPPO_Chr11_nlr39	SVVGFGGLGKTTLAKVVLDKLQFDCFGFIPVGQNPDIKKVLKDILIEVNKYLIVVDDIWETSTWNCGSRVIATTRISNVASEITELSDDNSKKLFYSRISCGGVPLSIITMASLLVHKPMETRKILSFSYYDLPSHLKTCMLHLSIYPEDSLIEKDGLIWKWVAE
NIPPO_Chr11_nlr37	SIVGFGGLGKTTLAKVVFDMLQFDCAGFVPVGQRPDIKRVFKDILIEVNKYLIIIDDIWETSTWKSGSRVIATARISQVAKEIAKLSINNSKKLFYSRIFCGGVPLSIITMASLLVHKPLETRKILSFSYYDLPLYLKTCMLHLSIYPEDHLIEKDCLIWKWVAE
NIPPO_Chr11_nlr36	SVVGIGGLGKTTLSKVVFDMLQFDCAAFVPVGQDHEIKKVLKDILVELNKYLIVIDDIWEPSKWNCGSRVITTTRIRQVANEVAKLSDDNSKTLFYNRIFCGGIPLSIITIASLLVDKPARMRKILSFSYYHLPSYLKTCMLYLSIYPEDHLIYKDILIWKWIAE
NIPPO_Chr11_nlr35	SVVGIGGLGKTTLSKVVFDKLQFDCAAFVPVGQNPEIKKVLKDILVELNKYLIVIDDVWETSKWNRGSRVIITTRIYQVANEAAELSDDNSKKLFYNRIFCGGIPLSIIAIASLLVDKPTGTRKILSFSYYHLPSYLKTCMLYLSIYPEDHLIKKDTLIWKWVAE
NIPPO_Chr11_nlr34	SVVRIGGLGKTTLSKVVFDMLQFDCAAFVPVGQSPEIKKVLKDILVELNKYLIVIDDVWDTSKWNCGSRVITTTRICQVASEVAELSDDNSKKLFYSRIFCGGIPLSIITISSLLVDKPVGTRKILSFSYYHLPTYLKTCMLYLSIYPEDHLIGMDTLIWKWVAE
NIPPO_Chr11_nlr32	AIVGQGGMGKSTLAQYVYNDDHFDVRMWVCISRKLDVHRHTREIIKSAEKFLLVLDDVWFDKSNNGGSKVLVTSRSKTLPAALFCMKDNDFLALFKHYAFLGKSPLAAKVVGSQLKGKIDS---------------LQRCFLYCSLFPKGFKYKIDELVHLWVAE
NIPPO_Chr11_nlr31	SIIGFGGLGKTTLAMEVYRRVQYSCKAFATVSQKLDTKKLLKDLLSQIAQYFIIIDDVWSKSAWEHCSRLLTTTRIDSVAKSCCSLKASDSRNLFFKRIFCCGSPLAIISIASLLASKPVMMKQILSLSYYDLPYYLKTCLLYLSLYPEDFKIERDSLIQQWIAE
NIPPO_Chr11_nlr30	SIVGFGGLGKTTLAKVVYEKLQFACGFFVTMSLNPNMEKIFSNMLCQLDKYFIVIDDIWSNVVWECGSKIITTTQILDVAKEVGGLSPAVSRKLFYQKIFCGGVPLAIITIASLLASKNDRMRKILSVSYYNLPPHLRACLLYLSCYPEDTNIGNKDVIWKWICE
NIPPO_Chr11_nlr3	SIVGFCGLGKTALARELYNNS-----------------------------YFIVIDDMRKDLWSTFSSRIVVTTTVQSVAKACSSLDKIHSKKLFLKNACCDGQALALLTVGQFLRKMGWP---------------LKACLLYFGMFPSGHSIRRKRLLRRWSAE
NIPPO_Chr11_nlr29	SIVGFGGLGKTTLASVVYHKLEFDCGAFVSISLHPNMVGVFKNMLRQLDEYIVVIDDIWSKSVWKLGSRIITTTRAVDVAEQVGGLSPDDSIKLFNQIIFCGGIPLAIITIASMLASKKGNMRRILSISYYDLPPHLKTCLLYLSSYPEDYLSTRETLIWKWVGE
NIPPO_Chr11_nlr24	SIVGCGGIGKTTLAKLFYNKFRFDCRAFIQVPQKPNMKRLFCDIISQVQQYLIIIDNLSAASVWDQRSRIITTTRIISVALNCCL---------------CGGLPLAIIIIASLLASQPVVMKQVLNLCYNNLPHYLKNCMLYLNKYPEGYKISKDALVKAWVAE
NIPPO_Chr11_nlr23	SVFGFGGLGKTTLVKVIYDKL-----------------------------YFIVIDGLWDINSWNCGSKVVTTSGISNVARDVGDLSHGNSKKLLSTRLYCGGVPLGVIAIAGLLASNPEDIRRILSFCYYHLPSHLKTCLLYISIFREDYEINKCLVIWKWIAE
NIPPO_Chr11_nlr22	SIVGIGGLGKTTLARQVYGKIQFDCQAFVSVSQKPDIRKIFKNILINITEYFVVIDDIWSTTVWTRGSKILCTTRIISVAETCCSLSDVYAEKLFIKRIFCGGLPLAIISLASLLATKPRTMQRILSLSYNDLPHYLKTCLLYLSTFPEDVLILWDPLVRRWIAE
NIPPO_Chr11_nlr21	SILGETGIGKSTLMLTICNKIHFDKLIWYNMPPNSSANDLLKQVYERAPDYLVILGGINSITVLN--------------------LNESQSAELFCRRVYTGGHPLAIVVLAGLLRSKEMPIERIFSTSFDDLPHDLKSCFLYFAAYPTNITHPADQIMRMWIAE
NIPPO_Chr11_nlr20	SIVGCGGLGKTTLANQVYKEIQFDCKAFVSMSQKPDMRKILMDLLSQILGYLIVIDDIWSTSAWELRSRIITTTRIMDVAKSCSALNHQDSSKLFVKKIFCGGLPLAILIIAGLLASKYDRFRRILMLSFYDLPHDLKTCFLYLSIFPEDDLIVRKQLVWKWVAE
NIPPO_Chr11_nlr2	CILGSAGIGKTTLAEQVYRKLQFDCHAFVRASRKPDMRRLLGAILSQVQLYFIVIDELYETATWDNCSRIMTTAGIEGVALECCSLGLDDSAKLFFNRVFCGGLPLAVIIIAGLLASLPCKLKEIISLGYDNLPHYLKTCLLYLSLYSEGFIIWTADLLKQWISE
NIPPO_Chr11_nlr19	SIAGFGGLGKTTLAKQVYEKIQFDCAAFVFVSQIPDMKRVLLDLLCGLGAYIIVIDDIWSISSWESGSRIITTTRILDVSMICCSLSDDDSRRLFCRRIFCGGLPLAILHIASLLATKSNTLKKILLLSFYDLPPQLKTCLLYLSIYPEDCMINSKELIRKWIAE
NIPPO_Chr11_nlr18	SIWGPGGLGKTTLARQVYDKIQFDCQAFVSVSQKPDMRKVFRNILISVTGYFIVIDDIWSTTDWQIGSRVLATTQISYVAQSCCPLTAVHAEKLFLKRIFCGGLPLAIITMASLLVNKPQTMQKILSLSYADLPHHLKTCLLYLSTFPEDCIIERDRLVRRWIAE
NIPPO_Chr11_nlr17	SIVGCGGLGKTTLANQIYCKIKFECAAFASVFQNPNTKKVLTNILSQVATYIVIVDDIWDMQIWKRGSRIITTTRIHDIAKLCCSLGVIDSKILFDKRIFCGGLPLAIISISSLLASKPKSMEWVLSLSYSDLPNHLKTCLLYLSIFPEGYEINRERLVSRWIAE
NIPPO_Chr11_nlr16	AIVGHGGAGKTTLAQYIYNDEHFDVRMWICISRKLDVHRHTAEIMESATNFLLVLDDVWFYGFQDRGSQVLVTSRSGRLPAPLCCMKDTEFLALFKYHAFLGQSPLAAKVVGSQLSRNMTI---------------IQRCFMYCSLFPKGHVFVINELVHLWVAE
NIPPO_Chr11_nlr15	SIVGQGGLGKTTLANQVYQKIQFSFSAFVSVSQKPNMDNLLRELLSQIKSYLIVIDDIWKRSAWKHASRIITTTRIKSVAQSCCGLNKSDSENLFLTRTFCDGLPLAIITIASLLADKPRTMNKILFMSYNDLPHHMKSCLLHLGTFPEDHKIGKDVLVWRWIAE
NIPPO_Chr11_nlr141	SIVGFGGLGKTTLSKAVYDKHAFDCGAFVPVGRDPDMKKVLRDILIDFDYFLFVIDDIWDKKSWECGGRVVVTTRIFEVATHIGDLSRDDSEILLYSRINCGGVPLAIITIASLLASKSGETRRILSFSYYDLPSHLKACMLYLSLFREEYGIEKNLLIWKWIAE
NIPPO_Chr11_nlr140	PIYGIGGIGKTTFAKMVFNDTNDYSKVWVYVSQAFDLNKIRSSIMSKLSKIMVVLDDLWEIDQSESKVIVVVTTREKEIANKFCT---------------CGGVALAAQALGYMLRSMTVN---------------LRLCFAYCALFAKGQKIVKDDLIYQWISL
NIPPO_Chr11_nlr14	SAVGSGGSGKTTLVKQVYERIQFSCSAFLSVSQKPNINNLLRELLSRIWDYLVVIDDIWQRSAWEHASRIIITTRIKSVAQFCTSLNKSDSESLFLRRTFCDGLPLAIITLASLLADKPRRMDKILSLSYNDLPHHMKNCFLYLGTFPEDHDIGKDILVWKWIAE
NIPPO_Chr11_nlr138	AIYGMGGIGKTTLVQLVFSDTREYSLVWVYVSQVFDLNKIESSIISQLPKILIVLDDLWENNGFKAKVIVIVTTRDEDIARRFSN---------------CGSVALAAQSLGYLLHSKRLD---------------LKLCFGYCAIFPKGQKIVKDDLIHQWISL
NIPPO_Chr11_nlr137	PIYGIGGIGKTTLAKLVFNASRDYSKVWIYVSQTFDLNKISNSIISQVSEILIVLDDLWERDQFQSRVIAIVTTRDKDIAEKICT---------------CGGVALAAKSLGYTLQPMKFD---------------LRLCFAYCAIFPKGHIIVKDQIIHQWNAL
NIPPO_Chr11_nlr136	SIVGFGGSGKTTLARAVYDCP-----------------------------YLLVFDDIEEKQWNCTRSRVLVTTTIKPVANACSH---------------CDGLPLALVSVGNFLWRERITLRQVLANNYNTLPGHLKTCLLYTTVFPNGCSIRRSSLIRRWLAE
NIPPO_Chr11_nlr135	SVWGMGGMGKTTLVLNVYEQHKFDINVWLTVSQAFSVEALLRKLLWEIRRFMVVLDDVWDRQVFDNGSRVVITTRRGDVAALAHELELNDALLLFSKKAFCGGLPLAIASVGSLLSARMQIVRGVLTLSYYDLPGELRNCFLYCSMFPEDYLLSREVLVRQWIAE
NIPPO_Chr11_nlr134	AIVGFCGLGKTALAAEAYNRE-----------------------------YFIVIDDIQTEDQWKIGSRIVVTTTIQSVANACCSLDKNCSKQLLSKKACCDGQPLALVTIGEFLQANGWPMRRVLVRNYTSLPGHLKACLLYFGMFPSDHPIRRKSLLRRWLAE
NIPPO_Chr11_nlr133	SILGCAGVGKTALAKQVFCELRFECRAFVQVSRMPDTKRLLRSMLSQFRRYFIVIDDLWETTSWDDCSRILMTTTIEDVALECCDLSRDDSLNLFLNSAFCGGLPLGIINIARLLASEVDN---------------LKTCLQYLTMYPEGCIIWKADLVKQWTAE
NIPPO_Chr11_nlr132	TVSGIGGLGKTTLVTNVYERENFAAHAWIVVSQTYNVEALLRKLLRKIGSCLIVLDDVWDKKVYFQATRVIITTRENDVAALATSLNGADAFELFCRRAFCHGLPLAIVTIGSLLSSRPAAVRAILNLSYHDLSGDLRNCFLYCSLFPEDYTMTRESLLRLWVAE
NIPPO_Chr11_nlr131	TVSGMGGLGKTTLVTNVYERENFSAHAWMVVSQTYTVDALLRKLLWKVGYCLIVLDDVWDQEAYFQGSRVIITTRKNHVAALASSLSDIHGFDLFCRRAFCQGLPLAIVSIGCLLSSRSRSVRAILNMSYHDLSGDLRNCFLYCSLFPEDYPLSRESLVRLWIAE
NIPPO_Chr11_nlr130	AIVGTGGVGKTTLAQNIYNDQNFSKHAWICVSQEYSEVNLLKELLRNMGVLFVVLDDVWQSEVWTAKATILVTARDELVVRRVGA---------------CGGLPLAIKVIASVLATKEKTLRGALYLSYDDLPHNLKQCFLYCALYVEGQMMHHADLVRFWVAE
NIPPO_Chr11_nlr13	SVVGSGGSGKTTLAKQVYERIQFSCAAFVSVSQKPNINNLLRELLSRIGSYLVVIDDIWQKSAWEHASRIITTTRIKSVGQFCCTLTKSDSENLFLKRTFCDGLPLAIITLASLLADKPRRMDKILSLSYNDLPHHMKNCFLYLSTFPEDHEIRKDILVWKWIAE
NIPPO_Chr11_nlr129	SVVGLGGLGKTTLARQVYNKIQFDCQAFVSISQKPDMRKIFQKMLNDITRYFIVIDDLWSTLAWRCCSRILITTRIISVAKSCCYLSNSDANKLFMKRIFCGGLPLAIISIASLLANNPCTMQRILSLSYNDLPHYLKTCLLYLSIYPEDFVIRRTQLILRWIAE
NIPPO_Chr11_nlr125	SIVGLGGLGKTTLARQVYEKIQFDCQAFVSVSQKPDIRKIFKNILINITEYFVVIDDIWSTTVWTRGSKILCTTRIISVAETCCS---------------CGGLPLAIISLASLLANKPRTMQRILSLSYNDLPHYLKTCLLYLSTFPEDVLIWRDPLIRRWIAE
NIPPO_Chr11_nlr124	PIVGNGGVGKTTLAQLVYSDTQFSKRIWISVSVDFDEVRLTRELLDCVSNLLLVLDDMWEDNDKSRGNAILVTTRNHSVVKMIATLEDGDFWLLFKACAFLKGYPLAAKSVGALLNRDLDGIIPALMLSYIHLPFHLQRCFSYCALFPKGHRFDGLDLVRVWISQ
NIPPO_Chr11_nlr123	SLVGFGGLGKTLLAKQIYENT-----------------------------FFIVIDDIQREYWNSSSSIVLVTTAIHSIANACSS---------------CDGLPLALVSTAQFLKSKGQQ---------------IKACLLYFGIFPSGHPVRRGKLIRRWSAE
NIPPO_Chr11_nlr122	AIVGVGGIGKTTLAKNIFNDDKFDKKIWLSVTQKFNEPDLLRSAIIATGGFILVLDDMWTERAWNRGSRVIVTTRDERIARGVKALGSDDAWSLLKKQVPCDGLPLAIKVLGGLLCRRDRNLNYVLHLSYEDLSPHLKQCFLHYSLIPKNVVLGYDTIIGMWISE
NIPPO_Chr11_nlr12	SIVGQGGLGKTTLARQVYLRIEYKCSAFLSVSQRPNMNSLLRDMLSKFQRYLVVIDDIWSTTAWKHASRIIITTRINNIAESCCTLSRQNSEILFVKRIFCDGLPLAIVTLASMLANNRRKIHKILSLSYNDLPLYLRPCLLYLTTFPEDYEIDKSRLIWSWICE
NIPPO_Chr11_nlr119	GVYGPCGIGKSLLVAAILEKM--------------------------------------------EECKVIVTTQKIEVCKYMGALTEKESWELCKFKAGCGRLPLALDVIGTVLCGKDKRIYMPLESSYNHLEGDKKSLFLLCSLFPGGHKISKNELTSYWTGE
NIPPO_Chr11_nlr118	PIVGIGGIGKTTLTRFIYSDRHFDLRIWICVSTYFNEVDITREILEHIFEFLLVLDDMWKEKDMSTGCMVLATTRKNSVAEMIGTLDEKEFWQFFKACAFLKGCPLAARSVGALLNRNVSYFIPILKLSYDYLPSHLQRCFSYCSLFPEDHPFSAATLVQVWISQ
NIPPO_Chr11_nlr117	AIVGMGGLGKTTLAQLVYNDSFFDMHAWVCVSEQFDPTYITKSIISSLEKVLLVLDDVWNERRDCKLCMIIVTTRSERVAKLVQTLSSEESWSLFKQVAFCKGLPLAIKTLASMLCYETCE---------------LKRCFVAISLYPKDYIFDRNQVLQLWKVL
NIPPO_Chr11_nlr116	AIVGMGGLGKTTLAQLVYNDQSYDVCVWVYVSDHFDSTNLTKKIIVSITKFLLVLDDVWNERKDCRQCNILVTTRNVAVARLVQTLSPHESWTLFERTVACDRLPLAIKTLGSMLRYESDEILPALELSYKNMPMHLKLCFVSLCLFPKDYSLKKSEVISLWGLL
NIPPO_Chr11_nlr115	AIVGMGGVGKTALAQLVYNDSSFDKHAWVCVSEQFDVINITKGIIQSLKKVLLVLDDVWSERRDCEICNIVVTTRSERVARLVQTLSPDDSWTLFKQEAYCKGLPLAIKTLGSILRFETNEVLPALELSYKHMPIYLKHCFVSLSLYPKDSPFNVFMVSRLWKSL
NIPPO_Chr11_nlr114	AIVGTGGLGKTTLAQLVYNDQSFDVRAWVYVSDHFEPKSLMEKIAVSIEEIFLVLDDVWNERMDCQQCKILVTTRNLPVARLVQTLSPQESWTLFKRTVTCDRLPLAIKTLGSMLRYETHEVLPALKLSYKNMPVHLKQCFLALCLFPKGRLRGKSEVIWLWKLL
NIPPO_Chr11_nlr113	GIVGMPGVGKTTLAQLVYNNTSFDVRVWVCVSENFDVKEIQDKRFLLVLD---------------KLCKIIVTTRSQNVARLVQTLDSNDSWSLFKQTALCKGLPLAIKTIGSMLRYEPDE---------------LKRCFIALSLFPKDYILHEENVVLLWEPL
NIPPO_Chr11_nlr112	PIVGMGGVGKTTLAQLVYNDPSFDLCAWVCVSEYFDTKNITQKIISSLTKFLLVLDDVWTERRDTSVCRIMVTTRNEAVAKLVQTLSSDDSWLLFQQAAFCRGLPLAIKTLGSMLCYEADEILPALELSYRHLPIHLKRCFVALSLFPKGYLIDRSEVFGLWKSL
NIPPO_Chr11_nlr111	AIVGMGGLGKTTLAQLVYNDPSFDLCAWAYVSECFDVHNLTRKIISSLTQVFLVFDDVWNERSDYKCCDIIVTTRNETVARLVQTLSPDESWSLFKQTAFCKGLPLVIKTVGSILRFETNEVLPVLELSYKHMPIDLKQCFVALSLYPKYYYLDENMVVWLWKLL
NIPPO_Chr11_nlr110	AIVGPGGIGKTTLANLVYQKLQFECQAFVSVSRKPNIKVVLSSILCQVSQYFIIIDDIWDKPTWQHGSKIITTTRNMDVAKLCCYLSVADSEKLLYHKVFCGGLPLAIITIASLFANRQTQMRWIISLSYCDMPSPLKTCFMYLSIFPEDYIIDRDDLIWRWIAE
NIPPO_Chr11_nlr11	TVSGMGGLGKTTLVNNVYERENFEVSTWIVVSQSYDVVDLLRKLLRKIVPFLIVLDDVWNREAYTQASRIIITTRQGDVATLAQSLEHTDALELFCRRAFCQGLPLAIVSIGGLLSSLPPEVQAILNMSYHDLPGDLRNCFLYCSLFPEDHELSRETVVRLWVAE
NIPPO_Chr11_nlr109	AIVGPGGIGKTTLANLVYQKLQFECQAFVSVSQKPNVKAVLSSILCQVSQYFIIIDDIWDKPTWQHGSKIITTTRNMDVAKLCCYLSVADSEKLLYHKVFCGGLPLAIITIASLFANRQTQMRWIISLSYCDMPSPLKTCFMYLSIFPEDYIIDRDDLIWRWIAE
NIPPO_Chr11_nlr108	SIVGVGGLGKTTLANVVYERLQFYCFAFVPVSLTPNMEKIFKNMLHQFDKYLIVIDDIWDISAWENGSGIITTTRNVDVAKEVGGLCHVDSRKLFNLRIFCSGVPLAIITIASMLASKIEN--------------------------------------------
NIPPO_Chr11_nlr104	AIVGSGGLGKTTLAMSFYRKFEFNSRAFMLASQKFRLPTVLRSLVSQFHEYHILIDDIWSVSAWEKGSCVIVTTRFNSVAEACRRLDPENSNKLFLQIISCGCLPLAIVVVSGLIASELKSVVRIINHCYKNLPPDLKTCLLYLSTFPKGRNISRKCLIRRWIAE
NIPPO_Chr11_nlr102	AIAGPAGIGKTTLAMELHRRL-----------------------------YFALIDDIFDGSDLECSSRILFTARDEQVSGWFLSLNDSDSEKLLRTKAFCRGIPLFITSMADWLKQHQQQ---------------LRQPSLYLSMFPQGYVFENKDHLATILEY
NIPPO_Chr11_nlr101	AIAGPAGIGKTTLAMELHRRL-----------------------------YFALIDNIFNESDLECGSRILFTAGDERIAGWCLSLSHSDSEKLLHIKAF------------------------------------LRQSLLYLSMLPQGYVFEKDRLVMKWLDE
NIPPO_Chr11_nlr100	SVWGIAGVGKSTFVRTIYNSHQFEMYGWVNVSHPFNLRDLACSLLLDLHQFLIVIDGLQSTEEWDSESFIIVITNEESVARHCAV---------------CGGLPKVIVAIGRFMATRSKH---------------LKPCIFYLSIFPRDRSIRRRRLIRRWIAE
NIPPO_Chr11_nlr10	TVSGMGGLGKTTLVANVYEQENFNVYHWIVVSQKYDIAELLRKMLRKCWSCLVVLDDVWNREVYTKASRIIITTRQDQVASLANILKHNDAFDLLCRKAFCQGLPLAIVSIGGLLSSMPPTVQAILNLSYQDLLGELRNCFLYCSLFPEDHELSRETLVRLWVAE
NIPPO_Chr11_nlr1	SIVGVGGVGKSTFAQKLWRKLQFDCRAFVHTAKKPDMRRILRSILSQVRPYFIIVEDLWDTSVWDCGSRIVTTTKFEEVALTSCGLSEDLSKELIVRRVFCGGLPLALNIIASLLSCQHEVLKQVVNLCYNSLPHCLKTCLLYFSIYPENYTVMKEDLVKQWAAE
NIPPO_Chr10_nlr9	ALHGMGGLGKTALAANVYRNEKFECHAWVSISQTYSIKDVLKCLVTELDLYLIVLDDVWVPETVNKGSRVLVTTRIDGVAHLAFPLSEKKSWELFCKTAFCEGLPLAIVSVGRLLFVRDKTVRNILYLSYIYLPTHLKSCFLYCSMFPEDYLITRKKLIRWWVAE
NIPPO_Chr10_nlr7	TVWGMGGVGKTTLVAHVYSAIDFDTCAWITVSNSYEADDLLKQIVAEFRKYVLVLDDVWSVNVWFKHGRIIFTSRIYEVALLAPELQNHYAWDLFCKEAFCKGLPIAIVCIGRLLSFKSANMNIILKVSLEDLPHNMKNCFLYCSMFPENYVMQRKWLVRLWIAE
NIPPO_Chr10_nlr6	LVCGMGGVGKTTLVTNVYKKVHFDCHAWVTVSKSFTTEDLLRRIAKEFHRYLLVLDDVWDARAWYTGSRIIITTRSQEVASLASSLSEQEAWSLFCKTTFCYGLPLAIISVGNLLALKERTVSSILNLSIDDLPHHLKICLMYCNIYPEDFLLKRKILIRKWIAE
NIPPO_Chr10_nlr4	SIVGFGGLGKTTLANEVYRRVHFDCHAFVSVSQKPDFKNIFKDITYNMPTYLVIIDDVWSISAWKCSSTIIVTTRVSDVGWSCCLLSEVHSGRLFCKRIFCGGLPLAIISISGLLANRPVIMKIILSLSFNNLPNYLKTCLLYLSIFPEDCIIERNMVVWRWIAE
NIPPO_Chr10_nlr3	CIHGSAGMGKTTLAGLAYQAVQFDCRTFVSVCPSQSMMHVLTSITSEVIAYLVIVDDIWHCQQWERGSRIIMTTRVNSVVEKCCK------------------------------------LVESLVLGYHCLPPHLKTCLLECSIYTPNQRFERDDLIRIWMDE
NIPPO_Chr10_nlr25	SIVGFGGPGKTTLARAVHEKIQFDCSAFVSVSRNPDVRMIFKKMLHQLDKYFIIIDDLWDERVWDLGSRLIITTRNVNVSKACCSLSEDDSKKLFYKRIFCGGVPLAIITIASLLANKELQMQKILSFSYYDLPSHLKSCLLCLSVFPEDYEIRRNRLIWRWIAE
NIPPO_Chr10_nlr24	PIVGMGGLGKTTFAQLIYNDPHFPLRRWCCVSDVFDVVTIANNICMSTERYLIVLDDVWERDYDKMGSAVLTTTRDAEVARIMVT---------------CHGSPLGAKAFGSMLSTRTTMIFPILRLSYDDLPSHMKQCFAFCAIFPKDYEIDVETLIQLWLAH
NIPPO_Chr10_nlr23	PIVGMGGLGKTTFAQLIYNDPYFPLRRWCCVSDVFDVVTIANSICMSTERYLIVLDHVWNRDSDKMGSVVLTTTRNAEVARIMVI---------------CDGSPLAAQSFGSVLFNRTTLIFPILRLSYDDLPLHIKRCFAFCAIFPKDFEIDMETLINLWLAH
NIPPO_Chr10_nlr22	PIVGMAGLGKTTFVQLIYNEPHFELWRWCCVSDDFDVGNIANSICNSTEKYLIVLDDVWNREADKKGSAILTTTRDSQVARIMIT---------------CQGSPLAAKAFGSMLSTKTSIILPILKLSYADLPSHMKQCFAFCAIFPKNYEINVENLIQLWMAH
NIPPO_Chr10_nlr21	SIVGFGGVGKTTIAMALYKKVQFDCRAWVTVSQNYDLDAVLNDILKQIDPYIILVDDIWSAKTWKERSRIIVTSRFQAVGSTCCRLSPRDSKELFNRSVSCGGQPLAIVTMAGLVACNQDQVTRILDCCYNNLPGYLRTCLLYLAIFPKGWKISRKCLSRRWIAE
NIPPO_Chr10_nlr20	VLHGMGGLGKTALTANVYKHEYYDCHAWVSVSQTYSLMELLKKLSVQLFHYLIVLDDVWTPEVIIKGSRLLITTRIGNVAEFASELSEGKSWELFCKKAFCKGLPLAIVSVGSLLSVREKNVRNILYLSFIYLPTYLKSCFLYCTLFPEDYILHRKMLLRLWIAE
NIPPO_Chr10_nlr2	SIVGFGGLGKTTLANEVYRRVHFDCPAFTSVSQKPDMKKIFKDIIYHMPTYLVIIDDVWSISAWKGSSIIIVTTRISDVGRSCCLLSEIHSRRLFCQRIFCGGIPLAIISISGLLSNRPIIMKSILSLSYNDLPNYFKACLIYLCIFPEDYIIETNMLLRRWIAE
NIPPO_Chr10_nlr19	PLLGLGGIGKTELANMVYHDQRFSKMMWACVSNKFNLKNILQDIIESASGYFLVLDDLWTRDVNERGSVIIVTTRENVVASMVGTLPFHECMQIFTRVAFCAGVPLAIKSLGSLLFTMRDEIMPVLKLSYNALPAALKPCLSYLSIFPKDFEYYRRCIIMFWMAH
NIPPO_Chr10_nlr18	SIVGQAGAGKSTLAKLAYSSVYFHKYGWVSISPKYSALEVLRDLVRQIRGYLIVLDDIWTTDTWDNGSRIILTTRDMEVGQHPKTLDEDKSWELFQKKAFCNGLPLALVVLGCFLSRNHNIVGRILALSYHNMSNNLKACFLYTASFPEDYPITVHVLKKMWIAE
NIPPO_Chr10_nlr16	SIVSFGGLGKTVLANQVYCDT-----------------------------YLIVIDDIRVEQWCNISSRIVVTTSIQSIANACSI---------------CDGLPLALICVGQFLRTEGAL---------------AKACLLYLGMFPSNYPIRRRRLLMRWLAE
NIPPO_Chr10_nlr15	SVVGSSGIGKTTLAKLLYNRIQFDCRAFVRISRKPDMKRVFREMFFQLQRYLIIIDDLWAASVWDLSSRIVIITQVEDLALTCCCMDDEHSTTLFLQRFFCGGLPLATISLASLLASQPVITRQVLNLSYNNLPHYLKTCLLYLNMYPEGYKICKDDVVEKWVAE
NIPPO_Chr10_nlr14	SIVGFGGVGKSTLGEEVCRLL-----------------------------YLIMVDDIWTIRAWERGSRIIVTTRIEAVAKACSPLEFEDSKKLFLSRTFCGGLPLAIVSIASVLAGYTSPMRQILALNYNHLPHELKGCMMYFSIFPEDYEVNKNRLLWRWIAE
NIPPO_Chr10_nlr13	PILGEAYIGKTTVAQLIINDKHFDVRIWAHVSPDFNIKRISASILESIYDFLLVLDDYWTENWHDAGSKVIVTTRSGAVAKLLGMLSSEDCWSLFRRCALCNGVPFIAASLGHRLHQKDKSFIRARQLSYAQLHSHLKPCFAYCSIIPREFQFEEWLIKHWMAQG
NIPPO_Chr10_nlr12	AIYGPDGIGKTTLAKVVFDSE-----------------------------FLLVLDEVRNGGEWERGSKVLVTAVTAGVARDMGA---------------CGGVPLAIRAVAGVLRTREAIAMKPLYLCYDDMPCHLKQCFLYCSLFLSDFAVDRRSLVQQWIAE
NIPPO_Chr10_nlr11	AIQGVGGIGKTTLAKKIFHDQTFDVKIWLSVTQDFNEAHLLKTAIAMAKSLLLVMDDMWTEKAWDPGTCVLVTTRNEDVAKVMKALRLDDSWTLLQKQVRCDGLPLAIKVIGVVLCKKNATLNKAIYLSYEDLSHNLKQCFVYYSLFPKDEIIGIDKIVSMWIAE
NIPPO_Chr10_nlr10	SIVGFGGLGKTLLARQIYESD-----------------------------FFVVIDDMQREYWNSLSSIVIVTTAIQSIANACSSLNEEHSRQLFLKEASCDGLPLALVTTAQFLQSRCQQ---------------IKACLLYLGIFPSGHPVRRKTLIRRWSAE
NIPPO_Chr10_nlr1	PVVGPGGIGKTTFTQHLFHDQHFHVRIWVHVSLRFDVLRLTKEIFNNMVAFLLILDDMWPCDSEYKGSTVIVTTRSEETADMVKS---------------LKFSPLAAKTVGRLLKKNLTRIMPALKLSYDCLPFHLQKCFTYCALFPDDYQYQDSELTHLWSAL
NIPPO_Chr1_nlr8	SIVAMGGMGKTTLAKLIYNDEHFQIRAWAWVSEVYDVTRTTKAIIESITRFLIVLDDIWIINLLQRGSCIVTTTRNQNVAQIMSR---------------CSGVPLTIRVIGGLLSSETNEVLDVLKVSYVHLPAEIKPCFLYCALFPRGHMFDKENIVRMWVAH
NIPPO_Chr1_nlr6	AVVGFGGLGKTTLAAMVYKSPGIHHRAFVTVTRSCNLRAMLESLLEQLFAYFIVVDDLWSLEDWAKHSRIIITTRNRQVAESCCSLPNDQSRELFFKTVFCGGLPLAIVSVGGMLAQAENKMRRILSLSYHDLPYHLKACFLYLSVFREGYEIKRGPLVRRWAAE
NIPPO_Chr1_nlr5	SVVGFGGLGKTTLAMTVYKSPGIQSRAFVAVSQNYDPRALLESLLKQLIQYFIVLHDLWRPEAWMKRSRILITTRNHLVAQICCYLPSEESRHLFFKRVFCNGLPLAIVSIGGMLARMKNKMRKILSLGYNDLPYHLKACFLYLSVFPEDFEIKRGPLIRRWAAE
NIPPO_Chr1_nlr4	PIVGIGGLGKTTLAQLAFNDRVFDPRIWVSMSAGFSLATLVQAVHPIVAAYLLVLDDVWSESHDERGSKIIVTTRSRRIGMMVGTLSDEDCWELFKRKAFCGGVPLAAKALGSMLRFKRNEILPSLKLSYDQMPPVLKQCFAYCSVFPRNHEIDKGKLIQQWVAL
NIPPO_Chr1_nlr38	GIQGMGGIGKTTLAQKIYNEQKFQVHIWLCISQNYTETSLLKQAIRMAGGVFLVLDDVWKSDVWILNSRILVTSRNLDVLVEMHA---------------CDGLPLAIKVVAGVLSSKKTKLGGPLYLSYSNLPPELKQFFLWCALLPSNFGIHRDAVAYWWVAE
NIPPO_Chr1_nlr37	GIQGMGGIGKTTLAQKIYNEQKFQVHIWLCISQNYTETSLLKQAIRMAGGVFLVLDDVWKSDVWILNSHILVTSRNLDVLVEMHA---------------CDGLPLAIKVVAGVLSTKRTRLGGPLYLSYSNLPPELKQCFLWCALLPSNFVIRRDAVAYWWVAE
NIPPO_Chr1_nlr36	SIVGFGGLGKTTLAAMVYKSPGIQHRAFVTVTRSCNLRALLESLVEQLFAYFVVVDDVWSLEDWAIHSRVVITTRNRQVAESCCSLQDDQSRKLFFNTVFCGGLPLAIVSVGGMLAQAENKMRRIMSLSYHDLLYHLKACFLYLSVFREGYEIKRGPLVRRWAAE
NIPPO_Chr1_nlr35	SISGMPGAGKTTLATAVLRRLKFHCSAFVSVGQKPDIVGKTLKGILSQIGYLIVIDDLWGRTEWSLGSRIMVTTRNDELAKECSSLSDADSKDLFSNKAFCGGLPLAISSVAGALAHRFSKLKQILNLSYNDLPSHLKSCMLYLSIFPNKYEIDVERLVRRWIAE
NIPPO_Chr1_nlr33	PIVGIGGLGKTTLAQLVYNDSHFQLLVWVCVSDPFDVDSIAENIVKLADRYLLVLDDVWSRDADKIGSAVLTTTRDEQVAQLMQT---------------CVGSPLAATALGSLLRTKETVILHILKLSYDDLPSYMKQCFAFCAMFPKDYVIDVDNLIHVWMAN
NIPPO_Chr1_nlr32	PIVGMGGLGKTTLAKLIYNEPHFQLMIWVCVSDNFDVASVARSIVDAVPKYLLVLDDVWNRDDEKTGSAVLATTREGGVAELMHT---------------CAGLPLAAKALGSVLYTKTSLILPILKLSYDNLPSHMKQCFAFCAIFPKDYEIDKDRKWINPRNK
NIPPO_Chr1_nlr31	PIIGMGGLGKTTFAQIIYNDPHFQLRKWVCVLDDFDVTSIANKISMSIEKYLLILDDVWNCDADKVGSAILMTTRDQGVAQLMGTMEKEDLLAIFEKRAFCHGSPLAAKALGSMLSTRKAVILPILKLSYDDLPSYMKQCFAFCAIFPKNYVIDVEMLILLWMAN
NIPPO_Chr1_nlr30	PIVGMGGLGKTTFAKLIYNEPHFQLNRWVCVSDEFDLSKIASKISMTTNEFLLVLDDVWNRDVDKAGSVILTTTRLAEVAQIMGT---------------CVGSPLAARAVGSVLSNKTTPILPILKLSYDDLPSQMKLCFAFCAIFPKDYEIDVEMLVKLWMAN
NIPPO_Chr1_nlr3	PVVGIGGVGKTTLVQYVYNDLCFEVRAWACVSGFLDVKQVTIDILQSIDEFLIVLDDVWSCSNWEPGSKIIITTRHHNIANTVGTLQDSPFWSFFKQNAFLNGIPLAAKTIGKLLHKQLTTIMPVLLLSYQHLPANIQRCFVFCSAFPKDYSFCEEELIFSWMAH
NIPPO_Chr1_nlr29	PIVGMGGLGKTTFAKLIYNEPNFQLKRWVCVSDEFDLGEIASKITMTTNDYLLVLDDVWNRDADKAGSAILTTTRLTEVARTMGS---------------CVGSPLAARALGSVLSNRTTPILPILKLSYEDLPSQMKQCFAFCAVFPKDYEIDVEMLVKLWMAN
NIPPO_Chr1_nlr28	PIVGMGGIGKTTIAQMVYNDSHFEHSGWIHVSPTFDVHKLTIAITESLTM---------------QTVTILVTTRSKEVARLVQTIPDKDCWLLFQHYAFCGGLPLAVKSLGCLLRSTMDEIFPALRLSYYWLPTRLKPCFLLCSLYPRNLGFTKDDIIQLWVAQ
NIPPO_Chr1_nlr27	SVIGLGGSGKTTLAKLVFNDGHFELILWVHVSREFDVEKLVEKLYEAIAGFLVVMDDVWTEDHAHPGSSILLTARSRKVAEAVDSLSEDNSQKVFEQNLGCSGVPLAIKVLAGVLRGMKGIIFACLLLSYIHLPHHLKRCFLHCSIFPRGYVIKRRHLISQWIAH
NIPPO_Chr1_nlr26	CIHGIAGSGKTTLAQYVCDYEYFDPIILIHVSETLRADYIFHDMLEEITEFLLVLDDVNDKNDQERGSRILVTARRTDVALRANR---------------------------------------------------VRRCFEFYSIFPRRYELERERLISMWIAQ
NIPPO_Chr1_nlr25	GIYGMAGVGKTALLNKYNNDF-----------------------------FVLLLDDLWEPLNFQSKSKIVLTTRIEDVCDRMDVLPWEPAWELFREKVGCGGLPLALITVGRAMASKRTEVLMPLKNSYDSLPSDLRLCLLYCSLFPEEFSISKEWIIGYCIGE
NIPPO_Chr1_nlr23	PVVGMGGLGKTTLMQMVYHDDHFDLRIWIYVSESFDERKLTQETLEASDYYLLVLDDVWNEDLDKFGSKIVVTSRNENVGRIMGGLSDDDSWSVFKSHAFLKGLPLASKALGSLLFCKTDEILPALRLSYNHLPPHLKQCFAFCSVYPKDYMFRREKLVKIWLAL
NIPPO_Chr1_nlr22	SIVGESSIGKTTLGRKVYQSPHFEIRTWTVLPPKCRPADVLRDIYRQASS-----------------------------------LSPENTYEVFRRRVFTRGLPLSIVVLAGVLRSKEPPSGRIMSLAFDDLPHHLKSCFLYFAAMRESATVDAQRLVRLWVAE
NIPPO_Chr1_nlr21	PIVGLGGLGKTTLAQAVFADKVFDMKIWVYVSEDFDLLKIGKAIIRGANRYLIGLDDLWEEYGENKGSKIIVTTRNGSVVQVLHTLSPDDCWKVMKQRIFCGGLPLVANALGQVMSEQRTV---------------YKMCFTCLASFSKGFVVDSDRLILQWSAL
NIPPO_Chr1_nlr20	PIVGLGGLGKTTLAQAVFADKVFDLRIWVYVSKEFDLLKIGKAIIRGANRYLIVLDDLWEEYGENKGSKIIATTRSGSVVQVLYTLSPYDCWSVMKRRVFCGGLPLVANALGQVMSEHRTV---------------FKMCFTYLAAFSKGFVMDTDRLIQQWIAL
NIPPO_Chr1_nlr19	SIVGMGGIGKTTLAQMVYDDDHFPVRLWVTVSEDFDTTTILQGIVGPSIQFLLVLDGVSRFNAEKLGSAVLMTTRSENKSSTSRA---------------SDGIPLSAAILGGLLRSRLYCVFLAIELSYKHLPACIKGCFAFCSLFPRTHKIDKDMLIQLWMAN
NIPPO_Chr1_nlr18	GIWGMGGVGKTTLLRKINNHFGFDLVVYVVASTASGIGQLQADIAERIGLFLLLIDDLWGYFDLANKQKVVLATRSESVCGHMGALDQEKAWRLFKEKATCGGLPLALATLGRAMSTKRTRIYTRLKLSYDYLQDKIKYCFLCCSLWPEGYSIWKVALIDCWMGM
NIPPO_Chr1_nlr17	GIVGMGGVGKTALAQLVFNSPRFFPRIWVCLSRTACAGVDVRKEVLQSMLYLVVFDDVWNVDGWYRGGVVVVTSRLEQAAETMVG---------------CGGLPSAAKTLGDIFARSLSS--------------------------------------------
NIPPO_Chr1_nlr16	AIVAHGGAGKSTLAQCVYNDKHFDVRIWVCISRKLDVHRHTREIIESATNFLLVLDDVWFDESVNEGSRVLVTSRRDVLPAALHCMEDAEFLALFKYHAFLGQSPLAARTVGSQLSRNKDI---------------LQRCFLYCSLFPKGHKYKIDEMVDLWVAE
NIPPO_Chr1_nlr15	AIVAHGGAGKSTLAQCVYNDKHFDVRIWVCISRKLDVHRHTREIIESATNFLLVLDDVWFDESVNEGSRVLVTSRRDVLPAALHCMEDAEFLALFKYHAFLGQSPLAARTVGSQLSRNKDI---------------LQRCFLYCSLFPKGHKYKIDEMVDLWVAE
NIPPO_Chr1_nlr14	AIIAHGGAGKSTLAQYVYNDKHFDVRMWVCISRKLDVHRHTREIIESAENFLLVLDDVWFDEFNNEGSRVLVTSRQDVLPAALRCMEDTEFLALFKHHAFLGHSPLAASTVGSQLSRNKDI---------------LQRCFLYCSLFPKGHKYKIKEMVDLWVAE
NIPPO_Chr1_nlr13	AIVGVGGMGKTTLAQHVYNDEYFDARIWVCISRKLDVHRHTQEIIESAGKFLLVLDDVWFDESKSRGSKILVTSRRNALPAVLDCLKDTDFLTIFKSHAFLGQSPLAAKAVGSQLSRKKDI---------------LQRCFLYCSLFPKGHQYEIDELVHLWVAE
NIPPO_Chr1_nlr12	SVFGFGGLGKTTLARAVYESIQFDCAAFVSVSRNPNITKIFRKLLFELDRYLIVIDDLWDENVWKLSSRIITTTRKINVSKACCSLSDDDSKKLLYTRIFCDGVPLAIITIASLLAGNNNRMQKILSFSYYDLPPHLKTCLLYLSIFPEDYEIERDRLIWRWIAE
NIPPO_Chr1_nlr11	TVWGMGGVGKTTLVSQVYKTVDFDVSGFVTVTNSYQFDDLLKKISTEFEIYILVLDDVWQPDVWFSTGRFIFTTRMQEVALLATKLDAHCSWQLFCKEAFCAGLPIAIACIGRLLSCKHPI---------------LKNCFLHCTIFPESYAFNRKRLIRHWIAA
NIPPO_Chr1_nlr10	TLHGMGGLGKTALAANAYMREKFQCHAWVSISQSYCIKDVLKCLITELSRCLIVLDDVWAPEVINKGSRILVTTRIDDVAQLAFPLCEKESWELFCRTAFCKGVPLAIVSIGRLVFVRDKTVRNILYLSYIYLPTQLKSCFLYCSLFPEDHLLKRKALIRWWIAE
NIPPO_Chr1_nlr1	PIVGPGGVGKTTFAQHLYNDHHFTVMIWVCVSTTFDVTELTTKILNSLNAFLIVFDDIWEHDFSKNGNMVLVTTRFPKVAETVKKLEPDEFWDFFQLCAFLKCSPLAAKTVGPLLRKKPTRIITALKISYDYLPFYLKKCFSYLALFPEDYEFDSLEISCYWDSI
CGS_Chr9_nlr9	GIRGAAGVGKTHILKKINNSF-----------------------------FLLLVDDLREILDPKIRQKVVFTTRSEHICGQMAVLEQDEAIYLFRQNVDLSGLPLALITTARAMSSRHHP---------------LKQCFLTCSMWPVDQNIRKDELVQCWMGL
CGS_Chr9_nlr8	GICGPGGVGKTHLLKRINNNF-----------------------------FLLLVDDLWGGELEMLKQKVVITTRSPTICELMNVLEDDEARELFMEYNGLSGLPLALITTARAMSSRHHP---------------LKQCFLTCSMWPVDQNIRKDELVQCWMGL
CGS_Chr9_nlr7	GIWGPSGVGKTHILQMINNSF-----------------------------FLLLLDGLEEIPDLKLKQKVVLTTRSEHLCGQMAVLEFDEALHLFEQNVDLNGMPFALITIARNMSTRHHLVYQLLKFSYDSLRNDLRKCFLTCSLWPEDWNIPKDELVQCWMGL
CGS_Chr9_nlr6	GIWGPAGVGKTLLLKRIVNSFTFDFVIFVTASKECSILAIQTEIIKRFNLFLLLVDDLWEKLDLSFQRKVVITTRKQAICDLMDVLDEKEALDLFKQNIQLNGMPFALITIARNMSTRHHLVYQLLKFSYDSLRNDLRKCFLTCSLWPEDWNIPKDELVQCWMGL
CGS_Chr9_nlr5	SIVAMGGMGKTTLARLVYNDAHFDIQAWVWVSEVFDEVRLTKAAIESVTAILLVFDDVWNEDTIKTGSHMIITTRNENVSTIVQALQKDDSWALFCKLSFSDGVPLVLKTLGAMLSLDTSLILPILKLSYYSLPAILKRCFTFLAAFPRGHKFDLEELVHMWCAL
CGS_Chr9_nlr4	AIVGAVGVGKTTLAQKIYHDTNFRTRLWVHVSNDSRNLGIWRGESFLGTGLLLVIDNVWEENGWNGDTVLLMTTRHECVARTMGI---------------CSGLPVAVRTIGYHLRGKTLE---------------LKRCFLYCSLYPEGNVIEKQCIMQQWIAE
CGS_Chr9_nlr3	AILGIGGIGKTTLAKKIYSDQSFNTKIWLSVTQDFNEVDLLRTAIVAAGGFLLVMDDIWNQKPWERGSRVLITTRNEGVAREMNA---------------CDGLPLAIKVVGGVLCKRNKT---------------LKQCFVYYSLFPKDEIIGPDKVVAMWTAE
CGS_Chr9_nlr27	SIFGFGGLGKTTLAKAVYNKFGFDSGAFVPIGQHPDMKKVLRDILIDLDKCFIIIDDIWDKKSWECGSRVVATTRIFEVAAYVSDLSHEDSKKLLYTRIVCCGVPLAIITMASLLANKPMETRNILSLSYYDLPLHLKPCLLYLSIFPEDYYIEKNMLIWKWITE
CGS_Chr9_nlr26	GIWGVGGVGKTHLLNKINNSFSFHSIIYVIASKECSVQKIQAEIVKKLNLFLLLLDDLWERIDLLLKRKVVLTTRSQDVCGQMEVLRDEEAWKLFLEKVDLKGLPLALVTVGRAMYAKRDPVFRQLKFSYDSLRNDLKRCFLTCALWPEDVFIATDELDQCWMGL
CGS_Chr9_nlr25	AVTGMGGIGKTTLAQRVYNHVFYPTTIWICVSRKFSEVELIQEIIRQARGLFLVLDDIWSADVWNRCGCVLVTTRHQDVARSIKALHTRSSLELLCKKARCDGLPLAIKLIGSLLARKGHNAWGALYMSYEDLPPHLKQCFLSLSLFPADYDLAIWDLRALWVAE
CGS_Chr9_nlr24	AIFGLGGIGKTMLARKVHDDLAFSTVVWVNGSKSFTKKKLLRAILSSSGGFLLVLDDVWADQIHQQGSRILLTTQDEGVLRQIASLSFPDCWSLLCSSACCNKVPLAIKVLGGLLGTKNPR---------------LKLCFDYCLQLPEGFVIRPQIVTQLWIAE
CGS_Chr9_nlr23	GIWGPGGVGKTYILQKINKSF-----------------------------FLVLVDDLWEKLKLSLTQKVVLTTRSEKVCAEMAVLSDDDAFHLFEENADLRGLPLVLITTGRTMSSRRGPIYRQLKYSYDSLSNDLRECFLTFSLWPEDQDIIRAELAQCWMGL
CGS_Chr9_nlr22	SIVGPVGFGKTSLAQFVFNNT--------------------------------------------TESKIIVTTHSNKVAKLISTLSEDDCLKIFSQRAMCEGTPLVANFLGSVVNAQRQR---------------LRLCFVYCSIFPKGTVIEKKKLIQQWIAL
CGS_Chr9_nlr20	TIVGDGGIGKTALAHCSFNDQHFDLLVWICVSDGFDDKKLIKRLAWAIAE---------------PGSMVLVTTRSMKVAEHISSLPNEINWHLFSMHAFLNGSPLGAKIVGCLLNLKLDAIWPALHLSYQYLPFHLKRCFSFCSMYPKSHEFDAETLVDSWVAV
CGS_Chr9_nlr2	PIVGPGGIGKTTFTQHIYEEVHFQISVWICVSQNFNANVLAKEIVEKMPKFLLVLDDVWEYHEDEKGNMVIVTTRKPKIAKMVESLDHEDSMQLFQACVFLKGFPLAIKTVGRLLRNKLTLIMPALKLSYNYLPFHLQQCFSYCALFPEDYRFCGQELINLWIGL
CGS_Chr9_nlr18	SICGMGGLGKTTLARAIYKKNNFDCFSWITISQNYKVEDLFRRILKQLLDYLIFLDDMWSQDAWIKGSRVVITTRNEDVASIANNLPWGDAWDLFCRKAFCEGLPLAIVAIGSLLSYKKIDVTSILNLSFDYLPANLKNCFLYCSMFPEDHEIRRKQIIRLWIAE
CGS_Chr9_nlr17	AVWGMGGLGKSTLVNNVYKKENFNYRAWLSISQSCRVLDIWRNMLKELCGYLIILDDVWLATDFLLGSRVIITTRIEEVASIAENLDNHDAWLLFCRKAFCDGLPLALVAIGSLLSFKSKNVEKILNLSYKHLPNHLKYCFLYCAMFPEDYLIHRKRLIRLWISE
CGS_Chr9_nlr16	AVWGMGGLGKSTLVNDIYKNENFNCHAWLCISQSSKMHDIWQNMLKELCGYLIILDDVWLAADLLLGSRVIITTRIEEVASIAEDLNNHDAWLLFCRKAFCGGLPLALVTIGSLLSLKPRNVEKILNLSYKHLPNYLKNCFLYCAMFPEDYIIQRKRLIRLWIAE
CGS_Chr9_nlr13	PIVGSGGVGKTTLAILVFNERHFDLLIWICVSDGFDEKKLMKRLAWSVAEVLLVLDDVQTDACRESGSMVLVTTRYHRVAERVGT---------------LDGSSLGIKIIGRLLSLKLDAIFTALQLSYQYLPFHLKRCFSFCSLYPRGYEFDAETLVDSWVAV
CGS_Chr9_nlr12	AISGIGGVGKTTLARQVYNDEYFDVRIWISVSDDFNVKRLTKEFIEFALAFLLVLDDVWDDVYANQGSAILLTTRSQRVADLVNE---------------LKRCPLAAETLGRLLKPMLDRILPVLRLSYLYLPSYLRNCFLFCSMYPKNHQFDKDTLVNSWIAA
CGS_Chr9_nlr11	PIVGLPGLGKTSLARLVFEDKDFDLRIWIHVDDNFDLEKFAVCIISEANK---------------KCTRFIVTTSSEEVAQVMHTLSEDDCWTLFSEKAF------------------------------------LKSCFLYLSVFPRGSDIDKDELIRQWIAL
CGS_Chr9_nlr1	PVVGPGGIGKTTFTQHIYEEVHFHISVWICVSQNFNSNILAEEIAKQMPTFLLVLDDIWACQEDEKGNMVIVTTRFPKVAKMVESLEHEDSMRLFQACVFLKGFPLAIKTVGRLLRNKPTLIMPALKLSHSYLPFHLQQCFSYCALFPEDYKFHSQELVNLWIGL
CGS_Chr8_nlr9	TFADFGSLRKSNLAIKIYSQLQFQCTFFLSLSRNLCREKILRMIHTNLGIYFIVIDDVRDAEAWKCGSRIVITTRNSAVASCCSHLSLKNSKMLFFKRAFCGGLPLAIMIMSSLLADQNEEMKSILSLSYYDLPHHLRACLLYLSIFPEDYEINKQRLINRWIAE
CGS_Chr8_nlr8	SIVGFGGLGKTTLANQVYHALQFLCSAFISVSRKPNLEKVLRKIAQGVTLYFIVIDDLWGTEEWKCGSRIITTTRSAAVASFSCCLNFADSKRLFLKRAFCGGLPLAINTISSLLVDQHAKMTKILSLSYLDLPHHLRTCLLYLSVFPEDYVIDKQQLINRWIAE
CGS_Chr8_nlr7	SIVGCGGLGKTTLANQVFKEIQFDCSAFVSVSRNPDIKKILRDMLKEVNSYLVVIDDVWATEAWECDSRIITTTRNTAVASKCSYLSFVDSKRLFFKRAFCGGLPLAVITISSLLADQYAKMRRILSFSYYDLPYHVRTCLLYLSLFPEDHKINKQRLINRWIAE
CGS_Chr8_nlr53	SVVGIGGLGKTTLVKAVYEKLGFDCGAFVPVGQNPDMKKVLRDIIIDLDKCFIVIDDMWDKKSWGHRSRVVVTTRVFEVATYVGDLSRNDSEKLLYTRIVCGGVPLAIITIASLLANKPQETRRILSLSYYDLPLHLKPCLLYLSIFPEDYYIEKNLLIWKWIAE
CGS_Chr8_nlr52	SIFGFGGLGKTTLAKAVYDKLSFDSGAFIPVGQNPNIRKVFRDILMDLDKCFVVIDDIWDKDSWRHESRVVTTTRIYEVATQVGELSHDESKKLLYTRIICGGVPLAIIIIASLLANKPRETRRILSLSYYDLPLHLKPCLLYLSIFPEDYYIEKNLLIWKWIAE
CGS_Chr8_nlr51	SVVGFGGLGKTTLAKAVYDKLDFDCGVFVPVGRVPDIQKVLRDILIDFGFCFIVIDDIWDKKSWECGSRVVATTRISEVATHVGDLSRDDCEKLLYARIVCRGVPLAIITIASLLASKPMETRRILSFSYYDLPSHLKPCILYISIFPEDYEINKNLLIWKWIAE
CGS_Chr8_nlr50	NLTGKSGIGKTTLASYLYRRNHFACTAWVHVPRKFRFADLLHDVIRQANAYLVVLDDVRSREEWA--------------------LRPEQAAELFRRRVYGSNLPLNIVMLAGLLRSKKEDMDKILTVCMDDLPTHLKPCFLYFAGFTAQTPICAGKLVRLWVAE
CGS_Chr8_nlr49	AVCGMGGVGKTTLVASVYKEVHFDCDAWVTVSQRFTMEDLLMKILRKLNLYLIVLDDVWDETLWDAGSRVVITTRKSGVAMAAAP---------------CRGLPLAIVAVGKLLRHKDRTASRILNLSIDDLPYKLKKCFLSCSIYPEDFLIKRKILIRSWVAQ
CGS_Chr8_nlr48	PIVGFGGLGKTTLAKEVYQKIQFNTTEFVSVSQRPDVTRFLKGIQSKLPIYLFVVDDLWDAPTWNMGCRIIVTTRSEDVARWVCCLSDENSRWLFFNRIFCSGLPLAIITIASLLANQPAPMRQILHLSYKDLPRHLMTCFLYLGIYPEDFTIKKDDLIRQWLAE
CGS_Chr8_nlr47	PIVGLGGIGKTALAKLVYNDMMFEKNLWACVSNVFDLKKILDDIIQSDTGYLLVLDDIWSDNVNDRGSVVVVTTRNMNVASVVKTLSFDECMQVFIRYAFCHGVPLAAKTLGSVLFGKQDVILPALKLSYDALPPHLKACFSCLSVFPKDYVILRELLIMFWMAL
CGS_Chr8_nlr45	SILGSNGIGKTTLARRVYDEGQFHRRAWVASWACEDSASLLKEIVRQLTSYLIVIDDLKKVKVWSKGSRVIVTTSILSIATTCAYLQKDDSENLFWNEVFCDGLPLALVSAAKYLNCKRHAIKRVLAECYDSLPDHHRMCLLSISMFPRGHRIRRKSLLRRWLAE
CGS_Chr8_nlr44	GIVGTGGIGKTTMAQKIYNDHIFSKRAWICVSQDYSDVNLLREVLRNFAVFFLVLDDVWKHEVWTSTGIVVITTRHDTVAREIGV---------------CGGLPLAIKVIARVLSTKEKSLRGALYLSYEELPRHLKRCFLYCALHPEDWFILRDDLIGYWIAE
CGS_Chr8_nlr43	ALLGMGGLGKTALAANIYRRAKFECHAWVSISQTYSRQGVLRNLIGKLFKYLIVLDDVWSTEAFTTGSRLVITTRDSEVAGLASKLPSDKAMELFCKKAFCKGLPLAIVSVGSLLFVREKTVRNVLLLSFIYLPSYLKSCFLYCSLFPEDYPLKRKKLVRLWVAE
CGS_Chr8_nlr42	YVVGDSGVGKTILVNSVCSKP----------------------------------------------------------------LNQTDCRKLFHMRLHTGGSPLAVILLAGLMHNKEYPLNRILSLSFDDLHHELKLCFLYFTAFPVSYKVYQNVLVNLWVSE
CGS_Chr8_nlr41	PIVGAGGVGKTTLARLVYHDPKFDIMLWIYVSANFDEVKLTQGILEQIPEFLLVLDDMWEESEGRKGNVLLVTTRKLSVARITSNMKKDDFWLFFKRCIFLNGNPLAAKSVGTLLRRNINEIIPALKLSYNQLPYRLQLLFSYCAMFPKGYNFDKGQLIRTWIAL
CGS_Chr8_nlr40	GILGMGGIGKTTLAQKIYNDRFHHVLIWLSISESISETDLLKEAIEKAGG---------------ADAHVLVTTRSRDVLSQMNA---------------CDGLPLAIKAVAGVLSSKANEIQGPLYLSYNDLSPQLKSCFLWCALMPQNFYIHRDVTYFWIAEG
CGS_Chr8_nlr4	SIVGFGGLGKTTLAKAVYDKLDFDCGAFVSVGRNPDMEKVLRDILIDLDKCFIVVDDIWDKKSWECGSIVVATTRISEVAMHVGHLSLDDSKKLLYARLACHSVPLAITTIASLLVNKPEETRRILSFSYYDLPSHLKACLLYLSIFSEDVEIDKNILIWKWIAE
CGS_Chr8_nlr39	SIVGIGGLGKTTIANLIFEELQFDCSAFVSVSRNPVWILWVPHTHTAWLSYLIVIDDLWNIESWKTGSRIITTTRINEVAESCCFLHFVDSKRLFLKRIFCDGLPLATIAISSLLATKAPTMIRILSLSYFDLPHNLRTCLLYLCTFPEDYIIHKKRLVRRWIAE
CGS_Chr8_nlr38	SIYGFGGLGKTTLANEVRRKIQFGCAALVSVSQKPDFKKILWGILSRITPYFIIIDDIWSASAWDNGSRVITTTRIESVAKACCSLSELHSRMLLFKRVFCTGLPLAIVSIASLLASRSNTMKTILSLSYNDLPHYLKPCLLYLSIFPEDYDIERGSLVRRWIAE
CGS_Chr8_nlr37	SIFGPGGLGKTTLANQVHRKIQFDYAALVSVSQRPIRDILTKIAPSVIPTYLIVFDDIWSTKMWEKKSRVITTTRMSNVASSRSPLNDADSKELFSKIIFCGGIPLAIITLASLLAKKPKTMRQTLSLSFYDLSYDLRNCFLSFSSFPEDYEIDRERLVLRWIAE
CGS_Chr8_nlr35	SIVGFGGLGKTTLACQVYQMIQFDCTAFVSVSRNPNINKILRDILSQVLYYFIVIDDIWSKSAWQNASRIMTTTRIQDVAQSCCFLGSDDSRKLFLKRIFCSGLPLAIINIASLLSTKPVTVKRILFLSYYDLPHQLKLCLLHISVFPEDHVIKRERLIWRWIAE
CGS_Chr8_nlr34	SIVGFGGLGKTTLANQVYQHIQFDRTAFVSVSRNPNVNKILANILIGILEYFIVIDDIWDKAAWRSASRIITTTRINDVAIACHFLSSENSEALFFRRIFCDGLPLAIVSIASLLSCKPVTVKRILFLSYSDLPHHLKSCLLYLSIFPEDHTITRDFLILRWITE
CGS_Chr8_nlr32	SIWGMGGLGKTALVQDIYRSQYFDARACVTVLRPFNSGQLIHSLAKQFGNYLVVLDDLWDTKEWDAGSCIIVTTREENIAKHCSKIENDQALQLFTKKVRCNGLPLAIVTIGGFLANQPKTISTVLLKSYDGLPYKLKSCFLYLSIFPEDHKVSRKRLMQRWTAE
CGS_Chr8_nlr30	PVIGIGGSGKTTLAKMVYNDTHFQLKMWHCVSENFEAVPLLKSIVELATNFLLVLDDVWNEDENKHGSVVVVTTRSQQVASIMGTLNDDDSWELFSKKAFCKGLPLALNAMGGLMSSKQQLILSMLKLSYRHLPSEMKQCFAFCSIFPRNHEMDKEVLIQLWMAN
CGS_Chr8_nlr3	SIVGFGGLGKTTLAKAVYDKLDFDCGAFVPVGRNPDMKKVLRDILIDLDKSIVIIDDIWDKKSWECGSRVVVTTRISEVATHAGCLSRDDSEKLLYTRIACDGVPLAIITIASLLANKPEETIKILSFSYYDLPSYLKACLLYLSIFQEDVEIDKNLLIWKWIAE
CGS_Chr8_nlr29	SIVGMGGLGKTTLAKMVYNDTRFELPMWLCVSDDFNVVSLVRSIIELATRYLLVLDDVWNEEEHKPGSVVLVTTRSQRVASIMGTLNHDDSWELFRKKAFCKGLPLALKTMGGLMSSKKRIILSILKLSYRHLPLEMKQCFAFCAIFPKDYQMERDKLVQLWIAN
CGS_Chr8_nlr28	PIVGMGGLGKTTLAKLIYNDPHFQLKMWHCVSENFEVGSLLKSIVELATNFLLVLDDVWNDEENKAGSVIVVTTRSQRVASIMGTLNEDDSWEVFSKRAFCRGVPLALKTMGGLMSSKQSVVMDILKLSYRHLSPEMKQCFAFCAIFPQDYEMVKDELIQLWMAN
CGS_Chr8_nlr27	PIVGMGGLGKTTLAKMVYNDPHFQLKMWHCVSENFEPISIVKSIIELATNFLLVLDDVWNEDDNKPGSIIVITTRNRRVASIMETLSEDESWELFSKRAFCKGLPLALKTMGGLMSSKHQVILSILKLSYKHLPSEMKQCFTFCAIFCKDYEMEKDMLIQLWIAN
CGS_Chr8_nlr26	SVWGMGGIGKTTLVKSIYQSSGFERRAWVPVSRPFRRIELLRILAQRLVKYLIVLDDLSTTTEWDSSSRIIVTTRPKLVAQHCSELKDKDALDLFLDKVHCGRLPLAIVAVGGFLSTRPPNIKKILISSYEGLSYHLKSCFLYLSIFPEDHDIRYGRLLRRWIAE
CGS_Chr8_nlr25	WGMENDGVRRTALVRKVYERSRFLRHAWFGMTSQFNHDELVMELARQLNPCLLVFDKISSNAEWDADSRIIVTTKDSNVAIYCSGLKDKDALDLFLDKVH-----------------------------------------------------------------
CGS_Chr8_nlr24	SVWGMGGIGKTTLVKSIYQSSGFERRAWVTVLRPFQLTELLRSLAQRLVKYLIVLDDLSTTTEWDNGSRIILTTRFKLVAQHCSKLTDGDALELFLTKVNCGRLPLAVATVGGFLSARPRNIKKILASSYEGLTYHLKSCFLYMSIFPEDSDIRYRRLLRRWTAE
CGS_Chr8_nlr22	ALVGMPGVGKTSLARYVYEDNHFNCHAWMTVEESCATKQLLLGMISRLYEYVIVFDDISRRGQLKNYGRVIVTSRNREVIESCDHLTSPDDWNLFCYKAFCAGLPLAIDVLSALLAKKDHS---------------HKNCLLYFSMFPKSSTVSHNTLVRLWIAE
CGS_Chr8_nlr21	SIIGSAGVGKTTLARSVYNDKRFRCHAWITIGAPIPMVDRLKSIMVQIFVFLVVLDDIWNSDTWDQGSRIIVSTRAQEIGRDCRLLNEDDAWLLFCNKAFCHGVPLLVVTIGGLMSMKEQTLPSILWFAYSDLPHHLKCCLLYFIMFPRKYSIKRMTLIRLWMAE
CGS_Chr8_nlr20	AIVGFGGSGKTTLAKAVFRSTFRSCRAWVDRAKEKNAGEIFRSLLQQFGYYLIVIDDIGNGQWNSNGSRIIVTTTIKSEANTCCG---------------CDGHPLSLVCVANYLGGLNEP---------------VRACLLYLSIFPNDVPLEKKVIIRRWIAE
CGS_Chr8_nlr2	TVWGMGGSGKTTLANSIYEDEQFDCHIWITVSQKFNASDIMRKMVRHMLQILLVLDDVWSTDVWMNGNKVVITTRIKDVASLASELNDADSWCLFCRWAFCDGLPLAIVVVGNMLSFKKQDVMKILKLSYKNLPSHLKNAFVFCSIFPEDYMITKKRLVRLWVAE
CGS_Chr8_nlr19	SIVGLGGLGKTTLANQVYHHLEFDCSAFVSVGQNPDVLKILDNILSGLTHYLVLLDDIWNARDWDLGSRIITTTRIVDVARSCCSLSDLDSQRLFFRRIFCRGLPLATLTLASILADVPMLMNRILSLSFHDLPNHLKTCLLYLSIFPEDYVIEREQLVWRWIAE
CGS_Chr8_nlr18	SIVGFGGLGKTTLAYQVYQELKFDCSAFLSVSRNPNMMRILRTILSEVAQYLIVIDDIWKVEIWNQCSKIITTTRINDVARSCCSLNMVHSRHLFHRRLFCDGLPLAIIAISGLLVNKPMTMISILSLSYYDLPPHLKTCLLHLSIFPEDYLIEKDDLILRWVAE
CGS_Chr8_nlr17	SVVGFGGLGKTTLAYQVYQQLNFSCSVFVSVSRNPDMMRILRTILSEVTQYFVVIDDIWNVEIWNRCSKIITTTRISDVARSCCSLDTVHSRTLFHRRLFCDGLPLAIIAISGLLANKLRTMISILSLSYFDLPPHLKTCLLYLSIFPEDYVIRKNDLILRWIAE
CGS_Chr8_nlr16	AIIGDGGIGKTTLAKLVFNNSHFDVLLWVYVSVHFDQNKIMQEMLDSFCGVLLVMDDMWEDSTKEMGNSVLVTTRKPSVATMIEALKKDDFWCLFKECVFLKGNPLAAKTVSKVLRRSFDVIMPALMISYKYLPAHLQSCFSYCAVFPKYHRYEKERLINMWIAQ
CGS_Chr8_nlr15	AVCGMGGLGKSCLVYNVFKREHFDCSSWISVSQSCKMDDIFRNMLNQLLGYIIALDDIWRAPVLLKGSRLIITTRIDEVAAIAEDLSKYDAWILFCRKVFCEGLPLAIVALGSLLSLRDKTVEWILNLSYRHLPNHLQNCFLYCAMFPEDHLLRRKKLIRLWIAE
CGS_Chr8_nlr12	AVVGMFGSGSTRVSEIYKRHKKYDSYVWIELSQDVNVTKVFKDMMKQLFDFLVVFDELWTTHAWHSGSQVIVTTEIVHVAKGCTE---------------CRGLELAIGTVAKLLASKSPH---------------LKPCFLYLSIFPENSDINVETIIDRWLAE
CGS_Chr8_nlr11	SIVGFGGLGKTTLAKQVYDKIQFDCKAFVSVSQRPDIARLLRTIQSKFNIYLIVVDDLWKQEAWNNGSRVIVTTRVEDVACWACSLDSDDSKKLFFNRVFCGGLPLAIITIASLLACRPARMRQILNLSYKNLPLHLRTCLLYLGNYPEDYKIGRNDVVRQWIAE
CGS_Chr8_nlr10	SIVGFGGLGKTTLAKQVYDKIQFDCKAFVSVSQRPDIARLLSTIQSKLNIYLIVVDDLWKREAWDNGSRVIVTTRVEDVACWACSLNSEDSKRLFFKRVICGGLPLAIITIASLLACEQARMRQILNLSYKNLPLHLRTCLLYLAKYPEDSSIDRDDVVRQWIAE
CGS_Chr7_nlr8	SVVGAAGVGKTILAQEIYNDSSFVLRGWVFASHSCNSQGLDQDIAHSFETFFLVLDDVHDNMHQL--------------------LPFPDLMTIFEHHAFLHGLPLFAEAIGRLLRQKLDE---------------LINCLYYCSIFPSGYLFEKNMLIHMWIAS
CGS_Chr7_nlr7	AIVGGSGTGKTTLAWKIHDDHAFGMIVWVSVFNDFDDIGLLSAIVTAAGGFLLVLDDVRGHQIEEHGSRILITTRDENVATKLNALSFQNCWSLLCCNACCKKIPMAVKIIGAVLRRKEQTLTGAIYLGYHDLPSHLKQCLLYLSLFPEGSTIRQQFVTQLWISE
CGS_Chr7_nlr6	AVVGMGGIGKTTLAQRVFSSRGFPVRAWLCISREYSETDTVKEAIRCCGGVFLVLDDVWDAGVWTGRVRVLITTRDQRVAARAGA---------------CGFLPLTIKVIGGLLMTKRRSFKGAILLSYEDLPPHLKQCFLYFSLFPADFVYYRCHICRQWVAE
CGS_Chr7_nlr5	SIVGFGGLGKTALANEVYHELQFEYRVFVSVTQRPQIAVLLRNMLSQLGEYFIILDDLWDESVWNHGSRVITTTRIETVGRACCALNAKDSETLFFSRIFCDGVPLAIVTVAQHLASRQTTIRHTLNLSYINLPNYLKTCLLYLGIYPTGYTIRKDDLVKQWVAE
CGS_Chr7_nlr3	AIVGMAGVGKTSLAQHVCSEEQFDLNLWAWVSQEFDVIGMTAKIVEAITRCLLVLDDVWDDNPIHPGSTVVITTRSKMVAKMVTPLSDEHSWYMCRRRASCRGLPLAAEAAGTTMNTSVTRVLPALKVSYDHLPAPLKRCFAFCSLFPKSFVFDKDALVQLWTAQ
CGS_Chr7_nlr27	PIIGPGGIGKTTLIQHIYNSQHFQIMVWTCVSQSFSVDKLIEEIKEKLPSFLFILDDIWKCESDDKGNIIIVTTRFLVVTETVKTIDDEAFWELFLAYVFLKGSPLAAKTVGKLLSNHLDRIMPALKLSYDYLPFHLQQCFSYCALFPEDYKFNNKELIRFWIGL
CGS_Chr7_nlr26	CIVGFAGLGKTTLAMEVCRSLEFACQAMVPVSQVFDAGKDLGRLLKQIIKYLIVIDDVWSISAWECNSRIIVTTRIEHVARACRSLQFEDAKKLFINAVFCSGLPLAIFCIVRLLAGYRSPMRHIITLSYNHLPHHLRACMMYLSLFPEDYVVDKRRLLYRWIAE
CGS_Chr7_nlr25	SIVGFGGLGKTTLAMEVCRNLEFPCQAMVSVSQAFDSRKDLSGLLKRMLQYLIVIDDVWTISSWECSSRIIVTTRIEHVARACSPLGSEDAKELFVNRVFCSGLPLAIVCIASLLGSYTSPMRQILTLSYNHLPHHLKACIMYLSTFPEDYAISRDRLVQKWMAE
CGS_Chr7_nlr24	SIVGFGGLGKTTIANALLHELKFDCHFFALVSNKSDIRNILKSILHQLDNFLCVIDDIWEESAGMHGSKIITTTRKMAVAERVGGLSYDDSYKLLSKRVFCGGLPLAIITIASLLASKPMQMRKILSLSYYDLPPHLKTCLLYLSKYPEDAIIAKDILIWSWIAE
CGS_Chr7_nlr22	CIFGESGTGKTELLHEIYNDQ--------------------------------------------AGSALIVTTRSKEVASLFGALSKEECFMVFQEHADCGGNLLCMKALSGLLWHSKTAIVPALRLCYDLLPSHLKQCFKFCSLFPKDYVFVKHHIIQLWISQ
CGS_Chr7_nlr20	SVVGFGGLGKTTLAKEVFGMLQFSYACFVSVGRKPDIKKVLKSILIEVNKYLVVLDDIWEISTWDCGSRVIATTRISQVAEEVGDLSDDNSKRLFNRRIFCGGVPLSIITIASLLVDKPLETRKILSFSFYDMPSYLKNCLLHLRIFPEDCLIEKESLIWKWIAE
CGS_Chr7_nlr2	SICGMGGLGKTTLASSIYKKETFICRAWITVSQNHGVKNLLKKILVQLMSYLIVLDDVWSREAWPNGSRVVITTRIETVASLADALPKQEAWTLFCQKAFCQGLPLALVAIGSLLSYKEMDVASVLNLSYNDLPSYLKNCFLYCGLFPEDYRIERKRLIRLWIAE
CGS_Chr7_nlr19	AIVGCGGLGKTTLANQVYLEVQFDCSAFVTVSQNPDVKHVLAKFLSDVSGYFLVIDDIWDAQTWRQGSRIVTTTRINEIAKSCCCLCATDSKRLFFRRIFCGGLPLAIISISSLLATKPKSMAWVLSLSYFDLPHHLKTCLMYLSIFPEDYVIKKERLIGRWIAE
CGS_Chr7_nlr18	AIIGTIGVGKTTLARKVYHKA-----------------------------FLLVIDDVWGENVWDPGSRVLVTTRDERVARRMGALNEDDGWWLLRTRAFCNGLPMAIRRIGCHLRDVDHKIRSTINMSYLELPYYLKRCFLYCALYPEGSVIERQCITQQWIAE
CGS_Chr7_nlr17	SVFGKSGVGKTTLVRKIFKEIQFDIPAMECFAPYLSATNILQQIVQKLTT--------------------------------------------------TGGLPLAIALLSGLMKTKESTIDDMLSICFDDLPHELKCCFLYLAAFPANVTIEARSLVSMWAAE
CGS_Chr7_nlr16	PIIGIAGIGKTTVAQVVFNKEYFDIRGWIYVSEIVDRKKVVTQIIRSFEGFLIVLDDVWDDITTVSGSVVLVTTELHSIATLISTLKENFVWDLFQRHAFLHGLPLAAKIVGRLLSMNLDKILASIGIGYYNLSPHQRQCFLYCSIFPRNYVFEVDKLVRMWISH
CGS_Chr7_nlr14	PIVGISGVGKSALAKFIFNDA-----------------------------LLLVLDDVWDEIRVIPGSVVLVTTQLYSVANFVGTLQTDDSWTLLKSYAF---------------------VISSLGSCYSVLPGHLRQCVVYCAIFPRNFVFEKDKLVQMWIAN
CGS_Chr7_nlr13	PIVGISGVGKSALAKFIFNDG-----------------------------FLLVLDDVWDEICVIPGSVVLVTTQLYNVASFVGTLQSDDSWTILKRYAFLPGSPLAAKVIGATLRSKLEE---------------LRQCFVYCSIFPRNCVFEKDNLVHMWIAN
CGS_Chr7_nlr12	SIFGFGGLGKTTLAMTTYQSLPFQCQAFVTVSQSFDVKVLMRDILLQITQYLIVLDDIWSMNAWENGSRIVVTTRIRAVAHTCCFLTDCESRDLFFKRIFCGGTPLSIVSIAGLLASKPVQLKKILELSYNDLPYHLKTCFLYLSIYPEDHNIRRKTILRRWIAE
CGS_Chr7_nlr11	SIVGIGGMGKTTLAQAIYNDQCFDQAMWICVSNDFDVPALMKKIIQEITRFLLVFDDVWNDERRPKGSKILLTTRMESVVDIVERLHDKDLLAIFNRHAFLSGCPLAAKIMGGLLNNSLDSIMKILRLSYHHLAPHLQACFRYCGMFREDYWFRKDELINFWMGS
CGS_Chr7_nlr10	PIVGMGGVGKTTMAQQICEDGFNNCIIWICVSDEFEVNRLTRDVLKSLGVFLLVLDDMWDDVLKDEGSMILVTTRSSKVANLVSN---------------LKGSPLAAKTLGRLLKSNLHIILPALRLSYIYLPHHMKRCFSICALYPKGHRFEKEFLADIWVAQ
CGS_Chr6_nlr9	TIVGHGGFGKTTLAQLIYNEKCFDICIWVSVSSHFDAPSITKSIIEAISKFLLILDNVWNDNDMNTGSIILLTTRMKSVGDMSGYLIEKDILMLFNKHAFISGCPLAAKVIGAHLRDNMSYVMKVLRLSYHHLPANLQLCFRYCSIFPQGYRFGKKELVEMWLGS
CGS_Chr6_nlr8	CVVGMGGLGKTTIARKIYESKNFSCCAWITVSQSFVRVELLKDLMVKLFGYFVVLDDVWSTDSWKKGSRVIVTTRDVGLAKECTS---------------CGYLPLAILTIGGVLATKEIRMRRIVTLSYNYLPSHLKQCFLYLSIFPEDFEINRNRLVNRWMAE
CGS_Chr6_nlr7	FVVGMGGLGKTSLVKKVYHSINFSCRAWVTVSQSFVRTELLRGLIKHLLGYFVVLDDMWSIDALNGGSLIIVTTRDASIIQNCAY---------------CGGLPLALVAIGAVLRTKCIEMTRVITLSYTHLPSHLKPCFLYLSIFPEDFPIKRRCMVNRWIAE
CGS_Chr6_nlr6	CVVGMGGLGKTALSRKIFESKNFPCNAWITVSQSFNRIELLKDMIRQFLGYFVVLDDLWSLDAWNKGSRIVVTTRDVGLAEKCTT---------------CGRLPLAILTIGAVLATKQVLLRRMVTLGYNHLPSHLKSCFLYLSIFPEDFEIKRSRLVDRWIAE
CGS_Chr6_nlr5	CVVGMGGLGKTALSRKIFESENFPCNAWITVSQSFHRIELLKDMIRQLLGYFVVLDDLWILHDWNKGSQIVITTRNVDLAEKCAT---------------CGRLPLAILTIGAVLATKQVSLRRMVTLGYNHLPSHLKPCFLYLSIFPEDFEIKRNRLVGRWIAE
CGS_Chr6_nlr39	CVVGMGGLGKTTLVRKIFESKIFPHRAWIVVSQSFSMIEMLKDMISQLLGYFVVFDDLWNTDHWEKRSRVIVTTRLDGVANACTT---------------CGCLPLAIVTIGAMFANKPSSIRRVVTLSYGHLPSHLKPCYLYLSIFFLRILKLKRRHLVKQMGS
CGS_Chr6_nlr38	AIVGFGGLGKTTLARMVCGSPDFQCCPLFIISQTFNIRALFQHMVRELIQYIVILDDIWTVSAWEKGSRIIVTTRNADVANTCCSLSETTSRELFFKKIFCGGLPLAIVNIGSLLASKTNRVKQVLTLSYNDLPYHLKACFLYLSIFPENYVIKRGPLVRRWIAE
CGS_Chr6_nlr36	AIVGFGGLGKTTLARMVCENPDFHCCPLFIVSQTFNIRTLFQYMIRELIQYIVIFDDIWTISAWEKGSRVIITTRNEDVANTCCSLSDAASRELFFKRIFCGGLPLAIVSIGSLVASKTNRAKQVLTLSYNDLPYHLKACFLYLSIFPENYVIRRGPLVRRWIAE
CGS_Chr6_nlr35	SIVGCAGLGKTTLAKQVYDKIEFEYKAFVSVSQRPNIKELLLNISTQVGKYIIVVDDIWSPEPWNHGSIIILTTRVKEVAISSSSLDGAHSKRLFYKRIFCDGIPLAIISISSFLADHESLMQSVLALSYYNLPHDIRSCLLYLSAFPEDCEIAKSSLVSRWIAE
CGS_Chr6_nlr34	SIVGCAGLGKTTLAKQVYDKIEFECKAFVSVSQKPNIKELILNISNQVGNYIVVVDDIWNPEPWNPGSIIILTTRVKEVAMSSSSLDGAHSKRLFYKRIFCDGIPLAIISISSFLADRQSLMQSVLALSYYNLPHDLRSCLLYLSAFPEDCEIGKTRLVSRWIAE
CGS_Chr6_nlr3	CVVGMGGLGKTALSRKIFESENFPCNAWITVSQSFHRIELLKDMIRQLLGYFVVLDDLWILHDWNKGSQIVITTRNVDLAEKCAT---------------CGRLPLAILTIGAVLATKQVSLRRMVTLGYNHLPSHLKPCFLYLSIFPEDFEIKRNRLVGRWIAE
CGS_Chr6_nlr27	PIVGPGGIGKTTLAQYIYKEVYFDVTVWVCVTPNFNVYRLKEDIAKSIPQFLLVLDDMWNCGHEDKGNIILVTTHFLAVVEMVKTLDPQEFWELFKASVFLKGSPLAAKTVGRLLKNHLDLIMPALKLSYDYLPFHLQQCFTYCAMFPEDHKFASDEIIHLWIGL
CGS_Chr6_nlr22	TIVGSGGIGKTALAQLIYNDRGFDLRTWIYVSNIFNKVKITKEILKSIDRFLLVLDDVWYDEKIG--------------------LKEAKFLLLLEQILF---------------------IMQILRLSYECLPGHLQQCFTFCSLFPKGYSLEPDLLVNMWIAH
CGS_Chr6_nlr21	PIVGLGGIGKTALAQLIYNDVTFQKKLWVCVSNVFDLKKILDDIMQSGTGYLLVLDDMWNDKVNESGSVIIVTTRNMSVASIVKTLTDDKCMQVFMHYAFCCGIPLAAKTLGSLLCTSHDVLIPALKLSYDALPPHLRACFSCLSIFPKDHQLFYSTTVMLWMAL
CGS_Chr6_nlr2	CVVGMGGLGKTTLARKAYENKNFSCCAWITVSQSFDRKEILKQMIRQLLGYFVVLDDLWTIDAWNRGSRIIIKTRDAGLAGRCTS---------------CGYLPLAILTIGGILATKKIMMRRMVTLSYNHLPSHLKPCFLYLSIFPEDFEIQRGRLVDRWIAE
CGS_Chr6_nlr19	FVSGEQLSGKTTLMNQVYKDIHFKIRSKVDMSKTRCLSDLLRAVLKHEERYLMVMDDVDDTSSLH-----------------------------------CRGNPWNIRAVGALLGANRVD---------------YCLAFPERSEIPENSLIPARKLVRLWTAE
CGS_Chr6_nlr18	PIVGSGGIGKTTLTQHIYKEVHFDVKVWVCVSLNFNVYRLKEEIAKLMPEFLLVLDDMWNCGNEDTGNIILVTTRFLAVAEMVKTLESEVFWELFQACVFLKGSPLAAKTVGRLLRNHLDLIMPALKLSYDYLPFHLQHCFTYCALFPEDYRFESDEMIHLWIGL
CGS_Chr6_nlr17	PITGPGGIGKTALTQQIYKAVLFDVNVWVCISLNFNAYRLKQEIADSIPKILLVLDDMWNCSNEDKGNVILVTTRFPAVAEIVQKLEFEELWELFQAYVFLKGSPLAAKTVGRLLRNHLDFIMPALKLSYDYLPFHLQQCFIYCALFPEDYKFDSDELIHLWIGL
CGS_Chr6_nlr16	PIVGIGGVGKTALAQSVYNHQSFQVRAWACVSDTLDVRRVIADLIDSIDGFLIVLDDVWVSSHWESGSMVLVTTRQRKIAKAMGT---------------LYGNPLAAKTMGRFLSENHEEVMPVLLLSYQHLPLSLQRCFTYCAIFPRGYKFTEQELIFAWMAQ
CGS_Chr6_nlr15	PIYGLGGLGKTTLAQMAFSDCAFEMLAWVYVSEKFDLNAISLSIKQQCNSCLIVLDDLWEENNFKKGSKVIVTTRSKKVADRMNKLPNEDCWTLFRKKARCQGLPLAVKSLGYFLGRMRPTVIANLKLSYYSMPCSLRLCFAYLSVFPKGSHIQKSSLIQQWIAL
CGS_Chr6_nlr14	SIIGVGGIGKTSLAQLAFRDESFGLRIWVCVSDIYDEITLARDILESVTGFFLVLDDVWYDENRTGGSKILVTTRTNKASELLRALNRDDYWMLFKSCAFLNGLPLAAKVIGRLLNVDLDSVMKVLRLSYQHLPIHLQLCFSFCSLFPKNWRFDPRRLTDMWISQ
CGS_Chr6_nlr13	SIVGSGGMGKTTLSRAVYDSVKFQCSAFVPVGQNQDLKRVFMDVLNDLDKYIIVIDDIWKFDAWDCGSRVIITTRISEIAEEVGHLSDVDSRRLLHRRILCEGVPLAIVTTSSLLESKPRETMKILSLSFYHLPYHLRTCLLYLSAFPEDYLIGKQTLIWRWIGE
CGS_Chr6_nlr12	SVWGMSGIGKTALVANVYNAIDFDTCAWITVSQSYEADDLLRRTAQEFRKYVLVLDDVWNANVWFNIGRIILTSRNYDVALLAHELEKHHAWDLFCKEAFCNGLPIAIVCIGRLLSFQGSTMNIILKISLEDLPHNIKNCFLYCSMFPEKYVMKRKSLVRLWVAE
CGS_Chr6_nlr11	SVWGMGGIGKTALVANVYNAVDFDTCAWITVSQSYDADDLLRTTVQEFRKYVLVLDDVWSTNVWFIIGRIILTSRNYDVALLAPELVKSHAWDLFCKEAFCHGLPIAIVCIGRLLSFQAIS--------------------------------------------
CGS_Chr6_nlr1	WIVGAGGLGKTTLAKKVYESSMFPCRAWITVSQSFDVMDLLKDMIKQLLGYFLVLDDLWSTKAWDEGSRLVVTTRNRDLAEGSSS---------------CGGLPLAIITIGGLLAAKDVKMRQVLALSYKYLPSHLKPCFLYLSIFPEDFEIQRKRLVYRWIAE
CGS_Chr5_nlr9	SVVGFGGSGKTTLVKAVYDDP-----------------------------YLIIIDDIGMDQWNITSSRIILTTTIQSVANMCSH---------------CDGLPLALVSVSDYLKSSNEP---------------PLSCLLYLGIFPNNRPLKKKVVIRRWLAE
CGS_Chr5_nlr8	AILGLGGIGKTTLARVLCHDHAFDLIMWVCPAGNYSKLDLAKQILQSAELFLLILDNVWNKDENEAGSKIVVTTRKRIVADLLNALEFADVWLLFKKFAFLKGLPLAAKVVGGMLKRKPSLVSSTLELCYQNLQEHIQPCFAICSIFPKNWRFNRDKLIKIWMAL
CGS_Chr5_nlr6	PIVGIGGLGKTTLAQLVFNDVHFQKHMWVCVSENFSVPDIVKGIIDTAIGYLLVLDDVWNEDEQKMGSAVVVTTRNSNVASVMGTLSQEDSWTLFCERAFCSGVPLAINSMGGLLSRKHSVILTVLSLSYKHLPSFMKQCFAFCAVFPKDYEIDKDDLIHLWISN
CGS_Chr5_nlr5	PIVGIGGLGKTTLAQLVFNDVHFQKHMWVCVSENFSVPVIVKGIIDTAIGYLLVLDDVWNEDKQKMGSAVVVTTRNVKVASIMESLNPEDSWIVFSRRAFCCGLPLAIKSMGALMSTKQETILPALSLGYKNLPSHMKQCFAFCAVFPKDYEIDKDDLIHLWVSN
CGS_Chr5_nlr4	PIVGIGGLGKTTLAQLVFNDVHFQKHMWVCVSENFSVPDIVKGIIDTAIGYLLVLDDVWNEDEQKMGSAVVVTTRNSNVASVMGTLSQEDSWTLFCERAFCSGVPLAINSMGGLLSRKHSVILTVLSLSYKHLPSFMKQCFAFCAVFPKDYEIDKDDLIHLWISN
CGS_Chr5_nlr3	SVVGLGGSGKTTLAKHICHVNFKERIFWVHVSREFDVQKLIGKLYETIVGFLLVLDDAWHTDGYEIGSRILLTTRDRKVAEVVKS---------------CGGVPLAIRTIAGVLCEKREIVFASLKLSYIHLADKLKQCFTFCSIFPKGYVINKDRLVAQWIAH
CGS_Chr5_nlr20	AITGVGGIGKTTLATMVFNDSHFKEKIWLSVNQDVNEIDLLKHAIEQFGGFLLVMDDVWSDNVWNSGSRVLLTTRNEGVARGMRA---------------CDGLPLAIKVIGGLLRQRNNTLNRAIILSYEELPPHLKQCFLYCSLFPKDEVIRRGDIVQMWMAE
CGS_Chr5_nlr2	PIVSIGGVGKTTLAQFIYNDPHFGKRIWVCISDLFNKKRITKEIIESITRFLLVLDDMWPNAKDEEGSMILVTTRSPDVANLVAS---------------LCGSPLAAKTIGRLLNMELTVILPALQLSYLHLPQELKSCFAFCSMFPKGYSFERDEIVGMWVAQ
CGS_Chr5_nlr19	SVVGFGGLGKTTLAKAVYDHFHFECGAFVPVGRNPDMKKVFRDILIDLDKCFIVIDDIWDKESWKCGSRLVITTRISEVATHAGELSRDNSEKLLYARIVCGGVPLAIITIASLLASKPGETRRILSFSYYDLSSHLKDCLLYLCVFPEDHVIEKNSLIWKWIAE
CGS_Chr5_nlr17	AVVGTGGIGKTTLAKKVFNDEAFDKKIWLSVTQDVNEVELLRMAIRSVSVFFLVLDDVWSDRAWSAGSRVLVTTRHDAVARGMQALCPPDAWSLLKKQVRCGGLPLAVKVMGGLLCQKERR---------------LKQCFLHYSLLPKNVDFFIDTVTSMWISE
CGS_Chr5_nlr15	AIVGPGGMGKSTLAQYVYNDKHFDVTMWVCISRKLDVDRHTREIIESAAKVLLVSDDIWFDKSQDGATKVLVTSRSKTLPPALFSMKDTEFQALFKHHAFLGRSPLAAKVVGSHLKRTMNI---------------LQRCFLYCSLFPKGYKYGIEELVHLWVAE
CGS_Chr5_nlr14	SIVGFGGVGKTTLAVEVCRQLDFQRQAMVSVSQAFEPSRDLKTLLKRVVEYLIVIDDVWTIRAWECSSRIIVTTRIESVAKACSSLKTEDSKKLFVSRTFCGGLPLAIVSIASVLAGYRSAMRQILTLSYNHLPHELKGCLMYLSIFPEDYAIEKYRLLCRWIAE
CGS_Chr5_nlr13	AIVGHGGMGKTTVAQFVYSDEKFDIKAWVCVWDRSDVAELTREILQSIGGFLLVLDDVWNDEAKMRGSKILVTTRMKLVARYLNS---------------AKGSPLVSKALGQMLRNTRSTIISSLQHSYQHLPGHLQRCFAYCSIFPRGCRFQRDKLVKMWVAL
CGS_Chr5_nlr12	SIVGVGGVGKTTLANELYRKLQFECQAFVRSSQKVDMRRLLISMLSQVRLYLIIIDDLWDICTWDSCSRILITTEIEDLALQSCGLSEDDSRNLFFSTVFCGGLPLAVVTIASLLATQLEKMKQLLNLCYNSLPQHLKACMLYLRMYQENSIIWKDDLVNQWIAE
CGS_Chr5_nlr11	PIVGMGGVGKTTLTQLVYNDVHFQLRMWLCVSENFDEAKLTKETIESVASFLLVLDDVWNEDPDRKGSKIMVTTRNENVGKLVGGLSYNDCWHLFRSYAFLKGLPLAARALGSLLCAKDNEILPALRLSYNHLPPILKRCFAFCSVFHKDYVFEKDILVQIWMAV
CGS_Chr5_nlr10	PIVGMGGLGKTTLTQLVYNDPYFQLRVWLCVSENFDEMKLTKETIESVASFLLVLDDVWNEDPEKNGSRIVVTTRNKNVGKLMGGLSENDCWNLFRSYAFLKGLPLAAKAIGSLLCTKDTEILPALRLSYNHLPAILKRCFAFCSVFHKDYVFEKETLVQIWMAL
CGS_Chr4_nlr9	PIVGIGGIGKTTLARFVYRDQHFDLQIWICVSTNFNEVRLTLEILEHVCKFLIILDDMWEDRDSSTGCAVLATTRRNSVAQMIGTLDKKEFWLFFKACAFLKGCLLAARSVGALLNRDVSYIIPILKLSYDYLPFHLQCCFSYCSLFPEDHWFNEETLVQAWISQ
CGS_Chr4_nlr8	GIYGAPGVGKTTLLHHFNNTFDIHLVIYVEVTERYSAGAVQKAIGGRLGLFVLLLDDVWEPLNLAGKSKVLLTTRLEHVCDQMDVLSAADSWELFKNKVGCGGLPLGLITVARAMACKRVT--------------------------------------------
CGS_Chr4_nlr6	VILGMGGIGKTTLASNVYETERYDCSAWIATSQVYNICSLLRTTIRHCFKCLVVIDDVWDHVCIGHRNKIIITTREIQIAKFVDQLEESEAWDLFCRKAFCCGLQLALVTMGGLLSLREKNLKHVLNLSYRYLPEYLKDCFLFCSIFLENSMIKRKHLIRLWIAE
CGS_Chr4_nlr4	SIVGIAGVGKTALAQKVYSIFHFDFMAWLHVSNKFDVERLIKELVQSVHLILVVFDDVWNEMSSQKGSKLIVTTRSQNVANINGA---------------LAGSPLAAQTVGNLLKFKLDEIMPALRLSYVRLPDHLKQCIIYFALFPKNYQLRGDALIRMWRAH
CGS_Chr4_nlr33	PIVGMGGVGKTTLAKLVYDDA-----------------------------FLLVLDDIREESFTSKGSRILVTTTTASVPAMLGALDIEDLWSLLKKYAFLKGLPLAAKMLGGLLGATKSTILPVLELSYSYLPRRLKQCFSFCSLFPRNYKFNKRVLIQLWMAQ
CGS_Chr4_nlr32	AVVGDGGVGKTALAQHALRHVRFDHVIWASVPHKYRNKDLLAEIWMSGPGYLLVLDDVCNDESDGRGNRILVTTRASICCATLNA---------------LKDCPSAAAVVAARVRNKARR---------------LQSCLHFCSLFPNNWMFHPDKLVRMWIAH
CGS_Chr4_nlr31	GIYGIAGSGKTILAQYVCEYEHFSPVMWVDVSQSFSVDKIYRQMLEGAIG---------------RGSKILVTALSKDAAMSLGAMDDNDFLDLFMHYAL------------------------------------VRRCFAYCSMFPRNYRFKRNALVKLWMAE
CGS_Chr4_nlr30	TVSGMGGLGKTTIVANVYERGRFHAHAWIVVSQTYDVEELLRKVLRKIGYCLIVLDDVWDREAYNQASRIIITTRSKHVAALTLPLDKVDAFSLFCRRAFCQGLPLAIVSIGSLLSSKQPIVQAILNLSYYDLPGDLSNCFLYCSMFPEDCPMPRDNLVRLWVAE
CGS_Chr4_nlr3	SIWGMGGSGKTTLVKTVFERKRFDCLIWVTVSQTYDITEIMRKIIQCALKYMMILDDVWDTNVWFRGSKVVITTRINDVASLADDLNEAESWDLFCMWAFCEGLPLAITAVGNLLSFKRLDVTRLLGLSYRHLPAHLKNCFLLSSIFPEDYMIHGKWLSRLLIAE
CGS_Chr4_nlr29	PIVGIGGIGKTTLSQHVYNDPQFEIKIWVHVSDKFDVVRITREILGCVSNFLIVLDDVWDVTTEDTGNMIIVTTRILTVAQRCGTLEDGDIWSLFKAYAFLKGNPLAAKTVGSLLRRNLTEIMHVLKFSYDYLPNQLQQSFSYCSLFPKGYSFSKAQLIKIWIAQ
CGS_Chr4_nlr28	GIHGIPGSGKTTLAQYVCEYEHFDIVMWIHVSQNFGLDTILREMIEQATKFLLVLDDVEHNKDISAGSKILATSRTRDALLALGALDEHVFRELFLQYALLKGSPLAARTVGGQLRIRQDV---------------VRRCFAYCSIFPRGHHLGRSKLINLWAAE
CGS_Chr4_nlr26	PITGMAGIGKTTLAQLVFSHPFGDDRIWVVVSSSFDDMIILSRLAEFLNTFLIVLDDVWGQNLQKSGSKMIVTSRVPDVVTMTNS---------------------------------------------------IQQCFLYCSLFPVHSFTPEQLTGMFVADD
CGS_Chr4_nlr25	PIVGAAGVGKTSLVQHIYNDEKFDMKMWVWVCQEFDVLKLTRKLAEEATEFLLVLDDVWDESLLRPGSRIVVTTRSAKVARMMAFLTDTTCWSVCRNAALCKGLPLAANAAGSVLSIAIDRTLPALLVSYNSLQKPLKHCFSYCSLFPKEYVFRKDKLVRLWLAQ
CGS_Chr4_nlr24	GIWGQGGIGKTTLLHAFNNDL-----------------------------FVLLLDDVRKKFRLESQSKLILTSRFQEVCYQMGALDNDAAWKLFLSKLSCGGLPLALNVIGTAVAGYEEPMFATLKYSFDRLTPTQQQCFLYCTLFPEYGSISKEHLVDYWLAE
CGS_Chr4_nlr23	AVCGMGGVGKTTLVTNVYKKVHFDCAAWVAVSKSFTTDDLLRRIAKEFHRYLLLLDDVWDAHAWYTKSRIIITTRSQDIASLASSLSEQEAWSLFCNTTFCCGLPLAIVSVGNLLVLKDRTVSSILNLSFDDLPYHLKKCFLYCSIYPEDFMIKRKILIRAWIAE
CGS_Chr4_nlr22	PIVGLGGIGKTTLTQYIYNTKHFQIRVWACVSLDFNVYKLTQEILNSIPKFLVVLDDIWKCGEEENGNIILVTTRFFDVAEKVKTLNPEEFWKFFMACVFLKGSPLAAKTVGRLLRNNTTRIMPALKLSYDYLPFHLQQCFSYCALFPEDHKFSSEELIHFWIGL
CGS_Chr4_nlr21	PIVGLGGFGKTALAKHIYKNVHFDVKIWICAVNYSSVSRLTKKIMESIPPFLLVLDDMWICDRKEEGNIILVTSRFPAIAETVKT---------------LKGPPLAAKTVGKLLSNNLNVIMPVLKLSYKYLPFHLQQCFSLCALFPKKYKFNGEELTRLWIGL
CGS_Chr4_nlr20	SYSWSGGIGKTTLTQYIYNTKHFQIRVWACVSLDFNVYKLTQEILNSIPKFLVVLDDIWKCGEEENGNIILVTTRFFDVAEKVKTLNPEEFWKFFMACVFLKGSPLAAKTVGRLLRNNTTQIMPALKLSYDYLPFHLQQCFSYCALFPEDHKFSSEELIHFWIGL
CGS_Chr4_nlr2	GIYGIGGSGKTTLAQHVCSYEYFCPIMWVHVSQSFDVGKIYGEMLEAASGFLLVLDDIWPEKDVSRGSKVLVTTRSADAAISLGALNDNDFFKIFMNYALLKGSPLAARLVGARLCKELVA---------------VKRCFAYCSMFPPGHDFERDNLVKLWMAE
CGS_Chr4_nlr19	PIVGNGGIGKTTLAQLVCKDLQFNVKIWVYVSDKFDVVKITRQILDHVSNFLIVLDDVWEIRTDDTGNMIILTTRIQSIAKSLGTLKDDDIWSLFKVHAFLKGNPLAAKTVGSLLGTNLTIIMQALKLSYDHLSNPLQQCVSYCSLFPKGYSFSKAQLIQIWIAQ
CGS_Chr4_nlr17	PIVGIGGIGKTGLAQFVYNHPLFQQKIWVWVSNNFDKVRITGDMLDFVGQFLLILDDVWDSMNNYKGNVILVTTRIWSVAKRIGTLDKEDSWLLFKSCAFLEGNPLAVETAGELLSEHHTVIMPSLKRSYDQLAYRLQQCFLYCSIFPRSYQFCGQDLVRIWISL
CGS_Chr4_nlr16	PIVGIAGVGKTALAQLVYNDPCDFELIWVWVSDNYDELRLTMEILEFVSHFLLVLDDVWDTMDDYKGNMILVTTRSLSLAQRMGTLSTEDFLLYFRTCAFLHGNPLAAQTAGWLLRKHLSIIMPSLKLSYDQLPYNLQQSFLYCSIFPSNYSFLSEELISIWISQ
CGS_Chr4_nlr14	PIVGNGGMGKTTLAQLVYKDPQFDVMIWVHVSDKFDMVRVTREILECVSKFLIVLDDVWDVRKDDTCKMIIITTRIQSVAESLGTLEDDDIWSLFKKHAFLKGNPLAAKTVGALLGRNLTIIMHALKLSYDNLPNQLQQCFSYCSLFPKGYSFSETQLVQIWIAQ
CGS_Chr4_nlr13	PIVGNGGVGKTTLARFVYRDRHFDLQMWVCVSSIFDEVRLTREMLEHACRFLLILDDVWEDKDKNVGCMILATTRSPSVAKKIRTLDDDNFWLFFKQCAFLKGYPLAAQSVGALLGQNLNYILPILKLSYGYLPSCLQRCFSYCSLFPQEHKFDGEKLIFAWISQ
CGS_Chr4_nlr12	PIVGIGGIGKTTLARFVYRDQHFDLQIWICVSTKFNEVRLTLEILEHVCKFLIILDDMWEDRDSSTGCAVLATTRRNSVAQMIGTLDKKEFWLFFKACAFLKGCPLAARSVGALLNRDVSYIIPILKLSYDYLPFHLQCCFSYCSLFPEDHQFSGETLVQAWISQ
CGS_Chr4_nlr11	PIVGIGGIGKTTLARFVYRDQHFDLQMWICVSTNFNEVRITQEILEHVCQFLLILDDMWEDKDRSAGCVVLATTRRNSVAQMIGTLGEEEFWLFFKACAFLKGCPLAARSVGALLNRDLSYIIPILKLSYDYLPFHLQRCFSYCSLFPEDYQFHGDTLVQAWISQ
CGS_Chr4_nlr10	PIVGIGGIGKTTLARFVYRDQHFDLQIWICVSTNFNEVRLTLEILEHVCKFLIILDDMWEDRDSSTGCAVLATTRRNSVAQMIGTLDKKEFWLFFKACAFLKGCPLAARSVGALLNRDVSYIIPILKLSYDYLPFHLQCCFSYCSLFPEDHQFSGETLVQAWISQ
CGS_Chr4_nlr1	GIYGIGGSGKTTLAQHVCNYEHFCLIMWVHVSQSFSVNKIYREMLEAASGFLLVLDDIWPEKDVNRGSKVLVTTRFADAAMSLGALIEKDFLLLFMHYALLKGSPLAARLVGARLRKQLNP---------------VKRCFAYCSMFPPGHMFARDELVELWMAE
CGS_Chr3_nlr9	PIVGMGGMGKTTLAQLVYNDPHFQLLLWLCVSDNFDVDSLAKRIVEAAPKYLLILDDVWNRDASKSGSSVLTTTRDQAVAQLMAP---------------CSGSPLAATALGSTLRTKTTKILPILKLSYNCLPSYMRQCFSFCAIFPKDHEIAVEMLIQLWMAN
CGS_Chr3_nlr8	GIVGMGGVGKTTLASLVYNKVYFDACAWVPVGQNADALGLLKITSAQIGVYLIVLDDIWTTETWLNGSKILLTTRSKEIAVSADPLSEELSFQLFITKVFCGGLPLALVVLGGLLSGKEKQCLEILALSYSCLPYHMKLCFMYLGAFKEETEISVSKLIKLWIGD
CGS_Chr3_nlr7	RYHRRWGIGKTTLARMVFNDAHFDKKVWLSVNQEVNEVHLLHGVIAAFGGFLLVMDDVWSDRVWSPGSRVLVTTRNDGVARGMRALDLGDSWSLLKKQVRCDGLPLAIKVVGGLLLNKGKTINKAVYLSYEELPPHLKQCFVFCSLFPKDELIIRGVIVRMWIAQ
CGS_Chr3_nlr6	SIVGFGGLGKTTLAKEVNHAVHFQLKAFVSVSRNLNPKKLICDVLSQIMDYLIIIDDIWRIQAWDCQSRIITTTRISTVAESCCSLNEVESRELFFKRIFCGGLPLAILSIASSLANKPDIMNKILLFSYYDLPTHLKACLLYLSIFPEDQVIESDKLVWRWMSE
CGS_Chr3_nlr5	SIVGMGGLGKTTLAQMVYNDE-----------------------------FFLVLDNVWNVQKEIQLGMILLTTRDETISKMIGTLTSEESWQLFKQMAFCGGLPLAIKAIGSSLRGETNEVLPALKLSYDRMPVQLKRCFVFLSLLPKGYYFWKEDMINLWMCL
CGS_Chr3_nlr4	PIIGMGGVGKTALVQLVYNDRRFDLMGWVHVSENFDLKSIMRKIIMSFTKFLLVLDDVWNERKDIQSSIILVTTRNTSVSTIVQTLPFEESWQLFKQMAFCAGLPLAVKAIASALRFEENEVLPALKLSYDQMPIHLKRCFVFFALFPKRHVFLKENVVYLWISL
CGS_Chr3_nlr3	SIFGFGGLGKTTLAKAIYDSPQFHCQAFVTVSQKIDLKALLRDMLGQLIPTFIILDDIWSDSAWDVGSVIIVTTRIRSVANYCSHLNEIESKELFLRRLFCGGMPLAINSIAGLLACRPVKIKQILLLSYNDLPYHLKTCFLYFSIFPEDYKIKRKNVVRQWVAE
CGS_Chr3_nlr2	SVSGKSGVGKTTLVRNVYNIMCFDVHAMVSFAPHLTAHNILHQIVQQLTE--------------------------------------------------TEGLPLAVVLLSGLVQTKEFPLDNLLSLCFDDLPHELKCCYLYFAAFPQNVLVEARNLVCMWMAE
CGS_Chr3_nlr17	GVCGMGGVGKTTLLRAINNSFVFDHVVWAVASKECRIDRLQDDVAKKLGLFLMLLDDLWECFDLKLPRKVVLTTRSEIVCGNMKALKPDDAWTLFEMNATCRGLPLALITIGKALSTKTDPMLRVLKVSYDYLPTTMQECFLTCCLWPEDYSIEREKLVECWLGL
CGS_Chr3_nlr16	GVWGAGGVGKTTVLTHVRDACPFDHVLLVAASRDCTVAKLQREVVGVLGLFLLLLDGVWERLDLERVRKVVVASRSEAVCADMGCLSEEDAWNLFEANARCKGLPLSLVTVGRAMSSKRTPAHPLVKFCYDNLENDARECFLACALWPEDHNISKDELVQCWTGL
CGS_Chr3_nlr15	SIYGAAGIGKTTLARLVYNNASFPTRIWVCLSDKCDVTKATKMIMEAITKFLLVIDNLWAEDYNFKGSKVLITTRNERVWRRTTSLDDEECWLLLKKYAFCRGSPLAAKSLGMLLSDTNGEILPSLQISYHHLPYHLKQLFTLCCLFPVGHEFEKDEVIRLWIAE
CGS_Chr3_nlr14	SIVGVGGVGKTALAQHVYNNTYFDMRMWICVTDAFDESRITREMLESVSSFLLVLDDVWSNDKITNGSKILLTTRSSMVAEMLQSLSDKDCWSLIKMIVFLNGLPLAAKVVARQLKCKHTTIMPIFQHSYENLPVHLQQCLAYCSIFPKDWEFEAEQLILMWMAQ
CGS_Chr3_nlr13	PIVGVEGVGKTALAQFIFHHE-----------------------------FLLVLDDVSDVGDIQRRSMIMVTTQSEIAANAIGT---------------MGGLPLPATAIARALFFRREDISPALWLSYQHLDPRLKQCFAYSAVFPCSHAFTKDELVQMWVAQ
CGS_Chr3_nlr12	CVVGIEGVGKTALVQLIFDEVYFSLCIWVNVSRQFDAMRITKRIIEVATCFLLVLDDVCDENTNGSGSTVIVTTRELCVARTLEA---------------CHGIPLAAVTLGDLLRKKGTSASVALQMSYEHLQPDTKRCFAFCALFPEAFEVDGDMLIQLWMAN
CGS_Chr3_nlr10	AVTGAGGIGKTTLARMVFGDASFDARIWLFVGRDADEVTMLRSAIAHAAGVLLVMDDVWSDAAWNPGSRILVTTRNDGVAHRMKVLRRQDAWSLLKKQVSCDGLPLAIKMIGGLLLSKSRTINKVVCLSYGELPSHLKQCFVYCSLFPRGEVIESRTIVRMWIAE
CGS_Chr3_nlr1	AICGMAGVGKSTLLRRINNVF--------------------------------------------RRQKVAMTTRTRGVCGRMSSLDSDHSWRLFREIARCGGLPLVLTAIGGAMRCRRQP---------------LQKCFLATSLWPEGHAIDKGELVECWIGL
CGS_Chr2_nlr9	PIVGPGGIGKTTFAQYLYNDKHFSIKVWVCVSTHFDVVKLTQEILKCIYHFLLVLDDMWKCGSEAKGSMVLVTTRFPSIAQMVKT---------------LKGFPLAAKSVGRLLKYRISQIMPALQISYDYLPFYLKRCFSYCALYPEDYHFNNIEISHFWEAL
CGS_Chr2_nlr5	PVVGLGGMGKTTLAKAVYTDKMFDVKAWVHVSMEFQLNKIVSGIISHVEGYLIILDDLWEEGWSKKGSKIIVTTRSEKVVNTLST---------------CSGVPLVAKALGYVMQKHRTRILKGLLLSYYHMPPQLKLCFMYCSMFPMSHVIDHDCLIQQWIAL
CGS_Chr2_nlr4	AIVGAGGAGKTTLLQYICSDDNNFHVIWVCMSHKLDIRKHTTEVIESLATLLLVLDDVWFEQRHHKGIRILVSSRSKELPSVLNC---------------LRRSPLEAKAVASRLSRMLDV---------------VQRCFLYCSIFPKGYMFHIDEIILLWEAE
CGS_Chr2_nlr39	SIWGFGGLGKTTLVRKVYDWESFDCYSWIAVSHNYNINAILRQLIQELSEYLIVLDDVWDTRAFHKGSRIIITTRNNDVASLAQELGNDDAFELFHRRCFCGGLPLAINAIGNVLAVQESKVRSALSISFMYLPRHLKNCFLYCSMFPQDYIFKRELLIKLWIVE
CGS_Chr2_nlr36	SIVGVGGLGKTTLANVIYQQLQFECHAFVSVSLKPDLKKVLSSILRQFSEYLIVIDDIWEKSAWERGSRIITTSRVLDAATPCSSLSSDNSKKLFYKRIFCEGVPLAIITIGSLLAMRPQNMRHILSISYYDLPAHLRACFLYLSIYPEDYNIQKDQLIRRWISE
CGS_Chr2_nlr34	PIVGMGGLGKTSLAKMVYNDYHFELKMWHCASDNFEVVSLLKSIIELATNFLLVLDDVWNEEKKKDGSVILVTTQSQRVASIMGTLSDDDSWELFSKKAFCKGLPLALKTMGGMMSSKQQVDIPILKLSYRHLLPKNEECFAFCSVFPKDHEMDKEVLIQLWMAN
CGS_Chr2_nlr32	SIWGMIGIGKTSFIRSAYGSEMFEQCAWVTISHPFNLHDFITSLAHELNACLLVLDDVLSIEEWN--------------------LKEDAAFALFKNKVFCDGHPLAITNIAGFLARKQKTISTTLEPSYNNLSYHLKLCLLYLSVFPKGHNIRRKRIVRRWVAE
CGS_Chr2_nlr31	SIWGMIGIGKTSFIRSVYESKMFEQYAWVTILHPFNLHDFVTSLAQELDACPLVLDDVLSIEEWSTNTKIIVTTREASIAEHCSVLKEDAALALFKNKVFCDGHPLAITNIAGFLARKQKTISTILEPSYDDLSYHLKLCLLYLSVFPKGHNIRHKRIVRRWVAE
CGS_Chr2_nlr3	PLVGVGGVGKTTLARFVYNNNHFDLRMWVCVSDNFNEKSLTCEMLDHVCKFLLVLDDMWEDRDRKTGCMILVTTRRTSVARMTGTLDETEFWSLFKAWAFLKGNPLAARSVGALLNWNVSFILAILKLSYEFLPVHLQYCFSYCSLFPKDHKFCGKKLVRAWISQ
CGS_Chr2_nlr29	SVWGMGGLGKTTLVGGIYQSPKFDKYVFVTIMRPFNLVELLRSLAGRLHESLIVLDDFSDTSEWDKTSRIIVTTREENIANHCSG---------------CDGLPLAIVVIGGFLANRPKTIRTVLEKSYDGLPYHLKSCFLYLSIFPEDQIISRRRLVHRWAAE
CGS_Chr2_nlr27	SVWGMGGLGKTTLVSGVYQSPKFDKYVFVTIMRPFILVELLRSLAEQLHKCLIVLDDFSDTSEWDKTSRIIVTTRKENIANHCSGLKHNDALCLLSEKVICDGLPLAIVVIGGFLANRPKTIRTVLEKSYDGLPYHLKSCFLYLSIFPEDQIISRRRLVHRWAAE
CGS_Chr2_nlr25	SVWGMGGLGKTTLVSGVYQSPKFDKYVFVTIMRPFILVELLRSLAEQLHKCLIVLDDFSDTSEWD--------------------LKHNDALCLLSEKVICDGLPLAIVVIGGFLANRPKTIRTVLEKSYDGLPYHLKSCFLYLSIFPEDQIISRRRLVHRWAAE
CGS_Chr2_nlr23	PIFGFGGIGKTTLAKLVFNDDTFDLRVWIYVSPNFDLKTIGRSIISQIKGCLIILDDLWENSCFQSRLRIVVTTRNEEVARKICTLSDDHCWTLFRQSAICKGVPLAAQSLGFILRTKDVEVLPSLKLSYYQMPPYLKICFSYCSTFPKGCEIYSDDLIQQWISL
CGS_Chr2_nlr22	PIVGSGGLGKTTLANQVYHNLIFESRAFVTVSQKPDMMKILREILSGIGYYCVVLDDIWSISVWERGSRIVVTTRITDIARACCALDNTSSRRLFFKRICCGGMPLAIISIASLLATKAQTMNWILSLSYNHLPQHLKTCMLYLCLFPEDYIISKDILVQQWIAE
CGS_Chr2_nlr21	CIVGLGGIGKTTLAQVICNDNYFDLFFWVCVSHIFDVETLTRKILQGVTRFLLVLDDVWNDESLRTGSKILLTTRMESVANLAARLKETELLLLLERHAFLSGSPLAAKVLGGLLNNKRDSIMTVLRLSYQHLPTHLQSCFRYCSLFHKDYEFTKKELVYLWMGS
CGS_Chr2_nlr20	SIVGFGGLGKTTLASVVHRKLQFDCRLVVSVSQSPDIMRIFHRILIEEFKYLIIVDDLWDVSVWELGSRVIMTTRDNTVAEKCCGLSETDSRKLFFKRIFCGGLPLAIITIASLLASQAGKMRQILNLSYKYLHPDLKTCFLYLGAYPEDYVIWKDDLVRQWVAE
CGS_Chr2_nlr2	PLVGVGGVGKTTLARFVYHDEHFDLRMWVCVSDYFSEERLTHEMLEVLCKFLLVLDDIWEDKDRSNGCMILATTQRTSVARMIGTLSDTEFWLLFKAWAFLKGNPLAARSVGALLNRNVSYILTILKFSYEFLPVHLQQCFSYCSLFPKDHKLRGENLVRAWISQ
CGS_Chr2_nlr17	AIVGAVGIGKTMLAREIYNDETFPIRVWVKMTKDLTDVDFLKKIIIGAGGFLIVLDDLDNPGIWDARGRILITTRSEEVATGMKA---------------CDGHPLAIKMVAGVLRSRGKSLPQALYLSYVDLPSELKECFLHCSLYPEELPIQRFGLIRRWIAE
CGS_Chr2_nlr16	SIVGFGGLGKTTLAMEVCRKLVFQRQAMVSVSQAFDASKDLQVLLKRIILYLIVIDDVWSTSAWNCGSIIMVTTRVETVAKASSSLGEKDAEKLFVSRAFCARLPLAIVSIAGLLSSYRSSMKQIIALSYNHLPHHLKACMLYLSIFPEDYVTKKKRLLLRWIAE
CGS_Chr2_nlr15	PIYGIGGVGKTTLAQHICHDSHFDPIIWICVSDDFDVKRLTKEAIQSCSTLLIILDDMWGDVLREQGSMMLVTTRSPDVAREVQT---------------LKGVPLAAKTLGRLLRMSLDTILPALRLSYLYLPTHLKRCFSFCAVYPKDHKFEEDNLAEIWIAE
CGS_Chr2_nlr14	PIVGIGGVGKTTMAQHILHDPHFDMIIWICVSDDFDVKRLTKEAIQSSSKLLIILDDMWDDALREQGSIMLVTTRSLEVAHEVKT---------------LKGSPLAAKTLGRLLRTSLDIILPALRLSYLYLPFHLKRCFSFCALYPKDHLFEKAGLAEIWIAE
CGS_Chr2_nlr13	PIVGIGGVGKTTLAQHICNHPHFDLIIWTCVSDDFDATRLIKEAIQSSSGFLIILDDVWDDALKEQGSMVLVTTRSSKVADGVST---------------LKGSPLAAKTLGRLLRMNLQIILPALRLSYMYLPFHLKRCFSFCAVYPKDHKFEKNILAEIWVAE
CGS_Chr2_nlr12	PIVGIGGVGKTTLAQHICNHLHFDPVIWIFVSDDFDVKRLTKEAIESASGILIILDDVWDDALKEQGSMMLITTRSSKVSNALGT---------------LKGSPLAAKTLGRLLRMDHHTILPALQLSYMYLPLHLKRCFSFCAVYPKDYNFEKDSLCEIWVAE
CGS_Chr2_nlr11	SIFGTGGLGKTTLAMEVYHKISFDCRAMVSVSRTPDIKKLLRDILFQINEYFFIIDDIWSTDAWKNKSRIITTTRIRDVAKSCCCQSEENSCKLFFRRVFCGGLPLAIISIAGLLSNKNPTMKRILFLSYFDLPQYLKTCLLYLSVFPEDSNIDPRRLIRLWVAE
CGS_Chr2_nlr1	PLVGVGGVGKTTLARFVYHDQHFDLRMWVCVSDNFNEKNLTHEMLELVCKFLLILDDMWEDGNRSSGCMVLATTRRASVARIIGTLDETVFWLLFKEWAFLKGNPLAARSVGALLNRSVSFILAILKFSYEFLPVHLQHCFSYCSLFPKDHKFNGKKLVRAWISQ
CGS_Chr12_nlr9	AIVGFRGSGKTTLARAVYSRSQFRERAWVDASRWTDVGDLLADIVRQVCLYLIVLDDISMEQWNARGSRVIVTTAILSVANSCTA---------------CDGLPLALVSVANHLRCLGNLLRRVLMDSYAGLPDYARTCLLYLAVFPNDGRRLKRSVLVRRWLA
CGS_Chr12_nlr8	SIVGFGGLGKTTLASQVYREVQFNCKAFVSVSQKPDMVRLLTSLLLQLKQYFIVVDDLWDVPSWNQHSRVIITTRHGDVARTCSSLSAQNSRELFFNRIFCGGLPLAIVTVASILACQPTRMMQILELSYKSLPHHLKACFLYLGAYPEDCVISKVDLIKRWVAE
CGS_Chr12_nlr57	SIVGLGGTGKTTMATHICHDNFEGSIFWVHVSQEFDNNKLVGKLYEAILKFLLVLDDAWHKNQYDPGSRILLTTRDQGVAEAVESLSDEDSWNLFQQSLRCGGVPLAIKILAGVLRNKKTVVFASLRLSYFHLPDHLKQCFVYCSIFPKGYKIYKHQLIGEWIAN
CGS_Chr12_nlr56	SIVGFGGVGKTTLAKEVYRKLKFDCGAFVSVSQKPDIPKLLNRILLEVRGYFIVVDDLWDSFEWNYGSRVLTTTRILSVATTCCSLTDQNSRNLFYSRIFCDGLPLAIISIASLLSGQPYIMRQILELSYNNLPHHLKTCLLYVSMYPEDYIIKKNDLVRQWIAE
CGS_Chr12_nlr55	SQQGFGGLGKTTLANEVYRKLHFHCRAFVSVSQRSDITRLMSKVLSELTGYFIVIDDLWDSSAWNHGSRVLTTTRIYSVAISCCSLGEVDSRRLLFSRIFCGGLPLAIMSISSLLAGQSKTMKHILDFSYRNLPQHLKTCLLYLSIYPEDHTIERNDLVRQWMAE
CGS_Chr12_nlr53	AIVGVGGIGKTTLAQNIFNHQKFDKIIWLSINQEFSDPELVRTAITGAGGIFLVMDDMWSVHAWNQGSWVLITTRDERVAREMKALSRQDAWLLLKKQVRCGGLLVAIKAIAGLLNHKEININHAIYLSYDDLASP-----------------------------
CGS_Chr12_nlr52	SLIGHGGMGKTTLAQRVCEEMKNFKVIWVCVSDRFDVTSVTSKILESATGFLLVLDDVWEDKKIDSGSKILLTTRMQSVAVLATELEEGENLELFSHSVFLGGCPLVTKVVGGHLRSNMSFIMEVLRLSYYCLPTDLQICFRYCSIFPQDYAFKMKDLVLMWIGS
CGS_Chr12_nlr51	SIVGHGGVGKTTLAQLVYNDPHFDMVAWLCVTSSFDVGRIMREIVQCVTRFLLVLDDVWEENLHETRIKILLTTRTQSVATLVES---------------LGGTPAAIKSAAYLLRVRSLEIMDVLKISYYRLSAELQSCFRYCSLFPKNHPFRKEELVRAWIWS
CGS_Chr12_nlr49	SIVGPGGMGKTTLAHHVCTDAHFDKIAWVRVSTIFDVERVIGEIVEQVTFALLVLDNVWEDQDISTGSKILLTTRLNSVATLPGL---------------------------------------------------LQVCFRYCSIFRKNHPFRKEELVQTWISS
CGS_Chr12_nlr48	GVWGMGGAGKTTLLKLARDPR-----------------------------FLLLLDDLWNYIDLENQRKVVLTSRSEAVCVSMARLDQQDAFKLFEDKVGCGGLPLVLCVIGRSMCTKKNYIFNILRYSFDGLHDDARGCFLACTLFPPFYIEKKRLIRWCMGLG
CGS_Chr12_nlr46	SVIGHGGMGKTTLAQSICQQDKHFKVIWITVSTSFDATSVTRKILESATKFLLVMDDVWEEGKRDNGSRILLTTRMASVADMAAKLEEDENIELFNHHVFLGGCPLVIKVTCGHLQGNMSVIMKVLKLSYQHLPTELQICFRFCSLFPEDHKFRKEDLVHMWMCS
CGS_Chr12_nlr45	SIVGLGGLGKTTLANEVYKTIDFKCITFVSISRTPNIRKILVDMLKGLGSYLIVVDDIWDIGAWKLGSIIITTTRNTAVAEACSRLEEQDSQRLFYRRAFCRGLPLAIISIASLLSIKPDTVRKILMLSYYDLPYPLKNCLLYLSMYPEDYVIDRQELIWRWIAE
CGS_Chr12_nlr41	CIVGFGGLGKTTLANQVYHKIQFDCFSFVPVSRNPNILKILADMLKELGSYLVIIDDIWSTQAWELCSRIISTTRNSDVATSCCSLNDQDSQKLFFKRIFCHGLPLALISIASLLAGKSRMIRDILLLSYYDLPIHLKTCLLYLSVFPEDYKIGREELIWRWIAE
CGS_Chr12_nlr4	SIVGHGGIGKTTLAQLISHDSHFDTVIWVAVSMSFDAKTLLDKIIQSVTLYLLILDDVWEDKDISCGRKILLTTRMQSVADLASALEEDENLRLFNHHAFLRGCPLVTKVVAGHLRAHMKVVVKVLKLSYYHLVPGLQVCFRYCSIFPKNHEFKKEELVKMWIAA
CGS_Chr12_nlr39	SIVGSGGVGKTTLATEFYRLHPFDCRAFVRTPRKPDMTKILTDMLSQLRPYFIIIEDLWASSMWDSCSRILITTEIEPVALACCG---------------CGGLPLAITITARHFKSQLLDMRQVLNLIYNNLPHCLKACLLYLSIYKEDYIIRKANLVRQWMAE
CGS_Chr12_nlr36	SVVGFGGIGKTTLAKQVYNQLRFNFTSFVSVSQNPDMVKLLRNLLSGTGFYLIVVDDIWNTQAWSHGSRVIVTTRIEDVATKCCVLNEFNSQKLFCKRIFCKGVPLAIISIASLLSSQGMNMRHVLNLSYLDLSHNLKTCFLYLGIYPEDHTIFKADLIRLWIAE
CGS_Chr12_nlr33	GLWGPGGVGKTHLLHQINNLF-----------------------------FLILLDDLWEHVDLDYKQKLLLTTRSESVCGQMGVLDETDAWHLFKENVGLAGLPLALIVVGRAMSTKRHPVFARLKLSYEYLSDTLKDCFTSCALWPDDYLLDRNKLSEYWMGL
CGS_Chr12_nlr31	SIVGGGGLGKTTLAKEVYRKIEFVSCAFVTVGQNPHIPTVLLNMLRQLNPYFITIDDIWSISAWKPGSRIVATTRISDVAKSCSV---------------CGGMPLAMIVIAGMLNRKSPGMRRILRICYSDLSLPRTCLLYLSIFRPEDETVEKNRLIWRWIAE
CGS_Chr12_nlr3	AVWGMGGMGKSSLVRMVHNNPVFDCSAWVTVPHPLDGADEFRRRLRKQLGYIIMVDDLLSQEEWDKGSVVIVTTRRKDVAGHCAG---------------CWGLPLAISTIGGLLANRPKTITKVLVSSYHGLPYHLKPIFLYLSIFPENNEIRRTRLLRRWIAE
CGS_Chr12_nlr29	AILGVAGMGKTALAKVACQEPIFDFVVWVQVPYDFTTETIAKIIMETVTSLLLVLDDTWEDESVKRGSSILLTTRMQSVVDMAAE------------------------------------IFASSRLSYERLPSELQICFRYFSIFPKGYKFNKVELANMWISS
CGS_Chr12_nlr28	AIVGAGGMGKTTLAQFVCQDK-----------------------------FLLVLDDARDDAQSEMGGKILLTTQIRPVANAVEGLDQENTLKLFNHHAFLKGCPLLARTIGRHLQGNTDHIKKVLRLSYESLSNEVQVCFRYCSIFPPHYKFKMEEMVEMWVSS
CGS_Chr12_nlr27	AIVGMAGMGKTELARLAYEDSNFDSCTWVSLHGNFSAEAITRAIVASITGLLLVLDDAWDDTSLEPGSRILLTTQMQSVVDIAED------------------------------------GFDFLFTSYNRLPTELQNCFRYCSIFPKGHRFDKLELVNMWIGS
CGS_Chr12_nlr26	AIVGGGGMGKTSLAQLVCQDK-----------------------------FLLVLDDAWEDGENEMGGRILLTTRMGSVADAVKR---------------LEGCPFVAKVIGQYLRDNTDHVMEMLRLSYEDLTSEVQLCFQYCSIFPSHYKFRMEELTEMWVSS
CGS_Chr12_nlr25	SIWGMGGSGKTTLASSICRKKKFDCYAWVTVSPNYHIEDLLTKVMMQLGIYLIVLDDMWNRDSWLFGSKVIITTRIETVASLARELPQRESWKLFSKKACCQGLPLAIVAIGSLLSYREMEVSNVLKLSLDDLPSHLRNCFLYCGLFPEDYQIRRKWIIRLWVAE
CGS_Chr12_nlr23	SIVGFGGLGKTTLANSLFQELKFDSYCFVSVSLNPDINKILKNILLQLDEFLCVIDDVWKKSAWDLGSKIIVTTRNKVIAEHAGGLSDDDSRQLFCKRIFCGGVPLAIITTACLLASKPRNMRKILSLSYSDLPFHLKTCLLSLSKYTEDELIRKYVLIWSWLAE
CGS_Chr12_nlr22	SIVGFGGLGKTTLANSLFQELKFDSYCFVSVSLNPDINKILKNILLQLDEFLCVIDDVWKKSAWDLGSKIIVTTRNKVVAEHAGGLSDDDSRQLFCKRIFCGGVPLAIITTACLLASKPRNMRKILSLSYNDLPFHLKTCLLSLSKYPEDELIRKDVLIWDWFAE
CGS_Chr12_nlr20	SVWGMGGIGKTTLIQKCLPKRMFDKHACVTIMRPFNLNDLLMSLVRQLEDYLIVLDDVLSTTEWNTGSRIIITTRHESIAKHCSGLGDSDAKNLFAKKVT---------------------QLQVFALSYFILPPY-----------------------------
CGS_Chr12_nlr2	SIVGFGGLGKTMLAREVCRRLVFHFQAQVAVSQTFSGKDLQGLLRRVLRQYLILIDDVWSIAAWDCGSRIIVTTRIHTVAKACSALDDTESKQLFISKAFCSGLPLAIVSIASLLANYKPPMRQILTLSYNHLPHHLKACMMYLSIFPEDYMIAKDRLLKRWISE
CGS_Chr12_nlr18	SIVGFGGLGKTTLANEVCRKLQFKYQAFVSVSQKPDIKKILRHILSQICWYFIVIDDIWSTSAWRCSSRILTTTRIIAVAKYCCS---------------CGGLPLGIITVASLLANKASTMKRILLLSYDDLPYHLKTCLLYLSIIPEDYEIKRDRLIRRWIAE
CGS_Chr12_nlr17	SIVGPGGLGKTTLANEVYRRLQFQCRAFVSLSQQPDVKRILRNIFCQVSQYFIVIDDIWSIQAWKLGSRIITTTRSVTIAKSCCSLSTANAMSLFLKRIFCSGSPLAIITIASLLTNKASTMQRILSLSYDDLPHHLKTCLLYLCIFPEDCEIERDQLVKRWIAE
CGS_Chr12_nlr16	SIVGPGGLGKTTLANEVFRKLQFQCRAFVSLSQQPDVKKIVRNIYCQVSQYFVVIDDIWSTQAWKCGSRIMTTTRNMAIAKSCCTLSIDNSKSLFLKRIFCGGSPLAIITIASLLANKANTMRRILSLSYDDLPQHLKTCLLYLSIFPEDYEIERDRLVERWVAE
CGS_Chr12_nlr15	AIVGGGGMGKTSLAQLVCQDK-----------------------------FLLVLDDAWEDGENEMGGRILLTTRMGSVADAVKR---------------LEGCPFVAKVIGQYLRDNTDHVMEMLRLSYEDLTSEVQLCFQYCSIFPSHYKFRMEELTEMWVSS
CGS_Chr12_nlr14	VIVGMGGIGKTTLASLVFNKAHFDVCAWVPVGQDPDTLHLFSTISIQIGAYLIVLDDVWREETWHNGSKILMTTRSKVIAISADPLSDEVSFHLFLSKVFCGGLPLALVVLGGLLSAKEKKCLKILALSYDDLPYRMKLCFLYLGAFREESEISISKLTKLWIGD
CGS_Chr12_nlr13	SIVGFRGVGKTTLANEVYCHD-----------------------------YLIVIDDVRKDEVWASSSRIIVTTSVQSVAKKCSL---------------CDGLPLALTGVAEYVRLKLED---------------LKTCLLSVSMFPKNYSIRRKSLVRRWMAE
CGS_Chr12_nlr12	PIVGLGGVGKTTLAQQICKNQHFDMILWACVSDDFNAKRLTKEVIQSSKKFLLVLDDIWDDVMADQGSMILITTRSQKVADKVRT---------------LKGSPLAAKTIGRLLRTNLHAILPALRLSYMYLPPHLKRCFSFCAVYPKDYRFEKDTLVDIWLAE
CGS_Chr12_nlr10	PLIGMGGVGKTALAKLVFNDKKFDKMLWACVANVSDLKQIVDIIIQSDSGYLLVLDDISHDNINDSGSMILITTRLSKIASVLKTLSHEECMKVFLRYAFCDGLPLAVRTLGSLLSMEDISILSVLKLSYDALPSDLRACFASLSTFPKDYEIFRELLIMYWMAM
CGS_Chr11_nlr98	AIVGSGGLGKTTLAMSFYRKFEFNSRAFMLASQKFRLPTVLRSLVSQFHEYHILIDDIWSVSAWEKGSCVIVTTRFNSVAEACRRLDPENSNKLFLQIISCGCLPLAIVVVSGLIASELKSVVRIINHCYKNLPPDLKTCLLYLSTFPKGRNISRKCLIRRWIAE
CGS_Chr11_nlr96	AIAGPAGIGKTTLAMELHRRL-----------------------------YFALIDDIFDGSDLECSSRILFTARDEQVSGWFLSLNDSDSEKLLRTKAFCRGIPLFITSMADWLKQHQQQ---------------LRQPSLYLSMFPQGYVFENKDHLAAILEY
CGS_Chr11_nlr95	AIAGPAGIGKTTLAMELHRRL-----------------------------YFALIDNIFNESDLECGSRILFTAGDERIAGWCLSLSHSDSEKLLHIKAF------------------------------------LRQSLLYLSMLPQGYVFEKDRLVMKWLDE
CGS_Chr11_nlr94	PIVGFGGSGKTTLAKAVYDCL-----------------------------CLIVFDDIDQQQWDCAESRIIVTTTSQQVAKACSS---------------CDGHPLALVSVANFLAGETLA---------------PRTFLQYMSVFPNGHPIRRNSLIRRWSAE
CGS_Chr11_nlr90	SILGLRGTGKTILARKVHDMY-----------------------------FLLVFDDVRSESLMSAGSAILLVTSIPQVAATSCN---------------------------------------------------YRNCLAYLAISPRNHTFRRTSLTTRWRRG
CGS_Chr11_nlr9	SIVGQGGLGKTTLARQVYLRIEYKCSAFLSVSQRPNMNSLLRDMLSKFQRYLVVIDDIWSTTAWKHASRIIITTRINNIAESCCTLSRQNSEILFVKRIFCDGLPLAIVTLASMLANNRRKIHKILSLSYNDLPLYLRPCLLYLTTFPEDYEIDKSRLIWSWICE
CGS_Chr11_nlr88	PIVGAPGIGKTRLAQALFDDGKFHVQHWVHVSQQFNLRKILMRILNTWIEYLLILDDVWYVNAGESNGTIIFTSRIPAIASRMPT---------------CGGVPLLLEYACRLLQQSQNIVSDSALVSYHHLPSELLSCLLYCALYPLDYDFDVEELGDHLVAQ
CGS_Chr11_nlr87	SIVGFRGLGKKTLAKEVLGKLEFECTAFVKIDPRCSTNVVLRKILSEVSRYFITVGDVHNASSWRENSRIMTTTCINSIANTCCP---------------SGYAPLALISLASILAKKESTRVKILSQSYYDLPSNLKACALYLSILPVNHKIDREWLVRKWIAE
CGS_Chr11_nlr86	SMVGSAGLGKTTLATQVYGKLRFKCEAFVYAGRTPSVRKVLKGIFSQVNRYLVVISDVWSLRVYQ-----------------------------------CGGMPLAILVMAGVLACTRELIRKMLDICYMALPNHLKSCFLYLSVFPEKYVITKGRLIRRWIAE
CGS_Chr11_nlr85	SIFGFGGVGKTTIAKALYHKYRFDRRAVVTVSQGSDVDAVLKNILNQVKPYLLLIDDIWSATTWQNGSKIIVTTRFQAVAKACNQ---------------CGGLPLAIVAMAGHVACNPHRVTKILNYCYNDLPADVKTCSLYLSIFPKGFKISRKRLTRRWVAE
CGS_Chr11_nlr81	SVVGFGGLGKTTLAKVVYDKLQFDCAAFVSVGQNPDLKKVLTDMIYDLDRYIIIIDDIWDEKLWELCSRIITTTRKVTVSKACCSLSDDASKRLFYKMIFCAGMPLAIITIASLLANKQVQMTKILSFSYYDLPCHLKTCLLYLSIFPEDFIISRDHLVRMWIAE
CGS_Chr11_nlr80	GIHGIPGSGKSTLAQYVCAHEHFDLIMWVHVSRNFNVDKIFSKMLEEATGFLLVLDDVWYNKDDSLGSKILLTSRTRDALLALGALDDTVFLELFMHYALLKRSPLAARTVGGQLHMRPTI---------------VRRCFAYCSIFPRRHRLERHELINLWVAE
CGS_Chr11_nlr8	SVVGPGGLGKTTLANQVYQRIQFDCTAFVSVSRKPDMNHLLWGMLSEVDSYLIVIDDIWSKSAWECGSIIIMTTRINTVAKCCCSLNKRDSKSLFLKRTFCDGLPLAIITIASLLADKPKTIDKIISLSYCDLPRNIKTCLLYLSIFPEDSEISRDCLIWRWIAE
CGS_Chr11_nlr79	CVLGLPGGGKTTIARILYHSLREKFQCWAIVSASPGPGHKMMDILAEILTYLVIIDDIWHWESWELGTRIIMTTRFNSIAKKCQK---------------CYCMPLALNCISSALAEKIQELAKSLSLGYDDLPLYLRTFLLYSGVYHWRDRLERGHLIRRWMGE
CGS_Chr11_nlr76	AVVGTGGIGKTTLAKKVFNDEAFDKKIWLSVTEDVNEVELLRTALKSVSGFFLVLDDVWSERAWDAGSHVLVTTRHDTVARGMQA---------------CGGLPLAVKVMGGLLCRREKR---------------LKQCFLHYSLLPKNVVFYNVTVIGMWISE
CGS_Chr11_nlr75	SVIGVGGLGNTTLAKAVYDILQFDCCAFASVGQNPDMKRFFKDILLQLDKYLIVIDDIWETSTWDCESRIITTTRISKVAEQVGDLFDDNAEKLFYTRIF---------------------TRKILPFSYYDLPIQLRTCLLYLSIFPEDYWIEKYQLIWRWIAE
CGS_Chr11_nlr74	SIVGFGGVGKTTMATALYRKVVFDCQASVTVSQNYDEDAVVRSILNQVMTYLLLIDDVWSAKTWDKGSRIIVTTRFQVVGATCSQLNDDDAKILFDQSVSCVGLPLAIVTMAGLVACNPTK---------------VKTCLLYLSIFPKGWKISRKRIIRRWIAE
CGS_Chr11_nlr73	SIFGFGGIGKTTIAMALYRKIEFDYRASVTVSQNYDQDAVLRSILNQVIPYLILLDDIWSAETWNQDSRVIVTTRFRAVGLACSPLSGDDSRKLFDQSVSCGGLPLAIVTLAGLVACNPTKVTRILDYCYNDLPADLKTCLLYLSIFPKGWKVRRKRLTRRWMAE
CGS_Chr11_nlr72	SIVGMGGLGKTTLAKLVYHRLQFQFGALVSVSQCPDMKKVFQDMLYQLHEYFIIVDDIWSMEAWNNGSRVITTTRIFKVASSADDLSPENSKRLLYKRILYDGLPLAILTIAGTLAGKPIEMLHILFLSYDDLPSHLKTCLLYLSIFPEDYLIKKDFLIWRWIAE
CGS_Chr11_nlr71	SVLGFGGVGKTTIATALYRQLQFDRRAMVTVSQSSDVEAILRSILEQVMPYFLLIDDVWSATTWEQSYRIIVTTRFQAVATACKR---------------CSGLPLAIVTMAGHVACNSDKVTRILGHCYNDMPAELRTCSLYLSIFPKGNKISRKRLTRRWIAE
CGS_Chr11_nlr70	GIHGIAGSGKSTLAQLVCASEHFDLIMWVHVSQNFSVDTILAEMLEATTGFLLVLDDVWYHNSENPGSKILVTSRTEYALSALGA---------------LRRSPLAARTVGGQLQIRANV---------------VRRCFSYCSIFPRRHQLKRDELVTLWVAE
CGS_Chr11_nlr7	TLSGMGGLGKTTLALDVYEREKFPVHAWITVSQTCTILSLLRQLVSPLIPCLIVLDDVWDQNVYFQASRIIITTRMEHVAVLAPSLGEIDAFNLFCRREFCKGLPLALVTMGGLMSTKLQTVKAILKLSYHALPADQKNCFLYCSLFHEDFRISRESLVRYWVAE
CGS_Chr11_nlr69	GIYGIAGSGKSTLAQLVCASEHFDLIMWVHVSQNFSVDTILTEMLEAATGFLLVLDDIWYHNSENPGSKVLVTSRTEYALLALGALDDNVFLKLFLHYALLRRSPLAARTVGGQLQIRPNV---------------VRRCFSYCSIFPRRHQLKRDELVNLWVAE
CGS_Chr11_nlr68	VVHGMGGLGKTALAADVYRSE-----------------------------YLIVLDDVWVPEAVNSRSRVLVTTRIDGVAHLAFPLSEQESWELFCRTAFCQGIPLAIVSVGRVLFVCEKTVRNILYLSYIYLPTHLKSCFLYCSLFPEDYLFTRKRLVRWWIAE
CGS_Chr11_nlr67	AIVGTGGIGKTTLAQKVYNDKRFNQLAWICVSQDYSPVSLLRQLLKAMKFFFLVLDDLSQSDIWTSSGIILITTRYDTVTREVGA---------------CGGLPLAIKVVAGVLASKDKTICGGLYLSYDDLPQHLKQCFLYCIIFREDWVFERDELIRMWVAE
CGS_Chr11_nlr66	AIVGTGGIGKTTLAQKVFNDQTFNKHAWICVSQDYTPVSVLKQLLRTMEVFFLVLDDLWHSDVWTTSGIILITTRQDIVAREIGV---------------CGGLPLAIKVTARVLASKDKTISGALYLSYDDLPQHLKQCFLNCIVFPKDWTLKRNELIMMWVAE
CGS_Chr11_nlr65	GIVGTAGVGKTTLAQKIYNDNIFSKQAWICVSQDYTEVDLLKEVLRAFSVFFLVLDDVWNPEVWTTNGVIIITTRHDTVAQAIGV---------------CGGLPLAIKVIASVLATKDKSLRGALYLSYDELPRHLKRCFLYCALYPEDWLMLRDDLIRYWIAE
CGS_Chr11_nlr64	AIVGIGGIGKTTLAQKVYNDKSFSKQAWICVSQDYSPVSLLRQLLRSMDVFFLVLDDLWHSDLWTATGIILVTTRSDIVALEIGV---------------CGGLPLAIKVVARVLASKEKSISGGLYLSFDDLPQHLKQCFLHCIVYSEDLFIYRDYLIRLWIAE
CGS_Chr11_nlr63	GIVGTGGVGKTTLAQQIYNDENFDKHAWVCVSTDSTQTSLLEVLRIMKIRFFLVLDDVWESNAWTAKGIVIVTTRNEKVAQEIKV---------------CGYLPLAIKIIAKVLISKEKTELRALYLSYSELSHQLKQCFLYCAIYPEHSTINRDDLTSMWVAE
CGS_Chr11_nlr62	AIVGTGGIGKTTLAQKVFNDQTFNKHAWICVSQDYTPVSVLKQLLRTMEVFFLVLDDLWHSDVWTTSGIILITTRQDIVAREIGV---------------CGGLPLAIKVTARVLASKDKTISGALYLSYDDLPLHLKQCFLYCIVFPEDWTIYRDELIMMWVAE
CGS_Chr11_nlr61	AIVGTGGVGKTTLAQKIYNDRSFNKKAWVCVSKVYSEASLLRELLRIMEVFFLVLDDMWQSDAWTEMGAILITTRNNIVALEIGV---------------CGCLPLAIKVIARVLASKEQTLRGALYLSYDELPRHLKQCFLYCSVYPEDANIYRDDLTRMWIAE
CGS_Chr11_nlr60	AIVGTGGIGKTTLAQKVFNDQIFSKHAWICVSQDYSPASVLRQLLRIIEVYFLVLDDVWPSDVWT-----------------------------------CGGLPLAIKVIARVLASKDKTISGALHLSYDDLPQHLKQCFLYCIVFVEDWTIYRDDLIRMWVAE
CGS_Chr11_nlr6	TVSGMGGLGKTALVANVYEQENFNVYHWIAVSQKYDIAELLRKMLRKCWSCLVVLDDVWNREVYTKASRIIITTRQDQVASLANILKHSDAFDLLCRKAFCQGLPLAIVSIGGLLSSMPPTVQAILNLSYQDLLGELRNCFLYCSLFPEDHQLSRETLVRLWVAE
CGS_Chr11_nlr59	AIIGTGGIGKTTLAQKVFNDQSFDKHSWICVSQDYSPASILGQLLRTIDVYFLVLDDVWQSDVWTTSGIILITTRQDTVAREIGA---------------CGGLPLAIKVIARVLASKDKTITGALYLSYDDLPQHLKQCFLYCIVYPEDWTIDRDYLIRMWVAE
CGS_Chr11_nlr58	AILGFAGVGKTTLARSLYHNYRFECRAFLQVSRNPDLRGFLISMLSQIKAYLIVIDGLWVSTTWDCYSRIITTTQTEDVAKACCS------------------------------------MNELLSLIYNILPHDLKTCLLHFNMYPEDYTIRKDDLVKQWVAE
CGS_Chr11_nlr54	AILGTGGVGKTTLAQKIFNDIRFDKHAWISVSMEYSIVSLLKEVLCHMDIFFLVMDDVWQSETWTSTGTILVTTRLDTIALAIGV---------------CGGLPLAIKVISSVLATRDQTIRGALYLSYDALPDQLKQCFLYCAMYPEDAIICRDDLVRMWVAE
CGS_Chr11_nlr51	SIVAMGGAGKTTLARKIYNSTHFDTTAWVTVSQKFKGIDLLKDIMRQIMPYVVVLDDVWATDTWNNGSRVLLTTRKEDVANHIEMLDDEKSWELFSRKSLCNGLPLALAVLGGYLSKNLNIMRDILARSYNDLPNNMKSCFLYIAVFPEDYSISTADLVELWTAE
CGS_Chr11_nlr50	SIVGFGGLGKTTLANQVYKKLQFDCQAFVSVSQKPDVKKIFRKILSQIKNYLIVIDDIWSTQAWKCGSRILLTTRNGNVAKSCCYLNKADSKGLFFRRIFCGGLPLAIITIASLLTVKSKNMKRILSLSYNDLAHHLKTCLLYFSMYPEDCEIDVQQLLRRWRAE
CGS_Chr11_nlr5	TVSGMGGLGKTTLVRNVYDRENFPNHAWVVVSQTYNVEDLLRQLLTKVADFLLVLDDVWDKEAYTRTSRIVITTRKEDVASLAFELGKADSFNLFCRRAFCQGLPLAIVSMGGLLSSRQPTIRAILNLSYHDMPGDLRNCFLYCSMFPEDYPMSRETLVRLWVAE
CGS_Chr11_nlr49	SIVGVGGLGKTTLANEVYKKTRFDCQAFVSVSQKPDVKKILRSIICQTMEYLIVIDDIWSTQEWMCGSRILVTTRISTVAKSCCSLSEADSMCLFFRRIFCGGLPLAIITMASLLADKSDRMRSILSLSYSDLPLHLKTCLLYLSIYPEDYKINMHQLVRRWIAE
CGS_Chr11_nlr48	SIVGFGGLGKTTLAKQVYKKVQFDFQAFVLVSQKPDVQKIFRNILSQIKDYFVVIDDIWSTQAWNYGSRILLTTRNGNVAKTCCYLTEADSKGLFFRRIFCGGLPLALITIASLLNVKSKNMKRILSLSYSDLPHHLKTCLLYLSMYPEDCQINVDHLLRRWRAE
CGS_Chr11_nlr47	SIVGSGGLGKTTLANQVYQKIQFDCKAFVSLSQHPDMEMIFQTILYQVNDYFIVIDDIWSAQAWNCGSRILVTTRIGTVAKSCSSLSENDSKRLFFRRIFCGGLPLAIISMASLLTTKSYVMNMILSLSYYDLPHHLRTCLLYLSMFPEDYVINRDYLVRRWVAE
CGS_Chr11_nlr46	AIIGMGGIGKTTLAQIVCEEF-----------------------------FLLILDDVWEDSNWGNGSRILLTTRMTSVADMVTSLDEYHNFMMFKKYAF---------------------KTTVLQSSYYHLPEHLQLCFRYCSIFPKGYEFKKDEIVKMWMDS
CGS_Chr11_nlr45	SIVGVQGVGKTTLAQKIWHKFQFEYRAFVQTAKKPDMRGILRNMLTQVNPYFIIIDDLWAISVWDSCSRIIITTTVVDIAMACCN---------------CGGLPLALISVANIVSSQPET---------------LKTCLMYLSVYPENYMILKDDLVKQWAAE
CGS_Chr11_nlr44	AIVGFGGLGKTTLAMALYRKLEFDCRAFVLASQKFHLPTVLRSLVKQFHEYHILVDDIWSVSAWEKGSCVVVTTRFNSVAEACRRLDPESSYNLFLQIISCGGLPLAIVVVAGLIASKMKS---------------LKTCLLYLSTFPKGRSISRKHLIRRWIAE
CGS_Chr11_nlr43	AIVGSGGLGKTTLAMSFYRKFEFDSRAFMLASQKFHLPTVLRSLVSQFHQYHILIDDIWSVSAWEKGSCVIVTTRFNSVAEACRRLDPVNSSKLFLQIIYCGGLPLAIIVVSGLIASELKSVVQIINHCYKNLPPDLKTCLLYLSTFPKGRNISRKRLIRRWVAE
CGS_Chr11_nlr4	AIVGPAGIGKTALATELYRDHQFECRAFVRASRKPDMQRLLGGILSQVQRYLIIIDGLWETAVWNSFSRILITADIEQVALECCG---------------CGGLPLAIISIAGLLGSQPENVKETLNLSYNSLPHPFKTCLLYLGMYPDGHIMLKADLMKQWSAE
CGS_Chr11_nlr39	AIIGLCGVGKTTLAEELYQKFQFQCCAFLRLSRKPDMKRVLGSLFSQVRQYFIVIDGVWSSYIWNFYSRILITTEIDHVAQRCCV---------------FSGLPLMMAIVASILTRLPPS---------------LKACMLYLGIYEEDDIILKDELLSQWFAE
CGS_Chr11_nlr38	SIVGFGGLGKTTLAKAVFDTLQFDCIGFVPVGQNPDIKKVLKDILIELNKYLIVIDDIWEASTWKCGSKVITTTRISQVANEIADLSDDNSKKLFNNRIFCGGVPLSIITIASLLVDKPVETRKILSFSYYDLPSYLKTCLLHLSIYPEDHRIEKESLIWKWIGE
CGS_Chr11_nlr37	SIVGIGGLGKTTLAKAVFECLQFECAALIPVGQKPDIKKVFKDILIELNKYLIVIDDIWETSTWKCGSRVITTTRISQVAEEVGNLSADNSKKLFYNRMFCGGVPLSIITIACLLVNKPVETRKILSYSYYELPSHLKTCLLHLSIFPEDCWIEKKSLIWIWIAE
CGS_Chr11_nlr36	SVLGLGGLGKTTLAKFVFDNLQFQCFAFISVGQKPADIKNVLKHILIGLDYLIVIDDVWEIFTCKCGSKVITTTRISEVAEVVGDLSSDNSKRLFNNRIFCNGMPLSIVTMASLLVNKPVEMRKILSFSYYELPSYLKTCLLYLSIYPEDHRIMKKPLIWKWIAE
CGS_Chr11_nlr35	SVVGFGGLGKTTLAKVVLDKLQFDCFGFIPVGQNPDIKKVLKDILIEVNKYLIVVDDIWETSTWNCGSRVIATTRISNVASEITELSDDNSKKLFYSRISCGGVPLSIITMASLLVHKPMETRKILSFSYYDLPSHLKTCMLHLSIYPEDSLIEKDGLIWKWVAE
CGS_Chr11_nlr33	SIVGFGGLGKTTLAKVVFDMLQFDCAGFVPVGQRPDIKRVFKDILIEVNKYLIIIDDIWETSTWKSGSRVIATARISQVAKEIAKLSINNSKKLFYSRIFCGGVPLSIITMASLLVHKPLETRKILSFSYYDLPLYLKTCMLHLSIYPEDHLIEKDCLIWKWVAE
CGS_Chr11_nlr32	SVVGIGGLGKTTLSKVVFDMLQFDCAAFVPVGQDHEIKKVLKDILVELNKYLIVIDDIWEPSKWNCGSRVITTTRIRQVANEVAKLSDDNSKTLFYNRIFCGGIPLSIITIASLLVDKPARMRKILSFSYYHLPSYLKTCMLYLSIYPEDHLIYKDILIWKWIAE
CGS_Chr11_nlr31	SVVGIGGLGKTTLSKVVFDKLQFDCAAFVPVGQNPEIKKVLKDILVELNKYLIVIDDVWETSKWNRGSRVIITTRIYQVANEAAELSDDNSKKLFYNRIFCGGIPLSIIAIASLLVDKPTGTRKILSFSYYHLPSYLKTCMLYLSIYPEDHLIKKDTLIWKWVAE
CGS_Chr11_nlr30	SVVRIGGLGKTTLSKVVFDMLQFDCAAFVPVGQSPEIKKVLKDILVELNKYLIVIDDVWDTSKWNCGSRVITTTRICQVASEVAELSDDNSKKLFYSRIFCGGIPLSIITISSLLVDKPVGTRKILSFSYYHLPTYLKTCMLYLSIYPEDHLIGMDTLIWKWVAE
CGS_Chr11_nlr3	CIYGIPGSGKTTLAQYVCEYEYFDTVMLIYVSKTYRLEDIFRDMLEEITQFLLVLDDLWVNDENHSGSRILVTAQSKEAALGSNR---------------LNRSPIAAVTVAGQLWRNPDI---------------VRRCFQYCSIFPRRYELERDNLVRMWIAQ
CGS_Chr11_nlr28	AIVGQGGMGKSTLAQYVYNDDHFDVRMWVCISRKLDVHRHTREIIKSAEKFLLVLDDVWFDKSNNGGSKVLVTSRSKTLPAALFCMKDNDFLALFKHYAFLGKSPLAAKVVGSQLKGKIDS---------------LQRCFLYCSLFPKGFKYKIDELVHLWVAE
CGS_Chr11_nlr27	SIIGFGGLGKTTLAMEVYRRVQYSCKAFATVSQKLDTKKLLKDLLSQIAQYFIIIDDVWSKSAWEHCSRLLTTTRIDSVAKSCCSLKASDSRNLFFKRIFCCGSPLAIISIASLLASKPVMMKQILSLSYYDLPYYLKTCLLYLSLYPEDFKIERDSLIQQWIAE
CGS_Chr11_nlr26	SIVGFGGLGKTTLAKVVYEKLQFACGFFVTMSLNPNMEKIFSNMLCQLDKYFIVIDDIWSNVVWECGSKIITTTQILDVAKEVGGLSPAVSRKLFYQKIFCGGVPLAIITIASLLASKNDRMRKILSVSYYNLPPHLRACLLYLSCYPEDTNIGNKDVIWKWICE
CGS_Chr11_nlr25	SIVGFGGLGKTTLASVVYHKLEFDCGAFVSISLHPNMVGVFKNMLRQLDEYIVVIDDIWSKSVWKLGSRIITTTRAVDVAEQVGGLSPDDSIKLFNQIIFCGGIPLAIITIASMLASKKGNMRRILSISYYDLPPHLKTCLLYLSSYPEDYLSTRETLIWKWVGE
CGS_Chr11_nlr22	PIVGIGGIGKTTLTRFIYRDRHFDLRIWICVSTYFNEVDITREILEHIFKFLLVLDDMWEDKDMSTGCMVLATTRKNSVAEMIGTLDEKEFWQFFKACAFLKGCPLAARSVGALLNRNVSYFIPILKLSYDYLPSHLQRCFSYCSLFPEDHRFSAATLVQVWISQ
CGS_Chr11_nlr2	SIVGVGGVGKTTLANKLYHKLQFECWAFVRSSQKTDMRRLLINILSQVRPFLIVIDDLWATSTWDKSSRILTTTEIEDLALQSCSFGEDDSRKLLFSIVFCGGLPLAIVTVASLLASQLDKMKQLLNLCYSNLPQHLKACMLYLSMYQGDHIIWKDDLVNQWIAE
CGS_Chr11_nlr19	SIVRCGGIGKTTLAKLFYNKFRFDCRAFIQVPQKPNMKRLFCDIISQVQQYLIIIDNLSAASVWDQRSRIITTTRIISVALNCCL---------------CGGLPLAIIIIASLLASQPVVMKQVLNLCYNNLPHYLKNCMLYLNKYPEGYKISKDALVKAWVAE
CGS_Chr11_nlr18	SVFGFGGLGKTTLVKVIYDKL-----------------------------YFIVIDGLWDINSWNCGSKVVTTSSISNVARDVGDLSHGNSKKLLSTRLYCGGVPLGVIAIAGLLASNPEDIRRILSFCYYHLPSHLKTCLLYISIFREDYEINKCLVIWKWIAE
CGS_Chr11_nlr17	SIVGIGGLGKTTLARQVYGKIQFDCQAFVSVSQKPDIRKIFKNILINITEYFVVIDDIWSTTVWTRGSKILCTTRIISVAETCCSLSDVYAEKLFIKRIFCGGLPLAIISLASLLATKPRTMQRILSLSYNDLPHYLKTCLLYLSTFPEDVLILRDPLVRRWIAE
CGS_Chr11_nlr16	SILGETGIGKSTLMLTICNKIHFDKLIWYNMPPNSSANDLLKQVYERAPDYLVILGGINSITVLN--------------------LNESQSAELFCRRVYTGGHPLAIVVLAGLLRSKEMPIERIFSTSFDDLPHDLKSCFLYFAAYPTNITHPADQIMRMWIAE
CGS_Chr11_nlr15	SIVGCGGLGKTTLANQVYKEIQFDCKAFVSMSQKPDMRKILMDLLSQILGYLIVIDDIWSTSAWELRSRIITTTRIMDVAKSCSALNHQDSSKLFVKKIFCGGLPLAILIIAGLLASKYDRFRRILMLSFYDLPHDLKTCFLYLSIFPEDDLIVRKQLVWKWVAE
CGS_Chr11_nlr141	SMLGIGGIGKTALASKVYRMLEFQSHAFVTVSKMPDMKRVLFDILDQIGLYLIVIDDLWDMQHWKCGSRLIVTTRLNNIAKTCSSLAHHDSRTLFLKEILFGGMPSALKCIGSFLRNKSVT---------------LEACSLYLSTLPDNHKIERDILTRKWISE
CGS_Chr11_nlr140	SIVGFGGLGKTTLAKAVYDSPKFHLRAWVPAGASPETSSGMRGILRAVIQ---------------TSSRIILTTTIQSIANSCSH---------------CDGLPLALVSVSDYLKSSCEP---------------ALSCLLYLGIFPSNRPLKKKVVIRRWLAE
CGS_Chr11_nlr14	SIAGFGGLGKTTLAKQVYEKIQFDCAAFVFVSQIPDMKRVLLDLLCGLGAYIIVIDDIWSISSWESGSRIITTTRILDVSMICCSLSDDDSRRLFCRRIFCGGLPLAILHIASLLATKSNTLKKILLLSFYDLPPQLKTCLLYLSIYPEDCMINSKELIRKWIAE
CGS_Chr11_nlr139	SVVGFGGLGKTTLAKAVYDDPKFRHRAWVVAGGSPEIRGILRDVLQQVRPYLIVIDDIGMDQWSITSSRIILTTTIQSVANMCSH---------------CDGLPLALVSVSDYLKSSSEP---------------ALSCLLYLGIFPSNRPLKKKVVIRRWLAE
CGS_Chr11_nlr138	WYSWHPGGCKTTLAQYVCEFEYFDLVMWIHVTENFSVEGIYREMFEAASGFLLVLDDIWCNKYNQEGSKILATSRSTDAFSQLGPLGRGDFRQLFMYYAVLKGSPLAATIVGAQLRHKDLD---------------VRICFAYCSMFPRKYNFERDELVKLWVTQ
CGS_Chr11_nlr133	GIHGIAGSAKSTLAQLVCASEHFDLIMWVRVSHNFSVDTILAEMLEAATRFLLVLDDIWYYNSENAGSKILVTSRTEYELIALGALDDNVFLKLFMHHALLRGSPLAARTVGGQLRIRPSI---------------IRHCFSFCSIFPRRHLFKRNELVILWVAE
CGS_Chr11_nlr131	PIYGIGGIGKTTFAKMVFNDTNDYSKVWVYVSQAFDLNKIRSSIMSKLSKIMVVLDDLWEIDQSESKVIVVVTTREKEIANKFCT---------------CGGVALAAQALGYMLRSMTVN---------------LRLCFAYCALFAKGQKIVKDDLIYQWISL
CGS_Chr11_nlr13	SIWGPGGLGKTTLARQVYDKIQFDCQAFVSVSQKPDMRKVFRNILISVTGYFIVIDDIWSTTDWQIGSRVLATTQISYVAQSCCPLTAVHAEKLFLKRIFCGGLPLAIITMASLLVNKPQTMQKILSLSYADLPHHLKTCLLYLSTFPEDCIIERDRLVRRWIAE
CGS_Chr11_nlr129	AIYGMGGIGKTTLVQLVFSDTREYSLVWVYVSQVFDLNKIESSIISQLPKILIVLDDLWENNGFKAKVIVIVTTRDEDIARRFSN---------------CGSVALAAQSLGYLLHSKRLD---------------LKLCFGYCAIFPKGQKIVKDDLIHQWISL
CGS_Chr11_nlr128	PIYGIGGIGKTTLAKLVFNASRDYSKVWIYVSQTFDLNKISNSIISQVSEILIVLDDLWERDQFQSRVIAIVTTRDKDIAEKICT---------------CGGVALAAKSLGYTLQPMKFDVLASLRLSCSNMPPNLRLCFAYCAIFPKGHIIVKDQIIHQWNAL
CGS_Chr11_nlr127	SLWGMGGMGKTTLVINVYEHHEFDINVWLTVSQAFTVEALLRKLLLEIRTYLVVFDDVWDRRAYDNGSRIVITTRRGDVAALAHKLELKDALLLFCKKAFCGGLPLAIASIGSLLSARMQLVRGVLTLSYYDLPGELRNCFLYCSMFPEDYLLSREVLVKLWIAE
CGS_Chr11_nlr126	AIVGFCGLGKTALAAEAYNRE-----------------------------YFIVIDDIQTEDQWKIGSRIVVTTTIQSVANACCSLDKNCSKQLLSKKACCDGQPLALVTIGEFLQANGWP---------------LKACLLYFGMFPSDHPIRRKSLLRRWLAE
CGS_Chr11_nlr125	TVSGMGGLGKTTLVTNVYERENFSAHAWMVVSQTYTVDALLRKLLRKVGYCLIVLDDVWDQEAYFQGSRVIITTRKNHVAALASSLSEIHGFDLFCRRAFCQGLPLAIVSIGCLLSSRSRSVQAILNMSYHDLSGDLRNCFLYCSLFPEDYPLSRESLVHLWIAE
CGS_Chr11_nlr123	TVSGMGGLGKTTLVTNVYERENFSAHAWMAVSQTYTVDALLKKLLRKVGYCLIVLDDVWDQEAYFQQSRVIITTRKNHVAALASSLDGNQAFDLFCRRAFCQGLPLAIVSIGSLLSSRPRTIRAILNMSYHDLSGELRNCFLYCSLFPEDYPISRESLVRLWIAE
CGS_Chr11_nlr122	AIVGTGGVGKTTLAQNIYNDQNFSKHAWICVSQEYSEVNLLKELLRNMGVLFVVLDDVWQSEVWTAKATILVTARDELVVRRVGA---------------CGGLPLAIKVIASVLATKEKTLRGALYLSYDDLPHNLKQCFLYCALYVEGQMMHRADLVRFWVAE
CGS_Chr11_nlr121	SVVGLGGLGKTTLARQVYNKIQFDCQAFVSISQKPDMRKIFQKMLNDITRYFIVIDDLWSTLAWRCCSRILITTRIISVAKSCCYLSNSDANKLFMKRIFCGGLPLAIISIASLLANNPCTMQRILSLSYNDLPHYLKTCLLYLSIYPEDFVIRRTQLILRWIAE
CGS_Chr11_nlr12	SIVGCGGLGKTTLANQIYCKIKFECAAFASVFQNPNTKKVLTNILSQVATYIVIVDDIWDMQIWKRGSRIITTTRIHDIAKLCCSLGVIDSKILFDKRIFCGGLPLAIISISSLLASKPKSMEWVLSLSYSDLPNHLKTCLLYLSIFPEGYEINRERLVSRWIAE
CGS_Chr11_nlr117	SIVGLGGLGKTTLARQVYEKIQFDCQAFVSVSQKPDIRKIFKNILINITEYFVVIDDIWSTTVWTRGSKILCTTRIISVAETCCS---------------CGGLPLAIISLASLLANKPRTMQRILSLSYNDLPHYLKTCLLYLSTFPEDVLIWRDPLIRRWIAE
CGS_Chr11_nlr116	PIVGNGGVGKTTLAQLVYSDTQFSKRIWISVSVDFDEVRLTRELLDCVSNYSLFLDDMWEDNDKKRGNAILVTTRNHSVVKMIATLEDGDFWLLFKACAFLKGYPLAAKSVGALLNRDLDGIIPALMLSYIHLPFHTKVFFSYCALFPKGHRFDGLDLVRVWISQ
CGS_Chr11_nlr115	SLVGFGGLGKTLLAKQIYENT-----------------------------FFIVIDDIQREYWNSSSSIVLVTTAIHSIANACSS---------------CDGLPLALVSTAQFLKSKGQQ---------------IKACLLYFGIFPSGHPVRRGKLIRRWSAE
CGS_Chr11_nlr114	AIVGVGGIGKTTLAKNIFNDDKFDKKIWLSVTQKFNEPDLLRSAIIATGGFILVLDDMWTERAWNRGSRVIVTTRDERIARGVKALGSDDAWSLLKKQVPCDGLPLAIKVLGGLLCRRDRNLNYVLHLSYEDLSPHLKQCFLHYSLIPKNVVLGYDTIIGMWISE
CGS_Chr11_nlr111	GVYGPCGIGKSLLVAAILEKM--------------------------------------------EECKVIVTTQKIEVCKYMGALTEKESWELFKFKAGCGRLPLALDVIGTVLCGKDKRIYMPLESSYNHLEGDKKSLFLLCSLFPGGHKISKNELTSYWTGE
CGS_Chr11_nlr110	AIVGMGGLGKTTLAQLVYNDSFFDMHAWVCVSEQFDPTYITKSIISSLKKVLLVLDDVWNERRDCKLCMIIVTTRSERVAKLVQTLSSEESWSLFKQVAFCKGLPLAIKTLASMLRYETCE---------------LKRCFVAISLYPKDYIFDRNQVLQLWKVL
CGS_Chr11_nlr11	AIVGHGGAGKTTLAQYIYNDEHFDVRMWICISRKLDVHRHTAEIMESATNFLLVLDDVWFYGFQDRGSQVLVTSRSGRLPAPLCCMKDTEFLALFKYHAFLGQSPLAAKVVGSQLSRNMTI---------------IQRCFMYCSLFPKGHVFVINELVHLWVAE
CGS_Chr11_nlr109	AIVGMGGLGKTTLAQLVYNDQSYDVCVWVYVSDHFDSTNLTKKIIVSITKFLLVLDDVWNERKDCRQCNILVTTRNVAVARLVQTLSPHESWTLFERTVACDRLPLAIKTLGSMLRYESDEILPALELSYKNMPMHLKLCFVSLCLFPKDYSLKKSEVISLWGLL
CGS_Chr11_nlr108	AIVGMGGVGKTALAQLVYNDSSFDKHAWVCVSEQFDVINITKGIIQSLKKVLLVLDDVWSERRDCEICNIVVTTRSERVARLVQTLSPDDSWTLFKQEAYCKGLPLAIKTLGSILRFETNEVLPALELSYKHMPIYLKHCFVSLSLYPKDSPFNVFMVSRLWKSL
CGS_Chr11_nlr107	AIVGMGGLGKTTLAQLVYNDQSFDVRAWVYVSDHFEPKSLMEKIAVSIEEIFLVLDDVWNERMDCQQCKILVTTRNLPVARLVQTLSPQESWTLFKRTVTCDRLPLAIKTLGSMLRYETHEVLPALKLSYKNMPVHLKQCFLALCLFPKGRLRGKSEVIWLWKLL
CGS_Chr11_nlr106	GIVGMPGVGKTTLAQLVYNNTSFDVRVWVCVSENFDVKEIQDKRFLLVLD---------------KLCKIIVTTRSQNVARLVQTLDSNDSWSLFKQTALCKGLPLAIKTIGSMLRYEPDE---------------LKRCFIALSLFPKDYILHEENVVLLWEPL
CGS_Chr11_nlr105	PIVGMGGVGKTTLAQLVYNDPSFDLCAWVCVSEYFDTKNITQKIISSLTKFLLVLDDVWTERRDTSVCRIMVTTRNEAVAKLVQTLSSDDSWLLFQQAAFCRGLPLAIKTLGSMLCYEADEILPALELSYRHLPIHLKRCFVALSLFPKGYLIDRSEVFGLWKSL
CGS_Chr11_nlr104	AIVGMGGLGKTTLAQLVYNDPSFDLCAWAYVSECFDVHNLTRKIISSLTQVFLVFDDVWNERSDYKCCDIIVTTRNETVARLVQTLSPDESWSLFKQTAFCKGLPLVIKTVGSILRFETNEVLPVLELSYKHMPIDLKQCFVALSLYPKYYYLDENMVVWLWKLL
CGS_Chr11_nlr103	AIVGPGGIGKTTLANLVYQKLQFECQAFVSVSQKPNVKAVLSSILCQVSQYFIIIDDIWDKPTWQHGSKIITTTRNMDVAKLCCYLSVADSEKLLYHKVFCGGLPLAIITIASLFANRQTQMRWIISLSYCDMPSPLKTCFMYLSIFPEDYIIDRDDLIWRWIAE
CGS_Chr11_nlr102	SIVGVGGLGKTTLANVVYERLQFYCFAFVPVSLTPNMEKIFKNMLHQFDKYLIVIDDIWDISAWENGSGIITTTRNVDVAKEVGGLCHVDSRKLFNLRIFCSGVPLAIITIASMLASKIEN--------------------------------------------
CGS_Chr11_nlr10	SVVGSGGSGKTTLAKQVYERIQFSCAAFVSVSQKPNINNLLRELLSRIGSYLVVIDDIWQKSAWEHASRIITTTRIKSVGQFCCTLTKSDSENLFLKRTFCDGLPLAIITLASLLADKPRRMDKILSLSYNDLPHHMKNCFLYLSTFPEDHEIRKDILVWKWIAE
CGS_Chr10_nlr9	TVWGMGGVGKTTLVAHVYSAIDFDTCAWITVSNSYEADDLLKQIVAEFRKYVLVLDDVWSVNVWFKHGRIIFTSRIYEVALLAPELQNHYAWDLFCKEAFCKGLPIAIVCIGRLLSFKSANMNIILKVSLEDLPHNMKNCFLYCSMFPENYVMQRKWLVRLWIAE
CGS_Chr10_nlr8	TVWGMGGVGKTTLVAYVYYAVEFDAAGWVTVSKSYQIEDLLKQIIRGFINYVLILDDVWAVDVWFSTGRFVITSRIHEVALLATGLGPQHSWELFCKEAFCSGLPIAIACLGRLLSFKEPS---------------LKNCFLHCTMFPEDYLMPRKRLVRHWLTA
CGS_Chr10_nlr7	LVCGMGGVGKTTLVTNVYKKVHFDCHAWVTVSKSFTTEDLLRRIAKEFHRYLLVLDDVWDARAWYTGSRIIITTRSQEVASLASSLSEQEAWSLFCKTTCCYGLPLAIISVGNLLALKERTVSSILNLSIDDLPHHLKICLMYCNIYPEDFLLKRKILIRKWIAE
CGS_Chr10_nlr6	SVWGLFGLGKTTLVRKVYQSMSFDCYSWIEVPHTYNNDVILRQLIRDLSEYLIVLDNVWDAAAFHNASRIIITTRTSDVASLAQELEDDDAMELFCRRAFCGGLPSAIYAIGNVLAVREKT---------------LKNCFLYCSLFPQNYRLSRESLVKLWTAE
CGS_Chr10_nlr5	TVCGMGGVGKTTLVAHVYNNVDFDSAAWITVSKAYQVEELLRQIIKGFNSFLLVLDDVWGVDMWFSIGRFVITSRVHDIALIATGLEAHHSWELFCKEAFCNGLPIAIACIGRLLSCKSPCVNIVLKLSLDDLPYILKNCFLHCTIFPEDYLIKRKRLIRHWVTA
CGS_Chr10_nlr4	SIVGFGGLGKTTLANEVYRRVHFDCHAFVSVSQKPDFKNIFKDITYNMPTYLVIIDDVWSISAWKCSSTIIVTTRVSDVGWSCCLLSEVHSGRLFCKRIFCGGLPLAIISISGLLANRPVI---------------LKTCLLYLSIFPEDCIIERNMVVWRWIAE
CGS_Chr10_nlr3	CIHGSAGMGKTTLAGLAYQAVQFDCRTFVSVCPSQSMMHVLTSITSEVIAYLVIVDDIWHCQQWERGSRIIMTTRVNSVVEKCCK------------------------------------LVESLVLGYHCLPPHLKTCLLECSIYTPNQRFERDDLIRIWMDE
CGS_Chr10_nlr27	SIVGFGGPGKTTLARAVHEKIQFDCSAFVSVSRNPDVRMIFKKMLHQLDKYFIIIDDLWDERVWDLGSRLIITTRNVNVSKACCSLSEDDSKKLFYKRIFCGGVPLAIITIASLLANKELQMQKILSFSYYDLPSHLKSCLLCLSVFPEDYEIRRNRLIWRWIAE
CGS_Chr10_nlr26	PIVGMGGLGKTTFAQLIYNDPHFPLRRWCCVSDVFDVVTIANNICMSTERYLIVLDDVWERDYDKMGSAVLTTTRDAEVARIMVT---------------CHGSPLGAKAFGSMLSTRTTMIFPILRLSYDDLPSHMKQCFAFCAIFPKDYEIDVETLIQLWLAH
CGS_Chr10_nlr25	PIVGMGGLGKTTFAQLIYNDPYFPLRRWCCVSDVFDVVTIANSICMSTERYLIVLDHVWNRDSDKMGSVVLTTTRNAEVARIMVI---------------CDGSPLAAQSFGSVLFNRTTLIFPILRLSYDDLPLHIKRCFAFCAIFPKDFEIDMETLINLWLAH
CGS_Chr10_nlr24	PIVGMAGLGKTTFVQLIYNEPHFELWRWCCVSDDFDVGNIANSICNSTEKYLIVLDDVWNREADKKGSAILTTTRDSQVARIMIT---------------CQGSPLAAKAFGSMLSTKTSIILPILKLSYADLPSHMKQCFAFCAIFPKNYEINVENLIQLWMAH
CGS_Chr10_nlr23	SIVGFGGVGKTTIAMALYKKVQFDCRAWVTVSQNYDLDAVLNDILKQIDPYIILVDDIWSAKTWKERSRIIVTSRFQAVGSTCCRLSPRDSKELFNRSVSCGGQPLAIVTMAGLVACNQDQVTRILDCCYNNLPGYLRTCLLYLAIFPKGWKISRKCLSRRWIAE
CGS_Chr10_nlr22	VLHGMGGLGKTALTANVYKHEYYDCHAWVSVSQTYSLMELLKKLSVQLFHYLIVLDDVWTPEVIIKGSRLLITTRIGNVAEFASELSEGKSWELFCKKAFCKGLPLAIVSVGSLLSVREKNVRNILYLSFIYLPTYLKSCFLYCTLFPEDYILHRKMLLRLWIAE
CGS_Chr10_nlr20	SIVGQAGAGKSTLAKLAYSSVYFHKYGWVSISPKYSALEVLRDLVRQIRGYLIVLDDIWTTDTWDNGSRIILTTRDMEVGQHPKTLDEDKSWELFQKKAFCNGLPLALVVLGCFLSRNHNIVGRILALSYHNMSNNLKACFLYTASFPEDYPITVHVLKKMWIAE
CGS_Chr10_nlr2	SIVGFGGLGKTTLANEVYRRVHFDCPAFTSVSQKPDMKKIFKDIIYHMPTYLVIIDDVWSISAWKGSSIIIVTTRISDVGRSCCLLSEIHSRRLFCQRIFCGGIPLAIISISGLLSNRPIIMKSILSLSYNDLPNYFKACLIYLCIFPEDYIIETNMLLRRWIAE
CGS_Chr10_nlr18	SIVGIGGIGKTTLANQVYCKLQFDCKAIVSVSQKPDIKNLLNNILLEFGEYFVIIDDLWDTSAWEHQSRVMTTTRIRSVAAACCNLTDQDAKRLFFNRIFCGGMPLAIITIASLLASQPNNMRKILNLSYTNLPHCIKACFLYVGIYPEDFTIKKDDLIKLWVAE
CGS_Chr10_nlr17	SIVGFGGLGKTVLANQVYCDT-----------------------------YLIVIDDMRVEQWCNISSRIVVTTSIQSIANACSI---------------CDGLPLALICVGQFLRTEGAL---------------AKACLLYLGMFPSNYPIRRRRLLMRWLAE
CGS_Chr10_nlr16	SVVGFSGIGKTTLAKLFYNRIQFDCRAFVRVSRKPDMKRIFREMFYQVQRYLIIIDDLWAASAWDQSSRIVIITQVEDVALTCCCMNDEHSTMLFLQRLFCGGLPLATTNLASLLASHPVITRQVLNLSYNNLPHYLKTCLLYLNMYPEGYKICKDDVVEKWVAE
CGS_Chr10_nlr14	PILGEAYIGKTTVAQLIINDKHFDVRIWAHVSPDFNIKRISASILESIYDFLLVLDDYWTENWHDAGSKVIVTTRSGAVAKLLGMLSSEDCWSLFRRCALCNGVPFIAASLGHRLHQKDKSFIRARQLSYAQLHSHLKPCFAYCSIIPWEFQFEEEWLIKHWMAH
CGS_Chr10_nlr13	AIYGPDGIGKTTLAKVVFDSE-----------------------------FLLVLDEVRNGGEWERGSKVLVTAVTAGVARDMGA---------------CGGVPLAIRAVAGVLRTREAIAMKPLYLCYDDMPCHLKQCFLYCSLFLSDFAVDRRSLVQQWIAE
CGS_Chr10_nlr12	AIQGVGGIGKTTLAKKIFHDQTFDVKIWLSVTQDFNEAHLLKTAIAMAKSLLLVMDDMWTEKAWDPGTCVLVTTRNEDVAKVMKALRLDDSWTLLQKQVRCDGLPLAIKVIGVVLCKKNATLNKAIYLSYEDLSHNLKQCFVYYSLFPKDEIIGIDKIVSMWIAE
CGS_Chr10_nlr11	SIVGFGGLGKTLLARQIYESD-----------------------------FFVVIDDMQREYWNSLSSIVIVTTAIQSIANACSSLNEEHSRQLFLKEASCDGLPLALVTTAQFLQSRCQQ---------------IKACLLYLGNFPSGHPVRRKTLIRRWSAE
CGS_Chr10_nlr10	GVVGAGGTGKTALAGEVYRRLQFERRAFVRAAEKTDLRRLLRGMLSQLLGYLIIIDDLWATSLWNNCSRIIITSQVEEIASSCCNLTTDNSRKLFSRGVFCGGLPLAIVNAASLLASQLAVTGQILNMSYNNLPHYLKTCLLYLNIYPADYTILKDDLVKQWVAE
CGS_Chr10_nlr1	PVVGPGGIGKTTFTQHLFHDQHFHVRIWVHVSLRFDVLRLTKEIFNNMVAFLLILDDMWPCDSEYKGSTVIVTTRSEETADMVKS---------------LKFSPLAAKTVGRLLKKNLTRIMPALKLSYDCLPFHLQKCFTYCALFPDDYQYQDSELTHLWSAL
CGS_Chr1_nlr9	TVWGMGGVGKTTLVSQVYKTVDFDVSGFVTVTNSYQFDDLLKKISTEFEIYILVLDDVWQPDVWFSTGRFIFTTRMQEVALLATKLDAHCSWQLFCKEAFCAGLPIAIACIGRLLSCKHPI---------------LKNCFLHCTIFPESYAFNRKRLIRHWIAA
CGS_Chr1_nlr8	TLHGMGGLGKTALAANAYMREKFQCHAWVSISQSYCIKDVLKCLITELSRCLIVLDDVWAPEVINKGSRILVTTRIDDVAQLAFPLCEKESWELFCRTAFCKGVPLAIVSIGRLVFVRDKTVRNILYLSYIYLPTQLKSCFLYCSLFPEDHLLKRKALIRWWIAE
CGS_Chr1_nlr6	SIVAMGGMGKTTLAKLIYNDEHFQIRAWAWVSEVYDVTRTTKAIIESITRFLIVLDDIWIINLLQRGSCIVTTTRNQNVAQIMSR---------------CSGVPLTIRVIGGLLSSETNEVLDVLKVSYVHLPAEIKPCFLYCALFPRGHMFDKENIVRMWVAH
CGS_Chr1_nlr4	AVVGFGGLGKTTLAAMVYKSPGIQHRAFVTVTRSCNLRAMLESLLEQLFAYFIVVDDLWSLEDWAKHSRIIITTRNRQVAESCCSLPNDQSRELFFKTVFCGGLPLAIVSVGGMLAQAENKMRRILSLSYHDLPYHLKACFLYLSVFREGYEIKRGPLVRRWAAE
CGS_Chr1_nlr36	ALHGMGGLGKTALAANVYRNEKFECHAWVSISQTYSIKDVLKCLVTELDLYLIVLDDVWVPEAVNKGSRVLVTTRIDGVAHLAFPLSEKKSWELFCKTAFCEGLPLAIVSIGRLLFVRDKTVRNILYLSYIYLPTHLKSCFLYCSMFPEDYLITRKKLIRWWVAE
CGS_Chr1_nlr35	GIQGMGGIGKTTLAQKIYNEQKFQVHIWLCISQNYTETSLLKQAIRMAGGVFLVLDDVWKSDVWILNSRIPVTSRNLDVLVEMHA---------------CDGLPLAIKVVAGVLSSKKTKLGGPLYLSYSNLPPELKQFFLWCALLPSNFGIHRDAVAYWWVAE
CGS_Chr1_nlr34	GIQGMGGIGKTTLAQKIYNEQKFQVHIWLCISQNYTETSLLKQAIRMAGGVFLVLDDVWKSDVWILNSHILVTSRNLDVLVEMHA---------------CDGLPLAIKVVAGVLSTKRTRLGGPLYLSYSNLPPELKQCFLWCALLPSNFVIRRDAVAYWWVAE
CGS_Chr1_nlr33	SIVGFGGLGKTTLAAMVYKSPGIQHRAFVTVTRSCNLRALLESLVEQLFAYFVVVDDVWSLEDWAIHSRVVITTRNRQVAESCCSLQDDQSRKLFFNTVFCGGLPLAIVSVGGMLAQAENKMRRIMSLSYHDLLYHLKACFLYLSVFREGYEIKRGPLVRRWAAE
CGS_Chr1_nlr32	SISGMPGAGKTTLATAVLRRLKFHCSAFVSVGQKPDIVGKTLKGILSQIGYLIVIDDLWGRTEWSLGSRIMVTTRNDELAKECSSLSDADSKDLFSNKAFCGGLPLAISSVAGALAHRFSKLKQILNLSYNDLPSHLKSCMLYLSIFPNKYEIDVERLVRRWIAE
CGS_Chr1_nlr30	PIVGIGGLGKTTLAQLVYIDSHFQLLVWVCVSDPFDVDSIAENIVKLADRYLLVLDDVWSRDADKIGSAVLTTTRDEQVAQLMQT---------------CVGSPLAATALGSLLRTKETVILHILKLSYDDLPSYMKQCFAFCAMFPKDYVIDVDNLIHVWMAN
CGS_Chr1_nlr3	SVVGFGGLGKTTLAMTVYKSPGIQSRAFVAVSQNYDPRALLESLLKQLIQYFIVLHDLWRPEAWMKRSRILITTRNHLVAQICCYLPSEESRHLFFKRVFCNGLPLAIVSIGGMLARMKNKMRKILSLGYNDLPYHLKACFLYLSVFPEDFEIKRGPLIRRWAAE
CGS_Chr1_nlr29	PIVGMGGLGKTTLAKLIYNEPHFQLMIWVCVSDNFDVASVARSIVDAVPKYLLVLDDVWNRDDEKTGSAVLATTREGGVAELMHT---------------RAGLPLAAKALGSVLYTKTSLILPILKLSYDNLPSHMKQCFAFCAIFPKDYEIDKDKLVQLWIAN
CGS_Chr1_nlr28	PIIGMGGLGKTTFAQIIYNDPHFQLRKWVCVLDDFDVTSIANKISMSIEKYLLILDDVWNCDADKVGSAILMTTRDQGVAQLMGTMEKEDLLAIFEKRAFCHGSPLAAKALGSMLSTRKAVILPILKLSYDDLPSYMKQCFAFCAIFPKNYVIDVEMLILLWMAN
CGS_Chr1_nlr27	PIVGMGGLGKTTFAKLIYNEPHFQLNRWVCVSDEFDLSKIASKISMTTNEFLLVLDDVWNRDVDKAGSVILTTTRLAEVAQIMGT---------------CVGSPLAARAVGSVLSNKTTPILPILKLSYDDLPSQMKLCFAFCAIFPKDYEIDVEMLVKLWMAN
CGS_Chr1_nlr26	PIVGMGGLGKTTFAKLIYNEPNFQLKRWVCVSDEFDLGEIASKITMTTNDYLLVLDDVWNRDADKAGSAILTTTRLTEVARTMGS---------------CVGSPLAARALGSVLSNRTTPILPILKLSYEDLPSQMKQCFAFCAVFPKDYEIDVEMLVKLWMAN
CGS_Chr1_nlr25	PIVGMGGIGKTTIAQMVYNDSHFEHSGWIHVSPTFDVHKLTIAITESLTM---------------QTVTILVTTRSKEVARLVQTIPDKDCWLLFQHYAFCGGLPLAVKSLGCLLRSTMDEIFPALRLSYYWLPTRLKPCFLLCSLYPRNLGFTKDDIIQLWVAQ
CGS_Chr1_nlr24	SVIGLGGSGKTTLAKLVFNDGHFELILWVHVSREFDVEKLVEKLYEAIAGFLVVMDDVWTEDHAHPGSSILLTARSRKVAEAVDSLSEDNSQKVFEQNLGCSGVPLAIKVLAGVLRGMKGIIFACLLLSYIHLPHHLKRCFLHCSIFPRGYVIKRRHLISQWIAH
CGS_Chr1_nlr23	CIHGIAGSGKTTLAQYVCDYEYFDPIILIHVSETLRADYIFHDMLEEITEFLLVLDDVNDKNDQERGSRILVTARRTDVALRANR---------------------------------------------------VRRCFEFYSIFPRRYELERERLISMWIAQ
CGS_Chr1_nlr22	PIVGPGGVGKTTFAQHLYNDHHFTVMIWVCVSTTFDVTELTTKILNSLNAFLIVFDDIWEHDFSKNGNMVLVTTRFPKVAETVKKLEPDEFWDFFQLCAFLKCSPLAAKTVGPLLRKKPTRIITALKISYDYLPFYLKKCFSYLSLFPEDYEFDSLEISCYWDSI
CGS_Chr1_nlr21	GIYGMAGVGKTALLNKYNNDF-----------------------------FVLLLDDLWEPLNFQSKSKIVLTTRIEDVCDRMDVLPWEPAWELFREKVGCGGLPLALITVGRAMASKRTEVLMPLKNSYDSLPSDLRLCLLYCSLFPEEFSISKEWIIGYCIGE
CGS_Chr1_nlr2	PIVGIGGLGKTTLAQLAFNDRVFDPRIWVSMSAGFSLATLVQAVHPIVAAYLLVLDDVWSESHDERGSKIIVTTRSRRIGMMVGTLSDEDCWELFKRKAFCGGVPLAAKALGSMLRFKRNEILPSLKLSYDQMPPVLKQCFAYCSVFPRNHEIDKGKLIQQWVAL
CGS_Chr1_nlr19	PVVGMGGLGKTTLMQMVYHDDHFDLRIWIYVSESFDERKLTQETLEASDYYLLVLDDVWNEDLDKFGSKIVVTSRNENVGRIMGGLSDDDSWSVFKSHAFLKGLPLASKALGSLLFCKTDEILPALRLSYNHLPPHLKQCFAFCSVYPKDYMFRREKLVKIWLAL
CGS_Chr1_nlr18	SIVGESSIGKTTLGRKVYQSPHFEIRTWTVLPPKCRPADVLRDIYRQASS-----------------------------------LSPENTYEVFRRRVFTRGLPLSIVVLAGVLRSKELPSRRIMSLAFDDLPHHLKSCFLYFAAMRESATVDAQRLVRLWVAE
CGS_Chr1_nlr17	PIVGLGGLGKTTLAQAVFADKVFDMKIWVYVSEDFDLLKIGKAIIRGANRYLIGLDDLWEEYGENKGSKIIVTTRNGSVVQVLHTLSPDDCWKVMKQRIFCGGLPLVANALGQVMSEQRTV---------------YKMCFTCLASFSKGFVVDSDRLILQWSAL
CGS_Chr1_nlr16	PIVGLGGLGKTTLAQAVFADKVFDLRIWVYVSKEFDLLKIGKAIIRGANRYLIVLDDLWEEYGENKGSKIIATTRSGSVVQVLYTLSPYDCWSVMKRRVFCGGLPLVANALGQVMSEHRTV---------------FKMCFTYLAAFSKGFVMDTDRLIQQWIAL
CGS_Chr1_nlr15	SIVGMGGIGKTTLAQMVYDDDHFPVRLWVTVSEDFDTTTILQGIVGPSIQFLLVLDGVSRFNAEKLGSAVLMTTRSENKSSTSRA---------------SDGIPLSAAILGGLLRSRLYCVFLAIELSYKHLPACIKGCFAFCSLFPRTHKIDKDMLIQLWMAN
CGS_Chr1_nlr14	GIWGMGGVGKTTLLRKINNHFGFDLVVYVVASTASGIGQLQADIAERIGLFLLLIDDLWGYLDLANKQKVVLATRSESVCGHMGALDQEKAWRLFKEKATCGGLPLALATLGRAMSTKRTRIYTRLKLSYDYLQDKIKYCFLCCSLWPEGYSIWKVALIDCWMGM
CGS_Chr1_nlr13	GIVGMGGVGKTALAQLVFNSPRFFPRIWVCLSRTACAGVDVRKEVLQSMLYLVVFDDVWNVDGWYRGGVVVVTSRLEQAAETMVG---------------CGGLPSAAKTLGDIFARSLSS--------------------------------------------
CGS_Chr1_nlr12	AIVAHGGAGKSTLAQYVYNDKHFDVRMWVCISRKLDVSRHTREIIESATNLLLVLDDVWFDKFNNEGSRVLVTSRQDVLPAALRCMEDTEFLALFKHHAFLGHSPLAARTVGSQLSRKKDI---------------LQRCFLYCSLFPKGHKYKIKEMVDLWVAE
CGS_Chr1_nlr11	AIVGIGGMGKTTLAQFVYNNEYFDARMWVCISRKLDVHRHTQEIIESAGMFLLVLDDIWFDESKSRGSKILVTSRRNALPAVLDC---------------LGQSPLAAKAVGSQLSRKKDI---------------LQRCFLYCSLFPKGYWYEISYIVHLWVAE
CGS_Chr1_nlr10	SVFGFGGLGKTTLARAVYESIQFDCAAFVSVSRNPNITKIFRKLLFELDRYLIVIDDLWDENVWKLSSRIITTTRKINVSKACCSLSDDDSKKLLYTRIFCDGVPLAIITIASLLAGNNNRMQKILSFSYYDLPPHLKTCLLYLSIFPEDYEIERDRLIWRWIAE
CGS_Chr1_nlr1	PVVGIGGVGKTTLVQYVYNDLCFEVRAWACVSGFLDVKQVTIDILQSIDEFLIVLDDVWSCSNWEPGSKIIITTRHHNIANTVGTLQDSPFWSFFKQNAFLNGIPLAAKTIGKLLHKQLTTIMPVLLLSYQHLPANIQRCFVFCSAFPKDYSFCEEELIFSWMAH
CGS_71800001147_nlr8	AIVGTGGVGKTTLAQKIFNDKRSDHHAWVCVSKEYSRDSLLRQILRNMGIFFLVLDDVWHYEAWEATGVIVVTTRDETIARVIGV---------------CGGLPLAIRVIAKVLASQDQTLSGALYLSYEVLPHQLKQCFLYCALFPEDATIFRDDLTRMWVAE
CGS_71800001147_nlr6	GILGTGGIGKTTLAQKIYNGHTFSKRAWVCVSQTYSEDEILKEILNGFEVFMIVLDDVWHHDVWTASGVIIVTSRHDTVPQVIGV---------------CGHLPLAIKVTASVLATKDRTLRGALFLSYDELSRQLKQCFLYCVLFPEDYKMFRDDLIRCWVAE
CGS_71800001147_nlr4	AIVGTGGVGKTTLAQKIYNDRSFNKKAWVCVSKVYSEASLLRELLRIMEVFFLVLDDMWQSDAWTATGAILITTRNNIVSLEIGV---------------CGCLPLAIKVIARVLASKEQTLRGALYLSYDELPRHLKQCFLYCSLYPEDANIYRDDLTRMWIAE
CGS_71800001147_nlr3	GIHGIPGSGKSTLAQLVCASEHFKPVMWVHVSKHFSVDTILSEMLEAATGFLLVLDDVWYEKNSGSGSKILATSRTADALLALGAMDDDVFLQLFMHYALLRRSPLAASIVGRQLRMRLDA---------------VRRCFAYCSIFPRRYRLKRDELINLWVAE
CGS_71800001147_nlr2	GIHGIPGSGKSTLAQHVCASEHFNLIMWIHVSRNFSVDKIFREMLEEATGFLLVLDDVWYREGVNLGSKILLTSRSRDALLALGALDDNVFLQLFLHYALLKRSPLAARTVGGQLRIRPNA---------------IRRCFAYCSIFPRRHRLKRDKLINLWVAE
NLRS containing stops in NB domains
NIPPO_Chr9_nlr2	SICGMGGLGKTTLARVIYKNNQFDCCAWISVSQTYQAEDLLRRIL*QLLNYLIFLDDMWSRDAWIKGGRVIITTRNEDVAILADELQWKEAWNLFSRKAFCKGLPLAIVAIGSLLSHKKKEVIAVLNLSFEYLPSNLKYCFLYCGLFPEDYLIKRKQIIRFWIAE
NIPPO_Chr8_nlr7	SIVGSGGLGKTTLANQVFHQFQFECTGFVSV*RSPNTKSILRQMLTEVGIYFVVIDDVWDVEAWKCGSRIVMTTRNAAVASHCSSLNFADSKMLFCQKAFCGGLPLAIITVSSLLAGKHAKMTKILSLSYFELPHHLRTCFLYLCIFPEDYKVNKQRLINRWIAE
NIPPO_Chr8_nlr6	SVVGSGGLGKTTLANQIFRQLQFECTGFVSVSRSPDIKSI*RQMHTEVGIYFVVIDDVWDVEAWECGSRIVMTTRNAAVASHCSRLSFADSKMLFCQRAFCGGLPLAIITVSSLLAGKHAKMTKILSLSYFDLPHHLRTCFLYLSVFPEDYKISKQHLINRWIAE
NIPPO_Chr8_nlr49	FILGDRGIGKTTLASQIYHRTRFDCRAFVSVGQYSLSDQPY*TVHQIRRRYFIVIDDIWTTTAWKNGSRIITTAQIDKVSRLSYRLSEEE*RILFDNIIS---------------------IKRMLHISYAYLSLPLKSCLLYLSLFPENCTISKGRLIRRWAAE
NIPPO_Chr7_nlr19	AIVGMAGVGKTSLMQHVCGEERFDLALWVWVSQEFDVVGVTAKIVEAITRCLLVLDDVWDDNPNHPGSTVVVTTRSRMVAKMVTPLSDEHCWLVCQRRASCRGVPLAAEAAGTAMSTSITRVLPALKVSYDHLRH*LKRCFAFCSLFPKSFVFDKDALVQLWTAQ
NIPPO_Chr6_nlr8	CVVGMGGLGKTTIARKIYESKNFSCCAWITVSQSFVRLELLKDLMMKLFGYFVVLDDVWSTDS*KKGSWVIVTTRDVGLAKECTS---------------CGYLPLAILTIGGVLATKEIRMRRIVTLSYNYLPSHLKQCFLYLSIFPEDFEINRNRLVNRWMAE
NIPPO_Chr6_nlr20	SIFGMGGVGKTTIASSIFKNQAFACNAWITLSQSYEIEDLLRQISKQLMDYLIVLDDVWDKDV*LLGGRVLITTRKKDVAFLADHLPHTEAWHLFCKKAFCQGLPLAIVAIGSLLSYREFEIANILNLSLNDLPSYLRSCFLYCSLFPEDCRIKRKMLVELWIAE
NIPPO_Chr5_nlr17	AMVGTGGISKTKLAKEGVQRRASDKKIWLSVTQDVNEVNLLRTAIKSVGGFFLVLDDVWSERSWDAGSHLLITTRHDEVTQRMEA---------------CGGLPLAVKVMGGLLRRREKR---------------LKQCFLHCSLLPKNVVFYNVTVLACG*AN
NIPPO_Chr5_nlr15	PIYGIGGIGKTTLAHMVFDDSKYDFHA*VHVSQTFDLDKIVNTIISHVAYILIVLDNIWESDQFKSEVDVIVTTRTEEIAKRICT---------------CGGMPLAARALGYTLYSKAVD---------------LRMCFAYCAIFPKGGNITKYNLIHQWIAL
NIPPO_Chr4_nlr7	PIFGIGGVGKTTLAQYIYNDEHFRMRTWVCVSDLFDKKRIIEEIFKSITKFLLVLDDIWSITNREKGSMILVTTRLQNVANLVCTLDEDKFWNFFKDCAFLCGSPLAAKTLGRLLNMELTVILPALQLSYLYLPRELKRCFAFCSMFPKDYSFE*DEIVDIWVAE
NIPPO_Chr4_nlr3	SIVGFGGLGETTLANQVYRKLKFECRAFVSISRNPDIRSILKSLLSQICNYIVIVDDIWSIPTWECKSRIITTTRKIDVAQS*ASLSSIDSKRLFLKRIFCGGLPLAIITTSSLLANKNKTRHKILSLSYFDLPQHLRTCLLFLTIFPEDFRIPRMHLIDRWIAE
NIPPO_Chr4_nlr21	PIVGIGGVGKTALAQLVYNEPRDFERIWVWVSDNYDELRITMEILDFVSQFLLVLDDVWDSMDDYKGNMILVTTRLLSLAQRIGTQSNQSS*VLCQKRIFLKGNPLAAKATALLLREKLTVIMPALKLSYDQLPYHLQQCLLYCSIFPSSYRFVSKELICIWISQ
NIPPO_Chr4_nlr11	PIVGMGGVGKTTMAQQICVDGFNNCIIWICVSDEFEVNRLTRDVLKSLGVFLLVLDDMWDDVLKDEGSMILVTTRSSKVANLVSN---------------LKGSPLAAKTLGHLLKSNLSIILPALRLSYVYLPQDHKKMLLNLCHVSKGSQI*KGFSSRYFGST
NIPPO_Chr2_nlr7	PIVGPGGIGKTTFAQHLYNHKFSKNKAWVCVSTNFDVVRLTQEILRWHMSFLLVLDDMWKCNSEAKGSVVIVTTRFPSIAQMIKT---------------LKGFPLAAKSVGRLLKNNLSQIMPALHSSYDYLPFY*KKCFSCCSLYPKDHWFNKLEITHFLEAL
NIPPO_Chr2_nlr29	SIVGFGGIGKNNSR*CSI*KDLFDCCAFVSVSQTPDLKKLFMDIIYQLDKYFIVMDDIWDISIWKVGYKIITTTRISEVAEKAGGLSLNNSRRLLYGRIFCAGVPLAIITMASLLACKARNMRKILSFSYYDLPPHLRTYLLYLSVFPEDYKIEKDRLIWMWVAE
NIPPO_Chr2_nlr17	SIWGMIGVGKTSFIRSVYESEMFEQCAWVTVSHPFNLHNFITSLAHELDSCLLVLDDVSSIEEWSTNTKIIVTTREASIAEHCSMLKEDAALALFKNKAFCDGHPLAITNIVGFLARKQKTISTGLEPSYDDFSYHLKLCLLYLSVFPKGHNIRRKRIVRR*AAE
NIPPO_Chr12_nlr50	FDCWLGGLGKTTLANELYKTIDFKCITFVSISRTPNIRKVLVDMLKGLGSYLIVVDDIWDIGAWKLGSIIITTTRNAAVAKACSRLAEQESQRLFYRRAFCRGLPLAIISIASLLATKSDSVRKILMLSYYDLPYPGLYSII*KKMYPEDY*IDRQDLIWRWIAE
NIPPO_Chr12_nlr25	SIVGFGGLGKTTLANSLLQELKFDCHFFVSVSLKPDINKILKSILPQLDKFLCVIDDVWEKSAWDLGSKIIVTTRNMVVAEHAGGL*PHETWSLLNMQVVCGGVPLAIITTACLLASKPRNMRKILSLSYNDLPFHLKTCLLSLSKYPEDELIRKDVLIWGWLAE
NIPPO_Chr12_nlr1	PIVGMSGVGKTTLAQVIYNHAHFEHRAWVYVSEDFTIKRTLQEILHSFQGFFLVLDNMWEEMCQEHGSVLLVTTQS*RVAQFAATLPWESFWPLFQYHTFLDGLPLAAKVIGNLLRCRFSWILPYLRVSYQHLSPKQRQCLAYCSIFPRNYLFDKDRVVQMWLAH
NIPPO_Chr11_nlr72	VVHGMGGLGKTALAANVQK*KKFECHAWVSISQTYSIKAVLKCLINELDEYLIVLDDVWVPEAVNSRSRVLVTTRIDGVAHLAFPLSEQESWELFCRTAFCQGIPLAIVSVGRVLFVCEKTVRNILYLSYIYLPTHLKSCFLYCSLFPEDYLFTRKRLVRWWIAE
NIPPO_Chr11_nlr38	SVVGFGGLGKTTLARVVSDMLQFDCVVFVPIG*KPNIKNVIKGILIDLNKYLIVVDDIWETSTWKCRSRVIATTRISQVAKEVAELSEDNSKKLFYSRMFCGGVPLSITTIASLLIDKPMGTRKILSFSYYDMPSHLKTCMLYLSIYPEDHWIEKDSLIWKWIAE
NIPPO_Chr11_nlr27	AIVGMGGLGKTTLAQLVYNDPAFDLFGWVCVSEHFDVNNITRKILSSIAKVFLVLDDV*NEQSDYTRCDIIVTTRSEAVARLVQTLNPDDSWLLFKQTAFCQGLPLALKTLGSVLRFETNVVLPALELSYKHMPMHLKLCFVSLSLYLKDTYFDESIVVWLWKSL
NIPPO_Chr11_nlr126	SIAGFGGLGKTTLAKQVYQKIQFDCAAFVFVSQMPDMKRILLDLLSGLGAYLIVIDDIWSLSAWESGSRIITTTRILDIAALCCSLSESDSRRLFCKRIFCGGLPLAILHIASLLATKSNTEMNGVLLSFYDLPPHLKTCLLYLSIYPED*KISPKKLIRKWIAE
NIPPO_Chr10_nlr5	SVCGMGGVGKTTLVAHVYNNVDFDSAAWITVSKAYQVEELLRQIIKGFNSFLLVLDDVWGVDMWFSIGRFVITSRVHDIALIATGLEAHHSWELFCK*AFCNGLPIAIACIGRLLSCKSPCVNIVLKLSLDDLPYILKNCFLHCTIFPEDYLIKRKRLIRHWVTA
NIPPO_Chr1_nlr34	SIVGAAGLGKTTLAKMVYDTL-----------------------------YLIVIDDLWDKPSWECGSRIITTTRNFSVADQAGMLSAENSKILFLQRIFCDGVPIAILALASLLAGKIGDMRMTISVGYYRLPANLRACLLYLSIFPEDYEVR*DRLIWRWIAE
CGS_Chr9_nlr21	GI*GMGGSGKTTLLKQLNNIFEFDHVIYVEVSQQQNLETVQQNIASQLGIFLLLIDDLWQTLDLVNRQMIVITSRLQQVCYGMDGLKFNEAWSLFESNAGCGGLPLALKIVGQAMASKGTELYSVLYISYDNLPDE-----------------------------
CGS_Chr9_nlr19	SICGMGGLGKNNSCPSYIQKNQFDCCAWISVSQTYQAEDLLRRIL*QLLNI*FFLDDMWSRDAWIKGGRVIITTRNEDVAILADELQWKEAWNLFSRKSLCKGLPLAIVAIGSLLSHKKKEVIAVLNLSFEYLPSN*KYCFLYCGLFPEDYLIKRKQIIRFLDS*
CGS_Chr9_nlr15	SVWGMGGMGKSSVARSVYNDPGFDCRAWVTVPHPLDSAGEFKRRLVAQLEYLIVVDDVRSLEEWEGGGRVIVTTRQVDVAQRCVR---------------CRGLPLAIATIGGLLANRPKNINRVITSSYDGLPYHLKSCFLYLSIFFLRTMRSDILVWFGGG*Q
CGS_Chr9_nlr14	VGVGMGGMGKSSLVRMVYNDPAFDCDAWVTVPHPLDSADEFVRRLRRHLAYVIIVDDLHSREEWEKGSRVVVTTRREDVARHCAGLGREESKDLFCQKVPCRGLPLAISTIGGLLANRPKTITKVIVSSYDGLPYYLKSIFLYLSIFPRES*DQMHPLVEALDGR
CGS_Chr8_nlr6	SIVGSGGLGKTTLANQVFHQFQFECTGFVSV*RSPNTKSILRQMLTEVGIYFVVIDDVWDVEAWKCGSRIVMTTRNAAVASHCSSLNFADSKMLFCQKAFCGGLPLAIITVSSLLAGKHAKMTKILSLSYFELPHHLRTCFLYLCIFPEDYKVNKQRLINRWIAE
CGS_Chr8_nlr5	SVVGSGGLGKTTLANQIFRQLQFECTGFVSVSRSPDIKSI*RQMHTEVGIYFVVIDDVWDVEAWECGSRIVMTTRNAAVASHCSRLSFADSKMLFCQRAFCGGLPLAIITVSSLLAGKHAKMTKILSLSYFDLPHHLRTCFLYLSVFPEDYKISKQHLINRWIAE
CGS_Chr8_nlr46	FILGDRGIGKTTLASQIYHRTRFDCRAFVSVGQYSLSDQPY*TVHQIRRRYFIVIDDIWTTTAWKNGSRIITTAQIDKVSRLSYRLSEEE*RILFDNIIS---------------------IKRMLHISYAYLSLPLKSCLLYLSLFPENCTISKGRLIRRWAAE
CGS_Chr7_nlr23	AIVGMAGVGKTSLMQHVCGEERFDLALWVWVSQEFDVVGVTAKIVEAITRCLLVLDDVWDDNPNHPGSTVVVTTRSRMVAKMVTPLSDEHCWLVCQRRASCRGVPLAAEAAGTAMSTSITRVLPALKVSYDHLRH*LKRCFAFCSLFPKSFVFDKDALVQLWTAQ
CGS_Chr7_nlr15	PIVGINGVGKTTVAQAVFNNTYFDLRAWVYVSDNISGKQIVQRIIMSLEP---------------PQSMVLVTTQKYSIANLVGTLGQTDFRYLFEHLVFFHGLPLAAKTVAPLLRANRNM---------------H*GSVFCSAHYFQGTVFEKERVVQMWVAH
CGS_Chr6_nlr37	AVVGFGGLGKTTLARMVCGSP-----------------------------YIVILDDIWSSSAWE*FQQIIVTTRNEDVANTCCCLSDAASRELFFKRIFCGGLPLAIVSIGSLLASKPNRTKQVLTLSYNDLPYHLKACFLYLSIFPENHVIKRGPLVRMWIAE
CGS_Chr6_nlr33	PIFSIGGVGKSTLAQFIYNDPFGKRRVWVCVSDLFDKRRITKEIIESFTKFLLVLDDIWPNANDEKDSMILVTTRSPNVADLVAT---------------LCGSPLAAKTIGRLLNMELTVILPALQLSYLYLPQELKRCFAFCCMFPKDYSFERDEIVDI*VAE
CGS_Chr6_nlr32	PIFGIGGVGKTTLAQFIYNDPFGNRRVWVCVSDLFDKKRVTKEIIESFNRFLLVLDDIWQEAIDEKGSMILVTTRFTTVADRVAT---------------LCGSPLAAKTTGRLLNMKLTVILPALQLSYLYLPQELKRCFAFCSMFPKDYSFE*DEIVDIWVAE
CGS_Chr6_nlr26	TIVGTGGIGKKLL*LNLFTMIIMI*GAWICVSHVFDKVRITKEILTSIDKFLLVLDDVWYDEKVGKGVKILVTTRMDIVANTLGCLESEDSWELFQKMCILNGSALAIKAVAGHLSFKLQLIMTILRLSYECLPEHSAMFFSFCGLFPKGYYF*AWHIGEYVDSS
CGS_Chr6_nlr25	TIVGTGGIGKKLL*LNLFYNDNYDLRAWICVSHVFDKVRITKEILTSIDKFLLVLDDVWYDEKGWKESRFLVTTRMDIVANTLGLLESEDSWELFQKMCI------------------------------------STMFFSFCGLFPKGYYFEPDVLVNMWIAH
CGS_Chr6_nlr24	LLLVLGGIGKTTLAQAIYNDEIFDLKIWVCVSHNF*QN*TN*GDHSMHSWFLLVLDDVWYDERVGQEAKILVTTRAELVAKNARF---------------LKGSALAIKVTGGHLSGKYNAIMTILRSSYESLPNYFSSVFQ*LQFIP*RLRIDPNRLIHMWAAQ
CGS_Chr6_nlr23	TIVGNGGIGKKLL*LNLFTMIIFDMRAWVCVSHVFDKVRITKRNPNNY**FLLVLDDVWYDEKVGK*SRFLVTTRMGIVANTLGCLESKDSWELFQKMCILNGSALAIKAVGGHLSSTSTMIMTILRLSYECLPEHFSNAFSFCGLFPKGYYFEPDMLVNMWIAH
CGS_Chr6_nlr20	SIFGMGGVGKTTIASSIFKNQAFACNAWITLSQSYEIEDLLRQISKQLMDYLIVLDDVWDKDV*LLGGRVLITTRKKDVAFLADHLPHTEAWHLFCKKAFCQGLPLAIVAIGSLLSYREFEIANILNLSLNDLPSYLRSCFLYCSLFPEDCRIKRKMLVELWIAE
CGS_Chr5_nlr18	AMVGTGGISKTKLAKEGVQRRASDKKIWLSVTQDVNEVNLLRTAIKSVGGFFLVLDDVWSERSWDAGSHLLITTRHDEVTQRMEA---------------CGGLPLAVKVMGGLLRRREKR---------------LKQCFLHCSLLPKNVVFYNVTVLACG*AN
CGS_Chr5_nlr16	PIYGIGGIGKTTLAHMVFDDSKYDFHA*VHVSQTFDLDKIVNTIISHVAYILIVLDNIWESDQFKSEVDVIVTTRTEEIAKRICT---------------CGGMPLAARALGYTLYSKAVD---------------LRMCFAYCAIFPKGGNITKYNLIHQWIAL
CGS_Chr4_nlr7	PIFGIGGVGKTTLA*YIYNDEHFRMRTWVCVSDLFDKKRIIEEIFKSITKFLLVLDDIWSITNREKGSMILVTTRLQNVANLVCTLDEDKFWNFFKDCAFLCGSPLAAKTLRRLLNMELTVILLALQLSYLYLPRELRRCFAFCSMFPKDYSFERDEIVDIWVAE
CGS_Chr4_nlr5	SIVGFGGLGETTLANQVYRKLKFECRAFVSISRNPDIRSILKSLLSQICNYIVIVDDIWSIPTWECKSRIITTTRKIDVAQS*ASLSSIDSKRLFLKRIFCGGLPLAIITTSSLLANKNKTRHKILSLSYFDLPQHLRTCLLFLTIFPEDFRIPRMHLIDRWIAE
CGS_Chr4_nlr18	PIVGIGGIGKTALAQFVYNDP-----------------------------YLLVLDDVWDDMNNYEGNVIIMTTRIWSVAKRIGTLEKEDSWMLFKQCAFLDGNPLEAENIGELLREHHTVIMPSLKRSYDQLPYH*KQCFLYCSIFPRSYQFHGEDMVRIWISQ
CGS_Chr2_nlr7	PIVGPGGIGKTTFAQHLYNHKFSKNKAWVCVSTNFDVVRLTQEILRWHMSFLLVLDDMWKCNSEAKGSVVIVTTRFPSIAQMIKT---------------LKGFPLAAKSVGRLLKNNLSQIMPALHSSYDYLPFY*KKCFSCCSLYPKDHWFNKLEITHFLEAL
CGS_Chr2_nlr37	SIVGFGGIGKNNSR*CSI*KDLFDCCAFVSVSQTPDLKKLFMDIIYQLDKYFIVMDDIWDISIWKVGYKIITTTRISEVAEKAGGLSLNNSRRLLYGRIFCAGVPLAIITMASLLACKARNMRKILSFSYYDLPPHLRTYLLYLSVFPEDYKIEKDRLIWMWVAE
CGS_Chr2_nlr35	PIVGMGGFGQDYFLCNSFYNEHFSLQRWCCVSDDFDIGNIARNICHSQEKYLIVLDDVWNRDADKRGSTILTTTRDAEVARVMTM---------------CVGSPLAAKAFGSMLSTKTSMFLPILKLSYDDLPPH*SNALHFCALFPKDYPINVERLIQHWMAH
CGS_Chr2_nlr18	SIWGMIGVGKTSFIRSVYESEMFEQCAWVTVSHPFNLHNFITSLAHELDSCLLVLDDVSSIEEWSTNTKIIVTTREASIAEHCSMLKEDAALALFKSKVFCDGHPLAITNIVGFLARKQKTISTGLEPSYDDFSYHLKL*LLYLSVFPKSHNIRRKRIVRRWAAE
CGS_Chr12_nlr30	SILGMGGSGKTTLASSIWRRHNFKCHAWVSVSQNYQIENLLSKILNQLDSYLIVLDNMWDKDSWLFGSRVIITT*IEGTALLAQGLSPDDSWKLFCKKAFCQNLPLAIGAIGSLLSCRGMDVSDVIHLSLNDLPNHLRNCFLYCGLFPEDSQIRRKWIIRMWIAE
CGS_Chr12_nlr24	SIVGFGGLGKTTLANSLLQELKFDCHFFVSVSLKPDINKILKSILPQLDKFLCVIDDVWEKSAWDLGSKIIVTTRNMVVAEHAGGL*PHETWSLLNMQVVCGGVPLAIITTACLLASKPRNMRKILSLSYNDLPFHLKTCLLSLSKYPEDELIRKDVLIWGWLAE
CGS_Chr12_nlr11	PLIGMGGVGKTALAKLVFNDK-----------------------------YLLVLDDISNDNVNWSGCMILITTRLSKKLHQN*R---------------CDGLPLAARTLGSLLFRKRHFILSVLKLSYDALPSDKNLFFSWLSTFPKDYDIFRELIIMYWMAM
CGS_Chr12_nlr1	PIVGMSGVGKTTLAQVIYNHAHFEHRAWVYVSEDFTIKRTLQEILHSFQGFFLVLDNMWEEMCQEHGSVLLVTTQS*RVAQFAATLPWESFWPLFQYHTFLDGLPLAAKVIGNLLRCRFSWILPYLRVSYQHLSPKQRQCLAYCSIFPRNYLFDKDRVVQMWLAH
CGS_Chr11_nlr77	AVVGTGGIGKTTLAKKVFNDEAFDKKIWLSMTQEVNEVELLRTALKSAGAFFLVLDDVWSERAWDAGSRVLLTTLHDGVARGMQALNPEDAWSLLKRQVSCDGLPLAVKVMGGLLRRRGRR---------------LK*CFLHYSLLPNNVVFFDNMVIGMWISE
CGS_Chr11_nlr34	SVVGFGGLGKTTLARVVSDMLNLTVSLFVPIG*KPNIKNVIKGILIDLNKYLIVVDDIWETSTWK-----------------------------------CGGVPLSITTIASLLIDKPMGTRKILSFSYYDMPSH*RLVCCI*AYIQEDHWIEKDSLIWKWIAE
CGS_Chr11_nlr23	AIVGMGGLGKTTLAQLVYNDPAFDLFGWVCVSEHFDVNNITRKILSSIAKVFLVLDDV*NEQSDYTRCDIIVTTRSEAVARLVQTLNPDDSWLLFKQTAFCQGLPLALKTLGSVLRFETNVVLPALELSYKHMPMHLKLCFVSLSLYLKDTYFDESIVVWLWKSL
CGS_Chr11_nlr142	SIVGFGGLGKNHSFPKQYMTNGI*LWGFCSVGRDPDMKKVLRDILIDFDYFLFVIDDIWDKKSWE--------------------LSRDDSEILLYSRIKCGGVPLAIITIASLLASKSGELEEYCLFSYYDLPSHLKACMLYLSLFREEYGIEKKIF*YGSG*L
CGS_Chr11_nlr118	SIAGFGGLGKTTLAKQVYQKIQFDCAAFVFVSQMPDMKRILLDLLSGLGAYLIVIDDIWSLSAWESGSRIITTTRILDIAALCCSLSESDSRRLFCKRIFCGGLPLAILHIASLLATKSNTEMNGVLLSFYDLPPHLKTCLLYLSIYPED*KISPKKLIRKWIAE
CGS_Chr1_nlr31	SIVGAAGLGKTTLAKMVYDTL-----------------------------YLIVIDDLWDKPSWECGSRIITTTRNFSVADQAGMLSAENSKILFLQRIFCDGVPIAILALASLLAGKIGDMRMTISVGYYRLPANLRACLLYLSIFPEDYEVR*DRLIWRWIAE
CGS_71800001109_nlr1	GIHGIPGSGKTTLAQYVCEYEHFDIVMWIHVSQNFWPGHHLEGDD*TGYKFLLVLDDVEHNKDISAGSKILATSRTRDAFIGFWVLDEHVFRELFLQYALLKGSPLAARTVGGQLRIRQDV---------------VRRCFAYCSIFFPEGIIWGRSKLINLWAA
CGS Nb NLRS with missing data
NIPPO_Chr6_nlr4	WIVGVAGLGKLLFKGGLQNSD----------------------------------------------------------------------------------------------------MKKVVALSYNYLPSHVKPCFLYLCIFPEDFDVQRKRLVHRWIAE
NIPPO_Chr4_nlr32	AVVGDGGVGKTALAQHALRHVRFDHVIWASVPHKYRNKDLLAEIWMSGPGYLLVLDDVCNDESDD----------------------------------------------------------------------------------------------------
CGS_Chr6_nlr4	WIVGVAGLGKLLFKGGLQNSD----------------------------------------------------------------------------------------------------MKKVVALSYNYLPSHVKPCFLYLCIFPEDFDVQRKRLVHRWIAE
CGS_Chr11_nlr82	CIAGGGSVGKTIIARRVYDHP----------------------------------------------------------------------------------------------------SRIMLMFCYNELPIKYKTCLQYLSIFPQGHSIRRTRLIRRWLAE
All Oryzeae NLRs - NB-ARC domains with stops included, missing data excluded
Oruf_Chr9_nlr9	AISGIGGVGKTTLARQVYNDEYFDVRIWISVSDDFNVKRLTKEFIEFALAFLLVLDDVWDDVYANQGSAILLTTRSQRVADLVNE---------------LKRCPLAAETLGRLLKPMLDRILPVLRLSYLYLPSYLRNCFLFCSMYPKNHQFDKDTLVNSWIAA
Oruf_Chr9_nlr7	GIRGAAGVGKTHILKKINNSF-----------------------------FLLLVDDLREILDPKIRQKVVFTTRSEHICGQMAVLEQDEAIYLFRQNVDLSGLPLALITTARAMSSRHHP---------------LKQCFLTCSMWPVDQNIRKDELVQCWMGL
Oruf_Chr9_nlr6	GICGPGGVGKTHLLKRINNNF-----------------------------FLLLVDDLWGGELEMLKQKVVITTRSPTICELMNVLEDDEARELFMEYNGLSGLPLALITTARAMSSRHHP---------------LKQCFLTCSMWPVDQNIRKDELVQCWMGL
Oruf_Chr9_nlr5	SIVAMGGMGKTTLARLVYNDAHFDIQAWVWVSEVFDEVRLTKAAIESVTAILLVFDDVWNEDTIKTGSHMIITTRNENVSTIVQALQKDDSWALFCKLSFSDGVPLVLKTLGAMLSLDTSLILPILKLSYYSLPAILKRCFTFLAAFPRGHKFDLEELVHMWCAL
Oruf_Chr9_nlr4	AIVGAVGVGKTTLAQKIYHDTNFRTRLWVHVSNDSRNLGIWRGESFLGTGLLLVIDNVWEENGWNVETVLLVTTRHECVVRTMGI---------------CSGLLVAVRTIGYHLRGKTLE---------------LKRCFLYCSLYPEGNVIEKQCIMQQWIAE
Oruf_Chr9_nlr3	AILGIGGIGKTTLAKKIYSDQSFNTKIWLSVTQDFNEVDLLRTAIVAAGGFLLVMDDIWNQKPWERGSRVLITTRNEGVAREMNA---------------CDGLPLAIKVVGGVLCKRNKT---------------LKQCFVYYSLFPKDEIIGPDKVVAMWTAE
Oruf_Chr9_nlr22	SIFGFGGLGKTTLAKAVYNKFGFDSGAFVPIGQHPDMKKVLRDILIDLDKCFIIIDDIWDKKSWECGSRVVATTRIFEVAAYVSDLSHEDSKKLLYTRIVCCGVPLAIITMASLLANKPMETRNILSLSYYDLPLHLKPCLLYLSIFPEDYYIEKNMLIWKWITE
Oruf_Chr9_nlr21	AVTGMGGIGKTTLAQRVYNHVFYPTTIWICVSRKFSEVELIQEIIRQARGLFLVLDDIWSADVWNRCGCVLVTTRHQDVARSIKALHTRSSLELLCKKARCDGLPLAIKLIGSLLARKGHNAWGALYMSYEDLPPHLKQCFLSLSLFPADYDLAIWDLRALWVAE
Oruf_Chr9_nlr20	AIFGLGGIGKTMLARKVHDDLAFSTVVWVNGSKSFTKKKLLRAILSSSGGFLLVLDDVWADQIHQQGSRILLTTQDEGVLRQIASLSFPDCWSLLCSSACCNKVPLAIKVLGGLLGTKNPR---------------LKLCFDYCLQLPEGFVIRPQIVTQLWIAE
Oruf_Chr9_nlr2	SICGMGGLGKTTVARVIYRNNQFDCCAWISVSQTYQAEDLLRRILEQLLNYLIFLDDMWSRDAWIKGGRVIITTRNEDVAILADELQWKEEWNLFCRKAFCKGLPLAIVAIGSLLSHKKKEVIAVLNLSFEYLPSNLKYCFLYCGLFPEDYLIKRKQIIRFWIAE
Oruf_Chr9_nlr17	SVVGLGGLGKTTLARAVHKRLQFECTAFVSVPSTPNIEKVFKDMLLELDKYFIVIDDIWDIPSWTAGSRIIATTRDFSIAEQIGILNPESSKKLFYGRIFCGNAPLAIVTIASVLVAANKMMRKILSLGYYRLPSHLRTCLLYISIFPEGYNIERFRLIRMWIAE
Oruf_Chr9_nlr16	SVVGGGGLGKTTLARAVCNTGQFDCTAFDSVSSAPDMKKAFKDMLLELDKYLIVIDDIWDIASWSDGSTIIATTRDFDIAEQIGSLPPKSSKKLFYGRIFCGDVPLAIITIASVLARTRNMMRKILSLSYHNLPSHLRTCLLYLSIFPEDYEIERSRLIRMWISE
Oruf_Chr9_nlr15	TIVGDGGIGKTALAHCSFNDQHFDLLVWICVSDGFDDKKLIKRLAWAIAE---------------PGSMVLVTTRSMKVAEHISSLPNEINWHLFSMHAFLNGSPLGAKIVGCLLNLKLDAIWPALHLSYQYLPFHLKRCFSFCSMYPKSHEFDAETLVDSWVAV
Oruf_Chr9_nlr14	AVWGMGGLGKSTLVNNVYKKENFNYRAWLSISQSCRVLDIWRNMLKELCGYLIILDDVWLATDFLLGSRVIITTRIEEVASIAENLDNHDAWLLFCRKAFCDGLPLALVAIGSLLSFKSKNVEKILNLSYKHLPNHLKYCFLYCAMFPEDYLIHRKRLIRLWISE
Oruf_Chr9_nlr13	AVWGMGGLGKSTLVNDIYKNENFNCHAWLCISQSSKMHDIWQNMLKELCGYLIILDDVWLAADLLLGSRVIITTRIEEVASIAEDLNNHDAWLLFCRKAFCGGLPLALVTIGSLLSLKPRNVEKILNLSYKHLPNYLKNCFLYCAMFPEDYIIQRKRLIRLWIAE
Oruf_Chr9_nlr12	SVWGMGGMGKSSVARSVYNDPGFDCRAWVTVPHPLDSAGEFKRRLVAQLEYLIVVDDVRSLEEWEGGGRVIVTTRQVDVAQRCVR---------------CRGLPLAIATIGGLLANRPKTINRVITSSYDGLPYHLKSCFLYLSIFPENHEIRYTRLVRRWIAE
Oruf_Chr9_nlr11	SVWGMGGMGKSSLVRMVYNDPAFDCDAWVTVPHPLDSADEFVRRLRRHLAYVIIVDDLHSREEWEKGSRVVVTTRREDVARHCAGLGREESKDLFCQKVPCRGLPLAISTIGGLLANRPKTITKVIVSSYDGLPYYLKSIFLYLSIFPENHEIRCTRLLRRWMAE
Oruf_Chr9_nlr10	PIVGSGGVGKTTLAILVFNERHFDLLIWICVSDGFDEKKLMKRLAWSVAEVLLVLDDVQTDACRESGSMVLVTTRYHRVAERVGT---------------LDGSSLGIKIIGRLLSLKLDAIFTALQLSYQYLPFHLKRCFSFCSLYPRGYEFDAETLVDSWVAV
Oruf_Chr9_nlr1	SICGMGGLGKTTLARAIYKKNNFDCFSWITISQNYKVEDLFRRILKQLLDYLIFLDDMWSQDAWIKGSRVVITTRNEDVASIANNLPWGDAWDLFCRKAFCEGLPLAIVAIGSLLSYKKIDVTSILNLSFDYLPANLKNCFLYCSMFPEDHEIRRKQIIRLWIAE
Oruf_Chr8_nlr9	SIVGFGGLGKTTLANQVYHALQFLCSAFISVSRKPNLEKVLRKIAQGVTLYFIVIDDLWGTEEWKCGSRIITTTRNAAVASFSCCLNFADSKRLFLKRAFCGGLPLAINTISSLLVDQHAKMTKILSLSYLDLPHHLRTCLLYLSVFPEDYVIDKQQLINRWIAE
Oruf_Chr8_nlr8	SIVGCGGLGKTTLANQVFKEIQFDCSAFVSVSRNPDIKKILRDMLKEVNSYLVVIDDVWATEAWECDSRIITTTRNTAVASKCSYLSFVDSKRLFFKRAFCGGLPLAVITISSLLADQYAKMRRILSFSYYDLPYHVRTCLLYLSLFPEDHKINKQRLINRWIAE
Oruf_Chr8_nlr55	SVVGIGGLGKTTLVKAVYEKLGFDCGAFVPVGQNPDMKKALRDIIIDLDKCFIVIDDMWDKKSWGHRSRVVGTTRVFEVATYVGDLSRNDSEKLLYTRIVCGGVPLAIITIASLLANKPQETRRILSLSYYDLPLHLKPCLLYLSIFPEDYYIEKNLLIWKWIAE
Oruf_Chr8_nlr54	SIFGFGGLGKTTLAKAVYDKLSFDSGAFIPVGQNPNIRKVFRDILMDLDKCFVVIDDIWDKDSWRHESRVVTTTRIYEVATQVGELSHDESKKLLYTRIICGGVPLAIIIIASLLANKPRETRRILSLSYYDLPLHLKPCLLYLSIFPEDYYIEKNLLIWKWIAE
Oruf_Chr8_nlr53	SVVGFGGLGKTTLAKAVYDKLDFDCGVFVPVGRVPDIQKVLRDILIDFGFCFIVIDDIWDKKSWECGSRVVATTRISEVATHVGDLSRDDCEKLLYARIVCRGVPLAIITIASLLASKPMETRRILSFSYYDLPSHLKPCILYISIFPEDYEINKNLLIWKWIAE
Oruf_Chr8_nlr52	NLTGKSGIGKTTLASYLYRRSHFACTAWVHVPRKFRFADLLHDVIRQANAYLVVLDDVRSREEWA--------------------LRPEQAAELFRRRVYGSNLPLNIVMLAGLLRSKKEDMDKILTVCMDDLPTHLKPCFLYFAGFTAQTPICAGKLVRLWVAE
Oruf_Chr8_nlr51	AVCGMGGVGKTTLVASVYKEVHFDCDAWVTVSQRFTMEDLLMKILRKLNLYLIVLDDVWDETLWDAGSRVVITTRKSGVAMAAAP---------------CRGLPLAIVAVGKLLRHKDRTASRILNLSIDDLPYKLKKCFLSCSIYPEDFLIKRKILIRSWVAQ
Oruf_Chr8_nlr50	PIVGFGGLGKTTLAKEVYQKIQFNTTEFVSVSQRPDVTRFLKGIQSKLPIYLFVVDDLWDAPTWNMGCRIIVTTRSEDVARWVCCLSDENSRWLFFNRIFCSGLPLAIITIASLLANQPAPMRQILHLSYKDLPRHLRTCFLYLGIYPEDFTIKKDDLIRQWLAE
Oruf_Chr8_nlr5	SIVGFGGLGKTTLAKAVYDKLDFDCGAFVSVGRNPDMEKVLRDILIDLDKCFIVVDDIWDKKSWECGSIVVATTRISEVAMHVGHLSLDDSKKLLYARLACHSVPLAITTIASLLVNKPEETRRILSFSYYDLPSHLKACLLYLSIFSEDVEIDKNILIWKWIAE
Oruf_Chr8_nlr49	PIVGLGGIGKTALAKLVYNDMMFEKNLWACVSNVFDLKKILDDIIQSDTGYLLVLDDIWSDNVNDRGSVVVVTTHNMNVASVVKTLSFDECMQVFIRYAFCHGVPLAAKTLGSVLFGKQDVILPALKLSYDALPPHLKACFSCLSVFPKDYVILRELLIMFWMAL
Oruf_Chr8_nlr47	SILGSNGIGKTTLARRVYDEGQFHRRAWVASWACEDSASLLKEIVRQLTSYLIVIDDLKKVKVWSKGSRVIVTTSILSIATTCAYLQKDDSENLFWNEVFCDGLPLALVSAAKYLNCKRHAIKRVLAECYDSLPDHHRMCLLSISMFPRGHRIRRKSLLRRWLAE
Oruf_Chr8_nlr46	GIVGTGGIGKTTMAQKIYNDHIFSKRAWICVSQDYSDVNLLREVLRNFAVFFLVLDDVWKHEVWTSTGIVVITTRHDTVAREIGV---------------CGGLPLAIKVIARVLSTKEKSLRGALYLSYEELPRHLKRCFLYCALHPEDWFILRDDLIGYWIAE
Oruf_Chr8_nlr45	ALLGMGGLGKTALAANIYRRAKFECHAWVSISQTYSRQGVLRNLIGKLFKYLIVLDDVWSTEAFTTGSRLVITTRDSEVAGLASKLPSDKAMELFCKKAFCKGLPLAIVSVGSLLFVREKTVRNVLLLSFIYLPSYLKSCFLYCSLFPEDYPLKRKELVRLWWQK
Oruf_Chr8_nlr44	YVVGDSGVGKTILVNSVCSKP----------------------------------------------------------------LNQTDCRKLFHMRLHTGGSPLAVILLAGLMHNKEYPLNRILSLSFDDLHHELKLCFLYFTAFPVSYKVYQNVLVNLWVSE
Oruf_Chr8_nlr43	PIVGAGGVGKTTLARLVYHDPKFDIMLWIYVSANFDEVKLTQGILEQIPEFLLVLDDMWEESEGRKGNVLLVTTRKLSVARITSNMKKDDFWLFFKRCIFLNGNPLAAKSVGTLLRRNINEIIPALKLSYNQLPYRLQLLFSYCAMFPKGYNFDKGQLIRTWIAL
Oruf_Chr8_nlr42	GILGMGGIGKTTLAQKIYNDRFHHVLIWLSISESISETDLLKEAIEKAGG---------------ADAHVLVTTRSRDVLSQMNA---------------CDGLPLAIKAVAGVLSSKATKIQGPLYLSYNDLSPQLKSCFLWCALMPQNFHIHRDVTYFWIAEG
Oruf_Chr8_nlr41	SIVGIGGLGKTTIANLIFEELQFDCSAFVSVSRNPVWILWVPHTHTAWLSYLIVIDDLWNIESWKTGSRIITTTRINEVAESCCFLHFVDSKRLFLKRIFCDGLPLATIAISSLLATKAPTMIRILSLSYFDLPHNLRTCLLYLCTFPEDYIIHKKRLVRRWIAE
Oruf_Chr8_nlr40	SIYGFGGLGKTTLANEVRRKIQFGCAALVSVSQKPDFKKILWGILSRITPYFIIIDDIWSASAWDNGSRVITTTRIESVAKACCSLSELHSRMLLFKRVFCTGLPLAIVSIASLLASRSNTMKTILSLSYNDLPHYLKPCLLYLSIFPEDYDIERGSLVRRWIAE
Oruf_Chr8_nlr4	SIVGFGGLGKTTLAKAVYDKLDFDCGAFVPVGRNPDMKKVLRDILIDLDKSIVIIDDIWDKKSWECGSRVVVTTRISEVATHAGCLSRDDSEKLLYTRIACDGVPLAIITIASLLANKPEETRKILSFSYYDLPSYLKACLLYLSIFQEDVEIDKNLLIWKWIAE
Oruf_Chr8_nlr37	SIVGFGGLGKTTLACQVYQMIQFDCTAFVSVSRNPNINKILRDILSEVLYYFIVIDDIWSKSAWQNASRIMTTTRIQDVAQSCCFLGSDDSRKLFLKRIFCSGLPLAIINIASLLSTKPVTVKRILFLSYYDLPHQLKLCLLHISVFPEDHVIKRERLIWRWIAE
Oruf_Chr8_nlr36	SIVGSGGIGKTTLANQVYQKVRFSWTVFVSVSRSPNIIRILSDILSNIIKYFVLIDDVWSKQAWKNASRIMMTTRIQDVAKSCSFLGVDDSKRLFLKRIFCGGLPLAIVNIASLLATKPATVKRILFLSYYDLPDYLKVCLLDLSRYPEDFLIKCEHMIWRWIAE
Oruf_Chr8_nlr35	SIVGFGGLGKTTLANQVYQHIQFDRTAFVSVSRNPNVNKILANILIGILEYFIVIDDIWDKAAWRSASRIITTTRINDVAIACHFLSSENSEALFFRRIFCDGLPLAIVSIASLLSCKPVTVKRILFLSYSDLPHHLKSCLLYLSIFPEDHTITRDFLISRWIAE
Oruf_Chr8_nlr33	SVWGMGGLGKTTLVQDIYQSQTFVMRACLTVLRPFNCPQHIKSLAKQFGNYLVVLDDLWNTKEWDAGSCVIVTTREESIAKHCSKLENDQARDLFTKKVSCGGLPLAIVTIGGFLASQPKSIKTVLLKSYDGLPFHLKSCFLYLSIFPEDYKVNRKRLMQRWTAE
Oruf_Chr8_nlr31	PVIGIGGSGKTTLAKMVYNDTHFQLKMWHCVSENFEAVPLLKSIVELATNFLLVLDDVWNEDENKHGSVVVVTTRSQQVASIMGTLNDDDSWELFSKKAFCRGLPLALNAMGGLMSSKQQLILSMLKLSYRHLPSEMKQCFAFCSIFPRNHEMDKEVLIQLWMAN
Oruf_Chr8_nlr30	PVVGIGGSGKTTLAKMVYNDTHFQLKMWHCVSEKFEAVPLLKSIVELATNFLLVLDNVWNEDDKKHGSVIVVTTRSQRVASIMGTLNDDDSWELFSKKALCSGLPLALKTMSGLMSSKQLVVLDILNLSYRHLPSEMKQCFAFCAVFPKGCDMEKDKLIQLWIAN
Oruf_Chr8_nlr3	TVWGMGGSGKTTLANSIYEDEQFDCHIWITVSQKFNASDIMRKMVRHMLQILLVLDDVWSTDVWMNGNKVVITTRIKDVASLASELNDADSWCLFCRWAFCDGLPLAIVVVGNMLSFKKQDVMKILKLSYKNLPSHLKNAFVFCSIFPEDYMITKKRLVRLWVAE
Oruf_Chr8_nlr29	SIVGMGGLGKTTLAKMVYNDTRFELPMWLCVSDDFNVVSLVRSIIELATRYLLVLDDVWNEEEHKPGSVVLVTTRSQRVASIMGTLNHDDSWELFRKKAFCKGLPLALKTMGGLMSSKKRIILSILKLSYRHLPLEMKQCFAFCAIFPKDYQMERDKLVQLWIAN
Oruf_Chr8_nlr28	PIVGMGGLGKTTLAKLIYNDPHFQLKMWHCVSEHFEVGSLLKSIVELATNFLLVLDDVWNDEENKAGSVIVVTTRSQRVASIMGTLNEDDSWEVFSKRAFCRGVPLALKTMGGLMSSKQSVVMDILKLSYRHLSPEMKQCFAFCAIFPQDYEMVKDELIQLWMAN
Oruf_Chr8_nlr27	VVVGMGGLGKTTLAKMVYNDPHFQLKMWHCVSENFEPISIVKSIIELATNFLLVLDDVWNEDDNKPGSIIVITTRNRRVASIMETLSEDESWELFSKRAFCKGLPLALKTMGGLMSSKHQVILSILKLSYKHLPSEMKQCFTFCAIFCKDYEMEKDMLIQLWIAN
Oruf_Chr8_nlr26	SVWGMGGIGKTTLVKSIYQSSGFERRAWVTVLRPFQPTELLRSLAQRLVKYLVVLDDLSTTAESDNGSRIILTTRFKHVAEHCSKLTDRDALELFLTKVNCDQHPLAVATVAGFLSARPRNLEMILKSSYDGLTYHLKSCFLYLSIFPKDHDIRYRRLLRRWTAE
Oruf_Chr8_nlr24	ALVGMPGVGKTSLARYVYEDNHFNCHAWMTVEESCATKQLLLGMISRLYEYVIVFDDISRRGQLKNYGRVIVTSRNREVIESCDHLTSPDDWNLFCYKAFCAGLPLAIDVLSALLAKKDHS---------------HKNCLLYFSMFPKSSTVSHNTLVRLWIAE
Oruf_Chr8_nlr23	SIIGSAGVGKTTLARSVYNDKRFRCHAWITIGAPIPMVDRLKSIMVQIFVFLVVLDDIWNSDTWDQGSRIIVSTRAQEIGRDCRLLNEDDAWLLFCNKAFCHGVPLLVVTIGGLMSMKEQTLPSILWFAYSDLPHHLKCCLLYFIMFPRKYSIKRMTLIRLWMAE
Oruf_Chr8_nlr22	AIVGFGGSGKTTLAKAVFRSTFRSCRAWVDRAKEKNAGEIFRSLLQQFGYYLIVIDDIGNGQWNSNGSRIIVTTTIKSEANTCCG---------------CDGHPLSLVCVANYLGGLNEP---------------VRACLLYLSIFPNDVPLEKKVIIRRWIAE
Oruf_Chr8_nlr21	IIVGPGGLGKTTLANQVYHHLEFDCSAFVSVGQNPDVLRILGNILSGLTHYLVLLDDIWNARDWDLGSRIITTTRIVNVARSCCSLSDLDSQRLFFRRIFCRGLPFAILTLASILADVPMLMNRILSLSFHDLPNHLKTCLLYLSIFPEDYVIEREQLVWRWIAE
Oruf_Chr8_nlr20	SVVGFGGLGKTTLAYQVYQELKFDCSAFLSVSRNPNMMRILRTILSEVAQYLIVIDDIWKVEIWNQCSKIITTTRINDVARSCCSLNMVHSRHLFHRRLFCDGLPLAIIAISGLLVNKPMTMISILSLSYYDLPPHLKTCLLHLSIFPEDYLIEKDDLILRWVAE
Oruf_Chr8_nlr2	YVVGMGGLGKTTLATAVYEKIGFPLNAFVPIGQNPNMKAILWNILHRFGLFFIVIDDIWDKPSWQYGSKILVTTRKSEVATIISDLSHDNSKELLYTRTGCAGVPLAIITIASLLASRSGLTKRILSFSYYDLPSHLKNCLLYLSMFPEDYKIDKNHLIWIWIAE
Oruf_Chr8_nlr19	SVVGFGGLGKTTLAYQVYQQLNFSCSVFVSVSRNPDMMRILRTILSEVTQYFVVIDDIWNVEIWNRCSKIITTTRISDVARSCCSLDTVHSRTLFHRRLFCDGLPLAIIAISGLLANKLRTMISILSLSYFDLPPHLKTCLLYLSIFPEDYVIRKNDLILRWIAE
Oruf_Chr8_nlr18	AIIGDGGIGKTTLAKLVFNNSHFDVLLWVYVSVHFDQNKIMQEMLDSFCGVLLVMDDMWEDSTKEMGNSVLVTTRKPSVATMIEALKKDDFWCLFKECVFLKGNPLAAKTVSKVLRRSFDVIMPALMISYKYLPAHLQSCFSYCAVFPKYHRYEKERLINMWIAQ
Oruf_Chr8_nlr17	PIYGFGGIGKTALAQLVFNDTGYDHRVWVYVSQVFDLKKIGNTIISQVSNTLIVLDDLWETNDFHGKIKVLVTTRNEDVAKKICT---------------CGGIALAAHALGFLLSGMDLV---------------LRLCFAYCAIFPKGHNIAKASLVHQWIAL
Oruf_Chr8_nlr16	AVCGMGGLGKSCLVYNVFKREHFDCSSWISVSQSCKMDDIFRNMLNQLLGYIIALDDIWRAPVLLKGSRLIITTRIDEVAAIAEDLSKYDAWILFCRKVFCEGLPLAIVALGSLLSLRDKTVEWILNLSYRHLPNHLQNCFLYCAMFPEDHLLRRKKLIRLWIAE
Oruf_Chr8_nlr15	SVWGMSGVGKSFLIRQFFNNY-----------------------------YLIVIDGLQSKEEWDVGNVVIIITNEESVANYCAT---------------CGGLPKVICAVAESLSMVGDI---------------LKPCILYLSIFPVNHTIRRRRLVRRWIAE
Oruf_Chr8_nlr13	AVVGMFGSGSTRVSEIYKRHKKYESYVWIELSQDVNVTKVFKDMMKQLFDFLVVFDELWTTHAWHSGSQVIVTTEIVHVAKGCTE---------------CRGLELAIGTVAKLLASKSPH---------------LKPCFLYLSIFPENSDINVEIIIDRWLAE
Oruf_Chr8_nlr12	SIVGFGGLGKTTLAKQVYDKIQFDCKAFVSVSQRPDIARLLRTIQSKFNIYLIVVDDLWKQEAWNNGSRVIVTTRVEDVACWACSLNSDDSKKLFFNRVFCGDLPLAIITIASLLACRPARMRQILNLSYKNLPLHLRTCLLYLGNYPEDYEIRRDDVVRQWIAE
Oruf_Chr8_nlr10	TFADFGSLRKSNLAIKIYSQLQFQCTFFLSLSRNLCREKILRMIHTNLGIYFIVIDDVRDAEAWKCGSRIVITTRNSAVASCCSHLSLKNSKMLFFKRAFCGGLPLAIMIMSSLLADQNEEMKSILSLSYYDLPHHLRACLLYLSIFPEDYEINKQRLINRWIAE
Oruf_Chr7_nlr9	PIVGISGVGKSALAKFIFNDG-----------------------------FLLVLDDVWDEICVIPGSVVLVTTQLYNVASFVGTLQSDDSWTILKRYAFLPGSPLAAKVIGATLRSKLEE---------------LRQCFVYCSIFPRNCVFEKDNLVHMWIAN
Oruf_Chr7_nlr8	PIVGIGGVGKTALAQLIFNEE--------------------------------------------PGSVILVTTRLYEVASFMGTLQSGDLWKLIKHYAFLHGLPLAAKIIGALLRGNVDE---------------LRQCFLFLSIFPRNYVFKKHKLSQMWIAS
Oruf_Chr7_nlr7	SIFGFGGLGKTTLAMTTYQSLPFQCQAFVTVSQSFDVKVLMRDILLQITQYLIVLDDIWSMNAWENGSRIVVTTRIRAVAHTCCFLTDCESRDLFFKRIFCGGTPLSIVSIAGLLASKPVHLKKILELSYNDLPYHLKTCFLYLSIYPEDHNIRRKTILRRWIAE
Oruf_Chr7_nlr6	SVVGAAGVGKTILAQEIYNDSSFVLRGWVFASHSCNSQGLDQDIAHSFETFFLVLDDVHDNMHQL--------------------LPFPDLMTIFEHHAFLHGLPLFAEAIGRLLRQKLDE---------------LINCLYYCSIFPSGYLFEKNMLIHMWIAS
Oruf_Chr7_nlr5	AIVGGSGTGKTTLAWKIHDDHAFGMIVWVSVFNDFDDIGLLSAIVTAAGGFLLVLDDVRGHQIEEHGSRILITTRDENVATKLNALSFQNCWSLLCCNACCKKIPMAVKIIGAVLRRKEQTLTGAIYLGYHDLPSHLKQCLLYLSLFPEGSTIRQQFVTQLWISE
Oruf_Chr7_nlr3	AIVGMAGVGKTSLAQHVCSEEQFDLNLWAWVSQEFDVIGMTAKIVEAITRCLLVLDDVWDDNPIHPGSTVVITTRSKMVAKMVTPLSDEHSWYMCRRRASCRGLPLAAEAAGTTMNTSVTRVLPALKVSYDHLPAPLKRCFAFCSLFPKSFVFDKDALVQLWTAQ
Oruf_Chr7_nlr25	PIIGPGGIGKTTLIQHIYNSQHFQIMVWTCVSQSFSVDKLIEEIKEKLPSFLFILDDIWKCESDDKGNIIIVTTRFLVVTETVKTIDDEAFWELFLAYVFLKGSPLAAKTVGKLLSNHLDRIMPALKLSYDYLPFHLQQCFSYCALFPEDYKFNNKELIRFWIGL
Oruf_Chr7_nlr24	CIVGFAGLGKTTLAMEVCRSLEFACQAMVPVSQVFDAGKDLGRLLKQIIKYLIVIDDVWSISAWECNSRIIVTTRIEHVARACRSLQFEDAKKLFINAVFCSGLPLAIFCIVRLLAGYRSPMRHIITLSYNHLPHHLRACMMYLSLFPEDYVVDKRRLLYRWIAE
Oruf_Chr7_nlr22	SIVGFGGLGKTTLAMEVCRNLEFPCQAMVSVSQAFDSRKDLSGLLKRMLQYLIVIDDVWTISSWECSSRIIVTTRIEHVARACSPLGSEDAKELFVNRVFCSGLPLAIVCIASLLGSYTSPMRQILTLSYNHLPHHLKACMMYLSTFPEDYAISRDRLVQKWMAE
Oruf_Chr7_nlr21	SIVGFGGLGKTTIANALLHELKFDCHFFALVSNKPDIRNILKSILHQLDNFLCVIDDIWEESAWDHGSKIITTTRKMAVAKCVGGLSYDDSYKLLSKRVFCGGLPLAIITIASLLASKPMQMRKILSLSYYDLPPHLKTCLLYLSKYPEDTIIRKDILIWSWIAE
Oruf_Chr7_nlr20	GIYGILGSGKTTLVQYVCESEYFDLVMWIHVTRNFSVKTVYQEMFDQAAS---------------GGSKILATSRNADALSDLGPWGGDEFFQLFMHYALIRRSPLAATTVGRQLREKPYL---------------LRMCVAYFSILPRGHELERDKLVALWVEE
Oruf_Chr7_nlr2	SICGMGGLGKTTLASSIYKKETFICRAWITVSQNHGVKNLLKKILVQLMSYLIVLDDVWSREAWPNGSRVVITTRIETVASLADALPKQEAWTLFCQKAFCQGLPLALVAIGSLLSYKEMDVASVLNLSYNDLPSYLKNCFLYCGLFPEDYRIERKRLIRLWIAE
Oruf_Chr7_nlr18	CIFGESGTGKTELLHEIYNDQ--------------------------------------------AGSALIVTTRSKEVASLFGALSKEECFMVFQEHADCGGNLLCMKALSGLLWHSKTAIVPALRLCYDLLPSHLKQCFKFCSLFPKDYVFVKHHIIQLWISQ
Oruf_Chr7_nlr16	SVVGFGGLGKTTLAKEVFGMLQFSYACFVSVGRKPDIKKVLKSILIEVNKYLVVLDDIWEISTWDCGSRVIATTRISQVAEEVGDLSDDNSKRLFNRRIFCGGVPLSIITIASLLVDKPLETRKILSFSFYDMPSYLKNCLLHLRIFPEDCLIEKESLIWKWIAE
Oruf_Chr7_nlr15	AVVGMGGIGKTTLAQRVFSSRGFPVRAWLCISREYSETDTVKEAIRCCGGVFLVLDDVWDAGVWTGRVRVLITTRDQRVAARAGA---------------CGFLPLTIKVIGGLLMTKRRSFKGAILLSYEDLPPHLKQCFLYFSLFPADFVYYRCHICRQWVAE
Oruf_Chr7_nlr14	AIVGCGGLGKTTLANQVYLEVQFDCSAFVTVSQNPDVKHVLAKILSDVSGYFLVIDDIWDAQTWRQGSRIVTITRINEIAKSCCCLCATDSKRLFFRRIFCGGLPLAIISISSLLATKPKSMAWVLSLSYFDLPHHLKTCLMYLSIFPEDYVIKKERLIGRWISE
Oruf_Chr7_nlr13	AIIGTIGVGKTTLARKVYHKA-----------------------------FLLVIDDVWGENVWDPGSRVLVTTRDERVARRMGALNEDDGWWLLRTRAFCNGLPMAIRRIGCHLRDVDHKIRSTINMSYLELPYYLKRCFLYCALYPEGSVIERQCITQQWIAE
Oruf_Chr7_nlr12	SVFGKSGVGKTTLVRKIFKEIQFDIPAMECFAPYLSATNILQQIVQQLTT--------------------------------------------------TGGLPLAIALLSGLMKTKESTIDDMLSICFDDLPHELKCCFLYLAAFPANVTIEARNLVSMWVAE
Oruf_Chr7_nlr11	PIVGINGVGKTTVAQAVFNNTCFDLRAWVYVSDNISGKQIVQRIIMSLEP---------------PQSMVLVTTQKYSIANLVGTLGQTDFRYLFEHLVFFHGLPLAAKTVAPLLRANRNM---------------LRQCLLFCSLFPRNYVFEKERVVQMWVAH
Oruf_Chr7_nlr10	PIVGISGVGKSALAKFIFNDEFGDQSAWVYITDNISQVDLVKKIIYSFDPFLLVLDDVWDEICVIPGSVILVTTQLYSVANFVGTLQTDDSWTLLKSYAFIPGLPQLIKVIGATLRSKLEEVISSLGSCYSVLPGHLRQCFVYCAIFPRNFVFAKDKLVQMWIAN
Oruf_Chr6_nlr9	FVVGMGGLGKTSLVKKVYHSINFSCRAWVTVSQSFVRTELLRGLIKQLLGYFVVLDDMWSIDALNGGSRIIVTTRDASIIQNCAY---------------CGGLPLALVAIGAVLRTKCIEMTRVITLSYTHLPSHLKPCFLYLSIFPEDFPIKRRCMVNRWIAE
Oruf_Chr6_nlr8	CVVGMGGLGKTALSRKIFESKNFPCNAWITVSQSFNRIELLKDMIRQFLGYFVVLDDLWSLDAWNKGSRIVVTTRDVGLAEKCTT---------------CGRLPLAILTIGAVLATKQVLLRRMVTLGYNHLPSHLKSCFLYLSIFPEDFEIKRSRLVDRWIAE
Oruf_Chr6_nlr7	CVVGMGGLGKTTIARKIYESKNFSRYAWITVSQLFVRVELLKDLITKLFGYFVVLDDVWSTDSWKKGSRVIVTTRDYGLAKECTS---------------CGYLPLAILTIGGVLATKEVRMRRIVTLSYNYLPSHLKQCFLYLSIFPEDFEINRNRLVNRWMAE
Oruf_Chr6_nlr6	CVVGMGGLGKTALSRKIFESENFPCNAWITVSQSFHRIELLKDMIRQLLGYFVVLDDLWFLHDWNMGSRIVITTRSVDLAEKCAT---------------CGRLPLAILTIGAVLATKHVSLRRMVTLGYNHLPSHLKPCFLYLSIFPEDFEIRRNRLVGRWIAE
Oruf_Chr6_nlr43	CVVGMGGLGKTTLVRKIFESKNFPHRAWIVVSQSFSMIEMLKDMISQLLGYFVVFDDLWNTDHWEKRSRVIVTTRLDGVANACTT---------------CGCLPLAIVTIGAMFANKPSSIRRVVTLSYGHLPSHLKPCYLYLSIFPEDIEIKRRHLVNRWVAE
Oruf_Chr6_nlr42	AIVGFGGLGKTTLARMVCGSPDFQCCPLFIISQTFNIRALFQHMVRELIQYIVILDDIWTVSAWEKGSRIIVTTRNADVANTCCSLSETTSRELFFKKIFCGGLPLAIVNIGSLLASKTNRVKQVLTLSYNDLPYHLKACFLYLSIFPENYVIKRGPLVRRWIAE
Oruf_Chr6_nlr41	AVVGFGGLGKTTLARMVCGSP-----------------------------YIVILDDIWSSSAWEKGSRIIVTTRNEDVANTCCCLSDAASRELFFKRIFCGGLPLAIVSIGSLLASKPNRTKQVLTLSYNDLPYHLKACFLYLSIFPENHVIKRGPLVRMWIAE
Oruf_Chr6_nlr40	AIVGFGGLGKTTLARMVCENPDFHCCPLFIVSQTFNIRTLFQYMIRELIQYIVIFDDIWTISAWEKGSRVIITTRNEDVANTCCSLSDAASRELFFKRIFCGGLPLAIVSIGSLVASKTNRAKQVLTLSYNDLPYHLKACFLYLSIFPENYVIRRGPLVRRWIAE
Oruf_Chr6_nlr4	CVVGMGGLGKTALLRKIFESENFPCIAWITVSQSFHRIELLKDMIRQLLGYFVILDDLWILHDWNKGSRIVITTRNVDLAEKCAT---------------CGRLPLAILTIGAVLATKHVSLRRMVTLGYNHLPSHLKPCFLYLSIFPEDFEIKRNRLVGRWIAE
Oruf_Chr6_nlr39	SIVGCAGLGKTTLAKQVYDKIEFEYKAFVSVSQRPNIKELLLNISTQVGKYIIVVDDIWSPEPWNHGSIIILTTRVKEVAISSSSLDGAHSKRLFYKRIFCDGIPLAIISISSFLADHESLMQSVLALSYYNLPHDIRSCLLYLSAFPEDCEIAKSSLVSRWIAE
Oruf_Chr6_nlr38	SIVGCAGLGKTTLAKQVYDKIEFECKAFVSVSQKPNIKELILNISNQVGNYIVVVDDIWNPEPWNPGSIIILTTRVKEVAMSSSSLDGAHSKRLFYKRIFCDGIPLAIISISSFLADRQSLMQSVLALSYYNLPHDLRSCLLYLSAFPEDCEIGKTRLVSRWIAE
Oruf_Chr6_nlr34	SVWGMGGIGKTALVANVYNAIDFDTCAWITVSQSYEADDLLRRTAQEFRKYVLVLDDVWNANVWFNIGRIILTSRNYDVALLAHELEKHHAWDLFCKEAFCNGLPIAIVCIGRLLSFQGSTMNIILKISLEDLPHNIKNCFLYCSMFPENYVMKRKSLVRLWVAE
Oruf_Chr6_nlr31	PIVGPGGIGKTTLAQYIYKEVYFDVTVWVCVTPNFNVYRLKEDIAKSIPQFLLVLDDMWNCGHEDKGNIILVTTHFLAVVEMVKTLDPQEFWELFKASVFLKGSPLAAKTVGRLLKNHLDLIMPALKLSYDYLPFHLQQCFTYCAMFPEDHKFASDEIIHLWIGL
Oruf_Chr6_nlr3	CVVGMGGLGKTTLARKAYENKNFSCCAWITVSQSFDRKEILKQMIRQLLGYFVVLDDLWTIDAWNRGSRIIITTRDAGLAGRCTS---------------CGYLPLAILTIGGILATKKIMMRRMVTLSYNHLPSHLKPCFLYLSIFPEDFEIQRGRLVDRWIAE
Oruf_Chr6_nlr29	TIVGTGGIGKTTLTQLIYNDKNYDMRAWICVSHVFDKVRITKEILTSIDKFLLVLDDVWYDEKVGKGVKILVTTRMDIVANTLGCLESEDSWELFRRCAF---------------------IMTILRLSYECLPEHLQQCFSFCGLFPKGYYFEPGILVNMWIAH
Oruf_Chr6_nlr28	TIVGTGGIGKTTLAQLIYNDKNYDLRAWICVSHVFDKVRITKEILTSIDKFLLVLDDVWYDEKVGKGVKILVTTRMDIVANTLGCLESEDSWELFRRCAFLNGSALAIKAVGGHLSSNFNNIMTILRLSYECLPEHLQQCFSFCGLFPKGYYFEPDVLVNMWIAH
Oruf_Chr6_nlr27	SIVGVGGIGKTTLAQAIYNDEIFDLKIWVCVSHNFDKTRLTKEIIACTAGFLLVLDDVWYDERVGTGSKILVTTRAELVAKMLDSLGKDDSRMLFRKCAFLKGSALAIKVTGGHLSGKYNAIMTILRSSYESLPNYLQQCFTYCSLFPKGYRIDPNRLVHMWAAQ
Oruf_Chr6_nlr26	TIVGSGGIGKTALAQLIYNDRGFDLRTWIYVSNIFNKVKITKEILKSIDRFLLVLDDVWYDEKIG--------------------LKEAKFLLLLEQILF---------------------IMQILRLSYECLPGHLQQCFTFCSLFPKGYSLEPDLLVNMWIAH
Oruf_Chr6_nlr25	PIVGLGGIGKTALAQLIYNDVTFQKKLWVCVSNVFDLKKILDDIMQSGTGYLLVLDDMWNDKVNESGSVIIVTTRNMSVASIVKTLTDDKCMQVFMHYAFCCGIPLAAKTLGSLLCTSHDVLIPALKLSYDALPPHLRACFSCLSIFPKDHQLFYSTTVMLWMAL
Oruf_Chr6_nlr23	FVSGEQLSGKTTLMNQVYKDIHFKIRSKVDMSKTRCLSDLLRAVLKHEERYLMVMDDVDDTSSLH-----------------------------------CRGNPWNIRAVGALLGANRVD---------------YCLAFPERSEIPENSLIPARKLVRLWTAE
Oruf_Chr6_nlr22	PIVGSGGIGKTTLTQHIYKEVHFDVKVWVCVSLNFNVYRLKEEIAKLMPEFLLVLDDMWNCGNEDTGNIILVTTRFLAVAEMVKTLESEVFWELFQACVFLKGSPLAAKTVGRLLRNHLDLIMPALKLSYDYLPFHLQHCFTYCALFPEDYRFESDEMIHLWIGL
Oruf_Chr6_nlr21	PIVGPGGIGKTTLTQHIYKEVHFDVKVWVCVSLNFNLYRLKEEISKWIPKLLLVLDDMWKCDNEDKGNIILVTTRFPVVAEMVKTLEPEEFWELFQACVFLKGSPLAAKTVGRLLRNHLDLIMPALKLSYDYLSFHLQQCFTYCALFPEDYKFDSEEMIHLWIGQ
Oruf_Chr6_nlr20	PIVGPGGIGKTTLTQQIYKEVHFDVNIWVCVSLNFNVYRLKEEIAKSIPKFLLVLDDIWNLVYEDKGNIIVVTTRFPAVAEMVKTLEPKMFWELFKAYAFLKGSPLAAKTVGRLLRKHLDIIMPALKLSYDYLPFHLQQCFTYCALFPEDYIFDSEQLIHLWIGL
Oruf_Chr6_nlr2	PIVGPGGIGKTALARCIYEEVHFDVKVWVCVSLIFNVYRLKEDISKSIPEFFLVLDDMWNCGNEDKGNIILVTTRFPMVAEMIKTLEPEEFWKLFKACVGLKRSPLAAKTVGRLLRNHLDLIMPALKLSYDYLPSHLQPCFAYCGLFPVDYRFECEELIHLWIGL
Oruf_Chr6_nlr19	PITGPGGIGKTALTQQIYKAVLFDVNVWVCISLNFNAYRLKQEIADSIPKILLVLDDMWNCSNEDKGNVILVTTRFPAVAEIVQKLEFEELWELFQAYVFLKGSPLAAKTVGRLLRNHLDFIMPALKLSYDYLPFHLQQCFIYCALFPEDYKFDSDELIHLWIGL
Oruf_Chr6_nlr18	PIVGIGGVGKTALAQSVYNHQSFQVRAWACVSDTLDVRRVIADLIDSIDGFLIVLDDVWVSSHWESGSMVLVTTRQRKIAKAMGT---------------LYGNPLAAKTMGRFLSENHEEVMPVLLLSYQHLPLSLQRCFTYCAIFPRGYKFTEQELIFAWMAQ
Oruf_Chr6_nlr17	CILGSAGVGKTTLAEQVYRQLQFECRALVRVSRRPDMRNLITTILSQVHPYLIVIDELCEAETWNNCSRIMTTTEIKEVALNCRR---------------CGGLPLSIISIAGLLASLPQELKESINLSYNGLPHHLKTCLLYLSFYPEGFISCTSDLLKQWVSE
Oruf_Chr6_nlr16	SIVGFSGSGKTALAAKLYNQE-----------------------------YLIVIDDIRAEDHWSVSSRIVVTTTIHSVATACSLLSEDCSKQLFDEKACCDGQPLALVRFGEYLRTNDWP---------------LKVCFLYFCMFPFDHPISRKSLLCRWLAE
Oruf_Chr6_nlr15	PIYGLGGLGKTTLAQMAFSDCAFEMLAWVYVSEKFDLNAISLSIKQQCNSCLIVLDDLWEENNFKKGSKVIVTTRSKKVADRMNKLPNEDCWTLFRKKARCQGLPLAVKSLGYFLGRMRPTVIANLKLSYYSMPCSLRLCFAYLSVFPKGSHIQKSSLIQQWIAL
Oruf_Chr6_nlr14	SIIGVGGIGKTSLAQLAFRDESFGLRIWVCVSDIYDEITLARDILESVTGFFLVLDDVWYDENRTGGSKILVTTRTNKASELLRALNRDDYWMLFKSCAFLNGLPLAAKVIGRLLNVDLDSVMKVLRLSYQHLPIHLQLCFSFCSLFPKNWRFDPRRLTDMWISQ
Oruf_Chr6_nlr13	SIVGSGGMGKTTLSRAVYDSVKFQCSAFVPVGQNQDLKRVFMDVLNDLDKYIIVIDDIWKFDAWDCGSRVIITTRISEIAEEVGHLSDVDSRRLLHRRILCEGVPLAIVTTSSLLESKPRETMKILSLSFYHLPYHLRTCLLYLSAFPEDYLIGKQTLIWRWIGE
Oruf_Chr6_nlr12	SVWGMGGIGKTALVANVYNAVDFDTCAWITVSQSYDADDLLRTTVQKFRKYVLVLDDVWSTNVWFIIGRIILTSRNYDVALLAPKLVKSHAWDLFCKEAFCHGLPIAIVCIGRLLSFQAIS--------------------------------------------
Oruf_Chr6_nlr11	TIVGHGGFGKTTLAQLIYNEKCFDICIWVSVSSHFDAPSITKSIIEAVSKFLLILDNVWNDNDMNTGSIILLTTRMKSVGDMAGYLLEKDILMLFNKHAFISGCPLAAKVIGAHLRDNISYVMKVLRLSYHHLPANLQLCFRYCSIFPQGYRFGKKELVEMWLGS
Oruf_Chr6_nlr1	WIVGAGGLGKTTLAKKVYESSMFPCCAWITVSQSFDVMDLLKDMIKQLLGYFLVLDDLWSTKAWDEGSRLVVTTRNRDLAEGSSS---------------CGGLPLAIITIGGLLAAKDVKMRQVLALSYKYLPSHLKPCFLYLSIFPEDFEIQRKRLVYRWIAE
Oruf_Chr5_nlr9	PIVGMGGVGKTTLTQLVYNDVHFQLRMWLCVSENFDEAKLTKETIESVASFLLVLDDVWNEDPDRKGSKIMVTTRNENVGKLMGGLSYNDCWHLFRSYAFLKGLPLAARALGSLLCAKDNEILPALRLSYNHLPPILKRCFAFCSVFHKDYVFEKDILVQIWMAV
Oruf_Chr5_nlr8	PIVGMGGLGKTTLTQLVYNDPYFQLRVWLCVSEHFDEMKLTKETIESVASFLLVLDDVWNEDPEKNGSRIVVTTRNKNVGKLMGGLSENDCWNLFRSYAFLKGLPLAAKAIGSLLCTKDTEILPALRLSYNHLPAILKRCFAFCSVFHKDYVFGKESLVQIWMAL
Oruf_Chr5_nlr7	SVVGFGGSGKTTLVKAVYDDP-----------------------------YLIIIDDIGMDQWNITSSRIILTTTIQSVANMCSH---------------CDGLPLALVSVSDYLKSSNEP---------------PLSCLLYLGIFPNNRPLKKKVVIRRWLAE
Oruf_Chr5_nlr6	SVVGFGGLGKTTLARAVYDSP-----------------------------YLIVMDDINMEQWSITSSRIILTTTIQSVANMCSH---------------CDGLPLALVSVSDYLKSSSEP---------------ALSCLLYLGIFPNNRPLKKKVVIRRWLAE
Oruf_Chr5_nlr5	AILGLGGIGKTTLARVLCHDHAFDLIMWVCPAGNYSKLDLAKQILQSAELFLLILDNVWNKDEDEAGSKIVVTTRKRIVADLLNALEFTDVWLLFKKFAFLKGLPLAAKVVGGMLKRKPSLVSSTLELCYQNLQEHLQPCFAICSIFPKNWRFKRDKLIKIWMAL
Oruf_Chr5_nlr3	SVVGLGGSGKTTLAKHICHVNFKERIFWVHVSREFDVQKLIGKLYETIVGFLLVLDDAWHTDGYEIGSRILLTTRDRKVAEVVKS---------------CGGVPLAIRTIAGVLCEKREIVFASLKLSYIHLADKLKQCFTFCSIFPKGYVINKDRLVAQWIAH
Oruf_Chr5_nlr2	PIVSIGGVGKTTLAQFIYNDPHFGKRIWVCISDLFNKKRITKEIIESITRFLLVLDDMWPNAKDEEGSMILVTTRSPDVANLVAS---------------LCGSPLAAKTIGRLLNMELTVILPALQLSYLHLPQELKSCFAFCSMFPKGYSFERDEIVGMWVAQ
Oruf_Chr5_nlr18	AITGVGGIGKTTLATMVFNDSHFKEKIWLSVNQDVNEIDLLKHAIEQFGGFLLVMDDVWSDNVWNSGSRVLLTTRNEGVARGMRA---------------CDGLPLAIKVIGGLLRQRNNTLNRAIILSYEELPPHLKQCFLYCSLFPKDEVIRRGDIVQMWMAE
Oruf_Chr5_nlr17	SVVGFGGLGKTTLAKAVYDHFHFECGAFVPVGRNPDMKKVFRDILIDLDKCFIVIDDIWDKESWKCGSRLVITTRISEVATHAGE---------------CGGVPLAIITIASLLASKPGETRRILSFSYYDLSSHLKACLLYLCVFPEDHVIEKNSLIWKWIAE
Oruf_Chr5_nlr15	AVVGTGGIGKTTLAKKVFNDEAFDKKIWLSVTQDVNEVELLRMAIRSVSVFFLVLDDVWSDRAWSAGSRVLVTTRHDAVARGMQALCPPDAWSLLKKQVRCGGLPLAVKVMGGLLCQKERR---------------LKQCFLHYSLLPKNVDFFIDTVTSMWISE
Oruf_Chr5_nlr13	SIVGPGGMGKSTLAQYVYNDKHFDVTMWVCISRKLDVHRHTREIIESATKVLLVLDDIWFDKSQDGATKVLVTSRSKTLPPALFSMKDTEFQALFKHHAFLGRSPLAAKVVGSNLKRVMNI---------------LQRCFLYCSLFPKGYKYIIDELVHLWVAE
Oruf_Chr5_nlr12	AIVGHGGMGKTTVAQFVYNDEQFDIKAWVCVWDRSDAAEITREILQSIGSFLLVLDDVWNDEGKTRGSKILVTTRMKLVARYLNS---------------AKGSPLVSKALGQMLRNTRSTIISSLQHSYQHLPGHLQRCFAYCSIFPRGCRFQRDKLVKMWVAL
Oruf_Chr5_nlr11	SIVGVGGVGKTTLANELYLKLQFKYRAFVRSSHKPDMRSILISMLSRIHPYLIIIDDLWSTSTWDSCSRILTTTEIEDLALQSCSLGEEDSRNLFFSTVFCGGLPLAVVTIASLLASQLEKMKQLLSLCYNSLPQHLKACMLYFSTYQEDTIIWKDDLVNQWIAE
Oruf_Chr5_nlr10	SIVGVGGVGKTTLANELYRKLQFECQAFVRSSQKVDMRRLLISMLSQVRLYLIIIDDLWDICTWDSCSRILITTEIEDLALQSCGLSEDDSRNLFFSTVFCGGLPLAVVTIASLLATQLEKMKQLLNLCYNSLPQHLKACMLYLRMYQENSIIWKDDLVNQWIAE
Oruf_Chr4_nlr8	VILGMGGIGKTTLASNVYETEGYDCSAWIATSQVYNICSLLRTTIRHCFKCLVVIDDVWDHVSIGHRNKIIITTREIQIAKFVDQLEESEAWDLFCRKALCCGLPLALVTMGGLLSLREKNLKHVLNLSYRYLPEYLKDCFLFCSIFPENSMIKRKHLIRLWIAE
Oruf_Chr4_nlr7	AIVGMGGLGKTTMAQLVYKDLLFDIHAWVYVSESFDSKNLTKKIVGSITKCLFVLDDVWNERRDCQKCKILVTTRNETVARLVQTLSPDESWELFEQTVSCDRLPLAIKTIGSMLRYETDEILPALELSYKNMPIHLKRCFVALCLFPKDCPLEESDIIRLWKFL
Oruf_Chr4_nlr6	SIVGVGGLGKTTLANVVYQQLQFDCDAVVSVSLKPDLKRILSSILRQVCEYFIIIDDIWDESAWKFGSRIITTTRSVDVAESCCLLFHDDSKQLFYKRVFCSGIPLAIITIAGLLANKQVSLRQILSISYDGLPSVLKPCFLYLSVFPEDYSIPVDQLVRRWIAE
Oruf_Chr4_nlr4	SIVGIAGVGKTALAQKVYSIFHFDFMAWLHVSNKFDVERLIKELVQSVHLILVVFDDVWNEMSSQKGSKLIVTTRSQNVANINGA---------------LAGSPLAAQTVGNLLKFKLDEIMPALRLSYVRLPDHLKQCIIYFALFPKNYQLRGDALIRMWRAH
Oruf_Chr4_nlr38	SIYGIAGSGKTTLAQHVCSYEYFFPVMWIYVSPGFSVDKIYQKMLEAATGFLLVLDDIWHEKDATKGSKVLVTTRFKDVAMSLGSFKEEDFFNLFMHYALLKGSPLAARIVGARLGKHLDA---------------VRRCFAYCSMFPQGYDFKRDELVDLWMAE
Oruf_Chr4_nlr37	PIVGMGGVGKTTLAKLVYDDA-----------------------------FLLVLDDIREESFTSKGSRILVTTTTASVPAMLGALDIEDLWSLLKKYAFLKGLPLAAKMLGGLLGATKSTILPVLELSYSYLPRRLKQCFSFCSLFPRNYKFNKRVLIQLWMAQ
Oruf_Chr4_nlr36	AVVGDGGVGKTALAQHALRHVRFDHVIWASVPHKYRNKDLLAEIWMSGPGYLLVLDDVCNDESDGRGNRILVTTRASICCATLNA---------------LKDCPSAAAVVAARVRNKARR---------------LQSCLHFCSLFPNNWMFHPDKLVRMWIAH
Oruf_Chr4_nlr34	GIHGIAGSGKTTLAQYVCKAEYFDLVMWIHVTQNFSVDTIYREMFEAASEFLLVLDDVWYNEYDHRGSKILLTSRRALPGIGDVSMDSEDFFQLFMYYALLKGSPLLATIVGQRLRTHKDV---------------VRRCFAYCSIFPRRYKLKRDEIVKLWVIQ
Oruf_Chr4_nlr32	TVSGMGGLGKTTIVANVYERGRFHAHAWIVVSQTYDVEELLRKVLRKIGYCLIVLDDVWDREAYNQASRIIITTRSKHVAALALPLDKVDAFSLFCRRAFCQGLPLAIVSIGSLLSRPEIPVQAILNLSYYDLPGDLSNCFLYCSMFPEDCPMPRDNLVRLWVAE
Oruf_Chr4_nlr31	PIVGIGGIGKTTLSQHVYNDPQFEIKIWVHVSDKFDVVRITREILGCVSNFLIVLDDVWDVTTEDTGNMIIVTTRILTVTQRCGTLEDGDIWSLFKAYAFLKGNPLAAKTVGSLLRRNLTEIMHVLKFSYDYLPNQLQQYFSYCSLFPKGYSFSKAQLIKIWIAQ
Oruf_Chr4_nlr30	SICGMAGVGKSELLRDINNRF--------------------------------------------LRQKVVLTTRFKGVCGRMQSLDGKDSWNLFLAAAACGGLPIALTRIGGAMATKRHP---------------DRECFLCCALWPRGRSINKADLIDCWIGL
Oruf_Chr4_nlr3	SIWGMGGSGKTTLVKTVFERKRFDCLIWVTVSQTYDITEIMRKIIQCALKYMMILDDVWDTNVWFRGSKVVITTRINDVASLADDLNEAESWDLFCMWAFCEGLPLAITAVGNLLSFKRLDVTRLLGLSYRHLPAHLKNCFLLSSIFPEDYMIHGKWLSRLLIAE
Oruf_Chr4_nlr29	PITGMAGIGKTTLAQLVFSHPFGDDRIWVVVSSSFDDMIILSRLAEFLNTFLIVLDDVWGQNLQKSGSKMIVTSRVPDVVTMTNS---------------------------------------------------IQQCFLYCSLFPVHSFTPEQLTGMFVADD
Oruf_Chr4_nlr28	PIVGAAGVGKTSLVQHIYNDEKFDMKMWVWVCQEFDVLKLTRKLAEEATEFLLVLDDVWDESLVRPGSRIVVTTRSAKVARMMAF---------------CKGLPLAANAAGSVLSIAIDRTLPALLVSYNSLQKPLKHCFSYCSLFPKEYVFRKDKLVRLWLAQ
Oruf_Chr4_nlr27	GIWGQGGIGKTTLLHAFNNDL-----------------------------FVLLLDDVRKKFRLESQSKLILTSRFQEVCYQMGALDNDAAWKLFLSKLSCGGLPLALNVIGTAVAGYEEPMFATLKYSFDRLTPTQQQCFLYCTLFPEYGSISKEHLVDYWLAE
Oruf_Chr4_nlr26	AVCGMGGVGKTTLVTNVYKKVHFDCAAWVAVSKSFTTDDLLRRIAKEFHRYLLLLDDVWDAHAWYTKSRIIITTRSQDIASLASSLSEQEAWSLFCNTTFCCGLPLAIVSVGNLLVLKDRTVSSILNLSFDDLPYHLKKCFLYCSIYPEDFMIKRKILIRAWIAE
Oruf_Chr4_nlr25	PIVGPGGIGKTTLTQYIYNSLHFQVKVWICVSQNFSVDKLIEEIKQYVPEFLLILDDIWKCQSDDKGNIILVTTRFPVVAEMVKT---------------LKGSPLAAKTVGRLLRNHFDQIMPALQLSYDYLPFHLQQCFFYCALFPEDYKFDTKELTCFWIGL
Oruf_Chr4_nlr23	PIVGNGGIGKTTLAQLVCKDLQFNVKIWVYVSDKFDVVKITRQILDHVSNFLIVLDDVWEIRTDDTGNMIILTTRIQSIAKSLGTLKDDDIWSLFKVHAFLKGNPLAAKTVGSLLGTNLTIIMQALKLCYDHLSNPLQQCVSYCSLFPKGYSFSKAQLIQIWIAQ
Oruf_Chr4_nlr22	PIVGIGGIGKTALAQFVYNDP-----------------------------YLLVLDDVWDDMNNYEGNVIIMTTRIWSVAKRIGTLEKEDSWMLFKQCAFLDGNPLEAENIGELLREHHTVIMPSLKRSYDMLPYQLKQCFLYCSLFPKGYSFSKEQLIQIWIAQ
Oruf_Chr4_nlr21	PIVGNGGIGKTTLAQQIYKDSKSAIKIWIHVSDKFDLHKVTREILECVSKFLIVLDDVWDVTTDCGNSMVIVTTRKNTTAKLCGTLKDDDIWSLFKAYAFLNGNPLAAKTVGSLLRRNLTVIMHTLKFSYDHLPSHLQQCFSYCSLFPKGYSFSEAQLIQIWIAQ
Oruf_Chr4_nlr20	PIVGNGGVGKTTLAKFVYRDRHFDLQMWVCVSSIFDEVRLTREMLEHACRFLLILDDVWEDKDKNVGCMILATTRSPSVAKKIRTLDDDNFWLFFKQCAFLKGYPLAAQSVGALLGQNLNYILPILKLSYDYLPSCLQRCFSYCSLFPQEHKFDGEKLIFAWISQ
Oruf_Chr4_nlr2	GIYGIGGSGKTTLAQHVYCYEYFCPIMWVHVSQSFNVGKIYQEMLEAASGFLLVLDDIWAEEDVSRGSKVLVTTRSADAAISLGALNDNDFFKVFMNYALLKGSPLAARLVGARLRKELVA---------------VKRCFAYCSMFPPGHEFERDNLVKLWMAE
Oruf_Chr4_nlr19	PIVGIGGIGKTTLARFVYRDQHFDLQIWICVSTNFNEVRLTLEILEHVCKFLIILDDMWEDRDSSTGCAVLATTRRSSVAQMIGTLDKKEFWLFFKACAFLKGCPLAARSVGALLNRDVSYIIPILKLSYDYLPFHLQCCFSYCSLFPEDHWFNEETLVQAWISQ
Oruf_Chr4_nlr18	GIYGAPGVGKTTLLHHFNNTFDIHLVIYVEVTERYSAGAVQKAIGGRLGLFVLLLDDVWEPLNLAGKSKVLLTTRLEHVCDQMDVLSAADSWELFKNKVGCGGLPLGLITVARAMACKRVT--------------------------------------------
Oruf_Chr4_nlr17	SIVGIGGMGKTTLAQAVYNDQCFDQAMWICVSNDFDVPALTKKIIQEITRFLLVFDDVWNDERRPKGSKILLTTRMESVVDIVERLHEKDLLAIFNRHAFLSGCPLAAKIMGGLLNNSLDSIMKILRLSYHHLAPHLQACFRYCGMFREDYWFRKDELINFWMGS
Oruf_Chr4_nlr16	PIVGMGGVGKTTMAQQICEDGHFDCIIWICVSDEFEVNRLTKDVLKSLGVFLLVLDDMWDDVLKDQGSMILVTTRSSKVANLVSN---------------LKGSPLAAKTLGRLLKSNLSIILPALRLSYVYLPRHMKRCLSICALYPKDHRFEKEFLADIWVAQ
Oruf_Chr4_nlr15	PIVGMGGIGKTTMAQQICEDRHFDCILWICVSDEFEVNRLTRDVLKSLGVFLLVLDDMWDDVLKDQGSMILVTTRSSKVANLVSN---------------LKGSPLAAKTLGRLLKSNLSVILPALRLSYVYLPRHMKRCFSICALYPKDHKFDKEFLADIWVAQ
Oruf_Chr4_nlr13	PIVGMGGVGKTTMAQQICEDPFHHRIIWICVSDEFEVNRLTKDALKSLGVFLLVLDDMWDDVLKDDGSMILVTTRSSKVANLVSD---------------LKGSPLAAKTLGRLLKCNRSIILPALRLSYAYLPQYMKRCFSICAIYPKDHIFQKEFLADIWVAQ
Oruf_Chr4_nlr12	GICGMGGVGKTTLLRKILGEF-----------------------------FLLLLDDLWSPLELKLKHKVVLTSRSEAVCGQMKALNDDDAWSLFEFNATCQGLPLALNTIGRALSTKSGDMLHRIKISYDYLPSQVKDCFLSCSLWPEDCYIEKAKLIECWLGL
Oruf_Chr4_nlr11	GIHGIPGSGKTTLAQYVCEYEHFDIVMWIHVSQNFGLDTILREMIEQATKFLLVLDDVEHNKDISAGSKILATSRTRDALLALGALDEHVFRELFLQYALLKGSPLAARTVGGQLRIRQDV---------------VRRCFAYCSIFPRGHHLGRSKLINLWAAE
Oruf_Chr4_nlr1	GIYGIGGSGKTTLAQHVCNYEHFCLIMWVHVSQSFSVNKIYREMLEAASGFLLVLDDIWPEKDVNRGSKVLVTTRFADAAMSLGALIEKDFLLLFMHYALLKGSPLAARLVGARLRKQLNL---------------VKRSFAYCSIFPPGHMFARNELVELWMAE
Oruf_Chr3_nlr8	AITGAGGIGKTTLARMVFNDAHFDKKVWLSVNQEVNEVHLLHGVIAAFGGFLLVMDDVWSDRVWSPGSRVLVTTRNDGVARGMRALDLGDSWSLLKKQVRCDGLPLAIKVVGGLLLNKGKTINKAVYLSYEELPPHLKQCFVFCSLFPKDELIIRGVIVRMWIAQ
Oruf_Chr3_nlr7	SIVGFGGLGKTTLAKEVNHAVHFQLKAFVSVSRNLNPKKLICDVLSQIMDYLIIIDDIWRIQAWDCQSRIITTTRISTVAESCCSLNEVESRELFFKRIFCGGLPLAILSIASSLANKPDIMNKILLFSYYDLPTHLKACLLYLSIFPEDQVIESDKLVWRWMSE
Oruf_Chr3_nlr6	SIVGMGGLGKTTLAQMVYNDE-----------------------------FFLVLDNVWNVQKEIQLGMILLTTRDETISKMIGTLTSEESWQLFKQMAFCGGLPLAIKAIGSSLRGETNEVLPALKLSYDRMPVQLKRCFVFLSLLPKGYYFWKEDMINLWMCL
Oruf_Chr3_nlr5	PIIGMGGVGKTALVQLVYNDRRFDLMGWVHVSENFDLKSIMRKIIMSFTKFLLVLDDVWNERKDIQSSIILVTTRNTSVSTIVQTLPFEESWQLFKQMAFCAGLPLAVKAIASALRFEENEVLPALKLSYDQMPIHLKRCFVFFALFPKRHVFLKENVVYLWISL
Oruf_Chr3_nlr4	SIFGFGGLGKTTLAKAIYDSPQFHCQAFVTVSQKIDLKALLRDMLGQLIPTFIILDDIWSDSAWDVGSVIIVTTRIRSVANYCSHLNEIESKELFLRRLFCGGMPLAINSIAGLLASRPVKIKQILLLSYNDLPYHLKTCFLYFSIFPEDYKIKRKNVVRQWVAE
Oruf_Chr3_nlr3	SIVGVGGLGKTTLANVTYQRLQFDCDAFVSVSLKPDLKRILSSLLRQVSEYIVIIDDIWDESAWKCGSRIITTTRSVNVAMSCCSLLHDDSKQLFYKRVFCGGVPLAIITIASLLANKPRNMRQILSISYNDLPSILKPCLLYLSVFPEDYSIPTDQLVRRWIAE
Oruf_Chr3_nlr2	SVSGKSGVGKTTLVRNVYNIMCFDVHAIKSFAPHLTAPNILHQIVQQLTE--------------------------------------------------TEGLPLAVVLLAGLVQTKEFPLDNLLSLCFDDLPHELKCCYLYFAAFPPNVLVEARNLVCMWMAE
Oruf_Chr3_nlr19	GVCGMGGVGKTTLLRAINNSFVFDHVVWAVASKECRIDRLQDDVAKKLGLFLMLLDDLWECFDLKLPRKVVLTTRSEIVCGNMKALKPDDAWTLFEMNATCRGLPLALITIGKALSTKTDPMLRVLKVSYDYLPTTMQECFLTCCLWPEDYSIEREKLVECWLGL
Oruf_Chr3_nlr18	GVWGAGGVGKTTVLTHVRDACPFDHVLLVAASRDCTVAKLQREVVGVLGLFLLLLDGVWERLDLERVRKVVVASRSEAVCADMGCLSEEDAWNLFEANARCKGLPLSLVTVGRAMSSKRTPAHPLVKFCYDNLENDARECFLACALWPEDHNISKDELVQCWTGL
Oruf_Chr3_nlr17	SIYGAAGIGKTTLARLVYNNASFPTRIWVCLSDKCDVTKATKMIMEAITKFLLVIDNLWAEDYNFKGSKVLITTRNERVWRRTTSLDDEECWLLLKKYAFCRGSPLAAKSLGMLLSDTNGEILPSLQISYHHLPYHLKQLFTLCCLFPVGHEFEKDEVIRLWIAE
Oruf_Chr3_nlr16	SIVGVGGVGKTALAQHVYNNTYFDMRMWICVTDAFDESRITREMLESVSSFLLVLDDVWSNDKITNGSKILLTTRSSMVAEMLQSLSDKDCWSLIKMIVFLSGLPLAAKVVARQLKCKHTTIMPIFQHSYENLPVHLQQFLAYCSIFPKDWEFEAEQLILMWMAQ
Oruf_Chr3_nlr15	PIVGVEGVGKTALAQFIFHHE-----------------------------FLLVLDDVSDVGDIQRRSMIMVTTQSEIAANAIGT---------------MGGLPLPATAIARALFFRREDISPALWLSYQHLDPRLKQCFAYSAVFPCSHAFTKDELVQMWVAQ
Oruf_Chr3_nlr14	CVVGIEGVGKTALVQLIFDEVYFSLCIWVNVSRQFDAMRITKRIIEVATCFLLVLDDVCDENTNGSGSTVIVTTRELCVARTLEA---------------CHGIPLAAVTLGDLLRKKGTSASVALQMSYEHLQPDTKRCFAFCALFPEAFEVDGDMLIQLWMAN
Oruf_Chr3_nlr11	AVTGAGGIGKTTLARMVFGDASFDARIWLFVGRDADEVTMLRSAIAHAAGVLLVMDDVWSDAAWNPGSRILVTTRNDGVAHRMKVLRRQDAWSLLKKQVSCDGLPLAIKMVGGLLLSKSRTINKVVCLSYEELPSHLKQCFVYCSLFPRGEVIESRTIVRMWIAE
Oruf_Chr3_nlr10	PIVGMGGMGKTTLAQLIYNDPHFQLLLWVCVSDNFDVDLLAKSIVEAARKYLLILDDVWNRAASKSGCSVLTTTRDTRVAQIMAP---------------CSGSPLAATALGSTLRTKTTKILPILKLSYNCLPSYMRQCFSFCAIFPKDHEIDVEILIQLWMAN
Oruf_Chr3_nlr1	AICGMAGVGKSTLLRRINNVF--------------------------------------------RRQKVAMTTRTRGVCGRMSSLDSDHSWRLFREIARCGGLPLVLTAIGGAMRCRRQP---------------LQKCFLATSLWPEGHAIDKGELVECWIGL
Oruf_Chr2_nlr8	PIVGPGGIGKTTFAQHLYNHKFSKNKAWVCVSTNFDVVRLTQEILRWHMSFLLVLDDMWKCNSEAKGSVVIVTTRFPSIAQMIKT---------------LKGFPLAAKSVGRLLKNNLSQIMPALHSSYDYLPFYLKKCFSCCSLYPKDHWFNKLEITHFLEAL
Oruf_Chr2_nlr6	PVVGLGGMGKTTLAKAVYTDKMFDVKAWVHVSMEFQLNKIVSGIISHVEGYLIILDDLWEEGWSKKGSKIIVTTRSEKVVNTLST---------------CSGVPLVAKALGYVMQKHRTRILKGLLLSYYHMPPQLKLCFMYCSMFPMSHVIDHDCLIQQWIAL
Oruf_Chr2_nlr5	AIVGAGGAGKTTLFQYICSDDNNFHVIWVCMSHKLDIRKHTTEVIESLATLLLVLDDVWFEQRHHKGIRILVSSRSKELPSVLNC---------------LRRSPLEAKAVASRLSRMLDV---------------VQRCFLYCSIFPKGYMFHIDEIILLWEAE
Oruf_Chr2_nlr4	PLVGVGGVGKTTLARFVYHDQHFDLRMWVCVSDNFNEKSLTREILEHVCKFLLVLDDMWEDEDMSTGCMILVTTRRTSVAKRIGTLDETEFWLLFKAWAFLKGNPLAARSVGALLNRSVSFILSILMISYEYLPVHLQHCFSYCSLFPKDHKFNGKKLVHAWISQ
Oruf_Chr2_nlr33	SIWGFGGLGKTTLVRKVYDWESFDCYSWIAVSHNYNINAILRQLIQELSEYLIVLDDVWDTRAFHKGSRIIITTRNNDVASLAQELGNDDAFELFHRRCFCGGLPLAINAIGNVLAVQESKVRSALSISFMYLPRHLKNCFLYCSMFPQDYIFKRELLIKLWIVE
Oruf_Chr2_nlr32	SIFGTGGLGKTTLAMEVYHKISFDCRAMVSVSRTPDIKKLLRDILFQINEYFFIIDDIWSTDAWKNKSRIITTTRIRDVAKSCCCQSEENSCKLFFRRVFCGGLPLAIISIAGLLSNKNPTMKRILFLSYFDLPQYLKTCLLYLSVFPEDSNIDPRRLIRLWVAE
Oruf_Chr2_nlr31	SIVGFGGLGKTTLANAVYEKILFDCCAFVSVSQTPDLKKLFMDIIYQLDKYFIVMDDIWDISIWKVGYKIITTTRISEVAEKAGGLSLNNSRRLLYGRIFCAGVPLAIITMASLLACKARNMRKILSFSYYDLPPHLRTYLLYLSVFPEDYKIEKDRLIWMWVAE
Oruf_Chr2_nlr30	SIVGVGGLGKTTLANVIYQQLQFECHAFVSVSLKPDLKKVLSSILRQFSEYLIVIDDIWEKSAWERGSRIITTSRVLDAATPCSSLSSDNSKKLFYKRIFCEGVPLAIITIGSLLAMRPQNMRHILSISYYDLPAHLRACFLYLSIYPEDYNIQKDQLIRRWISE
Oruf_Chr2_nlr3	PLVGVGGVGKTTLARFVYNNNHFDLRMWVCVSDNFNEKSLTCEMLDHVCKFLLVLDDMWEDRDRKTGCMILVTTRRTSVARMTGTLDETEFWSLFKAWAFLKGNPLAARSVGALLNWNVSFILAILKLSYEFLPVHLQYCFSYCSLFPKDHKFCGKKLVRAWISQ
Oruf_Chr2_nlr29	PIVGMGGLGKTTFVQLIYNEPHFSLQRWCCVSDDFDIGNIARNICHSQEKYLIVLDDVWNRDADKRGSTILTTTRDAEVARVMTM---------------CVGSPLAAKAFGSMLSTKTSMILPILKLSYDDLPPHMKQCFAFCALFPKDYPINVERLIQHWMAH
Oruf_Chr2_nlr28	PIVGMGGLGKTSLAKMVYNDYHFELKMWHCASDNFEVVSLLKSIIELATNFLLVLDDVWNEEKKKDGSVILVTTQSQRVASIMGTLSDDDSWELFSKKAFCKGLPLALKTMGGMMSSKQQVDIPVLKLSYRHLLPKNEECFAFCSVFPKDHEMDKEVLIQLWMAN
Oruf_Chr2_nlr27	PIVGMGGLSKTTFAKMVYNDYHFELKMWHCVSDNFEVVSLLKSIIELATNFLLVLDDVWNEEKKKDGSAILVTARSQQVASIMGTLSDDDSWELFSKKAFCKGLPLALKTMGDMMSSKQQVILPVLKLSYRHLPPEMKQCFAFCSVFPKDHEMDKEVLIQLWMAN
Oruf_Chr2_nlr26	SIWGMIGIGKTSFIRSAYGSEMFEQCAWVTISHPFNLHDFITSLAHELNACLLVLDDVLSIEEWN--------------------LKEDAAFALFKNKVFCDGHPLAITNIAGFLARKQKTISTTLEPSYNNLSYHLKLCLLYLSVFPKGHNIRRKRIVRRWVAE
Oruf_Chr2_nlr25	SIWGMIGIGKTSFIRSVYESKMFEQYAWVTILHPFNLHDFVTSLAQELDACLLVLDDVLSIEEWSTNTKIIVTTREASIAEHCSVLKEDAALALFKNKVFCDGHPLAITNIAGFLARKQKTISTILEPSYDDLSYHLKLYLLYLSVFPKGHNIRHKRIVRRWVAE
Oruf_Chr2_nlr23	SVWGMGGLGKTTLVGGVYQSPKFDKYVFVTIMRPFNLVELLRSLAGRLHESLIVLDDFSDTSEWDKTSLIIVTTRKENIANHCSGLKPNDALCLLSEKVICDGLPLAIVVIGGFLANRPKTIRTVLEKSYDGLPYHLKSCFLYLSIFPEDQIISRRRLVHRWAAE
Oruf_Chr2_nlr22	PIFGFGGIGKTTLAKLVFNDDTFDLRVWIYVSPNFDLKTIGRSIISQIKGCLIILDDLWENSCFQSRLRIVVTTRNEEVARKICTLSDDHCWTLFRQSAICKGVPLAAQSLGFILRTKDVEVLPSLKLSYYQMPPYLKICFSYCSTFPKGCEIYSDDLIQQWISL
Oruf_Chr2_nlr21	PIVGSGGLGKTTLANQVYHNLIFESRAFVTVSQKPDMMKILREILSGIGYYCVVLDDIWSISVWERGSRIVVTTRITDIARACCALDNTSSRRLFFKRICCGGMPLAIISIASLLATKAQTMNWILSLSYNHLPQHLKTCMLYLCLFPEDYIISKDILVQQWIAE
Oruf_Chr2_nlr20	CIVGLGGIGKTTLAQVICNDNYFDLFVWVCVSHIFDVETLTRKILQGVTRFLLVLDDVWNDESLRTGSKILLTTRMESVANLAARLKETELLLLLERHAFLSGSPLAAKVLGGLLNNKRDSIMTVLKLSYQHLPTHLQSCFRYCSLFHKDYEFTKKELVYLWMGS
Oruf_Chr2_nlr2	PLVGVGGVGKTTLARFVYHDEHFDLRMWVCVSDYFSEERLTHEMLEVLCKFLLVLDDIWEDKDRSNGCMILATTQRTSVARMIGTLSDTEFWLLFKAWAFLKGNPLAARSVGALLNRNVSYILTILKFSYEFLPVHLQQCFSYCSLFPKDHKLRGENLVRAWISQ
Oruf_Chr2_nlr17	AIVGAVGIGKTMLAREIYNDETFPIRVWVKMTKDLTDVDFLKKIIIGAGGFLIVLDDLDNPGIWDARGRILITTRSEEVATGMKA---------------CDGHPLAIKMVAGVLRSRGKSLPQALYLSYVDLPSELKECFLHCSLYPEELPIQRFGLIRRWIAE
Oruf_Chr2_nlr16	SIVGFGGLGKTTLAMEVCRKLVFQRQAMVSVSQAFDASKDLQVLLKRIILYLIVIDDVWSTSAWNCGSIIMVTTRVETVAKASSSLGEKDAEKLFVSRAFCARLPLAIVSIAGLLSSYRSSMKQIIALSYNHLPHHLKACMLYLSIFPEDYVTKKKRLLLRWIAE
Oruf_Chr2_nlr15	PIYGIGGVGKTTLAQHICHDSHFDPIIWICVSDDFDVKRLTKEAIQSCSTLLIILDDMWGDVLREQGSMMLVTTRSPDVAREVQT---------------LKGVPLAAKTLGRLLRMSLDTILPALRLSYLYLPTHLKRYFSFCAVYPKDHKFEEDNLAEIWIAE
Oruf_Chr2_nlr14	PIVGIGGVGKTTMAQHILHDPHFDMIIWICVSDDFDVKRLTKEAIQSSSKLLIILDDMWDDALREQGSIMLVTTRSLEVAHEVKT---------------LKGSPLAAKTLGRLLRTSLDIILPALRLSYLYLPFHLKRCFSFCALYPKDHLFEKAGLAEIWIAE
Oruf_Chr2_nlr13	PIVGIGGVGKTTLAQHICNHPHFDLIIWTCVSDDFDATRLIKEAIQSSSGFLIILDDVWDDALKEQGSMVLVTTRSSKVADGVST---------------LKGSPLAAKTLGRLLRMNLQIILPALRLSYMYLPFHLKRCFSFCAVYPKDHKFEKNILAEIWVAE
Oruf_Chr2_nlr12	PIVGIGGVGKTTLAQHICNHLHFDPVIWIFVSDDFDVKRLTKEAIESASGILIILDDVWDDALKEQGSMMLITTRSSKVSNALGT---------------LKGSPLAAKTLGRLLRMDHHTILPALQLSYMYLPLHLKRCFSFCAVYPKDYNFEKDSLCEIWVAE
Oruf_Chr2_nlr10	PIVGPGGIGKTTFAQYLYNDKHFSIKVWVCVSTHFDVVKLTQEILKCIYHFLLVLDDMWKCGSEAKGSMVLVTTRFPSIAQMVKT---------------LKGFPLAAKSVGRLLKYRISQIMPALQISYDYLPFYLKRCFSYCALYPEDYHFNNIEISHFWEAL
Oruf_Chr2_nlr1	PLVGVGGVGKTTLARFVYHDQHFDLRMWVCVSDNFNEKNLTHEMLELVCKFLLILDDMWEDGNRSSGCMVLATTRRASVARIIGTLDETVFWLLFKEWAFLKGNPLAARSVGALLNRSVSFILAILKFSYEFLPVHLQHCFSYCSLFPKDHKFNGKKLVRAWISQ
Oruf_Chr12_nlr9	SIWGMGGSGKTTLVKTVSESKRFDCQIWVTVSQTYDITEIMRKIIQCALKYMMVLDDVWDTNVWFIRSKVVITTRINDVASLAEDLDEAESWDLFCMWAFCEGLPLAITAVGNLLSFKRLDVTRLLGLSYKHLQVHLKNCFLLCSIFPEDYMIRGKRLCKLLVVE
Oruf_Chr12_nlr8	SIVGFGGLGKTTLASQVYREVQFNCKAFVSVSQKPDMVRLLTSLLLQLKQYFIVVDDLWDVPSWNQHSRVIITTRHGDVARTCSSLSAQNSRELFFNRIFCGGLPLAIVTVASILACQPTRMMQILELSYKSLPHHLKACFLYLGAYPEDCVISKVDLIKRWVAE
Oruf_Chr12_nlr62	SIVGLGGTGKTTMATHICHDNFEGSIFWVHVSQEFDNNKLVGKLYEAILKFLLVLDDAWHKNQYDPGSRILLTTRDQGVAEAVESLSDEDSWNLFQQSLRCGGVPLAIKILAGVLRNKKTVVFASLRLSYFHLPDHLKQCFVYCSIFPKGYKIYKHQLIGEWIAN
Oruf_Chr12_nlr61	SIVGFGGVGKTTLAKEVYRKLKFDCGAFVSVSQKPDIPKLLNRILLEVRGYFIVVDDLWDSFEWNYGSRVLTTTRILSVATTCCSLTDQNSRNLFYSRIFCDGLPLAIISIASLLSGQPYIMRQILELSYNNLPHHLKTCLLYVSMYPEDYIIKKNDLVRQWIAE
Oruf_Chr12_nlr60	SQQGFGGLGKTTLANEVYRKLHFHCRAFVSVSQRSDITRLMSKVLSELTGYFIVIDDLWDSSAWNHGSRVLTTTRIYSVAISCCSLGEVDSRRLLFSRIFCGGLPLAIMSISSLLAGQSKTMKHILDFSYRNLPQHLKTCLLYLSIYPEDHTIERNDLVRQWMAE
Oruf_Chr12_nlr58	AIVGVGGIGKTTLAQNIFNHQKFDKIIWLSINQEFSDPELVRTAITGAGGIFLVMDDMWSVHAWNQGSWVLITTRDERVAREMKALSRQDAWLLLKKQVRCGGLLVAIKAIAGLLNHKEININHAIYLSYDDLASP-----------------------------
Oruf_Chr12_nlr57	SLIGHGGMGKTTLAQRVCEEMKNFKVIWVCVSDSFDVTSVTSKILESATGFLLVLDDVWEDKKIDSGSKILLTTRMQSVAVLATELEEGENLELFSHSVFLGGCPLVTKVVGGHLRSNMSFIMEVLRLSYYCLPTDLQICFRYCSIFPQDYAFKMKDLVLMWIGS
Oruf_Chr12_nlr56	SIVGHGGVGKTTLAQLVYNDPHFDMVAWLCVTSSFDVGRIMREIVQCVTRFLLVLDDVWEENLHETRIKILLTTRTQSVATLVES---------------LGGTPAAIKSAAYLLRVRSLEIMDVLKISYYRLSAELQSCFRYCSLFPKNHPFRKEELVRAWIWS
Oruf_Chr12_nlr54	SIVGPGGMGKTTLAHHVCTDAHFDKIAWVRVSTIFDVERVIGEIVEQVTFALLVLDNVWEDQDISTGSKILLTTRLNSVATLPGL---------------------------------------------------LQVCFRYCSIFRKNHPFRKEELVQTWISS
Oruf_Chr12_nlr53	GVWGMGGAGKTTLLKLARDPR-----------------------------FLLLLDDLWNYIDLENQRKVVLTSRSEAVCVSMARLDQQDAFKLFEDKVGCGGLPLVLCVIGRSMCTKKNYIFNILRYSFDGLHDDARGCFLACTLFPPFYIEKKRLIRWCMGLG
Oruf_Chr12_nlr52	SIVGHGGIGKTTLAQLIAKENHFKTVIWVSVSTNFNAETLISKIIQSVTLYLLILDDVWEDKEISYGRKILLTTRMQSVADLASALEETENLELFNHHVFLRGCPLVTKVIAGHLREDMTVIMKVLKVSYYHLPPGLQVCFRYCSIFPQDHEFKKEELVQMWIAS
Oruf_Chr12_nlr51	SVVGHGGMGKTTLAQSICQQDNHFMVIWVTISTSFDATSVTRKILESATRFLLVMDDVWEEGKRDNGSKILLTTRMASVADMAAKLEEDENIELFNHHVFLGGCPLVIKVTCGHLQGNMSVIMKVLKLSYQHLPTELQICFRFCSLFPEDHKFRKEDLVHMWMCS
Oruf_Chr12_nlr50	AIVGMGGIGKTTLAQLVYNDSSIDKHAWVCVSQPFDVTNITKSIISSLKKVFLVLDDVWNERSDFKLCNIVVTTRSESVARLVQTLSSYDSWLLFKQFAFCKGLPLAIKTVGSMLHCEANE---------------LKRCFAALSLFPKDYQLEDSLVVHLWEYL
Oruf_Chr12_nlr46	SIVGFGGLGKTTLANQVYHKIQFDCSSFVPISRNPNTTKILADMLKELGSYLIIVDDIWSTQAWELCSRIILTTRNTDVASSCCSLNEQDSQKLFFKRIFCHGLPLAIISIASLLAGKSRL--------------------------------------------
Oruf_Chr12_nlr45	GIVGFGGLGKTTLANQVYHKMQFDCSSFMPISRNPNITKILADLLKELGSYLVIVDDIWSTKAWELCSRIISTTRNADVATSCCSLNEQDSQKLFYKRIFCHGLPLAIISIASLLAGKSRLIRDILLLSYYDLPIHLKTCLRYLSVFPEDYEIDREELIWRWIAE
Oruf_Chr12_nlr44	SIVGFGGLGKTTLANQVLKKIQFDCTALVSISRSPDIKKILFVLLKDMIN---------------LCSRIIATTRNANVAKSCCSLDEQDSYKLFLKRLSCHGLPLAIICVASLLANKPETMKDILLLSYYDLPYHLKTCLLYLSIFPEDYWISKVDLLLRWIAE
Oruf_Chr12_nlr42	SIVGFGGLGKTTLANQVYNKIQFDCSAFISVSQSPNIKKILFDMLKDVTSYFIIVDDIWSASAWELCSRIITTTRNVNVAKSCCSLNEQDSKKLFLKRLFCHGFPLAIICLASLLASKSDTMSDILLLSYYDLPYHLKTCLLYLSVFPEDYKIDRDELIWRWIAE
Oruf_Chr12_nlr41	SIVGSGGVGKTTLATEFYRLHPFDCRAFVRTPRKPDMTKILTDMLSQLRPYFIIIEDLWASSMWDSCSRILITTEIEPVALACCG---------------CGGLPLAITITARHFKSQLLDMRQVLNLIYNNLPHCLKACLLYLSIYKEDYIIRKANLVRQWMAE
Oruf_Chr12_nlr4	SIVGHGGIGKTTLAQLISHDSHFDTVIWVAVSMSFDAKTLLDKIIQSVTLYLLILDDVWEDKDISCGRKILLTTRMQSVADLASALEEDENLRLFNHHAFLRGCPLVTKVVAGHLRAHMKVVVKVLKLSYYHLVPGLQVCFRYCSIFPKNHEFKKEELVKMWIAA
Oruf_Chr12_nlr39	SIVGFGGLGKTTLASQVYKKIRFECAVFVFASRNRSTSMILNDILSQLRYFLVVIDDIASIETWNSGSRIITTTRRKDVANACCSLGWTDSRSLFFRRIYCGGVPLAVVVIASLLASQEEVMKHILKLSYNNLSSDLKTCFLYLHMYPENYNIMKKDLMRQWIAE
Oruf_Chr12_nlr38	SVVGFGGIGKTTLAKQVYNQLRFNFTSFVSVSQNPDMVKLLRNLLSGTGFYLIVVDDIWNTQAWSHGSRVIVTTRIEDVATKCCVLNEFNSQKLFCKRIFCKGVPLAIISIASLLSSEGMNMRHVLNLSYLDLSHNLKTCFLYLGIYPEDHTIFKADLIRLWIAE
Oruf_Chr12_nlr36	PIVGPGGIGKTTFTQHIYEEVHFQISVWICVSQNFNANVLAKEIVEKMPKFLLVLDDVWEYHEDEKGNMVIVTTRKPKIAKMVESLDHEDSMQLFQACVFLKGFPLAIKTVGRLLRNKLTLIMPALKLSYNYLPFHLQQCFSYCALFPEDYRFCGQELINLWIGL
Oruf_Chr12_nlr35	PVVGPGGIGKTTFTQHIYEEVHFHISVWICVSQNFNSNILAEEIAKQMPTFLLVLDDIWACQEDEKGNMVIVTTRFPKVAKMVESLEHEDSMRLFQACVFLKGFPLAIKTVGRLLRNKPTLIMPALKLSHSYLPFHLQQCFSYCALFPEDYKFHSQELVNLWIGL
Oruf_Chr12_nlr32	GLWGPGGVGKTHLLHQINNLF-----------------------------FLILLDDLWEHVDLDYKQKLLLTTRSESVCGQMGVLDETDAWHLFKENVGLAGLPLALIVVGRAMSTKRHPVFARLKLSYEYLSDTLKDCFTSCALWPDDYLLDRNKLSEYWMGL
Oruf_Chr12_nlr30	SIVGGGGLGKTTLAKEVYRKIEFVSCAFVTVGQNPRIPTVLLNMLRQLNPYFITIDDIWSISAWKPGSRIVATTRISDVAKSCSV---------------CGGMPLAMIVIAGMLNRKSPGMRRILRICYSDLSLPRTCLLYLSIFRPEDETVEKNRLIWRWIAE
Oruf_Chr12_nlr3	AVWGMGGMGKSSLVRMVHNNPVFDCSAWVTVPHPLDGADEFRRRLRKQLGYIIMVDDLLSQEEWDKGSVVIVTTRRKDVAGHCAG---------------CWGLPLAISTIGGLLANRPKTITKVLVSSYHGLPYHLKPIFLYLSIFPENNEIRRTRLLRRWIAE
Oruf_Chr12_nlr28	AILGVAGMGKTALAKVACQEPIFDFVVWVQVPYDFTTETIAKIIMETVTSLLLVLDDTWEDESVKRGSSILLTTRMQSVVDMAAE------------------------------------IFASSRLSYERLPSELQICFRYFSIFPKGYKFNKVELANMWISS
Oruf_Chr12_nlr27	AIVGAGGMGKTTLAQFVCQDK-----------------------------FLLVLDDARDDAQSEMGGKILLTTQIRPVANAVEGLDQENTLKLFNHHAFLKGCPLLARTIGRHLQGNTDHIKKVLRLSYESLSNEVQVCFRYCSIFPPHYKFKMEEMVEMWVSS
Oruf_Chr12_nlr26	AIVGMAGMGKTELARLAYEDSNFDSCTWVSLHGNFSAEAITRAIVASITGLLLVLDDAWDDTSLEPGSRILLTTQMQSVVDIAED------------------------------------GFDFLFTSYNRLPTELQNCFRYCSIFPKGHRFDKLELVNMWIGS
Oruf_Chr12_nlr24	SIVGFGGLGKTXXXXXXXXXX-----------------------------FLCVIDDVWKKSAWDLGSKIIVTTRNKVVAEHAGSLSDDDSRQLFCKRIFCGGVPLAIITTACLLASKPRNMRKILSLSYNDLPFHLKTCLLSLSKYPEDELIRKDVLIWGWLAE
Oruf_Chr12_nlr23	SIVGLGGLGKTTLANALLQELKFDCHFFVSVSLNPDINKIFKNIFLQLNEVLCVIDDVWKESPCDIGSKIIVTTRNKVVAEHAGGLSVDDSRHLFYKRIFCGGVPLAIITIACLLASKPRHMRKILSLSFDDLPFHLKTCMLSLSKYPEDELIRTDVLIWSWLAE
Oruf_Chr12_nlr22	SIVGFGGLGKTXXXXXXXXXXKFDSYCFVSVSLNPDINKILKNILLQLDEFLCVIDDVWKKSAWDLGSKIIVTTRNKVVAEHAGGLSDDDSRQLFCKRIFCGGVPLAIITTACLLASKPRNMRKILSLSFNDLPFHLKTCLLSLSKYPEDELIRKDVLIWSWLAE
Oruf_Chr12_nlr20	SVWGMGGIGKTTLIQNVYRSEMFDKHACVTIMRPFNLNDLLMSLVRQLEDYLIVLDDVLSTTEWNTGSRIIITTRHESIAKHCSGLGDSDAKNLFAKKVT---------------------QLQVFALSYFILPPY-----------------------------
Oruf_Chr12_nlr2	SIVGFGGLGKTNAGEGGVSAAVFHFQAQVAVSQTFSGKDLQGLLRRVLRQYLILIDDVWSIAAWDCGSRIIVTTRIHTVAKACSALDDTESKQLFISKAFCSGLPLAIVSIASLLANYKPPMRQILTLSYNHLPHHLKACMMYLSIFPEDYMIAKDRLLKRWISE
Oruf_Chr12_nlr18	SIVGFGGLGKTTLANEVCRKLQFKYQAFVSVSQKPDIKKILRHILSQICWYFIVIDDIWSTSAWRCSSRILTTTRIIAVAKYCCS---------------CGGLPLGIITVASLLANKASTMKRILLLSYDDLPYHLKTCLLYLSIIPEDYEIKRDRLIRRWIAE
Oruf_Chr12_nlr17	SIVGPGGLGKTTLANEVYRRLQFQCRAFVSLSQQPDVKRILRNIFCQVSQYFIVIDDIWSIQAWKLGSRIITTTRSVTIAKSCCSLSTANAMSLFLKRIFCSGSPLAIITIASLLTNKASTMQRILSLSYDDLPHHLKTCLLYLCIFPEDCEIERDQLVKRWIAE
Oruf_Chr12_nlr16	SIVGPGGLGKTTLANEVFRKLQFQCRAFVSLSQQPDVKKIVRNIYCQVSQYFVVIDDIWSTQAWKCGSRIMTTTRNMAIAKSCCTLSIDNSKSLFLKRIFCGGSPLAIITIASLLANKANTMRRILSLSYDDLPQHLKTCLLYLSIFPEDYEIERDRLVERWVAE
Oruf_Chr12_nlr15	VIVGMGGIGKTTLASLVFNKAHFDVCAWVPVGQDPDTLHLFSTISIQIGAYLIVLDDVWREETWHNGSKILMTTRSKVIAISADPLSDEVSFHLFLSKVFCGGLPLALVVLGGLLSAKEKKCLKILALSYDDLPYRMKLCFLYLGAFREESEISISKLTKLWIGD
Oruf_Chr12_nlr14	SIVGFRGVGKTTLANEVYCHD-----------------------------YLIVIDDVRKDEVWASSSRIIVTTSVQSVAKKCSL---------------CDGLPLALTGVAEYVRLKLED---------------LKTCLLSVSMFPKNYSIRRKSLVRRWMAE
Oruf_Chr12_nlr13	PIVGLGGVGKTTLAQQICKNQHFDMILWACVSDDFNAKRLTKEVIQSSKKFLLVLDDIWDDVMADQGSMILITTRSQKVADKVRT---------------LKGSPLAAKTIGRLLRTNLHAILPALRLSYMYLPPHLKRCFSFCAVYPKDYRFEKDTLVDIWLAE
Oruf_Chr12_nlr12	PLIGMGGVGKTALAKLVFNDKKFDKMLWASVSNAFDLKHIVNIIIQSDSGYLLVLDDISNDNVNWSGCMVLITTRLSKFASELKTLPHEECRKIFVRYAFCDGLPLAARTLGSLLFRKDISILSVLKLSYDALPSDLKTCFSWLSTFPKDYDIFRELIIMYWMAM
Oruf_Chr12_nlr11	PLIGMGGVGKTALAKLVFNDKKFDKMLWACVANVSDLKQIVDIIIQSDSGYLLVLDDISHDNINDSGSMILITTRLSKIASVLKTLSHEECMKVFLRYAFCDGLPLAVRTLGSLLSMEDISILSVLKLSYDALPSDLRACFASLSTFPKDYEIFRELLIMYWMAM
Oruf_Chr12_nlr10	AIVGFRGSGKTTLARAVYSRSQFRERAWVDASRWTDVGDLLADIVRQVCLYLIVLDDISMEQWNARGSRVIVTTAILSVANSCTA---------------CDGLPLALVSVANHLRCLGNLLRRVLMDSYAGLPDYARTCLLYLAVFPNDGRRLKRSVLVRRWLA
Oruf_Chr11_nlr97	SIVGVGGLGKTTLANVTYQRLQFDCDAFVSVSLKPDLKRILSSLLRQVSEYIVIIDDIWDESAWKCGSRIITTTRSVNVATSCCSLLHDDSKQLFYKRVFCGGVPLAIISIASLLANKPRNMGQILSISYNDLITFLKPCLLYLSVFPEDYSIPTDQLVRRWIAE
Oruf_Chr11_nlr96	AIVGMGGLGKTTLAQLVYNDPSFDLCAWVYVSECFDVHNLTRKIISSLTQVFLVLDDVWNERINYRCCDIIVTTRNERVARLVQTLSPDESWSLFKQTTFCKGLPLVIKTVGSILRFETDEVLPVLELSYKRMPIDLKRCFVALSLYPKYYYLDENMVVWLWKLL
Oruf_Chr11_nlr93	AIVGPGGIGKTTLANLVYQKLQFECQAFVSVSQKPNVKAVLSSILCQVSQYFIIIDDIWDKPTWQHGSKIITTTRNMDVAKLCCYLSVADSEKLLYHKVFCGGLPLAIITIASLFANRQTQMRWIISLSYCDMPSPLKTCFMYLSIFPEDYIIDRDDLIWRWIAE
Oruf_Chr11_nlr9	SIVGQGGLGKTTLANQVYQKIQFSFSAFVSVSQKPNMDNLLRELLSQIKSYLIVIDDIWKRSAWKHASRIITTTRIKSVAQSCCGLNKSDSENLFLTRTFCDGLPLAIITIASLLADKPRTMNKILFMSYNDLPHHMKSCLLHLGTFPEDHKIGKDVLVWRWIAE
Oruf_Chr11_nlr89	AIVGSGGLGKTTLAMSFYRKFEFNSRAFMLASQKFRLPTVLRSLVSQFHEYHILIDDIWSVSAWEKGSCVIVTTRFNSVAEACRRLDPENSNKLFLQIISCGCLPLAIVVVSGLIASELKSVVRIINHCYKNLPPDLKTCLLYLSTFPKGRNISRKCLIRRWIAE
Oruf_Chr11_nlr88	AVVGFGGLGKTTLALALHRKFKFESRACVQASQKLNLAALLRSILRQVMPYFLLVDDVWSVSSWENGSRIVVTTRFKSVADASTHLSDEKSKRLFNERIFCGGLPLAIVAVAGLLARDPRSVTQILNLCYNDLSADQKNCLLYLSIFPKGCSINRKRLVRRWIAE
Oruf_Chr11_nlr87	AIAGPAGIGKTTLAMELHRRL-----------------------------YFALIDDIFDGSDLECSSRILFTARDEQVSGWFLSLNDSDSEKLLRTKAFCRGIPLFITSMADWLKQHQQQ---------------LRQPSLYLSMFPQGYVFENKDHLATILEY
Oruf_Chr11_nlr86	AIAGPAGIGKTTLAMELHRRL-----------------------------YFALIDNIFNESDLECGSRILFTAGDERIAGWCLSLSHSDSEKLLHIKAF------------------------------------LRQSLLYLSMLPQGYVFEKDRLVMKWLDE
Oruf_Chr11_nlr85	AVWGVSGVGKSAFVKRSYYWKDFDRYGWVDVSHPFSLKDFSRSLFLDLCPCLVVIDGLRSTEEWDFASSIIVITNEASVAEYCTV---------------CGGLPKVIVAIARLLVTSKTN---------------RPCILYLSSIFPGHCGVRRRRLVMRWVAE
Oruf_Chr11_nlr83	SILGLRGTGKTILARKVHDMY-----------------------------FLLVFDDVRSESLMSAGSAILLVTSIPQVAATSCN---------------------------------------------------YRNCLAYLAISPRNHTFRRTSLTTRWRRG
Oruf_Chr11_nlr82	AVYGQPGSGKTHLVKDVYASE-----------------------------FLFVFDDVWVPDMVH--------------------LHPNDSFDIFCTKAFCNFLPQAIVSIGALLSSKQKTVQKVLYLSYKNLPMHLKNCLLYCSTFPAGFLLLPESLVRLWAAE
Oruf_Chr11_nlr81	PIVGGPGMGKTYLARFLFNDD-----------------------------YLVVLDNVWNVGQHDPNGRILLTTRTPSIIPRTAV---------------CAGVPLLLEYTSFLILQRDQL---------------LRNCFLFCSLFPLDFNFTAEELADLFAAK
Oruf_Chr11_nlr8	SAVGSGGSGKTTLVKQVYERIQFSCSAFLSVSQKPNINNLLRELLSRIWDYLVVIDDIWQRSAWEHASRIIITTRIKSVAQFCTSLNKSDSESLFLRRTFCDGLPLAIITLASLLADKPRRMDKILSLSYNDLPHHMKNCFLYLGTFPEDHDIGKDILVWKWIAE
Oruf_Chr11_nlr78	SVVGFGGLGKTTLAKVVYDKLQFDCAAFVSVGQNPDLKKVLTDMIYDLDRYIIIIDDIWDEKLWELCSRIITTTRKVTVSKACCSLSDDASKRLFYKRIFCAGMPLAIITIASLLANKQVQMTKILSFSYYDLPCHLKTCLLYLSIFPEDFIISRDHLVRMWIAE
Oruf_Chr11_nlr77	GIHGIPGSGKSTLAQYVCAHEHFDLIMWVHVSRNFNVDKIFSKMLEEATGFLLVLDDVWYNKDDSLGSKILLTSRTRDALLALGALDDTVFLELFMHYALLKRSPLAARTVGGQLHMRPTI---------------VRRCFAYCSIFPRRHRLERHELINLWVAE
Oruf_Chr11_nlr76	CIYGIPGSGKTTLAQYVCEYEYFDTVMLIYVSKTYRLEDIFRDMLEEITRFLLVLDDLWVNDENHSGSRILVTAQRKEAALGSNR---------------LNRSPIAAVTVAGQLWRNPDI---------------VRRCFQYCSIFPRRYELERDNLVRMWIAQ
Oruf_Chr11_nlr75	SIVGVGGVGKTTLANKLYHKLQFECWAFVRSSQKTDMRRLLINILSQVRPFLIVIDDLWATSTWDKSSRILTTTEIEDLALQSCSFGEDDSRKLLFSIVFCGGLPLAIVTVASLLASQLEKMKQLLNICYNNLPQHLKVCMLYLSMYQENHIIWKDDLVSQWIAE
Oruf_Chr11_nlr73	CILGLPGAGKTTLAKLLYSHHQFQHRAFVSLSPGANLTDTLTDILLQVGAYLIIIDDVWRWEEWELGSRIIMTTRLNSIAEKCRN---------------CYGMPLALIRVSSALAEEIQA--------------------------------------------
Oruf_Chr11_nlr72	FLVGAGGVGKTTVASELYGELRFECGAFVRTSQNPNITRLLISVLSQVRPYLIIIDDLWATSTWDNCSRILTTTEIEDLAFQSYDLGEDDSRDLFFSTVFCGGLPLAIVTIASLLAKLRKWIEQVLNLSYNNLPQHLKPCMLYLSIYQEDYIIWKDDLVNQWMVE
Oruf_Chr11_nlr7	SVVGSGGSGKTTLAKQVYERIQFSCAAFVSVSQKPNINNLLRELLSRIGSYLVVIDDIWQKSAWEHASRIITTTRIKSVGQFCCTLTKSDSENLFLKRTFCDGLPLAIITLASLLADKPRRMDKILSLSYNDLPHHMKNCFLYLSTFPEDHEIRKDILVWKWIAE
Oruf_Chr11_nlr69	AVVGTGGIGKTTLAKKVFNDEAFDKKIWLSVTEDVNEVELLRTALKSVSGFFLVLDDVWSERAWDAGSHVLVTTRHDTVARGMQA---------------CGGLPLAVKVMGGLLCRREKR---------------LKQCFLHYSLLPKNVVFYNVTVIGMWISE
Oruf_Chr11_nlr68	SVIGVGGLGNTTIAKAVYDILQFDCCAFASVGQNPDMKRFFKDILLQLDKYLIVIDDIWETSTWDCESRIITTTRISKVAEQVGDLSDDNAEKLFYTRIF---------------------TRKILPFSYYDLPIQLRTCLLYLSIFPEDYWIEKYQLIWRWIAE
Oruf_Chr11_nlr67	SIVGFGGVGKTTIAMALYRKVKFDCQASVAVSQNYDEDEVLRSILNQVSKYILLIDDIWSAKTWNKDSRIIVTTRFHAVGSTCSP---------------CGGLPLAIVTMAGLVACNPNKVTRILDCCYNDLPADLKTCLLYLSIFPKGWKISRKRLARRWIAE
Oruf_Chr11_nlr66	SIVGFGGLGKTTLAKAVYDSPKFHLRAWVPAGASPETSSGMRGILRAVIQYLIVIDDIGMDQWSITSSRIILTTTIQSIANSCSH---------------CDGLPLALVSVSDYLKSSCEP---------------ALSCLLYLGIFPSNRPLKKKVVIRRWLAE
Oruf_Chr11_nlr65	SVVGFGGLGKTTLAKAVYDDPKFRHRAWVAAGGSPEIRGILRDVLQQVRPYLIVIDDIGMDQWSITSSRIILTTTIQSVANMCSH---------------CDGLPLALVSVSDYLKSSSEP---------------ALSCLLYLGIFPSNRPLKKKVVIRRWLAE
Oruf_Chr11_nlr64	CIHGISGSGKTTLAQYVCEPEYFELVMWIHVTQNFTVDSIFREMFEAASGFLLVLDDVWYNKDDH--------------------MESDDFFQLFMHYALLKGSPLAASIVGLRLRENQDI---------------VRRCFSYCSIFPRRHRLDRDELISMWVAQ
Oruf_Chr11_nlr62	GIHGIAGSGKSTLAQLVCASEHFDLIMWVHVSQNFSVDAILAEMLEAATGFLLVPDDIWYYNGENAGSKILVTSRTEYALKALGA---------------LRRSPLAARTVGGQLRIRPSF---------------VRQCFSYCSIFPRRHLFKRDELVTLWVAE
Oruf_Chr11_nlr61	GIYGIAGSGKSTLAQLVCASEHFDLIMWVHVSQNFIVDTILTEMLEAATGFLLVLDDIWYHNSENPGSKVLVTSRTEYALLALGALDDNVFLKLFLHYALLSRSPLAARTVGGQLQIRPNV---------------VRRCFSYCSIFPRRHQLKRDELVNLWVAE
Oruf_Chr11_nlr60	VVHGMGGLGKTALAADVYRSEKFECHAWVSISQTYSIKAVLKCLINELDEYLIVLDDVWVPEAVNSRSRVLVTTRIDGVAHLAFPLSEQESWELFCRTAFCQGIPLAIVSVGRVLFVCEKTVRNILYLSYIYLPTHLKSCFLYCSLFPEDYLFTRKRLVRWWIAE
Oruf_Chr11_nlr59	AIIGTGGIGKTTLAQKVFNDGSFDKHAWICVSQDYSPASVLGQLLRTIDAYFLVLDDVWQSDVWTTSGIVLITTRQDTVAREIGV---------------CGGLPLAIKVIARVLASKDKTIRGALYLSYDDLPQHLKQCFLYCIVYPEDCTIRRDDLIRLWVAE
Oruf_Chr11_nlr58	AIVGTGGIGKTTLAQKVFNDQTFNKHAWICVSQDYTPVSVLKQLLRTMEVFFLVLDDLWHSDVWTTSGIILITTRQDIVAREIGV---------------CGGLPLAIKVTARVLASKDKTISGALYLSYDDLPLHLKQCFLYCIVFPEDWTLKRDELIMMWVAE
Oruf_Chr11_nlr57	AIVGTGGVGKTTLAQKIYNDRSFNKKAWVCVSKVYSEASLLRELLRIMEVFLLVLDDMWQSDAWEETGTILITTRNNIVALEIGV---------------CGCLPLAIKVIARVLASKEQTLRGVLYLSYDELPRHLKQCFLYCSVYPEDANIYRDDLTRMWIAE
Oruf_Chr11_nlr56	AIVGTGGVGKTTLAQKIFNDKRFDHRAWVCVSKEYSMVSILTQVLSNMQIFFLVLDDVWHYKAWEATGIILVTTRDETIARVIGV---------------CGGLPLAIRAIAKVLASLQDQ---------------LKQCFLYCALFPEDATIFRDDLTRMWVAE
Oruf_Chr11_nlr55	AIIGTGGIGKTTLAQKVFNDQSFDKHSWICVSQDYSPASILGQLLRLSSDYFLVLDDVWQSDVWTTSGIILITTRQDTVAREIGV---------------CGGLPLAIKVIARVLASKDKTITGALYLSYDDLPQHLKQCFLYCIVYPEDWTIDRDYLIRMWVAE
Oruf_Chr11_nlr53	PIVGSRGMGKTTLAEQVYKGYLADHKAWISVGSNQSPQQVLRDILAQIVGFLIVLDDVCSESLWKAPSAILVTTSLPEVAQSFCP------------------------------------AEKMLTFCYNALPCDYRSCLLYLTIFPNDHNIRRTSLLRKWIAE
Oruf_Chr11_nlr5	TVSGMGGLGKTTLAEIVYERELFECSAWLVVSQTYTMENLLRKLLLRISSVLIVLDDVRDEAVRGNGSRVIITTRVDHVAAIAPPLDMTDAFELFCRKAFCQGLPPAIISTGRLLSLRPKSIQGILNLCYHELPGHLRNCFLYCSLFPEDYLMSRESLVRLWVAE
Oruf_Chr11_nlr48	VIVGMAGAGKTKLTRHLLCEMGFNYSLWVTVSQDFNPEWIYRQVMSKLSDHLLVLDGVWNEDPRKQKTKIIVTTRIPAAAAAISS------------------------------------LLHIAEASYNHLPPHLKRCFLYCSLFPYHHIFDTDEMISLMVAE
Oruf_Chr11_nlr47	SIVAMGGAGKTTLARKIYNSTHFDTTAWVTVSQKFKGIDLLKDIMRQIMPYVVVLDDVWATDTWNNGSRVLLTTRKEDVANHIEMLDDEKSWELFSRKSLCNGLPLALAVLGGYLSKNLNIMRDILARSYNDLPNNMKSCFLYIAVFPEDYSISMADLVELWTAE
Oruf_Chr11_nlr46	SIVGFGGLGKTTLANQVYKKLQFDCQAFVSVSQKPDVKKIFRKILSQIKNYLIVIDDIWSTQAWKCGSRILLTTRNGNVAKSCCYLNEADSKGLFFRKIFCGSLPLAIITIASLLTVKSKNMKRILSLSYNDLAHHLKTCLLYFSMYPEDCEIDVQQLLRRWRAE
Oruf_Chr11_nlr45	SIVGVGGLGKTTLANEVYKKTRFDCQAFVSVSQKPDVKKILRSIICQTMEYLIVIDDIWSTQEWMCGSRILVTTRISTVAKSCCSLSEADSMCLFFRRIFCGGLPLAIITMASLLADKSDRMRSILSLSYSDLPLHLKTCLLYLSIYPEDYKINMHQLVRRWIAE
Oruf_Chr11_nlr44	SIVGFGGLGKTTLAKQVYKKVQFDFQAFVLVSQKPDVQKIFRNILSQIKDYFVVIDDIWSTQAWNYGSRILLTTRNGNVAKTCCYLTEADSKGLFFRRIFCGGLPLALITIASLLNVKSKNMKRILSLSYSDLPHHLKTCLLYLSMYPEDCQINVDHLLRRWRAE
Oruf_Chr11_nlr43	SIVGSGGLGKTTLANQVYQKIQFDCKAFVSLSQHPDMEMIFQTILYQVNDYFIVIDDIWSAQAWNCGSRILVTTRIGTVAKSCSSLSENDSKRLFFRRIFCGGLPLAIISMASLLTTKSYVMNMILSLSYYDLPHHLRTCLLYLSMFPEDYVINRDYLVRRWVAE
Oruf_Chr11_nlr42	AIIGMGGIGKTTLAQIVCEEL-----------------------------FLLILDDVWEDSNWGNGSRILLTTRMTSVADMVTSLDEYHNFMMFKKYAF---------------------ITTVLQSSYHHLPEHLQLCFRYCSIFPKGYEFKKDEIVKMWMGS
Oruf_Chr11_nlr41	AIVGMGGVGKTTLAQLVYNDSSFDIHGWVCVSENFDVRKITQGIISSLKMVLLVLDDVWNDQRECKLCKIIVTTRSERVARLVQTLNFDESWLLFKQVAFCKGLPLVIKTLGRMLSRETNEVLPSLQLSYTHMPIYLKRCFVALSLYPKDYVFDIAEVLQLWKVL
Oruf_Chr11_nlr40	AIVGFGGLGKTTLAMALYRKLEFDCRAFVLASQKFHLPTVLRSLVKQFHEYHILVDDIWSVSAWEKGSCVVVTTRFNSVAEACRRLDPESSYNLFLQIISCGGLPLAIVVVAGLIASKMKS---------------LKTCLLYLSTFPKGRSISRKHLIRRWIAE
Oruf_Chr11_nlr4	TVSGMGGLGKTTLVSNVFERENNFNSIWINVSQKYDVVDLLRKLLRKIEPCLIVLDDVWNREAYNQASRIIITTRQGDVATLAHPLKPSDAFHLFCKKAFCKGVPLAIVSIGGMFSSVQPDIQAILNLSYRDLPGHLRNCFLYCSLFPEDHLFLRETLVWLWVAE
Oruf_Chr11_nlr39	AIVGSGGLGKTTLAMSFYRKFEFDSRAFMLASQKFHLPTVLRSLVSQFHQYHILIDDIWSVSAWEKGSCVIVTTRFNSVAEACRRLDPVNSSKLFLQIIYCGGLPLAIIVVSGLIASELKSVVQIINHCYKNLPPDLKTCLLYLSTFPKGRNISRKRLIRRWVAE
Oruf_Chr11_nlr35	AIIGLCGVGKTTLAEELYQKFQFQCCAFLRLSRKPDMKRVLGSLFSQVQQYFIVIDGVWSSYIWNFYSRILITTEIDHVAQRCCV---------------CSGLPLMMAIVASILTRLPPS---------------LKACMLYLGIYEEDDIVLKNELLSQWFAE
Oruf_Chr11_nlr34	SIVGFGGLGKTTLAKAVFDTLQFDCIGFVPVGQNPDIKKVLKDILIELNKYLIVIDDIWEASTWKCGSKVITTTRISQVANEIADLSDDNSKKLFNNRIFCGGVPLSIITIASLLVDKPVETRKILSFSYYDLPSYLKTCLLHLSIYPEDHRIEKESLIWKWIGE
Oruf_Chr11_nlr33	SIVGIGGLGKTTLAKAVFECLQFECAALIPVGQKPNIKKVFKDILIELNKYLIVIDDIWETSTWKCGSRVITTTRISQVAEEVGNLSADNSKKLFYNRMFCGGVPLSIITIACLLVNKPVETRKILSYSYYELPSHLKTCLLHLSIFPEDCWIEKKSLIWIWIAE
Oruf_Chr11_nlr32	SVLGLGGLGKTTLAKFVFDNLQFQCFAFISVGQKPADIKNVLKHILIGLDYLIVIDDVWEIFTWKCGSKVITTTRISEVAEVVGDLSSDNSKRLFNNRIFCNGMPLSIVTMASLLVNKPVEMRKILSFSYYELPSYLKTCLLYLSIYPEDHRIMKKPLIWKWIAE
Oruf_Chr11_nlr31	SVVGFGGLGKTTLAKVVLDKLQFDCFGFIPVGQNPDIKKVLKDILIEVNKYLIVVDDIWETSTWNCGSRVIATTRISNVASEITELSDDNSKKLFYSRISCGGVPLSIITMASLLVHKPMETRKILSFSYYDLPSHLKTCMLHLSIYPEDSLIEKDGLIWKWVAE
Oruf_Chr11_nlr30	SVVGIGGLGKTTLSKVVFDMLQFDCAAFVPVGQDHEIKKVLKDILVELNKYLIVIDDIWEPSKWNCGSRVITTTRIRQVANEVAKLSDDNSKTLFYNRIFCGGIPLSIITIASLLVDKPARMRKILSFSYYHLPSYLKTCMLYLSIYPEDHLIYKDTLIWKWIAE
Oruf_Chr11_nlr3	PIVGIAGVGKTALAQLVYNDPHNFDQVWVWVSKDYNEVMLTMEILDFVSQFLLVLDDVWDSMDDNKGNMILVTTRILSLAQRVGTLSYEDFWLFFKACAFLNGNPLAAETAGPILRKDLAIIMPSLKLSYDQLPYHLQQCFLYCSIFPSGYCFLGQELIHIWISQ
Oruf_Chr11_nlr29	SVVGIGGLGKTTLSKVVFDKLQFDCAAFVPVGQNPEIKKVLKDILVELNKYLIVIDDVWETSKWNRGSRVIITTRIYQVANEAAELSDDNSKKLFYNRIFCGGIPLSIIAIASLLVDKPTGTRKILSFSYYHLPSYLKTCMLYLSIYPEDHLIKKDTLIWKWVAE
Oruf_Chr11_nlr28	SVVRIGGLGKTTLSKVVFDMLQFDCAAFVPVGQSPEIKKVLKDILVELNKYLIVIDDVWDTSKWNCGSRVITTTRICQVASEVAELSDDNSKKLFYSRIFCGGIPLSIITISSLLVDKPVGTRKILSFSYYHLPTYLKTCMLYLSIYPEDHLIGMDTLIWKWVAE
Oruf_Chr11_nlr27	AIVGQGGMGKSTLAQYVYNDDHFDVRMWVCISRKLDVHRHTREIIKSAEKFLLVLDDVWFDKSNNGGSKVLVTSRSKTLPAALFCMKDNDFLALFKHYAFLGKSPLAAKVVGSQLKGKIDS---------------LQRCFLYCSLFPKGFKYKIDELVHLWVAE
Oruf_Chr11_nlr26	SIIGFGGLGKTTLAMEVYRRVQYSCKAFATVSQKLDTKKLLKDLLSQIAQYFIIIDDVWSKSAWEHCSRLLTTTRIDSVAKSCCSLKASDSRNLFFKRIFCCGSPLAIISIASLLASKPVMMKQILSLSYYDLPYYLKTCLLYLSLYPEDFKIERDSLIQQWIAE
Oruf_Chr11_nlr23	AIVGMGGLGKTTLAQLVYNDPAFDLFGWVCVSEHFDVNNIMRKILSSIAKVFLVLDDVWNEQSDYTRCDIIVTTRSEAVARLVQTLNPNDSWLLFKQTAFCQGLPLALKTLGSVLRFETNVVLPALELSYKHMPMXLKLCFVSLSLYPKDTYFDESIVVWLWKSL
Oruf_Chr11_nlr20	SIVGSSGIGKTTLAKLLYTRSQFDSRAFIQVPQKPNMKRLLCDIVSQVQQYLIIIDNLSAASVWDQRSRIITTTQIKDVALACCLLEDYYSRKLFINRIFCGGLPLAIIIIGSLLATQPVVMKQVLNICYNNLPHYLKRCLLYFNIYPEGYKICKDALVKTWVAE
Oruf_Chr11_nlr2	CILGAEGIGKTKLAELLWRELKFECRAFVQTAKKPDIRMILRNILSQVRPYFIVIDDLWAPSVWDCGSRIITTTKVDEVALACCVLSVDESKKLLISRTFCGGSPLAIIIMGSLLAIQHETLKQVLNLCYNSLPCCLKTCLLYLSVYPDNYILLKEDLVNQWIAQ
Oruf_Chr11_nlr19	SIFGFGGLGKTTLAKAVYDKPGFQCQAFVTVGRNPLMNRVFRDILYYIDKYFIIIDDLWDMNSWSYGSKVVTTSCISNVASDVGDLSHGNSKKLLSTRLFCGGVPLGIITIAGLLASKPKDTRRILSFCYNDMPSHLKTCLLYLGIFQEDYEINKCLLIWKWIAE
Oruf_Chr11_nlr18	SIVGCGGIGKTTLAKLFYNKFRFDCRAFIQVPQKPNMKRLFCDIISQVQQYLIIIDNLSAASVWDQRSRIITTTRIISVALNCCL---------------CGGLPLAIIIIASLLASQPVVMKQVLNLCYNNLPHYLKNCMLYLNKYPEGYKISKDALVKAWVAE
Oruf_Chr11_nlr17	SVFGFGGLGKTTLVKVIYDKL-----------------------------YFIVIDGLWDINSWNCGSKVVTTSGISNVARDIGDLSHGNSKKLLSTRLYCGGVPLGVIAIAGLLASNPEDIRRILSFCYYHLPSHLKTCLLYISIFREDYEINKCLVIWKWIAE
Oruf_Chr11_nlr16	SIVGIGGLGKTTLARQVYGKIQFDCQAFVSVSQKPDIRKIFKNILINITEYFVVIDDIWSTTVWTRGSKILCTTRIISVAETCCSLSDVYAEKLFIKRIFCGGLPLAIISLASLLATKPRTMQRILSLSYNDLPHYLKTCLLYLSTFPEDVLILRDPLVRRWIAE
Oruf_Chr11_nlr15	SILGETGIGKSTLMLTICNKIHFDKLIWYNMPPNSSANDLLKQVYERAPDYLVILGGINSVTVLN--------------------LNESQSAELFCRRVYTGGHPLAIVVLAGLLRSKEMPIERIFSTSFDDLPHDLKSCFLYFAAYPTNITHPADQIMRMWIAE
Oruf_Chr11_nlr14	SIVGCGGLGKTTLANQVYKEIQFDCKAFVSMSQKPDMRKILMDLLSQILGYLIVIDDIWSTSAWELRSRIITTTRIMDVAKSCSALNHQDSSKLFVKKIFCGGLPLAILIIAGLLASKYDRFRRILMLSFYDLPHDLKTCFLYLSIFPEDDLIVRKQLVWKWVAE
Oruf_Chr11_nlr135	SIVGFGGLGKTTLSKAVYDKHAFDCGAFVPVGRDPDMKKVLRDILIDFDYFLFVIDDIWDKKSWECGGRVVVTTRIFEVATHIGDLSRDDSEILLYSRINCGGVPLAIITIASLLASKSGETRRILSFSYYDLPSHLKACMLYLSLFREEYGIEKNLLIWKWIAE
Oruf_Chr11_nlr134	PIYGIGGIGKTTLAKLVYNDIKEFYQVWVYVSQTFDLNKIGNSIISQLSKIMIVLDDLWEDDKSQAKVVVLVTTRDEGIAADFFT---------------CSGVALAAQSIGYMLRSMTSS---------------LKQCFAYCAIFPKGHNIVKNALIHQWVSL
Oruf_Chr11_nlr133	AIYGMGGIGKTTLVQLVFSDTREYSLVWVYVSQVFDLNKIESSIISQLPKILIVLDDLWENNGFKAKVIVIVTTRDEDIARRFSN---------------CGGVALAAQSLGYLLHSKRLD---------------LKLCFGYCAIFPKGQKIVKDDLIHQWISL
Oruf_Chr11_nlr132	PIYGIGGIGKTTLAKLVFNASRDYSKVWIYVSQTFDLNKISNSIISQVSEILIVLDDLWERDQFQSRVIAIVTTRDKDIAEKICT---------------CGGVALAAKSLGYTLQPMKFDVLASLRLSCSNMPPNLRLCFAYCAIFPKGHIIVKDQIIHQWNAL
Oruf_Chr11_nlr131	SVWGMGGMGKTTLVLNVYEQHKFDINVWLTVSQAFSVEALLRKLLREIRRFMVVLDDVWNRQVFDNGSRVVITTRRGDVAALAHELELNDALLLFSKKAFCGGLPLAIASVGSLLSARMQIVRGVLTLSYYDLPGELRNCFLYCSMFPEDYLLPREVLVRQWIAE
Oruf_Chr11_nlr130	AIVGFCGLGKTALAAEAYNRE-----------------------------YFIVIDDIQTEDQWKIGSRIVVTTTIQSVANACCSLDKNCSKQLFSKKACCDGQPLALVTIGEFLQANGWPMRRVLVRNYTSLPGHLKACLLYFGMFPSDHPIRRKSLLRRWLAE
Oruf_Chr11_nlr13	SIAGFGGLGKTIAKQVYQKIKQFDCAAFVFVYQIPDMKRVLLDLLCGLGAYIIVIDDIWSISSWESGSRIITTTRILDISMICCSLSDDDSRRLFCRRIFCGGLPLAILHIASLLATKSNTLKKILLLSFYDLPPQLKTCLLYLSIYPEDCMINSKELIRKWIAE
Oruf_Chr11_nlr129	TVSGMGGLGKTTLVTNVYERENFSAHAWMVVSQTYTVDALLRKLLWKVGYCLIVLDDVWDQEAYFQGSRVIITTRKNHVAALASSLSDIHGFDLFCRRAFCQGLPLAIVSIGCLLSSRSRSVRAILNMSYHDLSGDLRNCFLYCSLFPEDYPLSRESLVRMWIAE
Oruf_Chr11_nlr128	CIVGFGGSGKTRLAREVYDSF-----------------------------SLVVFDDIDEQQWDDTRSRIIVTTTSQAAANNCRS---------------CDGHPLALVSVAKYLKMGNDLLRRVLMSSYGNLSDHGKTCLLYMSGFPKGFQIRRSSLIRRWVAQ
Oruf_Chr11_nlr127	TVSGIGGLGKTTLVTNIYERENFAAHAWIVVSQTYNVEALLRKLLRKIGSCLIVLDDVWDKKVYFQATRVIITTRENDVAALATSLNGADAFELFCRRAFCHGLPLAIVTIGSLLSSRPAAVRAILNLSYHDLSGDLRNCFLYCSLFPEDYTMTRESLVRLWVAE
Oruf_Chr11_nlr126	AIVGTGGVGKTTLAQNIYNDQNFSKHAWICVSQEYSEVNLLKELLRNMGVLFVVLDDVWQSEVWTAKATILVTARDELVVRRVGA---------------CGGLPLAIKVIASVLATKEKTLRGALYLSYDDLPHNLKQCFLYCALYVEGQMMHRADLVRFWVAE
Oruf_Chr11_nlr125	SVVGLGGLGKTTLARQVYNKIQFDCQAFVSISQKPDMRKIFQKMLNDITRYFIVIDDLWSTLAWRCCSRILITTRIISVAKSCCYLSNSDANKLFMKRIFCGGLPLAIISIASLLANNPCTMQRILSLSYNDLPHYLKTCLLYLSIYPEDFVIRRTQLILRWIAE
Oruf_Chr11_nlr121	SIVGLGGLGKTTLARQVYEKIQFDCQAFVSVSQKPVIRKIFKNILINITEYFVVIDDIWSTTVWTRGSKILCTTRIISVAETCCSLSDVYAEKLFIKRIFCGGLPLAIISLASLLANKPRTMQRILSLSYNDLLFELKTCLLYLSTFPEDVLIWRDPLIRRWIAE
Oruf_Chr11_nlr120	PIVGNGGVGKTTLAQLVYSDTQFSKRIWISVSVDFDEVRLTRELLDCVSNLLLVLDDMWEDNDKSRGNAILVTTRNHSVVKMIATLEDGDFWLLFKACAFLKGYPLAAKSVGALLNRDLDGIIPALMLSYIHLPFHLQRCFSYCALFPKGHRFDGLDLVRVWISQ
Oruf_Chr11_nlr12	SIWGPGGLGKTTLARQVYDKIQFDCQAFVSVSQKPDMRKVFRNILISVTGYFIVIDDIWSTTDWQIGSRVLATTQISYVAQSCCPLTAVHAEKLFLKRIFCGGLPLAIITMASLLVNKPQTMQKILSLSYADLPHHLKTCLLYLSTFPEDCIIERDRLVRRWIAE
Oruf_Chr11_nlr119	SLVGFGGLGKTLLAKQIYENT-----------------------------FFIVIDDIQREYWNSSSSIVLVTTAIHSIANACSS---------------CDGLPLALVSTAQFLKSKGQQ---------------IKACLLYFGIFPSGHPVRRGKLIRRWSAE
Oruf_Chr11_nlr118	AIVGVGGIGKTTLAKNIFNDDKFDKKIWLSVTQKFNEPDLLRSAIIATGGFILVLDDMWTERAWNRGSRVIVTTRDERIARGVKALGSDDAWSLLKKQVPCDGLPLAIKVLGGLLCRRDRNLNYVLHLSYEDLSPHLKQCFLHYSLIPKNVVLGYDTIIGMWISE
Oruf_Chr11_nlr115	GVYGPCGIGKSLLVAAILEKM--------------------------------------------EECKVIVTTQKIEVCKYMGALTEKESWELFKFKAVCGGLPLALDVIGTVLCGKDKRIYMPLESSYNHLEGDKKSLFLLCSLFPGGHKISKNELTSYWTGE
Oruf_Chr11_nlr114	PIVGIGGIGKTTLTRFIYRDRHFDLRIWICVSTYFNEVDITREILEHIFKFLLVLDDMWEDKDMSTGCMVLATTRKNSVAEMIGTLDEKEFWQFFKACAFLKGCPLAARSVGALLNRNVSYFIPILKLSYDYLPSHLQRCFSYCSLFPEDHRFSAATLVQVWISQ
Oruf_Chr11_nlr113	AIVGMGGLGKTTLAQLVYNDSFFDMHAWVCVSEQFDPTYITKSIISSLKKVLLVLDDVWNERRDCKLCMIIVTTRSERVAKLVQTLSSEESWSLFKQVAFCKGLPLAIKTLASMLRYETCE---------------LKRCFVAISLYPKDYIFDRNQVLQLWKVL
Oruf_Chr11_nlr11	SIVGCGGLGKTTLANQIYCKIKFECAAFASVFQNPNTKKVLTNILSQVATYIVIVDDIWDMQIWKRGSRIITTTRIHDIAKLCCSLGVIDSKILFDKRIFCGGLPLAIISISSLLASKPKSMEWVLSLSYSDLPNHLKTCLLYLSIFPEGYEINRERLVSRWIAE
Oruf_Chr11_nlr109	AIVGMGGLGKTTLAQLVYNDPSFDLYAWVFVSDHFDSTRLTKKIVVSITKCLLVLDDVWNERRDCKQCKILVTTRNVAVARLVQTLSNLKSWELFERTITCDRLPLAIKTLGSMLRYETDEVLPALELSYKNMPMHLKRCFVALCLFPKDYTLNKFDVVGLWKLL
Oruf_Chr11_nlr108	AIVGMGGLGKTTLAQLVYNDQLFDVCVWVYVSGHFDSMSLIKKIIVSITKFLLIVDDVWNERRDCDQCNILVTTRSVAVARLVQT---------------CDRLPLAIKTLGSMLRYVCDEVLLALHLSYKNMPIHLKQCFVSLCPFPKHYSLDKIEVIRMWGLL
Oruf_Chr11_nlr107	AIVGMGGLGKTTLAQLVYNDQHMMFRVWVCVSDHFDSTDLTKKIIVSITKFLLVLDDVWNERRDCQQCNILVTTRNVAVARLVQTLSPHDSWTLFERTVACDRLPLAIKTLGSMLRYETDEVLPALELSYKNMPKHLKLCFLSLCLFPKDYPLEKYQVIRLWGLL
Oruf_Chr11_nlr106	AIVGMGGLGKTTLAQLVYNDQSYDVCVWVYVSDHFDSTNLTKKIIVSITKFLLVLDDVWNERKDCRQCNILVTTRNVAVARLVQTLSPHESWTLFERTVACDRLPLAIKTLGSMLRYESDEILPALELSYKNMPMHLKLCFVSLCLFPKDYSLKKSEVISLWGLL
Oruf_Chr11_nlr103	AIVGMGGLGKTTLAQLVYNDQXXXXXAWVYVSDHFEPKSLMEKIAVSIEEIFLVLDDVWNERMDCQHCKILVTTRNLSVARLVQTLSPQESWTLFKRTVTCDRLPLAIKTIGSMLRYETHEVLPALKLSYKNMPVH-----------------------------
Oruf_Chr11_nlr102	AIVGMGGLGKTTLAQLVYNDQSFDVRAWVYVSDHFEPKSLMEKIAVSIEEIFLVLDDVWNERMDCQQCKILVTTRNLPVARLVQTLSPQESWTLFKRTVTCDRLPLAIKTLGSMLRYETHEVLPALKLSYKNMPVH-----------------------------
Oruf_Chr11_nlr101	GIVGMPGVGKTTLAQLVYNNTSFDVRVWVCVSENXXXXXXXXXXXXXXXXFLLVLDDVWNERRDYKLCKIIVTTRSQNVARLVQTLDSNDSWSLFKQTALCKGLPLAIKTIGSMLRYEPDE---------------LKRCFIALSLFPKDYILHEENVVLLWEPL
Oruf_Chr11_nlr100	AIVGMPGVGKTTLAQLVYNNTSFDVRVWVCVSENFDVNNITKRIISATNEFLLVLDDVWNEQRDYKLCKIIVTTRHKNVARLVQTLDPNDSWSLFKQTALCKGLPLAIKTIGSMLRYEPDE---------------LKRCFIALSLFPKDYILYEENVVLLWEPL
Oruf_Chr11_nlr10	AIVGHGGAGKTTLAQYIYNDEHFDVRMWICISRKLDVHRHTAEIMESATNFLLVLDDVWFYGFQDRGSQVLVTSRSGRLPAPLCCMKDTEFLALFKYHAFLGQSPLAAKVVGSQLSRNMTI---------------IQRCFMYCSLFPKGHVFVINELVHLWVAE
Oruf_Chr11_nlr1	CIFGAPGIGKTTLAEELYRELRFECRAFVRASRKPDTRRILEAILSQVQRYFIVIDELCETATWDNCSILITTTEIEEVALECCG---------------CGGLPLATISISGLLASQPDNLKEVIKFSYSSLLDHLKTCFLYLTLYPEGYTILKGDLLKQWIAE
Oruf_Chr10_nlr9	PLVGLGGMGKTALAKMVYLDQRFSNMMWTCITNKFNLKRIVQDIIESATGYFLVLDDLWTDNVNERGSVIMVTTRKYTVASMVGTLPFEECMKIFTRIAFCTGVPLAIKSLASLLFRMREEILPKLKLSYNALPPALKPCLSYLSIFPKGYEYYRRCIIMVWMAQ
Oruf_Chr10_nlr8	TVWGMGGVGKTTLVAYVYYAVEFDAAGWVTVSKSYQIEDLLKQIIRGYINYVLILDDVWAVDVWFSTGRFVITSRIHEVALLATGLGPQHSWELFCKEAFCSGLPIAIACLGRLLSFKEPS---------------LKNCFLHCTMFPEDYLMPRKRLVRHWLTA
Oruf_Chr10_nlr7	SVWGLFGLGKTTLVRKVYQSMSFDCYSWIEVPHTYNNDVILRQLIRDLSEYLIVLDNVWDAAAFHNASRIIITTRTSDVASLAQELEDDDAMELFCRRAFCGGLPSAIYAIGNVLAVREKT---------------LKNCFLYCSLFPQNYQLSRESLVKLWTAE
Oruf_Chr10_nlr5	SIVGFGGLGKTTLANEVYRRVHFDCHAFVSVSQKPDFKNIFKDIIYNMPTYLVIIDNVWSISAWKCSSTIIVTTRVSDVGWSCCLLIEVHSRRLFCKRIFCGGLPLAIISISGLLANRPVIMKIILSLSFNDLPNYLKTCLLYLSIFPEDCIIERNMVVWRWIAE
Oruf_Chr10_nlr4	CIHGSAGMGKTTLAGLAYQAVQFDCRTFVSVCPSQSMMHVLTSITSEVIAYLVIVDDIWHCQQWERGSRIIMTTRVNSVVEKCCK------------------------------------LVESLVLGYHCLPPHLKTCLLECSIYTPNQRFERDDLIRIWMDE
Oruf_Chr10_nlr3	SIVGFGGLGKTTLANEVYRRVHFDCPAFTSVSQKPDMKKIFKDIIYHMPTYLVIIDDVWSISAWKGSSIIIVTTRISDVGRSCCLLSEIHSRRLFCQRIFCGGIPLAIISISGLLSNRPIIMKSILSLSYNDLPNYFKACLIYLCIFPEDYIIETNMLLRRWIAE
Oruf_Chr10_nlr29	SIVGFGGLGKTTLARAVHEKIQFDCAAFVSISRNPDIRMIFKKILHQLEKYFIIIDDLWNERVWDLGSRLIMTTRNVXYWTWTYR------------------------------------MQKILSFSYYDLPSHLKSCLLCLSVFPEDYEIRRDRLIWRWIAE
Oruf_Chr10_nlr28	SIVGFGGLGKTTLARAVHEKIQFDCAAFVSVSRNPDIRMIFKKILHQLEKYFIIIDDLWDVRVWDLGSRLIMTTRNVNVSKACCSLSDDDSKKLFYKRIFCGGVPLAIITIASLLANKEIQMQKILSFSYYDLPSHLKSCLLCLSVFPEDYEISRDRLIWRWIAE
Oruf_Chr10_nlr27	PIVGMGGLGKTTFAQLIYNDPHFPLRRWCCVSDVFDVVTIANNICMSTERYLIVLDDVWERDYDKMGSAVLTTTRDAEVARIMVT---------------CHGSPLGAKAFGSMLSTRTTMIFPILRLSYDDLPSHMKQCFAFCAIFPKDYEIDVETLIQLWLAH
Oruf_Chr10_nlr26	PIVGMGGLGKTTFAQLIYNDPYFPLRRWCCVSDVFDVVTIANSICMSTERYLIVLDHVWNRDSDKMGSVVLTTTRNAEVARIMVI---------------CDGSPLAAQSFGSVLFNRTTLIFPILRLSYDDLPLHIKRCFAFCAIFPKDFEIDMETLINLWLAH
Oruf_Chr10_nlr25	PIVGMAGLGKTTFVQLIYNEPHFELWRWCCVSDDFDVGNIANSICNSTEKYLIVLDDVWNREADKKGSAILTTTRDSQVARIMIT---------------CQGSPLAAKAFGSMLSTKTSIILPILKLSYADLPSHMKQCFAFCAIFPKNYEINVENLIQLWMAH
Oruf_Chr10_nlr24	SIVGFGGVGKTTIAMALYKKVQFDCRAWVTVSQNYDLDAVLNDILKQIDPYIILVDDIWSAKTWKERSRIIVTSRFQAVGSTCCRLSPRDSKELFNRSVSCGGQPLAIVTMAGLVACNQDQVTRILDCCYNNLPGYLRTCLLYLAIFPKGWKISRKCLSRRWIAE
Oruf_Chr10_nlr23	VLHGMGGLGKTALTANVYKHEYYDCHAWVSVSQTYSLMELLKKLSVQLFHYLIVLDDVWTPEVIIKGSRLLITTRIGNVAEFASELSEGKSWELFCKKAFCKGLPLAIVSVGSLLSVREKNVRNILYLSFIYLPTYLKSCFLYCTLFPEDYILHRKMLLRLWIAE
Oruf_Chr10_nlr22	PLLGLGGIGKTELANMVYHDQRFSKMMWACVSNKFNLKNILQDIIESASGYFLVLDDLWTRDVNERGSVIIVTTRENVVASMVGTLPFHECMQIFTRVAFCAGVPLAIKSLGSLLFTMRDEIMPVLKLSYNALPAALKPCLSYLSIFPKDFEYYRRCIIMFWMAH
Oruf_Chr10_nlr21	SIVGQAGAGKSTLAKLAYSSVYFHKYGWVSISPKYSALEVLRDLVRQIRGYLIVLDDIWTTDTWDNGSRIILTTRDMEVGQHPKTLDEDKSWELFQKKAFCNGLPLALVVLGCFLSRNHNIVGRILALSYHNMSNNLKACFLYTASFPEDYPITVHVLKKMWIAE
Oruf_Chr10_nlr2	PVVGPGGIGKTTFTQHLFHDQHFHVRIWVHVSLRFDVLRLTKEIFNNMVAFLLILDDMWPCDSEYKGSTVIVTTRSEETADMVKS---------------LKFSPLAAKTVGRLLKKDLTRIMPALKLSYDCLPFHLQKCFTYCALFPDDYQYQDSELTHLWSAL
Oruf_Chr10_nlr19	SIVSFGGLGKTVLANQVYCDT-----------------------------YLIVIDDIRVEQWCNISSRIVVTTSIQSIANACSI---------------CDGLPLALICVGQFLRTEGAL---------------AKACLLYLGMFPSNYPIRRRRLLMRWLAE
Oruf_Chr10_nlr18	SVVGSSGIGKTTLAKLLYNRIQFDCRAFVRISRKPDMKRVFREMFFQLQRYLIIIDDLWAASIWDLSSRIVIITQVEDLALTCCCMDDEHSTTLFLQRLFCGGLPLATISLASLLASQPVITRQVLNLSYNNLPHYLKTCLLYLNMYPEGYKICKDDVVEKWVAE
Oruf_Chr10_nlr17	SIVGFGGIGKSTLGEEVCRLL-----------------------------YLIMVDDIWTIRAWERGSRIIVTTRIEAVAKACSPLEFEDSKKLFLSRTFCGGLPLAIVSIGSVLAGYTSPMRQILALSYNHLPHELKGCMMYFSIFPEDYEVNKDRLLWRWIAE
Oruf_Chr10_nlr16	PILGEAYIGKTTVAQLIINDKHFDVRIWAHVSPDFNIKRISASILESIYDFLLVLDDYWTENWHDAGSKVIVTTRSGAVAKLLGMLSSEDCWSLFRRCALCNGVPFIAASLGHRLHQKDKSFIRARQLSYAQLHSHLKPCFAYCSIIPREFQFEEWLIKHWMAQG
Oruf_Chr10_nlr15	AIYGPDGIGKTTLAKVVFDSE-----------------------------FLLVLDEVRNGGEWERGSKVLVTAVTAGVARDMGA---------------CGGVPLAIRAVAGVLRTREAIAMKPLYLCYDDMPCHLKQCFLYCSLFLSDFAVDRRSLVQQWIAE
Oruf_Chr10_nlr14	AIQGVGGIGKTTLAKKIFHDQTFDVKIWLSVTQDFNEAHLLKTAIAMAKSLLLVMDDMWTEKAWDPGTCVLVTTRNEDVAKVMKALRLDDSWTLLQKQVRCDGLPLAIKVIGVVLCKKNATLNKAIYLSYEDLSHNLKQCFVYYSLFPKDEIIGIDKIVSMWIAE
Oruf_Chr10_nlr13	SIVGFGGLGKTLLARQIYESD-----------------------------FFVVIDDMQREYWNSLSSIVIVTTAIQSIANACSSLNEEHSRQLFLKEASCDGLPLALVTTAQFLQSRCQQ---------------IKACLLYLGIFPSGHPVRRKTLIRRWSAE
Oruf_Chr10_nlr12	ALLGMGGLGKTALAANVYKNENFECHAWVSISQAYSIKDVLKCLITELDLYLIILDDVWVPEAVHKGSRVLVTTRTDVVAHLASPLSNEASLELFCKTTFCEGLPLAIVSIGRLLFVRDKTIRNILYLSYIYLPTHLKSCFLYCSLFPEDYLLRRKKLIRWWVAE
Oruf_Chr10_nlr11	SIVGIGGISKTTLANQVYCKLQFDCKAIVSVSQKPDIKNLLNNILLEFGEYFVIIDDLWDTSAWERQSRVMTTTRIRSVAAACCNLTDQDAKRLFFNRIFCGGMPLAIITIASLLASQPNNMRKILNLSYTNLPHCIKACFLYVGIYPEDFTIKKDDLIKLWVAE
Oruf_Chr10_nlr10	TVWGMGGVGKTTLVAHVYSAIDFDTCAWITVSNSYEADDLLKQIVAEFRKYVLVLDDVWSVNVWFKHGRIIFTSRIYEVALLAPELQNHYAWDLFCKEAFCKGLPIAIVCIGRLLSFKSANMNIILKVSLEDLPHNMKNCFLYCSMFPENYVMQRKWLVRLWIAE
Oruf_Chr10_nlr1	SIVGPGGMGKTTLANAVYKKLQFDCTAFVSVSLQPNVKNILSGLLRQVTAYLIVIDDIWEEQPWKLGSKVITTTRNTEIAKLCSALSDGDSEQLLYYKIFCKGWPLAINAIASLLANKPTQMRLILSLSYRDMPAQLRDCLLYLSIFPEDHIIGRDDLIQRWIAE
Oruf_Chr1_nlr9	SIVGHDGLGKTTLAKAVFHSEFPDCRIWVVASDHSDLKGLLVDILCKVDGYFIVIDDLHLQAELTTSNRIIITTSILSVANACSR---------------CDGSPLALRTIGRYLYPQRNS--------------------------------------------
Oruf_Chr1_nlr7	SIVAMGGMGKTTLAKLIYNDEHFQIRAWAWVSEVYDVTRTTKAIIESITRFLIVLDDIWIINLLQRGSCIVTTTRNQNVAQIMSR---------------CSGVPLTIRVIGGLLSSETNEVLDVLKVSYVHLPAEIKPCFLYCALFPRGHMFDKENIVRMWVAH
Oruf_Chr1_nlr5	AVVGFGGLGKTTLAAMVYKSPGIQHRAFVTVTRSCNLRAMLESLLEQLFAYFIVVDDLWSLEDWAKHSRIIITTRNRQVAESCCSLPNDQSRELFFKTVFCGGLPLAIVSVGGMLAQAENKMRRILSLSYHDLPYHLKACFLYLSVFREGYEIKRGPLVRRWAAE
Oruf_Chr1_nlr4	SVVGFGGLGKTTLAMTVYKSPGIQSRAFVAVSQNYDPRALLESLLKQLIQYFIVLHDLWRPEAWMKRSRILITTRNHLVAQICCYLPSEESRHLFFKRVFCNGLPLAIVSIGGMLARMKNKMRKILSLGYNDLPYHLKACFLYLSVFPEDFEIKRGPLIRRWAAE
Oruf_Chr1_nlr35	GIQGMGGIGKTTLAQKIYNEQKFQVHIWLCISQNYTETSLLKQAIRMAGGVFLVLDDVWKSDVWILNSRILVTSRNLDVLVEMHA---------------CDGLPLAIKVVAGVLSSKKTKLGGPLYLSYSNLPPELKQFFLWCALLPSNFGIHRDAVAYWWVAE
Oruf_Chr1_nlr34	SIVGFGGLGKTTLAAMVYKSPGIQHRAFVTVTRSCNLRALLESLVEQLFAYFVVVDDVWSLEDWAIHSRVVITTRNRQVAESCCSLQDDQSRKLFFNTVFCGGLPLAIVSVGGMLAQAENKMRRIMSLSYHDLPYHLKACFLYLSVFREGYEIKRGPLVQRWAAE
Oruf_Chr1_nlr33	SISGMPGAGKTTLATAVLRRLKFHCSAFVSVGQKPDIVGKTLKGILSQIGYLIVIDDLWGRTEWSLGSRIMVTTRNDELAKECSSLSDADSKDLFSNKAFCGGLPLAISSVAGALAHRFSKLKQILNLSYNDLPSHLKSCMLYLSIFPNKYEIDVERLVRRWIAE
Oruf_Chr1_nlr3	PIVGIGGLGKTTLAQLAFNDRVFDPRIWVSMSAGFSLATLVQAVHPIVAAYLLVLDDVWSESHDERGSKIIVTTRSRRIGMMVGTLSDEDCWELFKRKAFCGGVPLAAKALGSMLRFKRNEILPSLKLSYDQMPPVLKQCFAYCSVFPRNHEIDKGKLIQQWVAL
Oruf_Chr1_nlr29	TIVGIEGLGKTTLANKIYKKVQFGYCAFVSFCRNQSIQTTLLNIIHQIRRYLVVIDNVESARVWKLGSRIIATTPLSHVSETCSCLSEHDSKRLFLRTIFCCGMPLAIIVTAAFFASRSAEIRKIIHISYADLSLPIKSCLLYLSIYPENHIIKKDRLIRRWIAE
Oruf_Chr1_nlr28	PIVGMGGIGKTTIAQMVYNDSHFEHSGWIHVSPTFDVHKLTIAITESLTM---------------QTVTILVTTRSKEVARLVQTIPDKDCWLLFQHYAFCGGLPLAVKSLGCLLRSTMDEIFPALRLSYYWLPTRLKPCFLLCSLYPRNLGFTKDDIIQLWVAQ
Oruf_Chr1_nlr27	PIVGMGGIGKTTVAQMVYNDVHFEHSGWIHVSPTFDVLRLTTAITESLTK---------------QTVIILVTTRSKEVARLAGTIPNDDCWLLFQHFAFCGGLPLAVKSVGCLLRSKTDEIFPALRLSYYWLPTRLKPCFLLCSLYPTYLGFTKDEMIDLWIAQ
Oruf_Chr1_nlr26	SVIGLGGSGKTTLAKLVFNDGHFELILWVHVSREFDVEKLVEKLYEAIAGFLVVMDDVWTEDHAHPGSSILLTARSRKVAEAVDSLSEDNSQKVFEQNLGCSGVPLAIKVLAGVLRGMKGIIFACLLLSYIHLPHHLKRCFLHCSIFPRGYVIKRRHLISQWIAH
Oruf_Chr1_nlr25	TLHGMGGLGKTALAANAYRREKFQCHAWVLISQSYCIKDILKCLIAELSRCLIVLDDVWAPEAINKGSKILVTTRVDDVAHLAFPLREKESWELFCRTAFCKGVPLAIVSVGRLILVRDKTVRNILYLSYIYLPTQLKSCFLYCSLFPEDHLLKRKALIRWWIAE
Oruf_Chr1_nlr24	CIHGIAGSGKTTLAQYVCDYEYFDPIILIHVSETLRADYIFHDMLEEITEFLLVLDDVNDKNDQERGSRILVTARRTDVALRANR---------------------------------------------------VRRCFEFYSIFPRRYELERERLISMWIAQ
Oruf_Chr1_nlr23	GIYGMAGVGKTALLNKYNNDF-----------------------------FVLLLDDLWEPLNFQSKSKIVLTTRIEDVCDRMDVLPWEPAWELFREKVGCGGLPLALITVGRAMASKRTEVLMPLKNSYDSLPSDLRLCLLYCSLFPEEFSISKEWIIGYCIGE
Oruf_Chr1_nlr21	PVVGMGGLGKTTLMQMVYHDDHFDLRIWIYVSESFDERKLTQETLEASDYYLLVLDDVWNEDLDKFGSKIVVTSRNENVGRIMGGLSDDDSWSVFKSHAFLKGLPLASKALGSLLFCKTDEILPALRLSYNHLPPHLKQCFAFCSVYPKDYMFRREKLVKIWLAL
Oruf_Chr1_nlr20	SIVGESSIGKTTLGRKVYQSPHFEIRTWTVLPPKCRPADVLRDIYRQASS-----------------------------------LSPENTYEVFRRRVFTRGLPLSIVVLAGVLRSKELPSRRIMSLAFDDLPHHLKSCFLYFAAMRESATVDAQRLVRLWVAE
Oruf_Chr1_nlr2	PVVGIGGVGKTTLVQYVYNDLCFEVRAWACVSGFLDVKQVTIDILQSIDEFLIVLDDVWSCSNWEPGSKIIITTRHHNIANTVGTLQDSPFWSFFKQNAFLNGIPLAAKTIGKLLHKQLTTIMPVLLLSYQHLPANIQRCFVFCSAFPKDYSFCEEELIFSWMAH
Oruf_Chr1_nlr19	PIVGLGGLGKTTLAQAVFADKVFDMKIWVYVSEDFDLLKIGKAIIRGANRYLIGLDDLWEEYGENKGSKIIVTTRNGSVVQVLHTLSPDDCWKVMKQRIFCGGLPLVANALGQVMSEQRTV---------------YKMCFTCLASFSKGFVVDSDCLILQWSAL
Oruf_Chr1_nlr18	PIVGLGGLGKTTLAQAVFADKVFDLRIWVYVSKEFDLLKIGKAIIRGANRYLIVLDDLWEEYGENKGSKIIATTRSGSVVQVLYTLSPYDCWSVMKRRVFCGGLPLVANALGQVMSEHRTV---------------FKMCFTYLAAFSKGFVMDTDRLIQQWIAL
Oruf_Chr1_nlr17	GIWGMGGVGKTTLLRKINNHFGFDLVVYVVASTASGIGQLQADIAERIGLFLLLIDDLWGYLDLANKQKVVLATRSESVCGHMGALDQEKAWRLFKEKATCGGLPLALATLGRAMSTKRTRIYTRLKLSYDYLQDKIKECFLCCSLWPEGYSIWKVALIDCWMGM
Oruf_Chr1_nlr16	GIVGMGGVGKTALAQLVFNSPRFFPRIWVCLSRTACAGADVRKEVLQSMLYLVVFDDVWNVDGWYRGGVVVVTSRLEQAAETMVG---------------CGGLPSAAKTLGDIFARSLSS--------------------------------------------
Oruf_Chr1_nlr15	AIVAHGGAGKSTLAQYVYNDKHFDVRMWVCISRKLDVRRHTREIIESATNLLLVLDDVWFDKFNNEGSRVLVTSRQDVLPAALRCMEDTEFLALFKHHAFLGHSPLAARTVGSQLSRKKDI---------------LQRCFLYCSLFPKGHKYKIKEMVDLWVAE
Oruf_Chr1_nlr14	AIVGIGGMGKTTLAQFVYNNEYFDARMWVCISRKLDVHRHTQEIIESAGMFLLVLDDIWFDESKSRGSKILVTSRRNALPAVLDC---------------LGQSPLAAKAVGSQLSRKKDI---------------LQRCFLYCSLFPKGYWYEISYIVHLWVAE
Oruf_Chr1_nlr13	SVVGFGGLGKTTLAKVEFDMLQFDCAGFVPVGQRPDIKRVFKDILIEVNKYLIIIDDIWETSTWKSGSRVIATTRISQVAKEIAKLSINNSKKLFYSRIFCGGVPLSIITMASLLVHKPLETRKILYFSYYDLPSYLKTCMLHLSIYPEDHLIEKDCLIWKWVAE
Oruf_Chr1_nlr12	SVFGFGGLGKTTLARAVYESIQFDCAAFVSVSRNPNITKIFRKLLFELDRYLIVIDDLWDENVWKLSSRIITTTRKINVSKACCSLSDDDSKKLLYTRIFCDGVPLAIITIASLLAGNNNRMQKILSFSYYDLPPHLKTCLLYLSIFPEDYEIERDRLIWRWIAE
Oruf_Chr1_nlr11	TVWGMGGVGKTTLVSHVYKTVDFDVSGFVTVTNSYQFDDLLKKISTEFEIYILVLDDVWQPDNAFSTGRFIFTTRMQEVALLATKLDAHCSWQLFCKEAFCAGLPIAIACIGRLLSCKHPI---------------LKNCFLHCTIFPESYAFNRKRLIRHWIAA
Oruf_Chr1_nlr10	TLHGMGGLGKTALAANAYMREKFQCHAWVSISQSYCIKDVLKCLITELSRCLIVLDDVWAPEVINKGSRILVTTRIDDVAQLAFPLCEKESWELFCRTAFCKGVPLAIVSIGRLVFVRDKTVRNILYLSYIYLPTQLKSCFLYCSLFPEDHLLKRKALIRWWIAE
Oruf_Chr1_nlr1	PIVGPGGVGKTTFAQHLYNDHHFTVMIWVCVSTTFDVKELTTKILNSLNAFLIVFDDIWEHDFSKNGNMVLVTTRFPKVAETVKKLEPDEFWDFFQLCAFLKCSPLAAKTVGPLLRKKPTRIITALKISYDYLPFYLKKCFSYLALFPEDCEFDSLEISCYWDSI
Opun_Chr9_nlr9	PIVGLPGLGKTSLARLVFEDKDFDLRIWIHVDENFDLEKFAVCIISEANK---------------KCTRFIVTTSSEEVAEMMHTLSEDDCWTLFSEKAFCVGMPILAQSLGLMVHNQDMD---------------SKSCFLYLSVFPRGSDIDKDELIRQWIAL
Opun_Chr9_nlr8	PIVGLAGLGKTAVAKLIFHDQNFDQRIWVHLDRKLDLNKIANSIISQVNQSLIVLDDLFSTEENQKGTKIIVTTSSEISAELIHTLSEGDCSTIFCQRAFCEGIPAVAYSLGSLLRNKNEE---------------LKSCFAYLSTIPKRTIIDREKLIEQWIAL
Opun_Chr9_nlr6	AIVGAVGIGKTTLAQKIYHDTNFRTRLWVHVSNDSKNLWMWRGESFLGTGLLLVIDNVWEDENGWGDTVLLVTTRHECVARTMGI---------------CSGIPVAVRTIGYHLRGKTRE---------------LKRCFLYCSLYPEGHVIEKQCIMQQWIAE
Opun_Chr9_nlr5	AILGIGGIGKTTLAKKIYSDRSFNTKIWFSVTQDFNEVDLLRTAIVAAGGFLLVMDDIWNQQPWERGSRVLITTRNEGVAREMNA---------------YDGLPLAIKVVGGVLCKRNRT---------------LKQCFVYYSFFPKDEIIGPDKVVAMWTAE
Opun_Chr9_nlr4	AILGVGGIGKTTLAKKIFSDRSFITKIWLSVTKDFNEVDLLRTAITAAGGFLLVMDDMWNTKPWDRGSRVLITTRNEGIAREMNA---------------CDGLPLAIKVVGGVLCKRNRKLNKAIYLSYEDLPPNLKQCFVYYSLFPKDEIIGPDKVVAMWTAE
Opun_Chr9_nlr3	SIWGMGGLGKTTLVRRVYRKNKFDCSAWISVSQRYNVDDLLRKLLRQLLEYLIVLDDLWSRDAWVNGSRIIITTRIEDVASLAYNLRDKEAWDLFCTKAFCEGLPLAIVAIGSLMSRKKLDVTNALDLSIYHLQGNLKNCFLYCGIFPEDYEIGTQQLIRLWMAE
Opun_Chr9_nlr22	AVTGMGGIGKTTLAQRVYNHVFYPTTIWICVSKKFSEIELIQEIIRQARGLFLVLDDIWSADVWNRCGCVLVTTRHQDVARSIKALHTRSSLELLCKKAGCDGLPLAIKLIGSLLARKGHNVWGALYLSYEDLPPHLKQCFLSLSLFPVDYDLAVWDLRALWVAE
Opun_Chr9_nlr21	AIFGLGGIGKTMLARKVHDDLAFSTVVWVNGSKSFTKKKLLRAILSSSGGFLLVLDDVWADQIHQQGSRILLTTQDEGVLRQIASLSFPDCWSLLCSSACCNKVPLAIKVLGGLLGTKNPT---------------LKLCFDYCLQLPEGFVIRPQIVTQLWIAE
Opun_Chr9_nlr20	PIVGPVGFGKTSLAQSVFNDP-----------------------------CLIVLDSLWGKDEEVTESKIIVTTHSNKVAKLISTLSEDDCLKIFSQRAMCEGTPLVANFLGSVVNAQRRR---------------LRLCFVYCSIFPKGTVIEKKKLIQQWIAL
Opun_Chr9_nlr2	TICGMGGLGKTTIARSIYKRKSFDCSAWIPISQSYDADDLLRRMLKQFLSYLIVLDDMWSRDAWSRGSRVIITTRNEYVASLAHDLPWVDAWTLFCRKAFCEGLPLAVVAIGSLLSHKRTDVTNVLNLSFDCLPGNLRNCFLYCSLFPEDYEIRRKRIIRLWIAE
Opun_Chr9_nlr19	GICGMGGSGKTTLLKQLNNIFEFDHVIYVEVSQQQNLETVQQNIASQLGIFLLLIDDLWQTLDLVNRQMIVITSRLQQVCYGMDGLKFNEAWSLFESNAGCGGLPLALKIVGQAMASKETELYSVLYISYYNLPDETKQCFLFFAFASYGTVCTESYTRSFWMGH
Opun_Chr9_nlr18	AVFGPGGLGKTTLARVVFNRLQFDCTAFVSVSSAPDIKKVFKDMLLELDKYLIVIDDIWDIASWSDGSTIIATTRDFDIAGQIGSLLPKSSKKLLYGRIFCGDVPLAIITIASVLARTRNTMRKILSLSYYKLPSHLRTCLLYLSIFPEDYEIERSRLIRMWISE
Opun_Chr9_nlr17	SVVGPGGLGKTTLARVVCNRLQFDCTAFVSFSSAPDIKKVFKDMLLELDKYFIVIDDIWDIPSWTAGSRIIATTRDFSIAEQIGILTPESSKKLFYGRIFCGNVPLAIVTIASVLAAANKMMRKILSLSYYSLPSHLRTCFLYINIFPEDYNIERCRLIRMWIAE
Opun_Chr9_nlr16	PVVGSGGVGKTALVHHIFSEKHFDQLIWMHTSEGFDEKKLITRLIWSLAE---------------SGSTVLVTTRSLKVAEHLGTLTYESLWELFRMNAF---------------------SNPALLLSYQYMPSHLRHCFSFCSLYPKDYNLEAEILVNCWVAV
Opun_Chr9_nlr15	AISGIGGVGKTTLARQVYNDEYFDLRVWISVSDDFNVKRLTKEFIEFALAFLLVLDDVWDDVYANQGSAILLTTRSQRVADLVNE---------------LKRCPLAAETLGRLLKPMLDSILPVLRLSYLYLPSHLRNCFLFCSMYPKCHRFDKDTLVSSWIAA
Opun_Chr9_nlr14	AVWGMGGLGKSTLVNNVDKNENFNCRAWLSISQSCRVHDIWRNMLKELCGYLIILDDVWLATDFLLGSRVIITTRIEEVASIAEDLDNHDAWLLFCRKAFCDGLPFALVAIGSLLSFKSKNVEKILNLSYKHPPNHLKYCFLYCAMFPEDYLIHRKRLIRLWISE
Opun_Chr9_nlr13	AVWGMGGLGKSTLVNNIYKNENFNCHAWLCISQSYKMHDIWQNMLKELCGYLIILDDVWLAADLLLGSRVIVTTRIEEVASIAEDLNNHDAWLLFCRKAFCGGLPLALVAIGSLLSLKPRNVEKILNLSYKHLPNYLKNCFLYCAMFPEDYIIQRKRLIRLWIAE
Opun_Chr9_nlr12	SVWGMGGMGKSSMARLVYNDAQFDCRAWVTVPHPLDGRDEFEKRLGKQLGYLIVVDDLRSQEEWEAGGRVIVTTQRGDVPELCASLAKEHAKKLLCQKVSCRGLPLAIATIGGLLANRPKTIKRVITSSYDGLPYHLKSCFLYLSIFPENHEIRCTRLLRRWIAE
Opun_Chr9_nlr11	SVWGMGGMGKSSLVRMVYNDP--------------------------------------------RRRVRAVTTRREDVSRHCAGLGREESKDLFCRKVPCRGLPLAISTIGGLLANRPITITKVIVSSYDGLPYYLKSIFLYLSIFPENHEIRCTRLLRRWMAE
Opun_Chr9_nlr10	PIVGGVGVGKTALAHLIFNEKHFDLLIWMCVSDGFDEKKLIKRLAWSVAE---------------PGSMVLVTTRSRRVAELVGT---------------LNGSPLCAKLLGRQLRLKLDVLFAAFELSYQSLPFHLKCCFSFCSMYPRGYAFDADTLVDSWVAL
Opun_Chr9_nlr1	SICGMGGLGKTTLARAIYKKNNFDCFSWITISQNYKVEDLFRRILKQLLDYLIFLDDMWSQDAWIKGSRIVITTRNEDVASIANNLTWGDAWDLFCRKAFCEGLPLAIVAIGSLLSYKQIDVTSILNLSFDYLPANLKKCFLYCSMFPEDHEIRRKQIIRLWIAE
Opun_Chr8_nlr9	AIVGDGGIGKTTLAKLVFNDSHFDVLLWVYVSVHFDQFKIMQELLDSCGDVLLVMDDMWEDSTKEMGNSVLVTTRKPSVATMIGALKKDDFWCLFKECVFLKGNPLAAKTVSKVLRRSFDVIMPALMISYKYLPAHLQSCFSYCSVFPKYHRYEKERLINMWIAQ
Opun_Chr8_nlr8	AIVGNGGVGKTALARMVYKDPHFDMVLWLYVSVYFNEVKIARELLELLHGVLLVMDDMWEDSKKEKGNMIIVTTRKSSVARMSGALEPEDFWGLFKECAFLKGYPLAAKSVGKLLKRKLDNIIPALKISYNYLPKHLQQCFSYCSVFPKNHRYDEKRLVHIWIAQ
Opun_Chr8_nlr7	YVVGESGVGKTILVNSVCSKPHFKVRIGVKVGKNAGISNILSLICKELKE-----------------------------------LNQMDCRKLFHTRLHTGGSPLAVILLAGLMHNKEYPLNRILSLSFDDLHHELKLCFLYFTAFPVSYKVYQGMLVNLWVSE
Opun_Chr8_nlr6	PIYGFGGIGKTALAQLVFNDIGYDHRVWVYVSQVFDLKKVGNTIISQVSNTLIVLDDLWETNDFHGKIKVLVTTRNEDVAMKICT---------------CGGVALAAHALGFLLSGMDLV---------------LRLCFAYCAIFPKGHNIAKANLVHQWIAL
Opun_Chr8_nlr3	TFANFGSLRKTDLAIKIYSQLQFQCTSFLSLSRNLCREKILRMIHAHLGIYFIVIDDVWDAEAWKCGSRIVVTTRNAAVASCCSHLSLKNSKMLFFKRAFCGGLPLAIMIMSSLLGDQDEEMKMILSLSYYDLPHHLRACLLYLSIFPEDYEINKQRLINRWIAE
Opun_Chr8_nlr28	NLTGKSGIGKTTLASYLYRKSHFTCAAWVHVPHKFRFVDLLHDVIRQANAYLVVLDDVRSKEEWA--------------------LRPEQAADLFCRRVYGSNLPLNIVLLAGLFRSKKEDMEKILTVCMDDLPSHLKPCFLYFAGFTAQTPICAGKLVRLWVAE
Opun_Chr8_nlr27	PIVGLGGIGKTALAKLVYNDTMFDKNLWACVSNVFDLKKILDDIIQSDTGYLLVLDDIWSDNVNDRGSVVVVTTRNMNVASVVKTLSFDECMQVFIRYAFCHGVPLAAKTLGSVLFGKRDVILPALKLSYDALPPDLKACFSCLSVFPKDYMILRELLIMFWMAL
Opun_Chr8_nlr25	GILGMGGIGKTTLAQKIYNDGFHHVLIWLSISESISETELLKEAIEKAGG---------------ADAPVLVTTRNRDVLSRMNALKEHDGLELLMKRSFCDGLPLAIKAVAGVLSCKATKIQGSLYLSYSDLSPQLKSCFLWCALMPQNFPFHRDVTYFWIAEG
Opun_Chr8_nlr24	SIVGIGGLGKTTIANLIFEELQFDCSAFVSVSRNPDISGILRIIFSVKLAYLIVIDDLWSIESWKTGSRIITTTRINEVAESCCFLHFVDSKRLFLKRIFCDGLPLATIAISGLLATKAPTMIRILSLSYFDLPHNLRTCLLYLCTFPEDYIIHKKRLVRRWIAE
Opun_Chr8_nlr23	SIYGPGGLGKTTLANQVHRRIQFDYAALVSVSQKPNLKDILTKMAPSVIRYLIVFDDIWSTEIWKKKSRVITTTRMSDVASSCSSLSDADSKELFSKIIFCGGIPLAIITLASLLAKKPKT---------------LRNCFLSLGTFPEDYEIDRERLVLRWIAE
Opun_Chr8_nlr21	SVWGMGGLGKTTLVQDIYRNQTFVMRACLTVLRPFNCAQLIKSLAKQFGDYLVVLDDLWNTKEWDAGSCIIVTTREESIAKHCSNLENDQAHDLFTKKVSCGGLPLAIVTIGGFLANQPKSIKTVLLKSYDGLPYHLKSCFLYLSIFPEDYKVSQKRLMQRWIAE
Opun_Chr8_nlr2	SIVGSGGLGKTTLANQIFHQLQFECTGFVSVSRSPDIKSILRQMRTEVGIYFVVIDDVWDVEAWECGSRIVMTTRNAAVASHCSSLSFADSKMLFCQRAFCGGLPLAIITVSSLLAGKHATMTKILSLSYFDLPHHLRPSFLYLSVYPEDYKISKQHLINRWIAE
Opun_Chr8_nlr18	PVVGMGGLGKTTLAKMVYNDTHFQLKMWHCVSEKFEAVPLLKSIIELATNFLLVLDDVWNEDENKHGSVVVVTTRSQQVASIMGTLNDDDSWELFSKKAFCRGLPLALKAMGGLMSSKQQVILSILQLSYRHLPSDMKRCFAFCSVFPRNHEMDKEVLIQLWMAN
Opun_Chr8_nlr16	PIVGMGGLGKTTLAKMVYNDPHFQLKMWHCVSENFEAISIVRSIIELATNFLLVLDDVWNKDENKPGSIIVITTRDQRVASIMKTLNEDESWELFSMRAFCKGLPLALKTMGGLMSSKQQVILSILKLSYKHLPSEMKQCFAFCAIFCKDYEMEKDMLIQLWIAN
Opun_Chr8_nlr15	SVWGMGGVGKTTLVKNIYQSSKFERRAWVTVTRPFQHTEFLRNLAQRLEEYLIVVDDLSSHTEWDNASRIIITTRPKGVALRCSKLTDEDALELFLNKVDCGRLPLAIAAVGGFLSTRPLNIKKILISSYEGLPYQLKSCFLYLSIFPEDHDIRYRRLLRRWIAE
Opun_Chr8_nlr13	SIVGFGGLGKTTLACQVYQMIQFDCSAFVSVSRNPNINKILRDILSEVLYYFIVIDDIWSKSAWQNASRIMTTTRIQDVAQSCCFLSSDDSRKLFLKRIFCSGLPLAIINIASLLSTKPVTVKRILFLSYYDLPHQLKLCLLHISVFPEDHVIKRERLIWRWIAE
Opun_Chr8_nlr11	SIVGFGGLGKTTLANQVYQRIQFDCTAFVSVSRNPNINKILVNILIGILEYFIVIDDIWSKAAWQSASRIITTTRIKDVAIACQFLSSENSKALFFRRIFCDGMPLAVVSIASLLACKTITVKRILFLSYCDLPHRLKTCFLHLGIVPEDYTITKEFLISRWIAE
Opun_Chr8_nlr10	SIFGFGGLGKTTLAKAVYDELGFDCMAFVPVGQNPDMKKVLRDILIDLQPYLLVIDDIWKVKDWELGSRIITTTRILTVAESCCSLSDLDSQRLFFKRIFCGGLPLAILTLSSSLANKPMLMNQILSLSFHDLPHHLKTCLLYLSIFPEDYVIEREQLVWRWIAE
Opun_Chr8_nlr1	TVWGMGGSGKTTLVNSIYEDEQFDCHVWITVSQKFHASDIMRKMVRHMLQILLVLDDVWSTDVWMNGNKVIITTRIKEVASLASELNNADSWCLFCRWAFCDGLPLAIVVVGNMLSYKKRDVMKILKLSYKHLPSHLKNAFVFCSIFPEDYMITKKRLVRLWVAE
Opun_Chr7_nlr9	LIQGTAGVGKTTVAQVIYNHL-----------------------------FLFVFDDVQDNFHNVSGSIVLVTTQSDDVAERMGI---------------LHGLPLLAELIGRLLRQKLNE---------------LKECLYYCSLFPYGYLFEKNKLMHMWMAN
Opun_Chr7_nlr8	CIVGEAGVGKTALAQVIYNNPAFDLRGWVFLSHKFDSKDFFKNIDHSFAAFFLVLDNAEDNLQREAGSIVLVTTRSAVITETEVI---------------LHGLPLLAELIGRLLRRKLDE---------------LKRCLGYCSMFPSSYLFDKKKLAHMWMSD
Opun_Chr7_nlr7	AIVGGSGTGKTTLAWKIHDDHAFGMIVWVSVFNDFDDIGLLSAVVTAAGGFLLVLDDVRNHQIEEHGSRILITTRDENVATKVNALSFQNCWSLLCHNACCKKIPMAVKIIGAILRRKEQTLTGAIYLGYHDLPSHLKQCLLYLSLFPEGSTIRQQFVSQLWISE
Opun_Chr7_nlr6	AIAGTVGIGKTTLARQIYHNMTFDLQLWVCVNKDADYLTLLKKIITAAGGFFLVLDDVWDETTWEPGSRILMTTRHKHVAKRMGALHEEDGWDLLRSRARCDGLPMVIKAVGGVLRCCEPTVQTLIRLSYVDLPSPLKRCFLYCSLFPADFVIRRRYVTQQWVSE
Opun_Chr7_nlr4	ANVGMAGVGKTSLVQHVVGEERFDLALWVWVSQEFDVVGVTAKIVEAITRCLLVLDDVWDDNPIHPGSTVVVTTRSKMVAKMVTPLSDEQCWLVCQRRASCRGVPLAAEAAGTAMKHLNHQVLPALKVSYDHLPTPSQRCFAFCSLFPKSFVFDKDALVQLWTAQ
Opun_Chr7_nlr3	CIVGFAGLGKTTLAMEVCRSLEFHCQANVSVSQAFDAGKDLSGLLKRMLHYLIVIDDVWTISSWECSSRIIVTTRMEHVAKACSALGPEDAKELFVNRVFCSGLPLAIISIASLLASYTSPMRQIISLSYNHLPPHLKACMMYLSIFPEDHEIAKDRLVKRWIVE
Opun_Chr7_nlr21	PIVGPGGIGKTTLIQHVYNSQHFQIKVWTCVSQSFSVDKLVEEIKGKLPKFLLILDDIWKCESDDKGNIIIVTTRFPVVTETVKTLGDVEFWELFLAYVFLKGSPLAAKTVGKLLSNHLNRIMPALKLSYDYLPFHLQQCFSYCALFPEDYKFNSTELIRFWIGL
Opun_Chr7_nlr20	CIFGESGTGKTELLHEIYNDQ--------------------------------------------AGSAFIVTTRSKEVASVFGALSKEECFMVFQEHAGCGSNPLCIKALSGLLCHSETAIVPALRLCYDLLPSCLNQCFKFCSLFPKDYVFVKHHIIQLWISQ
Opun_Chr7_nlr2	SICGMGGLGKTTLASSIYKKEVFIFRAWITVSQNHSVKDLLKKILVQLMSYLIVLDDVWSTDAWPNGSQVVITTRIETVASLAEALPKQEAWTLFCQKAFCQGLPLALVAIGSLLSYKEIDVASVLNLSYNDLPSYLKNCFLYCSLFPEDYRIERKRLIRLWIAE
Opun_Chr7_nlr18	AIIGLGGLGKTTIARKIHDDQ-----------------------------FLLVLDDVWCGRTYEEGSRILVTARSRSVAEQMKALTDNASFSLLYQTAGCNNLPMAIQIMGGILRTKVPSVMRAICLSYVNLPSHKQCFIYCCSLFPAGSAIARSFITRLWITE
Opun_Chr7_nlr17	AIVGMGGIGKTTLAQRVFNSRGFPLRAWLCISREYSETDTVKEAIRCCGGIFLVLDDVWDAGVWTGRVRVLITTRDQRVAARVGA---------------CGFLPLTIKVIGGLLMTKRRSFKGAIFLSYEDLPSHLKQCFLYFSLFPADFVYYRCHLCRQWVAE
Opun_Chr7_nlr16	AIVGCGGLGKTTLANQVYLEIQFDCSAFVSLSQNPNMKSVLAKIISDVSGYFLVIDDIWDAQTWRQGSRIVTTTRINDIAKSCCCLCATDSKRLFFRRIFCGGLPLAIVSISSLLATKPKSMTWVLSLSYFDLPHHLKTCLMYLSIFPEDYVIKKELLDGSPSVE
Opun_Chr7_nlr15	SIFGFGGLGKTTLAMTTYQSLPFQCQAFVTVSQSFDVKVLMRDILLQITQYLIVLDDIWSMTAWENGSRIVVTTRIRAVAHTCCFLSDCESRDLFFKRIFCGGTPLSIVSIAGLLASKPVHLKKILELSYNDLPYHLKTCFLYLSLYPEDHNMRRKTILRRWIAE
Opun_Chr7_nlr14	AIIGTIGVGKTTLARKVYHKA-----------------------------FLLVIDDVWGENVWDPGSRVLVTTRDERVARRMGALNEDDGWWLLRTRAFCNGLPMAIRRIGCHLRDVDPKIRSTINMSYLELPYYLKRCFLYCALYPEGSVIERQCITRQWIAE
Opun_Chr7_nlr13	SVFGKSGVGKTTLVRKIFKEMHFDIQAMECFAPYLTATNIIQQIVQQLTE--------------------------------------------------TGGLPLAIALLSGLMKTKESPLDDLLSICFDDLPHELKCCFLYLAAFPANVSIEARNLVSMWVAE
Opun_Chr7_nlr12	PIVGISGVGKSALAKFIFNDA-----------------------------FLLVLDDVWDESRVLPGSVVLVTTQSYRVANSVGTLQCDDSWALLKRYAFMPGLPLSVKVIGATLRSQLEE---------------LRHCFVYCSIFPRNYVFEKDYLVQMWIAN
Opun_Chr7_nlr11	PIVGIGGVGKTALAQLIFNERDKSAYAWVYVTDNTSEEKMIEHIIAAFIGFLLVLDDVWSDIHEIPGSVVLVTTQLYEVASFMGTLQSGDLWKLIKHYAFLHGLPLAAKIIGSLLRGNVDE---------------LRQCFLFLSNFPRNYVFKKHKLSQMWIAS
Opun_Chr7_nlr10	AIVGFGGIGKTTLAKKVFDSIEFPCKAFVPVSRKPDVNKVLRDILLDLGSYLVVVDDIWSKDAWRSSSRIIVTTRKNEVVEECCALNNDDSELLFKERAFCAGSPLAILTLSGLLRNKVTQMRRIISFSYFDLAQQIRTCLLYLSIFPEDKVIKRKRLVNRWIAE
Opun_Chr6_nlr8	SIVGSGGMGKTTLAKAVYDSVKFQCSAFVPVGQNQDLKRVFMDILNDLDKYIIVIDDIWKFDAWDCGSRVIVTTRISEIAEEVGHLSDVDSRMLLHRRILCEGVPLAIVTTSSLLESKPRETMKILSLSYYHLPYHLRTCLLYLSAFPEDYVIGKQTLIWRWIGE
Opun_Chr6_nlr5	CVVGMGGLGKTALSRKIFESKNFPCNAWITVSQSFNRIELLKDMIRQFLGYFVVLDDLWSLDAWNKGSRIVVTTRDVGLAEKCTT---------------CGRLPLAILTIGAVLATKQVLLRRMVTLGYNHLPSHLKSCFLYLSIFPEDFEIKRSRLVNRWIAE
Opun_Chr6_nlr4	CVVGMGGLGKTALSRKIFESENFPCNAWITVSQSFHRIELLKDMIRQLLGYFVVVDDLWFLHDWNMGSRIVITTRNVDLAEKCAT---------------CGRLPLAILTIGAVLATKQVSLRRMVTLGYNHLPSHLKPCFLYLSIFPEDFEIKRSRLVGRWIAE
Opun_Chr6_nlr3	CVVGMGGLGKTALSRKIFESENFPCNAWITVSQSFHRIELLKDMIRQLLGYFVVVDDLWFLHDWNMGSRIVITTRNVDLAEKCAT---------------CGRLPLAILTIGAVLATKQVSLRRMVTLGYNHLPSHLKPCFLYLSIFPEDFEIKRSRLVGRWIAE
Opun_Chr6_nlr28	CVVGMGGLGKTTLVRKIFESKNFTHRAWIVVSQSFSKIEMLKDMISQLLGYFVVFDDMWNTHDWEKRSRVIVTTRLDGVANACTT---------------CGRLPLAIVTIGAMFANKHSSIRRVVTLSYDHLPSHLKPCFLYLSIFPEDFEIKRRHLVNRWIAE
Opun_Chr6_nlr27	AIVGFGGLGKTTLARMVCGSPDFQCCPLFIISQTFNIRALFQHMVRELIQYIVILDDIWTVSAWEKGSRIIVTTRNADVANTCCCLSETTSRELFFKKIFCGGLPLAIVNIGSLLASKTNRVKQVLTLTYNDLPYHLKACFLYLSIFPENYVIKRGPLVRRWIAE
Opun_Chr6_nlr26	AIVGFGGLGKTTLARMVCENPDFQCCPLFIVSQTFNIRTLFQYMIRELIQYIVIFDDIWTISAWENGSRVIITTRNEDVANTCCSLSDAASRELFFKRIFCGGLPLAIVSIGSLVASKTNRAKQVLTLSYNDLPYHLKACFLYLSIFPENYVIRRGPLVRRWIAE
Opun_Chr6_nlr25	SIVGCAGLGKTTLAKQVYDKIKFGCKAFVSVSQKPNIKELLTNISTQVGKYIVVVDDIWKPEPWNPGSIIILTTRVKEVAMSSSSLDDAHSKRLFYKRIFCDGIPLAIISISSFLADRQSLMQSVLALSYYNLPHDLRSCLLYLSSFPEDCVIAKDHLVSRWIAE
Opun_Chr6_nlr21	PIVGPGGIGKTTLSRYIYKEVYFDVTVWVCVTLNFNVYRLKEEIAKSIPQFLLVLDDMWNCGHEDNGNLILVTTRFPAVAEMVKTLDPQVFWELFQAYVFLKGSPLAAKTVGRLLKNHLDLIMLALKLSYDYLPSILKQCFTYYALFPEDYRFDSNQIIHLWIGL
Opun_Chr6_nlr20	TIVGPGGIGKTTLAQLIYNDKNYDMRAWICVSHVFDKVRITKEILTSIDKFLLVLDDVWYDEKVGKGVKILVTTRMDIVANTLGCLESEDGWELFRRCAFLNGSALAIKAVGGHLSSNFNSIMTILRLSYECLPEHLQQCFSFCGLFPKGYYFEPDVLVNMWIAH
Opun_Chr6_nlr2	CVVGMGGLGKTTLANMVYESNKFLRRAWITVSQSFDIKELLIDMIMKLLVYFIVLDDIWKIDDCNEGSRVIVTTRDVGLAEMFTS---------------CGGLPLAVVTIGGVLATEHTQMKNFVYLSYIHLPSHPKPCFLYLSLFPEDFEIQKSCLVNRWIAE
Opun_Chr6_nlr18	SIFGMGGVGKTTIASSIFKNQAFDCNAWITLSQNYEIEDLLRQIIKQLMDYLIVLDDVWDKDAWLLGGRVLITTRKKDVAFLADHLPHTEAWHLFCKKAFCQGLPLAIVAIGSLLSYHEFEIANILSLSFNDLPSYLRSCFLYCSLFPEDCRIKRKMLAELWIAE
Opun_Chr6_nlr17	FVSGEQLSGKTTLMNEVYKDIHFKIRSKIDMSKTRCLSDLLRAVLKHEERYLMVMDDVDDTSSLQ-----------------------------------CRGNPWNIRAVGALLGANRVD---------------YCLAFPERSEIPENSLIPARKLVRLWTAE
Opun_Chr6_nlr16	PIVGPGGIGKTTLIQHIYKEVCFDVKIWVCVSLNFNVHRLKEEIAKSIPKFLLVLDDMWNCGNEGKGNIILVTTRFPTVAETVERMETDEFWKLFQAYAFLKGSPLAAKTVGKLLRNHLDLIMPALKLSYDYLPFPLQQCFVYCALFPEDYKFDRNEMIHLWIGL
Opun_Chr6_nlr15	PIVGSGGIGKTTLTQHIYKEVHFDVKVWVCVSLNFNVYRLKEEIAKSIPKFLLVLDDMWNCGNEDKGNIILVTTRFPAVAEMVKT---------------LKGSPLAAKTVGRLLRNHFDLVMPALKLSYDYLPFHLKQCFTYCALFPEDHKFESEELIHLWIGL
Opun_Chr6_nlr14	PIVGIGGVGKTTLTQLVYNNEAFDLQAWACVSEHLNVERVTLDIWASVQKFLIVLDDVWVTSGWDAGSRVIVTTRDHSIARMLGSLESEDFWRFFKQNAFLHGIPLAAKTIGRLLNKNMNEIMPALLLSYHHLSSNAQRCFAFCSVFPRDYQFSDQELIHAWVAL
Opun_Chr6_nlr13	SIYGLGGLGKTTLAQMVFDDSAFGFLAWVHVSKKFDLNAIRSSIIQQYNKCLIVLDDLWEEDDFNKASKVIVTTRTKKVADGMNELPDEDCWTLFKKRALCQGLPLAVKSLGYILRHLPQTVIPSLKLSYYNMPPYMRLCFAYCSVFPKGSHIQRSSLIQQWIAL
Opun_Chr6_nlr12	SIYGLGGLGKTTLAQMVFNDSTFEMLAWVYVSKKFDLDAIRSSIVQQYNECLIVLDDLWEEDNFENGSKVIVTTRSKKVAERMNKLPKEDCWTLFRKRALCQGLPLAVKSLGYLLGRLEPNVLPSLKLSYYNMPSYLRLCFAYCSVFPKGSHIQRSSLIQQWIAL
Opun_Chr6_nlr11	SIIGVGGIGKTSLAQLAFRDENFGLRIWVCVSDIYDETTLTRDILESVTGFFLVLDDVWYDENRTGGSKVLVTTRTNRASELLRALNRDDYWMLFKRCAFLNGLPLAAKVIGRLLNVDLDSVMKVLRLSYQHLPIHLQLCFSFCSLFPKNWRFDPRRLTDMWISQ
Opun_Chr6_nlr10	PIVGLGGIGKTALAKLVYNDGKFEKKLWACVSDVFDLKKILDDIIQSGTGYLLVLDDMWNDKVDESGSVIIVTTRSENVASVVKTLPKDKCMEVFKRYAFCYGVPLAAKTLGSLLCNCRDVVMPALKLSYDALPPHLRSCFSCLSIFPKDYLIFVDRLVLFWMAL
Opun_Chr6_nlr1	WIVGAGGLGKTTLAKKVYESSMFPCRAWVTVSQSFNVMDLLKDMIRQLLGYFLVLDDLWRTQAWDEGSRLVVTTRNRDLAEGSSS---------------CGGLPLAIVTIGGLLAAKDVKMRQVLALSYKYLPSHLKPCFLYLSIFPEDFEIQRKRLVYRWIAE
Opun_Chr5_nlr9	AIVGPGGMGKSTLAQYVYNDKHFDVTMWVCISRKLDVHRHTREIIESAAKVMLVLDDIWFDKSQDGATKVLVTSRSKTLPPALFSLKDTEFQALFKHHAFLGRSPLAAKVVGSHLKRTMNI---------------LQRCFLYCSLFPKGYKYEIEELVHLWVAE
Opun_Chr5_nlr7	AIVGHGGMGKTTVAQFVYTDEHFDLTAWVCVWDKSDAVELTRDILHSIGGFLLVLDDVWNDEGKTRGSKILVTTRMKLVAQYLNS---------------AKGSPLVAKALGQMLRNTRSTIISSLQHSYQHLPGHLQQCFAYCSIFPRGYRFQQDKLVKMWVAL
Opun_Chr5_nlr6	SIVGVGGVGKTTLANELYRKLQFECRAFVRSSQKVDMRRLLITISSQVRLYLIIIDDLWDICTWDSCSRILITTEIEDLALQSCGLSEDDSRNLFFSTVFCGGLPLSIVTIASLLATQLEKMKQLLNLCYNSLPQHLKACILYLRMYQENSIIWKDDLVNQWIAE
Opun_Chr5_nlr5	PIVGMGGVGKTTLTQLVYNDVHFQLRMWLCVSENFDEAKLTKETIESVASFLLVLDDVWNEDPDRKGSKIMVTTRNENVGKLMGGLSYNDCWYLFRNYAFLKGLPLAARALGSLLCAKENEILPALKLSYNHLPPILKRCFAFCSVFHKDYVFEKDILVQIWMAV
Opun_Chr5_nlr4	PIVGMGGLGKTTLTQLVYNDPYFQLRVWLCVSENFDEMKLTKETIESVASFLLVLDDVWNEDPEKNGSRIVVTTRNKNVGKQMGGLSENDCWNLFRSYAFLKGLPLAAKAIGSLLCTKDTEILPALRLSYNHLPAILKRCFAFCSVFHKDYVFEKESLVQIWMAL
Opun_Chr5_nlr3	SVVGFGGSGKTTLAKAVYDDP-----------------------------YLIVIDDIRMDQWNITSSRIILTTTVQSVANMCSH---------------CDGLPLALVSVSDYLKSSSEP---------------TLSCLLYLGIFPNNRPLKKKVVIRRWLAE
Opun_Chr5_nlr2	AIMGLGGIGKTTLTRVLCHDQTFDLIMWVCPAGSYNKLDLAKQILQSAELFLLILDNVWDKDDVDAGSRILVTTRKKIVAKLLNALEFADIWLLFKKRAFLKGLPLAAEVVGGMLKSERSFVSNTLELCYQNLQEHLQPCFAICSIFPKNWRFKCDELIKIWMAL
Opun_Chr5_nlr1	SIVGIGGLGKTTLAQLVVNDIHFQKHMWVCVSENFSVPAIVKGIIDTAIGYLLVLDDVWNEDEQKMGSAVVVTTRNSNVASVMGTLSQEDSWTLFCERVFCSGVPLAINSMGGLLSRKHNVILTVLSLSYKHLPSFMKQCFAFCAVFPKDYEIDKDDLIHLWISN
Opun_Chr4_nlr9	CIVAGSGLGKTSLLHVLHNDQAFDKRIWIHMTDKFDKLKFFWKIVEYAIH---------------KGNVVVIATTSTTVAACTGGLSEDNNVTLLQQYACFGENPLNLKALGGLLSHSDTV---------------LQHCLAFCSLFPKGYIFDKHYMVVLWISQ
Opun_Chr4_nlr8	PIVGMGGVGKTTMAQQICEDPFHHRIIWICVSDEFEVNRLTKDVLKSFGVFLLVLDDMWDDVLKDEGSMILVTTRSSKVANLVSD---------------LKGSPLAAKTLGRLLKSNLSVILPALRLSYVYLPQYMKRCFSICAMFPKDHIFEKEFLADIWVAQ
Opun_Chr4_nlr7	PIFGIGGVGKTTLAQYIYNDEHFRMRTWVCVSDLFDKKRIIEEIFKSITKFLLVLDDIWSITNREEGSMILVTTRFQNVANLVCTLDEDKFWKFFMDCAF---------------------ILPALQLSYLYLPRELKRCFAFCSMFPKDYSFERDEIVDIWVAE
Opun_Chr4_nlr6	SIVGFGGLGKTTLANQMYRKLKFECRAFVSISRNPDMRSILKSLLSQICNYLIIVDDIWSIPTWECKSRIITTTRKIDVAHCCTS---------------CGGLPLAIITTSSLLANNHTTMNKILSLSYFELPHHLRTCLLYVTIFPEDHEIPRRYLVYRWIAE
Opun_Chr4_nlr5	SIVGIAGVGKTALEQKVYSNFHFDFMAWLYVSGKVDIERLTKEMVRSVNLILVVFDDVWNEMSSQKGSKVIVTTRSQNVTSMNRA---------------LAGSPLAAQTVGNLLKFNLDEIMPALGLSYERLPDHLKQCIIYFALFPKNYQLRGDVLIRMWRAH
Opun_Chr4_nlr4	AIVGAAGIGKTVLANIIFNSE-----------------------------LMLVMDDVWSAEIWNPGSCVIVTTRNENVAAKMQALKPDVSWSLLKKQVSCDGLPLAIKVVAEELQQKRRT---------------LKQCFLYCSMFPQGETIHCDKVVQMWIAE
Opun_Chr4_nlr3	SIVGFGGVGKTTVAMDLYRKFQFEHRASVNVSQKFEIESILKDILNQVKPYLLVIDDVWSASAWEARSIIIVTTRFQAVASICIR---------------CNGLPLVIVTLAGLVACRRDKVKKILNYCYNELPGDLRTCSLYLSVFPKAHKISRKRLTRRWIAE
Opun_Chr4_nlr23	PITGMAGIGKTTIAQLVFSHPFGDDRIWVVVSSSFDAMIILSRLAEFLTTFLIVLDDVWDQNLQKSGSKMIVTSRVPDVVTMTNS---------------------------------------------------IQQCFLYCSLFPVHSFTPEQLTDMFVADD
Opun_Chr4_nlr22	AYSCAAGVGKTSLVQHIYNDERFDIKMWVWVCQEFDVLKLTRKLAEEATEFLLVLDDVWDESLVCPGSKIVVTTRSAKVARMMAFLTDTTSWSVCRDAALCKGLPLAANAAGSVLSIAIDRTLPALLVSYNSLQKPLKHCFSYCSLFPKEYVFRKDKLVRLWLAL
Opun_Chr4_nlr21	GVWGQGGIGKTTLLHAFNNDL-----------------------------FVLLLDDVRKKFRLESQSKLILTSRFQEVCYQMGALDSDAAWKLFLSKLSCGGLPLALNVIGTAVAGYEEPMFATLKYSFDRLTPTQQQCFLYCTLFPEYGSISKEQLVDYWLAE
Opun_Chr4_nlr20	PIVGPGGLGKTTLVQHVYNSQHFQIKVWVCVSQNFNIDKLIEEINNNIPKFLLILDDIWKCESDDKGNIILVTTRFPVVGEMIKT---------------LKGSPLAAKTVGRLLRNHFDMIMPALQLSYDYLPFHLQQCFSYCALFPEDYKFDTKDLIHFWIGL
Opun_Chr4_nlr17	PIVGIGGIGKTALAQFIYNVPSFQQRIWVWVSNNLDEVRITRDMLDFVGQFLLVLDDVWDDMNNCKGNVIVVTTRIWSVAKRIGTLDKEDSWLLFKSCAFLEGNPLAVETAGELLSEHHTVIMPSLKRSYDHLPYHLQQCFFYCSIFPRSYEFSGQDLVRIWISL
Opun_Chr4_nlr16	PIVGNGGIGKTTLAQLVYKDPQFNVKIWVHVSDKFDMVRVTREILEYVSKFLIVLDDVWDVRTDDTGNMIIMTTRKRSVAESLGTLEDDDIWSLFKAHAFLKGNPLAAKTVGALLGRNLTIIMHALKLSYDHLPNQLQQCFSYCSLFPKGYIFSGAQLVQIWIAQ
Opun_Chr4_nlr15	PIVGNGGVGKTTLARFVYRDPHFDLQMWVCVSCSFDEVRLTREMLEHACRFLLILDDVWEDKDKNVGCMILPTTRSPSVAKKIRTLDDDNFWLFFKQCAFLKGYPLAAQSVGALLGQNLTYILPILKLSYDYLPSRLQRCFSYCSLFPQEHKFDGEKLICAWISQ
Opun_Chr4_nlr14	PIVGIGGIGKTTLIRFVYRDQHFDLQMWICVSTNFNEVRITHEILEHVCQFLLILDDMWEDKDRSAGCVVLATTRRNSVAQMIGTLGEEEFWLFFKACAFLKGCPLAARSVGALLNRDLSYIIPILKLSYDYLPFHLQRCFSYCSLFPEDYQFRGDTLVQAWISQ
Opun_Chr4_nlr13	PIVGIGGIGKTTLARFVYRDQHFDLQIWICVSTNFNEVRLTLEILEHGCKFLIILDDMWEDRDSSTGCVVLATTRRNSVAQMIGT---------------LKGCPLAARSVGALLNRDVSYIIPILKLSYDYLPFHLQCCFSYCSLFPEDHRFCGVTLVQAWISQ
Opun_Chr4_nlr10	WIVGAGGVGKTTLAKKVYENIKFPYHAWITVSQSFDVNDVLKDMIKQFLRYFLVLDDLWSIQAWDQGSQVVVTTRNRDLVGDKSC---------------CGGLPLAIVTIGRLLAAKDVKMRKVLALSYSYLPSHLKPCFLYLSIFPEDFEIKRKRLVHRWITE
Opun_Chr4_nlr1	GIYGIGGSGKTTLAQHVYTYEYFCLIMWIHVSPRFSVSKIYREMLEAASGFLLVLDDIWPEKDVSRGSKVLVTTRFADAAMSLGALNEKDFLQLFMHYALLKGSPLAARLVGARLRKQLNP---------------VKRCFAYCSMFPPGHMFARNELVDLWMAE
Opun_Chr3_nlr7	PIVGMGGMGKTTLAQLIYNDTHFQLLLWVCVSDSFDVDSLAKSIVEAAPKYLLVLDDVWNRDASKSGSSVLTTTRDQAVAQVMAP---------------CSGSPLAATALGSTLRTKTTKILPILKLSYNCLPSYMRQCFSFCAIFPKDHEIDVEMLIQLWMAN
Opun_Chr3_nlr6	GIVGMGGIGKTTLASLVYNKVYFDACAWVPVGQNADALGLLKITSAQIGVYLIVLDDVWATETWLNGSKILLTTRFKEIAVSADPLSEELSFKLFISKVFCGGLPLALVVLGGLLSGKEKQCLEILALSYNCLPYHMKLCFMYLGAFKEETEISVSKLIKLWIGD
Opun_Chr3_nlr5	SIVGMGGLGKTTLAQMVYNDE-----------------------------FFLVLDNVWNVQKEIQLGVILVTTRDVTISKMIGTLPSEESWQLFKQMAFCGGLPLAIKAIGSSLRGETNEVLPALKLSYDRMPVQLKRCFVFLSLLPKGYYFWKEDMINLWMCL
Opun_Chr3_nlr4	PVVGVEGVGKTALVQFIFHHK-----------------------------FLLVLDDVSDVGDIQRRSMIMVTTQSEIAADAIGT---------------MGGLPLPATAIARALFFHQED---------------LKQCFAYSAVFPSSHAFKKDELVQMWVAQ
Opun_Chr3_nlr3	IIFGFGGLGKTTLAKAIYDNPQFHCQVFVTVSQKFDLKAILGDMLGQLIPYLVILDDIWSDSAWDVGSVIIVTTRIRSVANYCSHLDEIESKELFLRRLFCGGMPLAINSIAGLLASRPVKIKQILLLNYNDLPYHLKTCFLYFSIFPEDYKIKRKNVVRQWVAE
Opun_Chr3_nlr2	SVSGKSGVGKTTLVRNVYNAMYFDVYAMESFAPHLTAHNILHQIVQQLTE--------------------------------------------------TEGLPLAVVLLSGLVQTKEFPLDNLLSLCFDDLPHELKCCYLYFAAFPPNVVVEARNLVCMWMAE
Opun_Chr3_nlr12	GVWGAGGVGKTTVLTHVRDACPFDHVLLVAASRDCTVAKLQREVVGVLGLFLLLLDGVWERLDLERVRKVVVASRNEVVCADMGCLSEEDAWSLFEANAGCNGLPLSLVTVGRVMSSKRTPAHPLVKFCYDNLDSDARECFLACALWPEDHNISKDELVQCWTGL
Opun_Chr3_nlr11	GVWGAGGVGKTTVLTHVRDACPFDHVLLVAASRDCTVAKLQREVVGVLGLFLLLLDGVWERLDLERVRKVVVASRNEVVCADMGCLSEEDAWSLFEANAGCNGLPLSLVTVGRVMSSKRTPAHPLVKFCYDNLDSDARECFLACALWPEDHNISKDELVQCWTGL
Opun_Chr3_nlr10	SIYGAAGIGKTTLARLVYNDAFFPTKIWVCLSDKCDVTKATKMIMEAITKFLLVIDNLWAEDYNFKGSKVLITTRNERVWRRTTSLDDEECWLLLKKYAFCRGSPLAAKSLGMLLSDTNGEILPSLQISYHHLPYHLKQLFALCCLFPVGHEFEKDEVIRLWIAE
Opun_Chr3_nlr1	AICGMAGIGKSTLLRRINNVFEFDYVIWLDAPSDCAVGKLQDAMAHRLGL---------------QRQKVAMTTRTRGVCGRMSSLDNDHSWRLFRAVARCGGLPLALTAIGGAMRCRKQP---------------LQECFLATSLWPEGHAIDKGELVECWIGL
Opun_Chr2_nlr9	AIVGAVGIGKTTLAREIYNDETFPIRVWVKMTNDLTDVDFLKKIIIGAGGFLIVLDDLDNPGIWDARGRILITTRSEEVATGMKAMDAENGWALLCRQALCDGHPLAIKMVAGVLRSRGKSLPQALYLSYVDLPSELKECFLHCSLYPEELPIQRFGLIRRWIAE
Opun_Chr2_nlr8	PIVGIGGIGKTTLAQHICDHPHFDPVIWICVSDDFDVKRLTKVAIESSSGILIILDDVWDDALKEQGSMMLITTRSSKVSNALGT---------------LKGSPLAAKTLGRLLRMNHHTILPALQLSYMHLPFHLKRCFSFCAVYPKDYNFEKDSLCEIWVAE
Opun_Chr2_nlr7	PIVGPGGIGKTTFTQYLYNHKFSANKTWVCVSTNFDVVRLSQEILRCICQFLLVLDDMWKCNSEAKGSMVIVTTRFPSIAQMVKT---------------LKGFPLAAKTVGRLLKNNLSQIMPALQISYDYLPFHLKKCFSYCSLYPEDYRFDNLEITYFWEAL
Opun_Chr2_nlr6	SVWGFGGLGKTTLVRKVYDWESFDCYSWITVSHNYNIDAILRQLIPELSEYLIVLDDVWDTRAFNKGSRIIITTRNNDVASLAQELGNDDAFELFQRRCFCGGLPLAINAIGNVLAVQGAKVRSALSISFMYLPRHLKNCFLYCSMFPQDYIFNRELLIKLWIVE
Opun_Chr2_nlr5	PVVGLGGMGKTTLAKAVYTDKIFDVKAWVHVSMEFQLNKIVSGIISHVEGYLIVLDDLWEEGWSKKGSKIIVTTRSEKVVSTLST---------------CSGVPLVAKALGYVMQKHCTRILKGLLLSYYHMPPQLKLCFMYCSMFPKSHVIDHDCLIQQWIAL
Opun_Chr2_nlr4	AIVGSGGAGKTTLLQYICCDKNTFDVIWVCMLRKLDIHKHTTEIIQSVAFLLLVLDDVWFERRQDKGIRILVTSRSKELPSALNC---------------LRRSPLEAKAVASRLRNMLDV---------------VQMCFLYCSIFPRGYMFYIDEIILLWEAE
Opun_Chr2_nlr21	SIWGFGGLGKTTQARKVYDWESFDCYSWIAVSHNYNIDAILRQLIQELSEYLIVLDDVWDTRAFHKGSRIIITTRNNDVASLAQELGNDDAFELFCRRCFCGGLPLAINAIGNVLAVQESKVRSALSISFMYLPRHLKNCFLYCSMFPQDHIFNRELLIKLWIVE
Opun_Chr2_nlr2	PLVGVGGVGKTTLARFVYHDQHFDLRMWVCVSDNFNEKSLTREILEHVCKFLLVLDDMWEDGDMSTGCMILVTTRRTSVAKRIGTLDETEFWLLFKAWAFLKGNPLAARSVGALLNRSVSSILSILMISYEYLPVHLQHCFSYCSLFPKDHKFNGKKLVHAWISQ
Opun_Chr2_nlr18	SIVGVGGLGKTTLANVIYQQLQFECHAFVSVSLKPDLKKVLSSILRQFSEYLIVIDDIWEKSAWERGSRIITTSRVLDAATPCSSLSNDNSKKLFYKRIFCEGVPLAIITIGSLLAMRPQNMRHILSISYYDLPAHLRACFLYLSIYPEDYNIQRDQLIRRWISE
Opun_Chr2_nlr16	SIWGMIGIGKTSLIRSVYESELFEQRAWVTISHPFNLHEFVTSLTQELDACFIILDDVLSIEEWNRNTHIIAITNDASIAEHCSTLKDNAALALFKNKVYCDGHPLALTNIAGFLARRPKTISAALTLSYDDLPYHLKLCFLYLCLFPKGHNIRRRRLTRRWVAE
Opun_Chr2_nlr15	SVWGMGGLGKTTLVGGVYQCSKFDKYVFVTIMRPFNLVELLRSLAGQLHKCLIVLDDFSDTSEWDKTSRIIVTTRKENIANHCSGLKPNDALCLLSEKVICDGLPLAIVVIGGFLANRPKTIRTVLEKSYDGLPYHLKSCFLYLSIFPEDQIISRRRLVHRWAAE
Opun_Chr2_nlr13	SIIGLGGSGKTTLTKLVFNDGYFEVRLWVHVAKEFVVTKLFEKLFEAVTKFLLVLDDVWTEGRIQPGSRILLTTRSKRVAEAAESLSLDDSWQLFDRTFRCGGVPLAIIAVAGVLRDKELIIFAFLKLSYLHLPSHLKQCFALCSLYPKGHWVSKDQLIDQWIAH
Opun_Chr2_nlr11	PVVGSGGLGKTTLANQVYHNLIFESRAFVTVSQKPDMMKILREILSGIGYYCVVLDDIWSISVWERGSRIVVTTRITDIARACCALDNTSSRKLFLKRICCGGMPLAIISIASLLATKAQTMNWILSLSYNHLPQHLRTCMLYLCMFPEDYIISKEMLVQQWIAE
Opun_Chr2_nlr10	SIVGLGGIGKTTLAQVICNDSYFDLFIWVCVSHIFDVETLTRKVLQDVTGFLLVLDDAWNDESLRTGSKILLTTRMQSVADLAARLNEIDLLLLLERHAFLNGSPLAAKVLGGLLNNRRDSVMTVLRLSYQHLSTHLQSCFRYCSLFHKDYEFTKKELVYLWMGS
Opun_Chr12_nlr9	PIVGPGGIGKTTFIQHIYEEVHFQVSVWICVSQSFDANKLAQEIVKQMPKFIIVLDDMWTYHEDGKGNMVIVTTRIPKVAKMVESLQDKDSMLLFQACVFLKGFPLAVKTVGRLLRDQLTFIMPALKLSYNYLPFHLQQCFSYCALFPEYYRFGRHELINLWIGL
Opun_Chr12_nlr8	PLVGMGGVGKTALAKLVFNDKNFDKMLWASVSNAFNLKQIVNIIIQSDSGYLLVLDDISNDNVNWSGSMILITTRLSKIASELKTLPHEECMRIFVGYAFCDGLPLAARTLGSLLFRKDISILSVLKLSYDALPSDLRACFASLSTFPKDYEIFRELLIMYWMAM
Opun_Chr12_nlr7	PLIGMGGVGKTALAKLVFNDKKFDKMLWACVANVSDLKHIVDIIIQSDSGYLLVLDDISHDNINDSGSMILITTRLSKIASVLKTLPHEECMKVFARYAFCDGLPLAVRTLGSLLSMEDISILSVLKLSYDALSSDLRACFASLSTFPKDYEIFRELLIMYWMAM
Opun_Chr12_nlr6	SVLGFGGVGKTTVATELYRLHRFDCRAFVRTSRKPDMTKILTDMLSQLRPYFIIIEDLWASSTWDLCSRILITTEIEPVALACCG---------------CGGLPLAITITARHFKSQLDRMRQVLNLIYNNLPNCLKACMLYFSIYKDDYIIRKDNLVKQWMAE
Opun_Chr12_nlr5	SIVGFGGLGKTTLASQVYREVQFNCKAFVSVSQKPDMVRLLTSLLLQLKQYFIVVDDLWDVPSWNQHSRVIITTRHGDVARTCSSLSAQDSRELFFNRIFCGGLPLAIVTVASILACQPTRMMQILELSYKNLPHHLKACFLYLGAYPEDCVISKVDLIKRWVAE
Opun_Chr12_nlr40	SIVGFGGVGKTTLAKEVYRKLKFDCCAFVSVSQKPDIPKLLNRILLEVRGYFIVVDDLWDSFEWNYGSRVLTTTRILSVATTCCSLTDQNSRNLFYSRIFCGGLPLAIISIASLLSGQPYIMRQILELSYNNLPHHLKTCLLYVSMYPEDYIIKKNDLVRQWIAE
Opun_Chr12_nlr4	SIVGHTGVGKTTLARLVYNDWHFDLVAWVSVSANLDVAEVTRKIIEDFTGALLVLDDVWEDKARDTRCKILLTTRMQSVTTLVQLLDNNENLHLFWRYAF---------------------TLNFLKISYDSLSTEQQICFRFCSLFPKNYPFKKEELVQTWIWS
Opun_Chr12_nlr39	SLIGHGGMGKTTLAQHIRQEMRNFKVIWVCVSNSFHVTSLTSKILESALGFLLVLDDVWEDKRKDSGSKILLTTRMHSVAALAANLEEGENLELFNHSVFLGGCPLVTKVVGGHLRSNMSFIVEVLRLSYYCLPTELQICFRYCSIFPQDYEFRMKDLVLMWIGS
Opun_Chr12_nlr34	SVVGHGGMGKTTLAQSICQQDKHFMVIWITVSTSFDATSVTRKILESATRFLLVMDDVWEEGKRDNGSKILLTTRMASVADMAAKLEEDKNIELFNHHVFLGGCPLVIKVTCGHLQGNMTVIMKVLKLSYQHLPTELQICFRFCSLFPEDHEFDKEDLVHMWMCS
Opun_Chr12_nlr33	SVVGFGGLGKTTLANQVHHKIQFDCSTFVPVSRNPNIAKILTDMLKELGSYLIIVDDIWSTKAWELCSRIITTMRDINVATSCCYLSEQDSRELFLKRVFCHGLPLAIISVASLLVGKPNIMMDILLLSYYDLPHHLKSCLLYLSMFPEDYRIEREVLIWRWIAE
Opun_Chr12_nlr32	AIVGFRGSGKTTLARAVYGRSQFRERAWVDASKWTDVGDLLADLVRGLCPYLIVLDDINMEQWNARGSRVIVTTAVQSVANSCTA---------------CDGHPLALVCVANHLRCQDNPLRRVLMDSYAALPDYARTCLLYLAVFPNGRPLKRSVLVRRWLAE
Opun_Chr12_nlr30	SIVGLRGLGKTTLASQVYKKIRFECAVFVFASRNRSTSMILNDILSQVRYFLVVIDDISSIETWNSGSRIITTTRRKGVANACCSLGWTDSRSLFFRRIYCGGVPLAIVVIASLLASQEEVMKHILKLSYNHLSWDLKTCFLHLHMYPENYNIMKKDLIRQWIAE
Opun_Chr12_nlr29	PIVGPGGIGKTTFTQHIYEEVHFQISLWICVSQNFNANILAKEIVEKIPKFLLVLDDVWEYREDEQGNIVIVTTRKRGVAKEIDSLDHEDSMRLFQACVFLNGFPLAIKTVGRLLRKKVTLIMPALKLSYNYLPSHLQQCFSYCALFPEDSKFHSQELINLWIGL
Opun_Chr12_nlr28	SIVGCGGLGKTTVAKQVYDTI-----------------------------YFVVIDDLWDAKAWKCGSRIITTTRSVTIASCCSSLSFDDSKWLFLQRAFCGGLPQSLLYLACYQISMQLMMSNILSLSFFNLPHHLKTCFMYLSVFPEDCEIKIRHLISKWIAE
Opun_Chr12_nlr27	GLWGPGGVGKTHLLYQINNLF-----------------------------FLILLDDLWEHVDLDYKQKLLLTTRSESVCGQMGVLDETDAWHLFKENVGLAGLPLALIVVGRAMSTKRHPVFARLKLSYEYLSDTLKDCFTSCALWPDDYLLDRNKLSEYWMGL
Opun_Chr12_nlr26	SIVGFRGVGKTTLARSVFEEHPFDCEAWVQVAGQPAAAAHDESMNKTNAAYLIVIDDVRHADVWSRSSRIIVTTGVQSVASECSL---------------CDGLPLALVGVAKYVRRNLGA---------------LKTCLLSVSMFPKKRGLRRKSLVRRWMAE
Opun_Chr12_nlr25	SIVGGGGLGKTTLAKAVYRKIEFDSCAFVTVGQNPHIRTVLLNMLRQLNPYFIAIDDIWSISAWKPGSRIVTTTRISDVAKSCSVLSETDSKQLFLSRLPCGGMPLAMIVIAGMLNRKLLGMRRILRICYSDLSLPVRTCLLYLSIFPEDGTVEKNRLIWRWIAE
Opun_Chr12_nlr24	SILGMGGSGKTTLASSIWRRHNFKCHAWVSVSQNYQIENILSKIMNQLDSYLIVLDNMWDKDSWLFGSRVIITTQIEGTALLAQGLSPDDSWKLFCKKAFCQNLPLAIEAIGSLLSCRGMDVSDVIHLSLNDLPNHLRNCFLYCGLFPEDSPIRRKWIIRMWIAE
Opun_Chr12_nlr23	SIWGMGGSGKTTLASSICRKKKFDCYAWVTVSPNYHIEDLLSKVMMQLGIYLIVLDDMWNRDSWLFGSRVIITTRIESVASLARELPQRESWKLFSKKACCQGLPLAIVAIGSLLSYREMEVSNVLKLSLDDLPSHLRNCFLYCSLFPEDYQIRRKWIIRLWVAE
Opun_Chr12_nlr22	SVWGMGGVGKTTLVQDIYRSEIFDKLACVTIIRPFSPKELLRSLVKQLEDYLIVLDDVSSTTEWDTGGRIIFTTRYESVAKHCSGLGDKDAKDLFMKKVNCNGLPLAIITIGGFLASRPKTIKTVLDKSYDGLPYDLKSCFLYLSIFPEGHKISRRRLVRRWIAE
Opun_Chr12_nlr20	SIVGFGGLGKTTLANSLLHELNFHCRFFVSVSLNPDINKIFKNILLQLDEFLCVIDDVWKESAWDLGSKIIVTTRNKGVAEYAGGLSDDDSRHLFYKRIFCGGVPLAIITTACLLASKPRNMRKILSLSYNDLPFHLKTCLLSLSKYPEDELIRKDVLIWSWLAE
Opun_Chr12_nlr2	SIVVHGGIGKTTLAQLISHDSHFDTVIWVAVSMSFDPKTLFDKIIQSVTLYLLILDDIWEDKDISCGRKILLTTRMQSVADLASALEEDENLRLFNHHAFLRRCPLVTKVVAGHLRAHMKVVVKVLKLSYYHLVPALQVCFRYCSIFPKNHEFKKEELVKMWIAA
Opun_Chr12_nlr19	SIVGFGGLGKTTLANSLFQELKFDSHCFVSVSLNPDINKILKNILLQLDEFLCVIDDVWKESAWDLGSKIIITTRNKVVAEHAGGLSDDDSRHLFYKRIFCGGVPLAIITTACLLASKPRNMRKILSLSYNDLPFHLKTCLLSLSKYPEDELISKDVLIWSWLAE
Opun_Chr12_nlr18	SIVGFGGLGKTTLANSLLHELNFHCRFFVSVSLNPDINKIFKNILLQLDEFLCVIDDVWKESAWDLGSKIIVTTRNKGVAEYAGGLSDDDSRHLFYKRIFCGGVPLAIITTACLLASKPRNMRKILSLSYNDLPFHLKTCLLSLSKYPEDELIRKDVLIWSWLAE
Opun_Chr12_nlr17	SIVGFGGLGKTTLANSLFQELKFDSHCFVSVSLNPDINKILKNILLQLDEFLCVIDDVWKESAWDLGSKIIITTRNKVVAEHAGGLSDDDSRHLFYKRIFCGGVPLAIITTACLLASKPRNMRKILSLSYNDLPFHLKTCLLSLSKYPEDELISKDVLIWSWLAE
Opun_Chr12_nlr16	SVWGMGGIGKTILVQEVYRSEIFDKLACVTIKRPFNPKELIRSLVKQLEDYLIVLDDVLSTSEWDTGSRIIVTTRSENVAKRCSGLGEKDAKDLFMKKVR---------------------IRTVLDVSYDGLPYHLKSCFLYLSIFPGNHKISRGRLVRRWTAE
Opun_Chr12_nlr13	SIVGFGGLGKTTLANEVFQKLQFKYQAFVSVSQKPEIKKILRNILSQICWYLIVIDDIWSTSAWRCSSRILTTTRIITVAKYCCSLGEIHSKSLFFKRIFCGGLPLAIITVASLLANKTRTMKKILFLSYDDLPYHLKTCLLYLSIFPEDYEIKRDPLIRRWIAE
Opun_Chr12_nlr12	SIVGFRGVGKTTLAKVVYDHD-----------------------------YLIVVDNVRKDEVWASSSRIIVTTSVQSVAKKCSL---------------CDGLPLALIGVAEYVRLKLAD---------------LKTCLLSVSMFPKNYSIRRKSLVRRWMAE
Opun_Chr12_nlr11	SIVGAGGLGKTTLAREVYRTIEFDCCAFVTVGQNPHIRAVLLSLLHQLNPYFIVVDDIWSASTWRRGSRIVTTTRMNDVAKSCSGLNEADSKQLFSSRLQCGGTPLAIIVMAGMFNRKSPDMRRTLRICYSDLTLPVKTCLLYLSIFPEGATMEKKRLIWRWIAE
Opun_Chr12_nlr10	PIVGLGGVGKTTLAQQICKNEHFDMILWACVSDDFNAKRLTKEVIQSSKKFLLVLDDIWDDVMADQGSMILITTRSQKVADKVRT---------------LKGSPLAAKTIGRLLRTNLHAILPALRLSYMYLLPHLKRCFSFCALYPKDYRFEKDTLVDIWLAE
Opun_Chr12_nlr1	SIVGFGGLGKTMLAREVCRQLVFRCQAQVAVSQTFSDKDLQGLLKCVLRQYLILIDDVWSIAAWDCGSRIIVTTRIHTVAKACSDLDDTESKELFQSKAFCSGLPLAIVSIGSLLASYKPPMRQILTLSYNYLPHHLKACMMYLSTFPEDYMVAKDRLLKRWISE
Opun_Chr11_nlr99	AIYGMGGIGKTTLARIIFNDNKGYTPVWAYVSQVFDLNKIESSINSQLSEILIVLDDIWEEYGEAAKMIVIVTTRNEGIAKKFSN---------------CGGVPLAAQSLGYMLHSKRLD---------------LKMCFGYCAVFPKGQNIVKDDLIHQWICL
Opun_Chr11_nlr98	PIYGIGGIGKTTLAKMVLNDNKDYSRVWVYVSQMFDLNKIGNSIISEVLNVLIILDDMWENDQFESKVTVIITTRDEEIAKKVCT---------------CGGVPLAAQALGYMLQSMKFDVLASLLLSYSNLLPDLRLCFVYCAIFPKGHKLVKVDLIHQWIAL
Opun_Chr11_nlr97	SIVGVGGVGKSTFAQKLWRKLQFDCRAFVHTAKKPDMRRILRSILSQVRPYFIIVEDLWDTSVWDCGSRMVTTTKFEEVALTCCGLSEDLSKELIAIRVFCGGLPLALNIIANLLSCQREVLKQVVNLCYNSLPHCLKTCLLYISIYPENYTFTKEDLVKQWAAE
Opun_Chr11_nlr96	SVWGMGGMGKTTLVLNVYEQHKFDINVWLTVSQAFSVEALLRKLLQDIRRYMVVLDDVWDRQAFDNGSRVVITTRRGDVAALAHRLDVKDALHLFSAKAFCGGLPLAIASIGSLLSARMQIVRGILTLSYYDLPGELRNCFLYCSMFPEDYLLSREVLVRQWIAE
Opun_Chr11_nlr95	AIVGFCGLGKTALAAEVFNRE-----------------------------YFIVIDDIQTEDQWKIGSRIVVTTTIQSVANACCSLDKNCSKQLFSKKACCDGQPLALVTIGEFLQANGWPMRRVLVRNYTSLPGHLKACLLYFGMFPSDHPIRRKSLLRRWLAE
Opun_Chr11_nlr94	TVSGMGGLGKTTLVTNVYERENFSAHAWMVVSQTYTVDALLRKLLRKVGYCLIVLDDVWDQEAYFQGSRVIITTRKNHVAALASS---------------CQGFPLAIVSIGSLLSSRSRSVRAILNISYHDLSGDLRNCFLYCSLFPEDYPLSRESLVRLWIAE
Opun_Chr11_nlr93	TVSGMGGLGKTTLVTNVYERENFSAHAWMVVSQTYTVDALLRKLLRKVGYCLIVLDDVWDQEAYFQGSRVIITTRKNHVAALASS--------------------------------------------------------------------------------
Opun_Chr11_nlr92	TVSGMGGLGKTTLVTNVYERENFSAHAWMVVSQTYTVDALLRKLLRKVGYCLIVLDDVWDQEAYFQGSRVIITTRKNHVAALASSLSDIHGFDLFCRRAFCQGFPLAIVSIGSLLSSRSRSVRAILNMSYHDLSGDLRNCFLYCSLFPEDYPLSRESLVRLWIAE
Opun_Chr11_nlr91	TVSGMGGLGKTTLVTNVYERENFSAHAWMVVSQTYTVDALLRKLLRKVGYCLIVLDDVWDQEAYFQGSRVIITTRKNHVAALASSLSDIHGFDLFCRRAFCQGFPLAIVSIGSLLSSRSRSVRAILNMSYHDLSGDLRNCFLYCSLFPEDYPLSRESLVRLWIAE
Opun_Chr11_nlr90	TVSGIGGLGKTTLVTNVYERENFAAHAWIVVSQTYNVEALLRKLLRKIGSCLIVLDDVWDKKVYFQATRVIITTRENDVAALATSLNGTDAFELFCKRAFCHGLPLAIVTIGSLLSSRPAAVRAILNLSYHDLSGDLRNCFLYSSLFPEDYTMTRESLVRLWVAE
Opun_Chr11_nlr89	AIVGTGGVGKTTLAQNIYNDQNFSKHAWICVSQDYSEVNLLKELLRNMGVLFVVLDDVWQSEVWTAKATILVTTRDELVVRRVGA---------------CGGLPLAIKVIASVLATKEKTLRGALYLSYDDLPHNLKQCFLYCALYVEGQMMHRADLVRFWVAE
Opun_Chr11_nlr88	SLVGLGGLGKTTLARQGYNKIQFDCQAFVSISQKPDMRKIFQKMLNDITRYFIVIDDLWSTLAWRCCSRILITTRIISVAKSCCYLSNSDGNKLFMKRIFCGGLPLAIISIASLLANKPCTMQRILSLSYNDLPHYLKTCLLYLSIYPEGFVIKRAQLVMRWIAE
Opun_Chr11_nlr87	SIWGPGGLGKTTLARQVYDKIQFDCRAFVSVSQKPDMRKIFRNILISVTGYFIVIDDIWSTTDWQIGSRVLATTQISYVAESCCPLSAVHAEKLFLKRIFCGGLPLAIITMASLLVNKPQTMQKILSLSYTDLPHHLKTCLLYLSTFPEDFIIERDRLIRRWIAE
Opun_Chr11_nlr86	SLFGPGGIGKTTLVQYIYKNQHFQVKIWVCVSFSFNVSMLIQQIKDQIPEFLLILDDMWKCDGDDKGNMVMVTTRFPALAEMVKTLEHEEFMHLFEACVFLKGFPLAAKTVGRLLRNNLTLIMPALKLSYVYLPFHLQKCFSYSGLFPHDYEFDSGELIHLWIAF
Opun_Chr11_nlr84	PIVGNGGVGKTTLAQLVYNDTQFSKRIWISVSVDFDEVRLTRELLDCVSSLLLVLDDMWEDNDKSRGNAILVTTRNHSVVKMIATLEDGDFWLLFKACAFLKGYPLAAKSVGALLNRDLDGIIPALMLSYIHLPFHLQRCFSYCALFPKGHRFDGLDLVRVWISQ
Opun_Chr11_nlr83	SLVGFDGLGKTLLAMKVYHSD-----------------------------FFIVIDDIQREYWNSPTSIVMVTTAIHSVANACSCLNKNQSRQLFLREASCDGLPLALVSTAQFLKSKGHQ---------------IKACLLYFGIFPSGHPVRRGKLIRRWSAE
Opun_Chr11_nlr82	AIVGVGGIGKTTLAKNIFNDDKFDKKIWLSVTQKFNECDLLRSAIIAAGGFFLVLDDMWTERAWNRGSRVVVTTRDERIARGLKALGSDDAWSLLKKQVPCDGLPLAIKVVGGLLCRRDRNLNYVLHLSYEDLSPHLKQCFLHYSLIPKNVVLGSDTIIGMWISE
Opun_Chr11_nlr81	GVYGPGGIGKSLLVAAILEKM--------------------------------------------EECKVLVTTQKIEVCKYMGALTEKESWELFKFKAGCGRLPLALDVIGTALCGKDKKIYMPLESSYNHLEGDKKSLFLLCSLFPGGHKISKNELTNYWTGE
Opun_Chr11_nlr8	SILGETGIGKNTLMFTISSKIHFDKLIWYNMPPNSSANDLLKQVYERALDYLVILGGINSITVLN--------------------LNENQSAELFCRRVYTGGHPLAIVVLAGLLRSKEMPIERIFSTSFDDLPHDLKSCFLYFAAYPTNITHPVDQIMRMWIAE
Opun_Chr11_nlr78	AIVGMGGLGKTTLAQLVYNDQSYDVCVWVYVSNHFDSMNLTKKIIVSIAKFLLVLDDLWNERRDCRLCNILVTTRNVAVARLVQTLSHHDSWRLFERTVACDRLPLAIKTLGSMLRYETDEVLPALELSYKNMPMHLKLCFIALSLFPKDYPLKKSEVIRLWGLL
Opun_Chr11_nlr77	AIVGMGGLGKTTLARLVYNDQSFDVRAWVYVSDHFEPKSLMEKIVVSIEEIFLVLDDVWNERRDCQQCKILVTTRNLSVARLVQTLSPHESWILFKRTVTCDRLPLAIKTLGSMLRYETHEVLPALKLSYKNMPVHLKQYFLALCLFPKGCLHDKSEVIWLWKLL
Opun_Chr11_nlr76	AIVGMPGVGKTTLAQLVYNNASFDVRVWVCVSENFDVNDITKRIISATNKFLLVLDDVWNERRDYKLCKIIVTTRHENVARLVQTLNSNDSWSLFMQTAFCKGLPLAIKTIGSMLRYEPDE---------------LKRCFIALSLFPKDYILHEDNVVLLWEPL
Opun_Chr11_nlr75	AIVGMGGLGKTTLAQLVYNDPSFDLCAWIYVSECFDVHNLTRKIISSLTQVFLVLDDVWNERSDYRCCDIIVTTRNETVARLVQTLSPDESWSLFKQTAFCKGLPLVIKTVGSILRFETNEVLPVLELSYKHMPIYLKQCFVALSLYPKYYYLDENMVVWLWKLL
Opun_Chr11_nlr74	AIVGPGGIGKTTLANLVYQKLQFERQAFVSVSQKPNVKAVLSSILCQVSQYFIIVDDIWDKPTWQHGSKIITTTRNIDVAKLCCYLSVADSEKLLYHKVFCGGLPLAIITIASLFANRQTQMHWIISLSYCDLPSPLKTCFMYLSIFPEDYIIDRDDLIWRWIAE
Opun_Chr11_nlr73	SIVGGGGLGKTTLANVVYERIQFDCCAFVSISLNPDMERIFKNMLHQLDMYLIVVDDIWDKSAWEHGSGIITPTRILDVGKQAGG---------------CGEVPLAIITIASMLASKIGKMRRILSISYHDMPPHLKICLLYLSLYLEDSEINRHDLIWKWVGE
Opun_Chr11_nlr72	VLHGMGGLGKTTLAANVYRNEKFECHAWVSISQTYSIKNILKCLIIELFRYLVILDDVWAPEAIGKGSRVLVTTRINGVTHLAFPLSQNESWELFCKTAFCKGVPLATVSVGRLLLVRDKTVRNILYLSYIYLPTQLKSCFLYCSLFPDDYLFTRKKLVRWWIAE
Opun_Chr11_nlr71	AIVGPIGMGKTALAMEVHSRV-----------------------------YFILIDDISKDSDWGCGSRILLTTRNELIARFCVSLSDSNSDRLLRTKAFCRGIPLFVTAMAEWLKQHQPQ---------------KLRPSLYLSMFPQGYVFDKNHFAMKWLEE
Opun_Chr11_nlr70	AIAGPAGIGKATLAMELHRRL-----------------------------YFVFIDDIFDESDWECGSRILFTVRNEQIAGWCLSLSHSDSEKLLHIKAF------------------------------------LRQSSLYLSMFPQGYVFDKDHLVMKWLDE
Opun_Chr11_nlr7	SITGFGGLGKTTLAKQVYQKIQFDCAAFVFVSQMPDMKRILLDLLSGLGAYLILIDDIWSLSAWESGSRIITTTRILDIATSCCSLSDSDSRRLFCKRIFCGGLPLAILHLASLLATKSNTLKKILLLSFYDLPPHLKTCLLYLSIYPEDCKISPKKLIWKWIAE
Opun_Chr11_nlr69	SVWGIAGVGKSTLVRTTYNSDQFDMYGWVNVSSPFNLRDLSWSLLLDLHRCLIVFDGLQSTEEWDSKSFVIVITNEESVARHCAV---------------CGGLPKVIVAIGRFMATQIKH---------------LKPCIFYLSIFPRDGSIRRRRLIRRWIAE
Opun_Chr11_nlr67	SIVGLGGLGKTTLANQVFGAIQFDCQAWVSVTQSYNTRGILTELLHQVQIYLLVLDDIWSLESWELCSRIITTTRVQRVAQSCCSLSVHDSRRLFHTRIFCAGLPLAIITMASLLATKGHMVWNTLYLSYSDLPYHLRTCLLYLSVFPEDRVITRDRLVMRWIAE
Opun_Chr11_nlr66	TIVGFAGSGKTSLAMALYRQIQFQCRATALVSGNPDMKKLLNHLVSQLHPYLIVLDDMWGRWVEICGSRIIMTTRTNKLAGWGPC---------------CDGLPLTTVAMSRLVRERINSARRRISLSYSSLDPCLKAHMMLLCMFPWHFEIERDLIIRKWAAE
Opun_Chr11_nlr65	PIVGGPGIGKTRLAQALFNDA-----------------------------YLVILDDVWNANEVQ-----------------------------------CDGVPLLIQSAGAILCRRPEAILESAYSSYKHLPSHLQSCFLYCSMFPLGFNFDAEELADLFAAA
Opun_Chr11_nlr64	LIVGGPGMGKTHLAQALYKDA-----------------------------YLIVLDDVWYENAQESKGATILTTRSTAVSSRLAT---------------------------------------------------LRNCLLYCSVFPLDYIFDVEELVDHLAAQ
Opun_Chr11_nlr63	LIVGGPGMGKTHLAQALYKDA-----------------------------YLIVLDDVWYENAQESKGATILTTRSTAVSSRLAT---------------------------------------------------LRNCLLYCSVFPLDYIFDVEELVDHLAAQ
Opun_Chr11_nlr6	SIVGQGGLGKTTLANQVYEKIQFSFSAFVSVSQKPNMDNLLREWISQIKTYLVVIDDIWKRSAWKHASRIITTTRIKSVAQSCCGLNKSDSEILFLTRAFCDGLPLAIITLASLLADKPRTMDKILFMSYNDLPHHMKSCLLHLGTFPEDHKIGKDVLLWRWIAE
Opun_Chr11_nlr59	SIVGFGGLGKTTLAKVVYDKLQFDCGAFVSVGQNPDMKKVFTDIIYDLDRYIIIIDDIWDEKLWELCSRIITTTRKVTVSKACCSLSDAASKRLFFRRIFCAGMPLAIITIASLLANKQVQMTKILSFSYYDLPCHLKTCLLYLSIFPEDFLISRDHLVRMWIAE
Opun_Chr11_nlr58	CIVGFGGIGKTFLADKLYTSV-----------------------------YLIVIDDVQRREVLHEDSRIIVTTSVQSVAYGINS---------------CDGLPLALVSIAEFMKRNVAE---------------IQYCLLYFSMFPRGHPVKRNSLIRRWMAE
Opun_Chr11_nlr57	SIVGVGGVGKTTLANELYRKLQFEYRAFVRSSHKPDMRSILISMLSQIHPYLIIIDDLWSTSTWDSCSRILTTTEIEDLALQSCSLGEDDSRNLFFSTVFCGGLPLAVVTIASLLASRFEKMKQLLSLCYNSLPQHLKACMLYFSTYQEDTIIWKDDLVNQWIAE
Opun_Chr11_nlr56	CILGLPGGGKATVARVLYHTLQFQCRVFTSISPNSSPSPNLTETLADIFAYLIVIDDIWHWEEWELGGRIIMTTRLNSIAEKCHT---------------CYGMPLALICLSSALSGEIGGLAESLCLGYDHLPLHLLLYCSAYHWVPDRHRIERGRLVRRWVAE
Opun_Chr11_nlr55	AVVGTGGIGKTTLAKKVFNDEAFDKKIWLSVTRDVNKTELLRAAIKYAGGFFLVLDDMWSDRAWWAGSRVLITTRHDDVARGMQALCPEDAWTLLKKQVSCDGLPLTVKVMGGLLRRREKR---------------LKQCFLHYSLLPKSVEFYDVTVIGMWISE
Opun_Chr11_nlr53	MLYGMGGLGKTTLAGNVYKNNNFQCHAWVNISQTYSIKDVLKCLINQLYEYLIVLDDVWTLEAVHKGSRVVVTTRVRDVATRASQLSEEKSLELFNKTIFCKGVPLAIVSIGKLLFVRDKSIRNILNFSYIYLPAHLKSCFLYCGLFPEGYRFRRKKVVRWWIAE
Opun_Chr11_nlr52	SIVGVGGLGKTTLAKAVYDILQFDCCAFVPVGQNPDMKRFFKDILLELDKYLIVIDDIWETSTWDCGSRIITTTRIAKVAEEIGDLSDDNAEKLFYIRIFCGGIPLSIITIASLLASKPNNTRKILSFSYYDLPIQLRTCLLYLTIFPEDYWIEKYQLIWRWIAE
Opun_Chr11_nlr51	SIVGFGGVGKTTIATALYRKVKFQCRASVAVSQNYDQGKVLSSILSQVSNYILLIDDIWSAETWEKRSRIIVTTRFQAVGSTCSPLTDDESQNLFNTSICCGGLPLAIVTMAGLVACNPRKVTRILDCCYNDLPADLKTCLLYLSIFPKGWKISRKRLARRWIAE
Opun_Chr11_nlr50	SIVGMGGLGKTTLAKLVYQSLQFQCGAFVSVSQCPDMNKVFRDMLYQLGEYFIVVDDIWSREAWEYGSRVITTTRIFEVASTASDLSRENSKKLFCNRMFYDGLPLAVLTIAGAFAGKPIEMIHKLSSSYYDLPSHLRTCLLYLSIFPRNYLIKKDLLIWRWIAE
Opun_Chr11_nlr5	SIVGSGGSGKTTLAKQVYERIQFSCAAFVSVSQKPNINNLLRELLSRIGSYLIVIDDIWQKLAWENASRIITTTRIKSVAQFCCTLTKSDSENLFLKRTFCDGLPLAIITLASLLADKPRRMDKILSLSYNDLPHHMKNCFLYLSIFPEDHEIRKDILIWKWIAE
Opun_Chr11_nlr49	SVLGFGGVGKTTIATALYRQLQFDRRAMVTVSQSSDVEAILRSILEQVMPYFLLIDDVWSATTWEQSYRIIVTTRFQAVATACKR---------------CSGLPLAIVTMAGHVACNSDKVTRILGHCYNDMPAELRTCSLYLSIFPKGSKISRKRLTKRWIAE
Opun_Chr11_nlr48	SMLGIGGIGKTALASKVYRMLEFQSHAFVTVSKMPDMKTVLSDISHQIGLYLIVIDDLWDMQHWKCGSRLIVTTRLNNIAKTCSSLAHQDSRTLFLKEILFGGMPSALKSIGSFLRNKSVT---------------LEACSLYLSTLPDNHKIERDILTRKWISE
Opun_Chr11_nlr47	SVVGFGGLGKTTLAKAVYDSP-----------------------------YLIVIDDIGMEQWSITSSRIILTTTIQSVANMCSH---------------CDGLPLALVSVSDYLKSSSEP---------------ALSCLLYLGIFPNNRPLKKKVVIRRWLAE
Opun_Chr11_nlr46	GIHGIAGSGKSTLAQLVCANEHFDLIMWVHVSQNFSVDTILTEMLEAATGFLLVLDDIWYNGENQAGSKILATSRTMHALLALGAMDDNVFLKLFMHYALLRKSPLAARTVGGQLRIRLNV---------------AKRCFSYCSIFPRRHRLKRDELVTLWVAE
Opun_Chr11_nlr45	GIHGIAGSGKSTLAQYVCSHEHFDLIMWVHVSQHFSVDKIFSYILKEATGFLLVLDDVRYNMGECAGSKILVTSQTRDAISALGAMDDNAFLKLFMNYALLRKSPLAARIVGGQLRIRPNI---------------VRRCFSYCSIFPRGHRLDRDELVNLWVAV
Opun_Chr11_nlr44	GIHGIAGSGKSTLAQLVCASEHFDLIMWVHVSQNFSVHTILTEMLEAATGFLLVLDDIWYHNSENPGSKVLVTSRTEYALLALGALDDNVFLKLFLHYALLRRSPLAARTVGGQLQIRPNV---------------VRRCFSYCSIFPRRHQLKRDELVNLWVAE
Opun_Chr11_nlr43	AIVGIGGIGKTTLAQKVYNDKRFNQLAWICVSQDYSPVSLLRQLLKAMDVFFLALDDLSQSDVWTSSGIILITTRYDTVTREVGA---------------CGGLPLAIKVIAGVLASKDKTISGALYLSYDDLPQHLKQCFLYCIVFREDWVFERDELIRMWVAE
Opun_Chr11_nlr42	AIVGTGGIGKTTLAQKVFNDQSFNKHAWICVSQDYSPASILGQLLRTIEVFFLVLDDLWQSDVWTATGIILITTRQDTVAREIGV---------------CGGLPLAIKVIARVLASKDKTIRGALYLSYDDLPEHLKQCFLYCIVYPEDWTIRRDELIRMWVAE
Opun_Chr11_nlr41	AIVGTGGVGKTTLAQKIFNDKRFDKHAWVCVSSKYSGASLLKQVLRNMEIFFLVLDDVWHYKAWEATGIILVTTRDETIARVIGV---------------CGGLPLAIRAIAKVLASLQDQLNGALYLSYEVLPHQLKQCFLYCALYPEDATIHREQLTKLWIAE
Opun_Chr11_nlr40	AIVGTGGVGKTTLAQKIYNDRNFNKKAWVCVSKVYSEASLLRELLRIMEVFFLVLDDMWKSDAWTATGVILVTTRNNIVALEIGV---------------CGCLPLAIKVIARVLASKEQTLRGALYLSYDELPRHLKQCFLYCSVYPEDANIYRDDLTRMWIAE
Opun_Chr11_nlr4	TVSGMGGLGKTTLALDVYEREKFPVHAWITVSQTYTVVSLLRQLVRQLILCLIVLDDVWDQNVYFQASRIIITTRMEHVAVLAPSLGEIDAFNLFCRRAFCKGLPLAIVTMGSLMSSKLPTVKAILKLSYHALTADQKNCFLYCSLFPEDFRISRESLVRYWVAE
Opun_Chr11_nlr39	AIVGTGGVGKTTLAQKIFNDKRFDKHAWVCVSKEYSRDSLLRQVLRNMGIFFLVLDDVWHSEAWAATGIVLVTTRDDTIARVIGV---------------CGGLPLAIRVIAKVLACHEQTLSGALYLSYEVLPHQLKQCFLYCALFPENATIFRDDLTRMWVAE
Opun_Chr11_nlr38	AIVGTGGIGKTTLAQKVFNDQSFDKHAWICVSQDYSPASVLGQLLRTIEVFFLVLDDLWQSDVWTATGIILITTRQDTVAREIGV---------------CGGLPLAIKVIARVLASKDKTIRGALYLSYDDLPEHLKQCFLYCIVYPEDWTIRRDELIRMWVAE
Opun_Chr11_nlr36	PIVGSRGMGKTTLAKQVYNGYLADHKAWISVGSNQSPQQVLRDILAQIVGFLIVLDDVCSESLWKAPSAILVTTRLPEVAQSFCP------------------------------------AEKMLTFCYNALPCDYRSCLLYLTIFPNDHNIRRTSLLRRWIAE
Opun_Chr11_nlr32	SIVGFGGLGKTTLANQVYKKLQFDCKAFVSVSQKPDVKKIFRKILSQIKNYLIIIDDIWSTQAWKCGSRILLTTRNGNVAKTCCYLNEADSKGLFFRRIFCGGLPLAIITIASLLTVKSKNMERILSLSYNDLAHHLKSCLLYFSIYPEDSVIVVERLLRRWIAE
Opun_Chr11_nlr31	SIVGVGGLGKTTLANEVYKKVKFYCQAFVSVSQKPDVKKILRSIICQIMEYLIVIDDIWSTQEWMCGSRILVTTRISTIAKSCCSLSEVDFMCLFFRRIFCGGLPLAIVTMASLLADKSDRMRSILSLSYSDLSHHLKTCLLYLSIYPEDYKIDMHKLVRRWIAE
Opun_Chr11_nlr30	SIVGSGGLGKTTLANQVYQKIQFDCKAFVSLSQHPDMGMIFQTILYQVNDYFIVIDDIWSSQAWKCGSRILVTTRIGTVAKSCSSLSEDDSRRLFFRRIFCGGLPLAIISMASLLTTKSYVMNMILSLSYYDLPHHLRTCLLYLSMFPEDYVINRDYLVRRWVAE
Opun_Chr11_nlr3	TVSGMGGLGKTTLVNNVYERENFNYSIWIDVSQKYDVVDLLRKLLRKNEPCLIVLDDVWNREAYNQASRIIITTRQGDVANLAHPLKQSDTFDLFCKKAFCKGVPLAIVSIGGMFSSVQPDIQAILNLSYRDLPGHLRNCFLYCSLFPEDHLFLRETLVWLWVAE
Opun_Chr11_nlr29	AIVGCRGLGKRTLAAGLRCAAQFDCRVSVVASRKLRVEAFLRSLLKQIMPYIVVIDDVCSVPSCEKDSRIVVTTRFHAVAEAIGRLSVHDSYLLLLRRTFCGGVPLALVALAGLLGCKLKSTAKIIYLCYEDLPADLKTCMLYLSTFPVGLNISKKRVIRRWIAE
Opun_Chr11_nlr28	AIIGMGGIGKTTLAQIVCKEL-----------------------------FLLILDDVWEDSNWGNGSRILLTTRMTSVADMVTSLDEYHNFMMFKKYAF---------------------ITTVLQSSYHHLPEHLQFCFRYCSIFPKGYEFKKDEIVKMWMGS
Opun_Chr11_nlr27	AIDGLGGSGKTVLAKVSYEQV-----------------------------YIIVIDNVHTTVWWRMSSRIIVTTTNEQIARNCHLLDQLSARALLTRKAFCECLPLAIVNMADHIKGKRLCMLQVLDRSYNSLNNHAMSCLLSLTMYHKDNVFRRKSLIRRWLAE
Opun_Chr11_nlr26	AIVGFGGLGKTTLAMALYRKLEFDCRAFVLASQKFHLPTVLRSLVKQFHEYHILIDDIWSVSAWEKGSCVVVTTRFNSVAEACRR---------------CGGLPLAIVVVAGLIASKLKS---------------LKTCLLYLSTFPKGRSISRKHLIRRWIAE
Opun_Chr11_nlr25	AIVGSGGLGKTTLAMSFYRKFEFDSRALMLASQKFHLPTVLRSLVSQFHEYHILIDDIWSVSAWEKGSCVIVTTRFNSVAEACRRLDPENSSKLFLQIIYCGGLPLAIVLVSGLIASELKSVVQIINHCYKNLPPDLKTCLLYLSTFPKGRNISRKRLIRRWIAE
Opun_Chr11_nlr24	AIFGFGGLGKTTLAMAMYRKFEFDCRAFVLASQKFNLTTVLTSLVRQFSEYHILIDDIWSVSAWEKGSSIVVTRRFKSVAEACRRLPEESSYRLFRQIVTCGGLPLVIIVVAGLVASKLKSVTQILNHCYNHLPADLKTCLLYLTMFPKGCWISRKSLIRKWIAE
Opun_Chr11_nlr22	SVVGFGGLGKTTLAKVVFDVLQFDYVGFVPVGQKPDIKKVLKDILIQFNMYLIVVDDVWDTPTWKCGSRVITTTRISQVAKEVAELSDDNSKKLFYGRIFCGGVPLSITTIASLLVHKPVETRKILSFSYYNLPSCLKTCMLYLSIYPEDHLIEKDYLVWKWVAE
Opun_Chr11_nlr20	SIVGFAGLGKTTLAKAVHEKIPFDCNAFVSVSQTPDITRIFKKTLYGLDQYLIIVDDIWQKSIWECGSRVITTTRIHNVAEEVGDLSDENSKRLFDKRVFCDGVPLSIITIASVLVHKEDWTMKILSFSYYDLPSYLQRCLLYLSIYPEDDSIEKDCLIWKWIAE
Opun_Chr11_nlr2	SIVGFGGSGKTTLARAVYDYP-----------------------------YLLVFDDIEEKQWNCTRSRVIVTTTIKAVANVCSH---------------CDGLPLALVSVGNFLWRRERILRQVLANNYNTLPGHLKTCLLYTTVFPNGCPIRRSSLIRRWLAE
Opun_Chr11_nlr19	SVVGFGGLGKTTLAKAVFDELQFDCIGFVPVGQSPDIKKVLKDILIELNKYLIVIDDIWEASTWKCGSKVITTTRISQVANEIDVLSDDNSKKLFNNRIFCGGVPLSIITIASLLVDKPVETRKILSFSYYDLPSYLKTCLLHLSIYPEDHRIEKESLIWKWIAE
Opun_Chr11_nlr17	SVVGIGGLGKTTLSKVVFDMLQFDCAAFVPVGQNPEIKKVLKDILVELNKYLIVIDDVWEPSQWNCGSRVITTTRICEVADEVAKLSDDNSKKLFYNRIFCGGIPLSIITIASLLVDKPAGMRKILSFSYYHLPSYLKTCMLYLTIYPEDHLIYKDTLIWKWVAE
Opun_Chr11_nlr16	SVVGIGGLGKTTLSKVVFDMLQFDCAAFVPVGQNPEIKKVLKDILVELKKYLIVIDDVWEPSQWNCGSRVITTTRICEVADEVAKLSDDNSKKLFYNRIFCGGIPLSIITIANLLVDKPAGMRKILSFSYYHLPSYLKTCMLYLTIYPEDHVIRKDTLIWKWVAE
Opun_Chr11_nlr15	SVVGIGGLGKTTLSKVVFDMLQFDCAAFVPVGQNPEIKKVLKDILIELNKYLIVIDDVWEPSQWNCGSRVITTTRICVVADEVAKLSDDNSKKLFYNRIFCGGVPLSIITIASLLVDKPAGMRKILSFSYYHLPSYLKTYMLYLTIYPEDHVIRKDTLIWKWVAE
Opun_Chr11_nlr14	SVVGIGGLGKTTLSKVVFDMLQFDCAAFVPVGQNPEIKKVLKDILVELNKYLIVIDDVWEPSQWNCGSRVITTTRICQVADEVAKLSDDNSKKLFYNRIFCGGIPLSIITIASLLVDKPAGTRKILSFSYYHLPSYLMTCMLYLSIYPEDHLIRNDTLIWKWVAE
Opun_Chr11_nlr12	SIVGVGGLGKTTLANVMYRQLQFECHAFVSISLKPDLKSILSSILRQVSGYFIIIDDIWEKSAWACSSRIITTSRIIDVAEFCCSLSDDDSKKLFYKRIFCGGVPLAIITIASLLGTKPRNMRQILSISYYDLPSHLKACLLYLSMYPEDYNIMRDQLVRRWISE
Opun_Chr11_nlr101	PIYGIGGIGKTTLAKLVYNDADDYLQAWVYVSRTFDLKKIGNSIISQVQKILIVLDDLWENGSGQNKVIVIVTTRDECIARKIRTLTDDMCWSIIKQKAACGGVPLAAQSLGYLLKSKDYK---------------LKLCFGYCAIFPKGHKIDKANLIRQWISL
Opun_Chr11_nlr10	SIVGCGGIGKTTLAKLFYTKFQFDCRAFIQVAKKPNMKRLFCDILSQVQQYLIIIDNLSAASVWDERSRIIITTRIKSVALTCCLLEDDCSRKLFFKRLFCGGLPLAIIIIASLLASQPVVIKQVLNLCYNNLPHYLKTCLLYLNMYPEGYKICKDALVKAWVAE
Opun_Chr10_nlr8	AIQGVGGIGKTTLAKKIFNDQTFDVKIWLSVTQDFNEAHLLKTAIAMAMPLLLVMDDVWAEKAWDPGTRVLVTTRNEDVAQAMKALELPDSWTLLQKQVTCDGLPLAIKVIGGVLRKKNATLNKAIYLSYEDLNPNLKQCFVYYSLFPKDETIGIDKIVSMWIAE
Opun_Chr10_nlr7	TVWGMGGVGKTTLIAHVYSAIDFDTCAWITVSNSYEADDLLKQIVVEFRKYVLVLDDVWSVNVWFKHGRIIITSRIYEVALLAPELQNHYAWDLFCKEAFCKGLPIAIVCIGRLLSFKSANMNIILKVSLEDLPHNMKNCFLYCSMFPENYVMQRKWLVRLWIAE
Opun_Chr10_nlr5	SVWGLFGLGKTTLVRKVYESMSFDCYSWIEVPHTYNNDVILRQLIRDLSEYLIVLDNVWDAAAFHKASRIIITTRTSDVASLAQDLGDDDAMELFCRRAFCGGLPSAIYAIGNVLAVREKT---------------LKNCFLYCSLFPQNYRLSRESLVKLWTAE
Opun_Chr10_nlr4	SVWGLFGLGKTTLVRKVYESVIFDCYSWIEVPHEYNNDVMLRQLIRDLSQYLIVLDNVWDADAFHNASRIIITTRTSDVASLAQDLGDEAAMELFCRRAFCGGLPSAIYAIGNVLAVREQT---------------LKNCFLYCSLFPQNYRLSRESLVKLWTAE
Opun_Chr10_nlr3	SIVGFGGLGKTTLANEVYRRIHFDCHAFVSVSQKPDLKKIFKDIIHNMPTYLVIIDDVWSISAWECSSTIIVTTRISDIGHSCCLLSGVHSRRLFCKRIFCGGLPLAIISICGLLANRPVIMKSILSLSYNDLPNHLKTCLLYLSIFPEDYIIERNMLVWRWIAE
Opun_Chr10_nlr20	PIVGMGGLGKTTFAQLIYNDPHFPLRRWCCVSDVFDVVTIANNICMSRERYLIVLDDVWEQDSVKMGSAVLTTTRDAEVARIMVT---------------CHGSPLGAKAFGSMLSTRTTMIFPILRLSYDDLPSHMKQCFAFCAIFPKDYEIDVETLIQLWLAH
Opun_Chr10_nlr2	SIVGFGGLGKTTLANEVYRRVHFDCNAFISVSQKPDMKKIFKDIIYRMSSYLVVIDDVWSISAWECCSQIIVTTRISDVGRSCCLLSEVLSRRLFCKRIFCGGLPLAIISISGLLANRPIIMKSILYLSYNDLPNNLKTCLLYLSIFPEDYIIERNMLLWRWIAE
Opun_Chr10_nlr19	PIVGMGGLGKTTFAQLIFNDPFFELRRWYCVSDDFDVGSIASNICRSNKKYFIVLDDVWNRDVDKKGSAILTTTRDAEVARIMIM---------------CSGSPLAAKALGSMLSNKTSLILPILKLSYDDLPSHMKQCFSFCAVFPKDYAIEVEKLIQLWMAN
Opun_Chr10_nlr16	PLLGLGGIGKTELANMVYHDQRFSKMIWACVSNKFNLKKILQYIIESASGYFLVLDDLWTRDVNERGSVIIVTTRENVVASMVGTLPFHECMQIFTRVAFCAGVPLAIKSLGSLLFTMRDEIMPVLKLSYNALPAALKPCLSYLSIFPKNFEFYRRCIIMFWMAH
Opun_Chr10_nlr15	TVWGMGGVGKTTLVHHVYKTIEFDAASWIAVSKSYDVEDLMKKMAKDFGLYIVIMDDVWGVDVWFCIARFIITSRIHEVALLATRLHEHHSWELFCKEAFCNGLPIAIACIGRLLSCKQLTVSNILKLSLEDLPYNLKNCLMYCTIFPEDYFIHRRKIIRHWITA
Opun_Chr10_nlr14	SIVGQAGAGKSTLAKLAYSSVYFHKYGWLSISPKYSALEVLRDLVRQIRGYLIVLDDIWTTDTWDNGSRIILTTRDMEVGQHPKTLDEDKSWELFQKKAFCNGLPLALVVLGCFLSRNHNIVGRILALSYHNMSNNLKACFLYTASFPEDYPIAVHVLKKMWIAE
Opun_Chr10_nlr13	SIVGSGGLGKTTLAMEVYRTIKFDCSASVSVTHKLDIKRLLSDVLSQVQPYLIIIDDIWNVEAWEQCSRIITTTRNKIVAESYLGLNVADSRKLFLNRIFCGGLPLAITTMSSLLSTKSTTMKRILFLSYSDLPSHLKLCFLYLSTFPEDSEINKRYLVWRWIAE
Opun_Chr10_nlr12	YVVGDGGIGKRALLKDAYENAHFHIRIQVSFPEDTSNESIVKQIKDELIM-----------------------------------LNDYESKTLFNYFILTGGLPLAVVLLAKLMRTKEYNLKTIVSVSIDDLPDELKSCLLYTSGFPEREVIDAHQLVRLWMAE
Opun_Chr10_nlr11	VILGEAYIGKTTVAQLVINDEHFEMRLWFHVSQDFNIKMITASIIESLQGFLLVLDDCWDESWHGGGSKIVVTTRSMAVARGLGT---------------CKGVPFRAASLGHKVHREDDRFGRALESSYAQLESHLKPFYAYSSIVPLKFQFEEEWLIQLWMAQ
Opun_Chr10_nlr10	VIYGPNGIGKTTLAKVVFDSE-----------------------------FLLVLDEVRNGGEWERGSKVLVTAITAGIARDMGALGEDDGWALLRLAACCGGVPLAIKAVAGVLRTREAIAMKPLYLCYDDMPCHLKQCFLYCSLFLSDFAVDRRSLVQQWIAE
Opun_Chr10_nlr1	PVLGPGGIGKTTFTQHLFHAEQFHVRIWVHVSLNFDVLRLTREIFDSIDSFLLILDDMWSCDSEYKGSTVIVTTRSQETADMVKSLDPEAFWVFFLACAFLRSSPLAAKTVGRLLKKDLTRIMPALKLSYDCLPFHLQKCFIYCALFPHDYQYQDSELIHLWSAL
Opun_Chr1_nlr9	AIVAHGGAGKSTLAQYVYNDKHFDVRMWVCISRKLDVHRHTREIIESATNFLLVLDDVWFDKSNNSGSRVLATSRRDILPAALRCMEDTEFLALFKHHAFLGQSPLAARTMGSQLSRNKVI---------------VQRCFLYCSLFPKGHKYKIDEMVDLWVAE
Opun_Chr1_nlr7	TLHGMGGLGKTALAANAYKRERFQCHAWVSISQSYCIKDVLKCLITELSKCLIVLDDVWTPEAINKGSRILVTTRVDDVAHLAFPLCEKESWELFCSTAFCKGVPLAIVSVGRLVFVRDKTVRNILYLSYIYLPTQLKSCFLYCSLFPEDHLLKRKALIRWWIAE
Opun_Chr1_nlr6	SIVGTAGLGKTTLAKIVYDTL-----------------------------YLIVIDDLWDKPSWECGSRIITTTQDFSVADQAGMLSADNSKILFLQRIFCDGIPIAILALASLLAGKIGDMRMPISLGYYRLPANIRPCLLYLSIFPEDYEVRRDRLIWRWIAE
Opun_Chr1_nlr5	SISGMPGSGKTTLAMAVHRRLHFRCSAFVSIGQKPDIVGKTLKNILSQIGYLIVIDDLWGRTEWSLGSRIMVTTRNDGLAKECSSLSEADSRDLFSKRAFCGGLPLAVYSVAGALAHRSSKLKQILNLSYNDLPSHLKSCMLYLGIFPNKYEIDVERLVRRWIAE
Opun_Chr1_nlr25	GIQGMGGIGKTTLAQKIYNEQKFQVHIWLCISRSYTETSLLKQVIRMAGGVFLVLEDVWKSDVWILNSRILVTSRNLDVLVEMHA---------------CDGLPLAIKVVAGVLSTKKTRLGGPLYLSYSNLPPEIKQCFLWCALLPSNFGIHCDAVAYWWVAE
Opun_Chr1_nlr24	SIVGFGGLGKTTLAATVYNSPGIQHRAFVTVSRNCDLRALLESLLKQLIQYFVVLDDMWNLADWAKQSRILITTRDRHVAESCCSLPIQQSRKLFFTRVFCGGLPLAIVSIGGMLARTENRIRRILSLGYHDLPYHLKACFLYLSVFREGYEIKRGPLVRRWAAE
Opun_Chr1_nlr22	PIVGMGGMGKTTLAQLVYNDPHFQLLLWVCVSENFDLDSLAKSIVEADTKFLLVLDDVWNREADKSGSVVLTTTREKGIARIMGT---------------CAGSPLAATALGSVLRTKTSVILPILKLSYNDLSSPMKQCFAFCAVFPKDYEIDVGKLIQLWIAN
Opun_Chr1_nlr21	PIVGMGGLGKTTFAKLIYNEPHFQLNRWVCVSDEFDLSEIASKISMTTNEFLLVLDDVWNRDVDKAGSVILTTTRLAEVAQIMGT---------------CAGSPLAARAIGSVLSNKTTPILPILKLSYDDLPSQMKLCFAFCAIFPKDYEIDVEMLVKLWMAN
Opun_Chr1_nlr20	PIVGMGGLGKTTFAKLVYNEPNFQLKRWVCVSDEFDLGEIASKITMTTNDYLLVLDDVWNRDADKAGSAILTTTRLTEVARIMGS---------------CVGSPLAARALGSVLSNRTTPILPILKLSYEDLPSQMKQCFAFCAVFPKDYEIDVEMLVKLWMAN
Opun_Chr1_nlr2	AIVGFGGLGKTTLAAMVYKSPGIQHRAFVTVTRNCNLRAMLESLLEQLFAYFIVVDDVWSLEDWAKHSRIIITTRNRQVAESCCSLPNDQSRKLFFKTVFCGGLPLAIVNVGGMLAQAENKMRRILSLSYHDLPYHLRACFLYLSVFREGYEIKRGPLVRRWAAE
Opun_Chr1_nlr19	PIVGMGGIGKTTVAQMVYNDVHFEQSGWIHVSPTFDVLRLTTAIAESLTKLFFVLDDVWNECESSQTVTILVTTRSKEVARLVETIHNDDCWLLFQHYAFCGGLPLAVKSVGCLLRSKTDEIFPALRLSYYWLPTRLKPCFLLCSLYPRYLGFTKDEMVDLWIAQ
Opun_Chr1_nlr18	GIYGMAGVGKTALLNKYNNDF-----------------------------FVLLLDDLWEPLNFQSKSKIVLTTRIEDVCDRMDVLPWEPAWELFREKVGCGGLPLALITVGRAMASKRTEVLMPLKNSYDSLPSDLRLCLLYCSLFPEEFSISKEWIIGYCIGE
Opun_Chr1_nlr16	PVVGMGGLGKTTLMQMVYHDDHFDLRIWVYVSESFDERKLTQETLEAADYYLLVLDDVWNEDHDKFGSKIVVTSRNENVGRIMGGLSDDDSWSVFKSHAFLKGLPLASKALGSLLFCKTDEILPALRLSYNHLPPHLKQCFAFCSVYPKDYVFRREKLVKIWLAL
Opun_Chr1_nlr15	PIVGESSIGKTTLARKVYQSPHFEIRTWTVLPPKSRPADVLRDIYRQASSYLVVVDGSITASDWN--------------------LSPENTYEVFRRRVFTRGLPLSIVVLAGVLRSKELPSRRIMSLAFDDLPHHLKSCFLYFAAMRESATVDAQRLVRLWVAE
Opun_Chr1_nlr14	PIVGLGGLGKTMLAQAIYVDKIFDVRVWVYVSKDFDLLRIGQSIVKRVNQYLIVLDDLWEEYGETKGSKIILTTRNISVVQILCTLSLDDCWRVMKRRIFCGGLPLVANALGQVMSEHRNI---------------FKRCFTYLAAFSKGFVMDSDRLIQQWSAL
Opun_Chr1_nlr13	GIWGMGGVGKTTLLRKINNHFGFDLVVYVVASTASGIGQLQADIAERIGLFLLLMDDLWGCLDLANKQKVVLATRSESVCGHMGALDQEKAWRLFKEKATCGGLPLALATLGRAMSTKWTRIYTRLKLSYDCLQDNIKECFLCCSLWPEGYSIWKVALIDCCMGM
Opun_Chr1_nlr12	VINGIGGSGKTWAAKAAFKHAQFDEFTWVSLSKSFSLERCIEKIAICLSV---------------LGSKVIVTTRTGRTDRVMKPLTHDEAHGLLCDKIGCYGLPLSIILLAGALCDLPRQMQRLVKFGYSRLPSDTKDCLLYCLLFPEDQEIPIKYLIHCWIMD
Opun_Chr1_nlr11	GIVGMGGVGKTALAQLVFNSPRFFPRIWVCLSRTACAGADVRKEVLQSMLYLVVFDDVWNIDGWYKGGVVVVTSRLEQAAETMVG---------------CGGLPSAAKTLGDIFARSLSS--------------------------------------------
Opun_Chr1_nlr10	AIVAHGGAGKSTLAQYVYNDKHFDVRMWVCISRKLDVHRHTREIIESAKNFLLVLDDVWFDEFNNEGSRVLVTSRQDVLPAALRCMEDTEFLALFKHHAFLGHSPLAARTVGSQLSRNKDI---------------LQRCFLYCSLFPKGRKYKIKEIVDLWVAE
Opun_Chr1_nlr1	PIVGIGGLGKTKLAQLAFNDRVFDPRIWVSMSAGFSLATLVQAVQPIVAAYLLVLDDVWSENHEERGSKIIVTTRSRRIGIMVGTLSDEDCWELFRRKAFCGGVPLAAKALGSMLRFKRNE---------------LKQCFAYCSVFPRNHEIDRDKLIQQWVAL
Oniv_Chr9_nlr9	SVWGMGGMGKSSVARSVYNDPGFDCRAWVTVPHPLDSAGEFKRRLVAQLEYLIVVDDVRSLEEWEGGGRVIVTTRQVDVAQRCVR---------------CRGLPLAIATIGGLLANRPKTINRVITSSYDGLPYHLKSCFLYLSIFPENHEIRYTRLVRRWIAE
Oniv_Chr9_nlr8	SVWGMGGMGKSSLVRMVYNDPAFDCGAWVTVPHPLDSADEFVRRLRRHLAYVIIVDDLHSREEWEKGSRVVVTTRREDVARHCAGLGREESKDLFCQKVPCRGLPLAISTIGGLLANRPKTITKVIVSSYDGLPYYLKSIFLYLSIFPENHEIRCTRLLRRWMAE
Oniv_Chr9_nlr7	SIVGIGGLGKTTLAKTVHDMLFFDCSAFNSVGRTPNLAMTFEKMLVELDQYFIVVDDIWDKGSWECGSRIIMTTRNFEVVTKAEELSYGKSKELFYKRIHCEGVPLAIIAIASLLVDKPCETMKILSYSYYDLPSYLKPCLLHLSIFPEDNILDTNGVIWMWIGE
Oniv_Chr9_nlr6	PIVGSGGVGKTTLANLVFNERHFDLLIWICVSDGFDEKKLMKRLAWSVAEVLLVLDDVQTDACRESGSMVLVTTRYHRVAERVGT---------------LDGSSLGIKIIGRLLSLKLDAIFTALQLSYQYLPFHLKRCFSFCSLYPRGYEFDAETLVDSWVAV
Oniv_Chr9_nlr5	AISGIGGVGKTTLARQVYNDEYFDVRIWISVSDDFNVKRLTKEFIEFALAFLLVLDDVWDDVYANQGSAILLTTRSQRVADLVNE---------------LKRCPLAAETLGRLLKPMLDRILPVLRLSYLYLPSHLRNCFLFCSMYPKNHQFDKDTLVNSWIAA
Oniv_Chr9_nlr4	SIVAMGGMGKTTLARLVYNDAHFDIQAWVWVSEVFDEVRLTKAAIESVTAILLVFDDVWNEDTIKTGSHMIITTRNENVSTIVQALQKDDSWALFCKLSFSDGVPLVLKTLGAMLSLDTSLILPILKLSYYSLPAILKRCFTFLAAFPRGHKFDLEELVHMWCAL
Oniv_Chr9_nlr3	AIVGAVGVGKTTLAQKIYHDTNFRTRLWVHVSNDSRNLGIWRGESFLGTGLLLVIDNVWEENGWNGDTVLLVTTRHECVARTMGI---------------CSGLPVAVRTIGYHLRGKTLE---------------LKRCFLYCSLYPEGNVIEKQCIMQQWIAE
Oniv_Chr9_nlr21	SIFGFGGLGKTTLAKAVYNKFGFDSGAFVPIGQHPDMKKVLRDILIDLDKCFIIIDDIWDKGVNQCGSRVVATTRIFEVAAYVSDLSHEDSKKLLYTRIVCCGVPLAIITMASLLANKPMETRNILSLSYYDLSLHLKPCLLDLSIFPEDYYIEKNMLIWKWITE
Oniv_Chr9_nlr20	AVTGMGGIGKTTLAQRVYNHVFYPTTIWICVSRKFSEVELIQETIRQARGLFLVLDDIWSADVWNRCGCVLVTTRHQDVARGIKALHARSSLELLCKKARCDGLPLAIKLIGSLLSRKGHNAWGALYMSYEDLPPHLKQCFLSLSLFPADYDLAIWDLRALWVAE
Oniv_Chr9_nlr19	GICGMGGSGKTTLLKQLNNFFEFDHVIYVEVSQQQNLETVQQNIASQLGIFLLLIDDLWQTLDLVNRQMIVITSRLQQVCYGMDGLKFNEAWSLFESNAGCGGLPLALKIVGQAMASKGTELYSVLYISYDNLPDE-----------------------------
Oniv_Chr9_nlr18	SIAGPGGLGKTTLAREVWDRLKFECTAFVAVSSTPNIEKVFKDMLLELDKYFIVIDDIWDIPSWTAGSRIIATTRDFSIAEQIGILTPESSKKLFYGKIFCGNVPLAIVTIASVLAAANTMMRKILSLSYYSLPSHLRTCFLYISIFPEDYKIERSRLVRMWIDE
Oniv_Chr9_nlr17	SVVGGGGLGKTTLARAVCNRLQFDCTAFVSVSSAPDIKKVFKDMLLELDKYLIVIDDIWDIASWSDGSTIIATTRDFDIAEQIGSLPPKSSKKLFYGRIFCGDVPLAIITIASVLARIRNMMRKILSLSYHNLPSHLRTCLLYLSIFPEDYEIERSRLIRMWISE
Oniv_Chr9_nlr15	TIVGDGGIGKTALAHCSFNDQHFDLLVWICVSDGFDDKKLIKRLAWAIAE---------------PGSMVLVTTRSMKVAEHISSLPNEINWHLFSMHAFLNGSPLGAKIVGCLLNLKLDAIWPALHLSYQYLPFHLKRCFSFCSMYPKSHEFDAETLVDSWVAV
Oniv_Chr9_nlr14	PIVGMGGVGKTTMAQQICEDGFNNCIIWICVSDEFEVNRLTRDVLKSLGVFLLVLDDMWDDVLKDEGSMILVTTRSSKVANLVSN---------------LKGSPLAAKTLGRLLKSNLHIILPALRLSYIYLPHHMKRCFSICALYPKDHRFEKEFLADIWVAQ
Oniv_Chr9_nlr13	PIVGMGGVGKTTMAQQICEDPFHHRIIWICVSDEFEVNRLTKDALKSLGVFLLVLDDMWDDVLKDDGSMILVTTRSSKVANLVSD---------------LKGSPLAAKTLGRLLKCNRSIILPALRLSYAYLPQYMKECFSICAIYPKDHIFQKEFLADIWVAQ
Oniv_Chr9_nlr12	SIVGIGGMGKTTLAQAVYNDQCFDQAMWICVSNDFDVPALTKKIIQEITRFLLVFDDVWNDERRPKGSKILLTTRMESVVDIVERLHEKDLLAIFNRHAFLSGCPLAAKIMGGLLNNSLDSIMKILRLSYHHLAPHLQACFRYCGMFREDYWFRKDELINFWMGS
Oniv_Chr9_nlr11	AVWGMGGLGKSTLVNNVYKNENFNYRAWLSISQSCRVLDIWRNMLKELCGYLIILDDVWLATDFLLGSRVIITTRIEEVASIAENLDNHDAWLLFCRKAFCDGLPLALVAIGSLLSFKSKNVEKILNLSYKHLPNHLKYCFLYCAMFPEDYLIHRKRLIRLWISE
Oniv_Chr9_nlr10	AVWGMGGLGKSTLVNDIYKNENFNCHAWLCISQSSKMHDIWQNMLKELCGYLIILDDVWLAADLLLGSRVIITTRIEEVASIAEDLNNHDAWLLFCRKAFCGGLPLALVTIGSLLSLKPRNVEKILNLSYKHLPNYLKNCFLYCAMFPEDYIIQRKRLIRLWIAE
Oniv_Chr9_nlr1	SICGMGGLGKTTLARAIYKKNNFDCFSWITISQNYKVEDLFRRILKQFLDYLIFLDDIWSQDAWIKGSRIVITTRNEDVASIANNLPWGDAWDLFCRKAFCEGLPLAIVAIGSLLSYKQIDVTSILNLSFDYLPANLKNCFLYCSMFPEDHEIRRKQIIRLWIAE
Oniv_Chr8_nlr9	AVVGMFGSGSTRVSEIYKRHKKYDSYVWIELSQDVNVTKVFKDMMKQLFDFLVVFDELWTTHAWHSGSQVIVTTEIVHVAKGCTE---------------CRGLELAIGTVAKLLASKSPH---------------LKPCFLYLSIFPENSDINVETIIDRWLAE
Oniv_Chr8_nlr8	SIVGFGGLGKTTLAKQVYDKIQFDCKAFVSVSQRPDIARLLSTIQSKLNIYLIVVDDLWKQEAWDNGSKVIVTTRVEDVACWACRLDSENSKRLFFQRVFCGGLPLAIITIASLLACQQARMRQILNLSYKNLPLHLRTCLLYLGNYPEDYEIRRDDVVRQWIAE
Oniv_Chr8_nlr6	TFADFGSLRKSNLAIKIYSQLQFQCTFLLSLSRNLCREKILRMIHTNLGIYFIVIDDVRDAEAWKCGSRIVITTRNSAVASCCSHLSLKNSKMLFFKRAFCGGLPLAIMIMSSLLADQNEEMKSILSLSYYDLPHHLRACLLYLSIFPEDYEINKQRLINRWIAE
Oniv_Chr8_nlr51	SIFGFGGLGKTTLAKAVYDKLSFDSGAFIPVGQNPNIRKVFRDILMDLDKCFVVIDDIWDKDSWRHESRIVTTTRIYEVATQVGELSHDESKKLLYTRIICRGVPLAIITIASLLANKPRETRRILSLSYYDLPLHLKPCLLYLSIFPEDYYIEKNLLIWKWIAE
Oniv_Chr8_nlr50	SVVGFGGLGKTTLAKAVYDKLDFDCGVFVPVGRVPDIQKVLRDILIDFGFCFIVIDDIWDKKSWECGSRVVATTRISEVATHVGDLSRDDCEKLLYARIVCRGVPLAIITIASLLASKPMETRRILSFSYYDLPSHLKPCILYISIFPEDYEINKNLLIWKWIAE
Oniv_Chr8_nlr5	SIVGCGGLGKTTLAKQVYQTIQSSCSTFVSVSRNPNMKKILRNIAEGVGIYLVVIDDVWDTEAWKSGSRIVVTTRNASVASNCSSLCFADSKRLFCKRAFCGGLPLAITTVSSLLVDQRTKMTKILSFSYFDLPHHLRTCFSYLSVFPEDCEIEKKHLINRWIAE
Oniv_Chr8_nlr49	NLTGKSGIGKTTLASYLYRRNHFACTAWVHVPRKFRFADLLHDVIRQANAYLVVLDDVRSREEWA--------------------LRPEQAAELFRRRVYGSNLPLNIVMLAGLLRSKKEDMDKILTVCMDDLPTHLKPCFLYFAGFTAQTPICAGKLVRLWVAE
Oniv_Chr8_nlr48	AVCGMGGVGKTTLVASVYKEVHFDCDAWVTVSQRFTMEDLLMKILRKLNLYLIVLDDVWDETLWDAGSRVVITTRKSGVAMAAAP---------------CRGLPLAIVAVGKLLRHKDRTASRILNLSIDDLPYKLKKCFLSCSIYPEDFLIKRKILIRSWVAQ
Oniv_Chr8_nlr47	PIVGFGGLGKTTLAKEVYQKIQFNTTEFVSVSQRPDVTRFLKGIQSKLPIYLFVVDDLWDAPTWNMGCRVIVTTRSEGVARWVCCLSDENSRWLFFNRIFCSGLPLAIITIASLLANQPAPMRQILHLSYKDLPRHLRTCFLYLGIYPEDFTIKRDDLIRQWIAE
Oniv_Chr8_nlr46	AVVGMGGIGKTTLAQRVFSSRGFPVRAWLCISREYSETDTVKEAIRCCGGVFLVLDDVWDAGVWTGRVRVLITTRDQRVAARAGA---------------CGFPPLTIKVIGGLLMTKRRSFKGAILLSYEDLPPHLKQCFLYFSLFPADFVYYRCHICRQWVAE
Oniv_Chr8_nlr44	SILGSNGIGKTTLARRVYDEGQFHRRAWVASWACEDSASLLKEIVRQLTSYLIVIDDLKKVKVWSKGSRVIVTTSILSIATTCAYLQKDDSENLFWNEVFCDGLPLALVSAAKYLNCKRHAIKRVLAECYDSLPDHHRMCLLSISMFPRGHRIRRKSLLRRWLAE
Oniv_Chr8_nlr43	PIVGAGGVGKTTLARLVYHDPKFDIMLWIYVSANFDEVKLTQGILEQIPEFLLVLDDMWEESEGRKGNVLLVTTRKLSVARITSNMKKDDFWLFFKRCIFLNGNPLAAKSVGTLLRRNINEIIPALKLSYNQLPYRLQLLFSYCAMFPKGYNFDKGQLIRTWIAL
Oniv_Chr8_nlr42	GILGMGGIGKTTLAQKIYNDRFHNVLIWLSISESISETDLLKEAIEKAGG---------------ADAHVLVTTRSRDVLSQMNA---------------CDGLPLAIKAVAGVLSSKATKIQGPLYLSYNDLSPQLKSCFLWCALMPQNFHIHRDVTYFWIAEG
Oniv_Chr8_nlr41	PIVGFGGSGKTTLAKAVYDCL-----------------------------CLIVFDDIDQQQWDCAESRIIVTTTSQQVAKACSS---------------CDGHPLALVSVANFLAGETLA---------------PRTFLQYMSVFPNGHPIRRNSLIRRWSAE
Oniv_Chr8_nlr40	SIVGIGGLGKTTIANLIFEELQFDCSAFVSVSRNPDISGILRIILSEVSAYLIVIDDLWNIESWKTGSRIITTTRINEVAESCCFLHFVDSKRLFLKRIFCDGLPLATIAISGLLATKAPTMIRILSLSYFDLPHNLRTCLLYLCTFPEDYIIHKKRLVRRWIAE
Oniv_Chr8_nlr4	SVVGSGGLGKTTLANQIFRQLQFECKGFVSVSRSPDIKSILRQMYTEVGIYFVVIDDVWDVEAWECGSRIVMTTRNAAVASHCSRLSFADSKMLFCQRAFCGGLPLAIITVSSLLAGKHAKMTKILSLSYFDLPHHLRTCFLYLSVFPEDYKISKQHLINRWIAE
Oniv_Chr8_nlr39	LIVGPGGVGKTTLAKKLYDDFRFQHQAFVRTSKRPDRRTTLTSMMSQLQRCLIVLDNVWTVSTWNCCSRIVVTTEINDVAQAWSFLNDDFSRDLLVSRVFCGGLPLATIAAASLLLSRPDKMAQLLNNSFNNLPHHLKACMLYLSIYKEDHIINPDDLVKQWVAE
Oniv_Chr8_nlr38	SLVGFGGLGKTLLAKQIYENT-----------------------------FFIVIDDIQREYWNSSSSIVLVTTAIHSIANACSS---------------CDGLPLALVSTAQFLKSKGQQ---------------IKACLLYFGIFPSGHPVRRGKLIRRWSAE
Oniv_Chr8_nlr37	SIVGFGGLGKTTLACQVYQMIQFDCTAFVSVSRNPNINKILRDILSQVLYYFIVIDDIWSKSAWQNASRIMTTTRIQDVAQSCCFLGSDDSRKLFLKRIFCSGLPLAIINIASLLSTKPVTVKRILFLSYYDLPHQLKLCLLHISVFPEDHVIKRERLIWRWIAE
Oniv_Chr8_nlr36	SIVGFGGLGKTTLANQVYQHIQFDRTAFVSVSRNPNVNKILANILIGILEYFIVIDDIWDKAAWRSASRIITTTRINDVAIACHFLSSENSEALFFRRIFCDGLPLAIVSIASLLSCKPVTVKRILFLSYSDLPHHLKSCLLYLSIFPEDHTITRDFLISRWIAE
Oniv_Chr8_nlr35	SIVGFGGVGKTTLAKEVYRKLKFDCGAFVSVSQKPDIPKLLNRILLEVRGYFIVVDDLWDSFEWNYGSRVLTTTRILSVATTCCSLTDQNSRNLFYSRIFCDGLPLAIISIASLLSGQPYIMRQILELSYNNLPHHLKTCLLYVSMYPEDYIIKKNDLVRQWIAE
Oniv_Chr8_nlr34	STVGFGGLGKTTLANEVYRKLHFHCRAFVSVSQRPDITRLMSKVLSELTGYFIVIDDLWDSSAWNHGSRVLTTTRIYSVAISCCSLGEVDSRRLLFSRIFCGGLPLAIMSISSLLAGQSKTMKHILDFSYRNLPQHLKTCLLYLSIYPEDHTIERNDLVRQWMAE
Oniv_Chr8_nlr32	PIVGMGGLGKTTFVQLIYNEPHFSLQRWCCVSDDFDIGNIARNICHSQEKYLIVLDDVWNRDADKRGSTILTTTRDAEVARVMTM---------------CVGSPLAAKAFGSMLSTKTSMILPILKLSYDDLPPHMKQSFAFCALFPKDYPINVERLIQHWMAH
Oniv_Chr8_nlr31	SIWGMGGLGKTALVQDIYRSQNFDARACVTVLRPFNSGQLIHSLAKQFGNYLVVLDDLWDTKEWDAGSCIIVTTREENIAKHCSKIENDQALQLFTKKVRCNGLPLAIVTIGGFLANQPKTISTVLLKSYDGLPYNLKSCFLYLSIFPEDHKVSRKRLMQRWTAE
Oniv_Chr8_nlr3	TVWGMGGSGKTTLANSIYEDEHFDCHIWITVSQKFNASDIMRKMVRHMLQILLVLDDVWSTDVWMNGNKVVITTRIKDVASLASELNDADSWCLFCRWAFCDGLPLAIVVVGNMLSFKKQDVMKILKLSYKNLPSHLKNAFVFCSIFPEDYMITKKRLVRLWVAE
Oniv_Chr8_nlr29	PVVGIGGSGKTTLAKMVYNDTHFQLKMWHCVSEKFEAVPLLKSIVELATNFLLVLDNVWNEDDKKHGSVIVVTTRSQRVASIMGTLNDDDSWELFSKKALCSGLPLALKTMGGLMSSKQLVVLDILNLSYRHLPSEMKQCFAFCAVFPKGCDMEKDKLIQLWIAN
Oniv_Chr8_nlr28	PIVGMGGLGKTTLAKMVYNDPHFQLKMWHCVSDNFEVVPLLKSIIGLATNFLLVLDDVWNEEENKHGSVIIVTTRSQRVASIMGTLDDDDSWKLFSKKAFCRGLPLALNTMGGMMNSNKLVILPLLKLSYTHLPSEMKQCFTFCSVFPKDYDMDKEILIQLWMAN
Oniv_Chr8_nlr27	PIVGMGGLGKTTLAKMVYNDPHFQLKMWHCASSTSSHKFQATALVRSIIEFLLVLDDVWSEEQHYDGSAILVTTRSQRVASIMGTLSEEHSWELFSKKAFCRGLPLALRTMGGLMSSKQLVILAILKLSYTNLSPEMKRCFAFCAVFPKNYKMDKGTLIQLWIAN
Oniv_Chr8_nlr26	PIVGMGGLGKTTLAKMVYNDTHFQLKMWHCVSDKFEVVSLLKSIIELATGFLLVLDDVWNEEENKPGSVMVITTRSQQVASIMGTLNEHDSWELFSKRAFCRGLPLALKTIGGLMSSKQLVVLDILKLSYRHLSSEMKQCFAFCAVFPKDYEVDKNILIQLWMAN
Oniv_Chr8_nlr25	PIVGMGGLGKTTLAKLIYNDPHFQLKMWHCVSENFEVGSLLKSIVELATNFLLVLDDVWNDEENKAGSVIVVTTRSQRVASIMGTLNEDDSWEVFSKRAFCRGVPLALKTMGGLMSSKQSVVMDILKLSYRHLSPEMKQCFAFCAIFPQDYEMVKDELIQLWMAN
Oniv_Chr8_nlr24	PIMGMGGLGKTTLAKMVYNDPHFQLKMWHCVSENFEPISIVKSIIELATNFLLVLDDVWNEDDNKPGSIIVITTRNRRVASIMETLSEDESWELFSKRAFCKGLPLALKTMGGLMSSKHQVILSILKLSYKHLPSEMKQCFTFCAIFCKDYEMEKDMLIQLWIAN
Oniv_Chr8_nlr23	SVWGMGGIGKTTLVRSIYQSSKFERRAWVTVLRPFQPTELLRSLAQRLVEYLIVLDDLSSPVEWDNGSRIIVTTRPKGIARHCSNLTDEDALELFFNKVTCGRLPLAIAAVGGFLSTRPQNINKILISSYEGLSYHLKSCFLYLSIFPEDHNIRHGRLLRRWIAE
Oniv_Chr8_nlr21	SVWGMDGTGKTTLIRSIYQSYGFERRAWVTVPRPFQLTELLRSLAQRLVEYLIVLDDISSLAEWDNGSRIIVTTKAEGVALYCSKLTEEDALDLFLYKVHCGRLPFAVATVGGDLSARPQN---------------LKSCFLYLSIFPEDFDIRYRRLLRRWTAE
Oniv_Chr8_nlr2	PIVGLGGIGKTALAKLVYNDMMFEKNLWACVSNVFDLKKILDDIIQSDTGYLLVLDDIWSDNVNDRGSVVVVTTRNMNVASVVKTLSFDECMQVFIRYAFCHGVPLAAKTLGSVLFGKQDVILPALKLSYDALPPHLKACFSCLSVFPKDYVILRELLIMFWMAL
Oniv_Chr8_nlr19	ALVGMPGVGKTSLARYVYEDNHFNCHAWMTVEESCATKQLLLGMISRLYEYVIVFDDISRRGQLKNYGRVIVTSRNREVIESCDHLTSPDDWNLFCYKAFCAGLPLAIDVLSALLAKKDHS---------------HKNCLLYFSMFPKSSTVSHNTLVRLWIAE
Oniv_Chr8_nlr18	SIIGSAGVGKTTLARSVYNDKRFRCHAWITIGAPIPMVDRLKSIMVQIFVFLVVLDDIWNSDTWDQGSRIIVSTRAQEIGRDCRLLNEDDAWLLFCNKAFCHGVPLLVVTIGGLMLMKEQTLPSILWFAYSDLPHHLKCCLLYFIMFPRKYSIKRMTLIRLWMAE
Oniv_Chr8_nlr17	SIVGCGGIGKTTLAKLFYNKFRFDCRAFIQVPQKPNMKRLFCDIISQVQQYLIIIDNLSAASVWDQRSRIITTTRIISVALNCCL---------------CGGLPLAIIIIASLLASQPVVMKQVLNLCYNNLPHYLKNCMLYLNKYPEGYKISKDALVKAWVAE
Oniv_Chr8_nlr16	SVFGFGGLGKTTLVKVIYDKL-----------------------------YFIVIDGLWDINSWNCGSKVVTTSGISNVARDVGDLSHGNSKKLLSTRLYCGGVPLGVIAIAGLLASNPEDIRRILSFCYYHLPSHLKTCLLYISIFREDYEINKCLVIWKWIAE
Oniv_Chr8_nlr15	SIVGFGGLGKTTLAYQVYQELKFDCSAFLSVSRNPNMMRILRTILSEVAQYLIVIDDIWNVEIWNQCSKIITTTRINDVARSCCSLNMVHSRHLFHRRLFCDGLPLAIIAISGLLVNKPMTMISILSLSYYDLPPHLKTCLLHLSIFPEDYLIEKDDLILRWIAE
Oniv_Chr8_nlr14	SVVGFGGLGKTTLAYQVYQQLNFSCSVFVSVSRNPDMMRILRTILSEVTQYFVVIDDIWNVEIWNRCSKIITTTRISDVARSCCSLDTVHSRTLFHRRLFCDGLPLAIIAISGLLANKLRTMISILSLSYFDLPPHLKTCLLYLSIFPEDYVIRKNDLILRWIAE
Oniv_Chr8_nlr13	AIIGDGGIGKTTLAKLVFNNSHFDVLLWVYVSVHFDQNKIMQEMLDSFCGVLLVMDDMWEDSTKEMGNSVLVTTRKPSVATMIEALKKDDFWCLFKECVFLKGNPLAAKTVSKVLRRSFDVIMPALMISYKYLPAHLQSCFSYCAVFPKYHRYEKERLINMWIAQ
Oniv_Chr8_nlr12	PIYGFGGIGKTALAQLVFNDTGYDHRVWVYVSQVFDLKKIGNTIISQVSNTLIVLDDLWETNDFHGKIKVLVTTRNEDVAKKICT---------------CGGIALAAHALGFLLSGMDLV---------------LRLCFAYCAIFPKGHNIAKASLVHQWIAL
Oniv_Chr8_nlr11	SVWGMSGVGKSFLIRQFFNNI-----------------------------YLIVIDGLQSKEEWDAGNVVIIITNEESVANYCAT---------------CGGLPKVICAVAESLSMVGDI---------------LKPCILYLSIFPVNHTIRRRRLVRRWIAE
Oniv_Chr7_nlr9	SVVGAAGVGKTTLAQLIYSDPAFLLRGWVFTSRSCSRTGLEQDIIESFASFFLVLDDVQHNLHSQNGSVVLLVCQSKEVANSLGALPSPVLWRVFEHHAFLHGLPLLAEAIGRLLRQRLDK---------------LRKCLCYCSIFPSGYLFEKNMLIHMWIAS
Oniv_Chr7_nlr8	AIVGGSGTGKTTLAWKIHDDHAFGMIVWVSVFNDFDDIGLLSAVVTAAGGFLLVLDDVRGHQIEEHGSRILITTRDENVATKLNALSFQNCWSLLCCNACCKKIPMAVKIIGAVLRRKEQTLTGAIYLGYHDLPSHLKQCLLYLSLFPEGSTIRQQFVTQLWISE
Oniv_Chr7_nlr6	SIVGFGGLGKTALANEVYHELQFEYRVFVSVTQRPQIAVLLRNMLSQLGEYFIILDDLWDESVWNHGSRVITTTRIETVGRACCALNAKDSETLFFSRIFCDGVPLAIVTVAQHLASRQTTIRHTLNLSYINLPNYLKTCLLYLGIYPTGYTIRKDDLVKQWVAE
Oniv_Chr7_nlr5	SIVGPAGIGKTTLARELFRKLQFACRAFVQASQNPDMGRLLGSMLSQVGSFFIVIDDLQAKDVWIHCSRIITTTEIKDVALACCDLGDGNSRKLFLSRVFCSGLPLAIISIASLLARQSNKVKQAVNLAYNSLPHSLKTCMLYLSIYPEGHIIWTNDLLKQWMAE
Oniv_Chr7_nlr4	SVWGLFGLGKTTLVRKVYQSMSFDCYSWIEVPHTYNNDVILRQLIRDLSEYLIVLDNVWDAAAFHNASRIIITTRTSDVASLAQELEDDDAMELFCRRAFCGGLPSAIYAIGNVLAVREKT---------------LKNCFLYCSLFPQNYRLSRESLVKLWTAE
Oniv_Chr7_nlr3	SVVGLGGSGKSNLAKAIYEAKYFDLRVWIKISWRYQLKDILRRMIQDALKYLIVLVDVWHPRHLHSGGRVLATSRQTTVGEHLSFLSEEESWCFFQKWAFCHGLPLAIMVVSSLLSCKRSLVARMISLSYHRLPSKLKYCLLHCSLFPEECFMRRKRLIRLWVAE
Oniv_Chr7_nlr25	PIIGPGGIGKTTLIQHIYNSQHFQIMVLTCVSQSFSVDKLIEEIKEKLPSFLFILDDIWKCESDDKGNIIIVTTRFLVVTETVKTIDDEAFWELFLAYVFLKGSPLAAKTVGKLLSNHLDRIMPALKLSYDYLPFHLQQCFSYCALFPEDYKFNNKELIRFWIGL
Oniv_Chr7_nlr24	PIVGNGGVGKTTLAQLVYSDTQFSKRIWISVSVDFDEVRLTRELLDCVSNLLLVLDDMWEDNDKSRGNAILVTTRNHSVVKMIATLEDGDFWLLFKACAFLKGYPLAAKSVGALLNRDLDGIIPALMLSYIHLPFHLQRCFSYCALFPKGHRFDGLDLVRVWISQ
Oniv_Chr7_nlr23	SIVGFGGLGKTTIANALLHELKFDCHFFALVSNKPDIRNILKSILHQLDNFLCVIDDIWEESAWDHGSKIITTTRKMAVAKCVGGLSYDDSYKLLSKRVFCGGLPLAIITIASLLASKPMQMRKILSLSYYDLPPHLKTCLLYLSKYPEDTIIRKDILIWSWIAE
Oniv_Chr7_nlr21	SVVGFGGLGKTTLAKEVFGMLQFSYACFVSVGRKPDIKKVLKSILIEVNKYLVVLDDIWEISTWDCGSRVIATTRISQVAEEVGDLSDDNSKRLFNRRIFCGGVPLSIITIASLLVDKPLETRKILSFSFYDMPSYLKNCLLHLRIFPEDCLIEKESLIWKWIAE
Oniv_Chr7_nlr2	SICGMGGLGKTTLASSIYKKETFICRAWITVSQNHGVKNLLKKILVQLMSYLIVLDDVWSREAWPNGSRVVITTRIETVASLADALPKQEAWTLFCQKAFCQGLPLALVAIGSLLSYKEMDVASVLNLSYNDLPSYLKNCFLYCGLFPEDYQIERKRLIRLWIAE
Oniv_Chr7_nlr19	AIVGCGGLGKTTLANQVYLEVQFDCSAFVTVSQNLDVKHVLAKILSDVSGYFLVIDDIWDAQTWRQGSRIVTTTRINEIAKSCCCLCATDSKRLFFRRIFCGGLPLAIISISSLLATKPKSMAWVLSLSYFDLPHHLKTCLMYLSIFPEDYVIKKERLIGRWIAE
Oniv_Chr7_nlr17	AIIGTIGVGKTTLARKVYHKA-----------------------------FLLVIDDVWGENVWDPGSRVLVTTRDERVARRMGALNEDDGWWLLRTRAFCNGLPMAIRRIGCHLRDVDPKIRSTINMSYLELPYYLKRCFLYCALYPEGSVIERQCITQQWIAE
Oniv_Chr7_nlr16	SVFGKSGVGKTTLVRKIFKEIQFDIPAMECFAPYLSATNILQQIVQKLTT--------------------------------------------------TGGLPLAIALLSGLMKTKESTIDDMLSICFDDLPHELKCCFLYLAAFPANVTIEARSLVSMWAAE
Oniv_Chr7_nlr15	SIVGVGGLGKTTLANVIYQQLQFECHAFVSVSLKPDLKKVLSSILRQFSEYLIVIDDIWEKSAWERGSRIITTSRVLDAATPCSSLSSDNSKKLFYKRIFCEGVPLAIITIGSLLAMRPQNMRHILSISYYDLPAHLRACFLYLSIYPEDYNIQKDQLIRRWISE
Oniv_Chr7_nlr14	PIIGIAGIGKTTVAQVVFNKEYFDIRGWIYVSEIVDRKKVVTQIIRSFEGFLIVLDDVWDDITTVSGSVVLVTTELHSIATLISTLKENFVWDLFQRHAFLHGLPLAAKIVGRLLSMNLDKILASIGIGYYNLSPHQRQCFLYCSIFPRNYVFEVDKLVRMWISH
Oniv_Chr7_nlr12	PIVGVGGVGKTALAQFIFDDE-----------------------------FLLVLDDVSDEIRAMPGSVVLVTTNLYSVASFVGTLHYDDLWKLFKHHAFVHGSPLAAKFIGASLRNCLDE---------------LRQCLVFCSIFPRNYLFEKYELIQMWIAN
Oniv_Chr7_nlr11	SIFGFGGLGKTTLAMTTYQSLPFQCQAFVTVSQSFDVKVLMRDILLQITQYLIVLDDIWSMNAWENGSRIVVTTRIRAVAHTCCFLTDCESRDLFFKRIFCGGTPLSIVSIAGLLASKPVQLKKILELSYNDLPYHLKTCFLYLSIYPEDHNIRRKTILRRWIAE
Oniv_Chr7_nlr10	SIVGFGGLGKTTLANSLFQELTFDSYCFVSVSLNPDINKILKNILLQLDEFLCVIDDVWKKSAWDLGSKIIVTSRNKVVAEHAGGLSDDDSRHLFYKRIFCGGVPLAIITTACLLASKPRNMRKILSLSYNDLPFHLKTCLLSLSKYPEDELIRKDVLIWDWLAE
Oniv_Chr6_nlr9	SIIGVGGIGKTSLAQLAFRDESFGLRIWVCVSNIYDETTLARDILESVTGFFLVLDDVWYDENRTGGSKILVTTRTNKASELLRALNRDDYWMLFKSCAFLNGLPLAAKVIGRLLNVDLDSVMKVLRLSYQHLPIHLQLCFSFCSLFPKSWRFDPRRLTDMWISQ
Oniv_Chr6_nlr8	SVVGIGGLGKTTLVKAVYEKLGFDCGAFVPVGQNPDMKKVLRDIIIDLDKCFIVIDDMWDKKSWGHRSRVVVTTRVFEVATYVGDLSRNDSEKLLYTRIVCSGVPLAIITIASLLANKPQETRRILSLSYYDLPLHLKPCLLYLSIFPEDYYIEKNLLIWKWIAE
Oniv_Chr6_nlr7	SIVGSRGMGKTTLARAVYDSVKFQCSAFVPVGQNQDLKRVFMDILNDLDKYIIVIDDIWKFDAWDCGSRVIITTRISEIAEEVGHLSDVDSRRLLHRRILCEGVPLAIVTTSSLLESKPRETMKILSLSFYHLPYHLRTCLLYLSAFPEDYLIGKQTLIWRWIGE
Oniv_Chr6_nlr6	SVWGMGGIGKTALVANVYNAVDFDTCAWITVSQSYDADDLLRTTVQEFRKYVLVLDDVWSTNVWFIIGRIILTSRNYDVALLAPELVKSHAWDLFCKEAFCHGLPIAIVCIGRLLSFQGSTMNIILKISLEDLPHNIKNCFLYCSMFPEAFVMKTKSLVRLWVAE
Oniv_Chr6_nlr5	VILGMGGIGKTTLASNVYETERYDCSAWIATSQVYNICSLLRTIIRHCFKCLVVIDDVWDHVSIGHRNKIIITTREIQIAKFVDQLEESEAWDLFCRKALCCGLPLALVTMGGLLSLREKNLKHVLNLSYRYLPEYLKDCFLFCSIFPENSMIKRKHLIRLWIAE
Oniv_Chr6_nlr4	GIHGIAGSGKSTLAQLVCANEHFDLIMWVHVSQHFSVDTILTEMLEAATGFLLVLDDIWCHNSENPGSKVLVTSRTENALLALGALDDNAFLKLFLHYALLRRSPLAARTVGGQLQIRPNV---------------VRRCFSYCSIFPRRHQLKRDELVTLWVAE
Oniv_Chr6_nlr38	SIVGPVGFGKTSLAQFVFNNT--------------------------------------------TESKIIVTTHSNKVAKLISTLSEDDCLKIFSQRAMCEGTPLVANFLGSVVNAQRQR---------------LRLCFVYCSIFPKGTVIEKKKLIQQWIAL
Oniv_Chr6_nlr37	AIVGFAGLGKTTLARMVCGSPDFQCCPLFIISQTFNIRALFQHMVRELIQYIVILDDIWTVSAWEKGSRIIVTTRNADVANTCCSLSETTSRELFFKKIFCGGLPLAIVNIGSLLASKTNRVKQVLTLSYNDLPYHLKACFLYLSIFPENYVIKRGPLVRKWIAE
Oniv_Chr6_nlr36	AVVGFGGLGKTTLARMVCGSP-----------------------------YIVILDDIWSSSAWEKGSRIIVTTRNEDVANTCCCLSDAASRELFFKRIFCGGLPLAIVSIGSLLASKPNRTKQVLTLSYNDLPYHLKACFLYLSIFPENHVIKRGPLVRMWIAE
Oniv_Chr6_nlr35	AIVGFGGLGKTTLARMVCENPDFHCCPLFIVSQTFNIRTLFQYMIRELIQYIVIFDDIWTISAWEKGSRVIITTRNEDVANTCCSLSDAASRELFFKRIFCGGLPLAIVSIGSLVASKTNRAKQVLTLSYNDLPYHLKACFLYLSIFPENYVIRRGPLVRRWIAE
Oniv_Chr6_nlr34	SIVGCAGLGKTTLARQVYDRIEFECKAFVSVSQRPNIKELLLNISTQVGKYIIVVDDIWSPEPWNHGSIIILTTRVKEVAISSSSLDGAHSKRLFYKRIFCDGIPLAIISISSFLADHESLMQSVLALSYYNLPHDIRSCLLYLSAFPEDCEIAKNSLVSRWIAE
Oniv_Chr6_nlr33	SIVGCAGLGKTTLAKQVYDKIEFECKAFVSVSQKPNIKELLLNISTQVGKYIVVVDDIWNLEPWKPGSIIMVTTRVKEVAISSSSLDEAHSKRLFYKRIFCDGIPLAIISISSFLADPESLMQSVLALSYYNLPHDIRSCLLYLSSFPEDCLIVKDRLVSRWIAE
Oniv_Chr6_nlr32	PIFGIGGVGKTTLAQFIYNDPFGKRRVWVCVSDLFDKRRITKEIIESFTRFLLVLDDIWPNANDEKGSMILVTTRSPNVADLVAT---------------LCGSPLAAKTIGRLLNMELTVILPALQLSYLYLPQELKRCFAFCCMFPKDYSFERDEIVDIWVAE
Oniv_Chr6_nlr30	SIVGAAGLGKTTLAKMVYDTL-----------------------------YLIVIDDLWDKPSWECGSRIITTTRNFSVADQAGMLSAENSKILFLQRIFCDGVPIAILALASLLAGKIGDMRMTISVGYYRLPANLRACLLYLSIFPEDYEVRRDRLIWRWIAE
Oniv_Chr6_nlr3	TIVGHGGFGKTTLAQLIYNEKCFDICIWVSVSSHFDALSITKSIIEAISKFLLILDNVWNDNDINTGSIILVTTRMKSVGDIAGYLLEKDILMLFNKHAFISGCPLAAKVIGAHLRDNMNYIMKVLRLSYHHLPANLQLCFRYCSIFPPGYRFGRKELVEMWLGS
Oniv_Chr6_nlr28	SVWGMGGIGKTALVANVYNAIDFDTCAWITVSQSYEADDLLRRTAQEFRKYVLVLDDVWNANVWFNIGRIILTSRNYDVALLAHELEKHHAWDLFCKEAFCNGLPIAIVCIGRLLSFQGSTMNIILKISLEDLPHNIKNCFLYCSMFPENYVMKRKSLVRLWVAE
Oniv_Chr6_nlr27	SIVGFGGLGKTTLAKAVYDKLDFDCGAFVSVGRNPDMEKVLRDILIDLDKCFIVVDDIWDKKSWDCGSIVVATTRISEVAMHVGRLSLDDSKKLLYARLACHSVPLAITTIASLLVNKPEETRRILSFSYYDLPSHLKACLLYLSIFSEDVEIDKNILIWKWIAE
Oniv_Chr6_nlr26	SIVGFGGLGKTTLAKAVYDKLDFDCGAFVPVGRNPDMKKVLRDILIDLDKSIVIIDDIWDKKSWECGSRVVVTTRISEVATHAGCLSRDDSEKLLYTRIACDGVPLAIITIASLLANKPEETRKILSFSYYDLPSHLKACLLYLSIFQEDVEIDKNLLIWKWIAE
Oniv_Chr6_nlr22	TIVGTGGIGKTTLTQLIYNDKNYDMRAWICVSHVFDKVRITKEILTSIDKFLLVLDDVWYDEKVGKGVKILVTTRMDIVANTLGCLESEDSWELFRRCAF---------------------IMTILRLSYECLPEHLQQCFSFCGLFPKGYYFEPGILVNMWIAH
Oniv_Chr6_nlr21	TIVGTGGIGKTTLTQLIYNDKNYDMRAWICVSHVFDKVRITKEILTSIDKFLLVLDDVWYDEKVGKGVKILVTTRMDIVANTLGCLESEDSWELFRRCAF---------------------IMTILRLSYECLPEHLQQCFSFCGLFPKGYYFEPDVLVNMWIAH
Oniv_Chr6_nlr2	YVVGMGGLGKTTLATAVYEKIGFPLNAFVPIGQNPNMKAILWNILHRLGSFFIVIDDIWDKPSWQYGSKILVTTRKSEVATIISDLSHDNSKELLYTRTGCAGVPLAIITIASLLASRSGLTKRILSFSYYDLPSHLKNCLLYLSMFPEDYKIDKNHLIWMWIAE
Oniv_Chr6_nlr19	TIVGNGGIGKTTLAQLIYNDKNFDMRAWVCVSHVFDKVRITKEILTTIDKFLLVLDDVWYDEKVGKVIKILVTTRMGIVANTLGCLESKDSWELFRRCAFLNGSALAIKAVGGHLSSNFNYIMTILRLSYECLPEHLQQCFSFCGLFPKGYYFEPDMLVNMWIAH
Oniv_Chr6_nlr18	TIVGSGGIGKTALAQLIYNDRGFDLRTWIYVSNIFNKVKITKEILKSIDRFLLVLDDVWYDEKIG--------------------LKEAKFLLLLEQILF---------------------IMQILRLSYECLPGHLQQCFTFCSLFPKGYSLEPDLLVNMWIAH
Oniv_Chr6_nlr17	AVCGMGGLGKSCLVYNVFKREHFDCSSWISVSQSCKMDDIFRNMLNQLLGYIIALDDIWRAPVLFKGSRLIITTRIDEVAAIAEDLSKYDAWILFCRKVFCEGLPLAIVALGSLLSLRDKTVEWILNFSYRHLPNHLQNCFLYCAMFPEDHLLRRKKLIRLWIAE
Oniv_Chr6_nlr16	STFGMGGVGKTTIASSIFKNQAFACNAWITLSQSYEIEDLLRQISKQLMDYLIVLDDVWDKDVWLLGGRVLITTRKKDVAFLADHLPHTEAWHLFCKKAFCQGLPLAIVAIGSLLSYREFEIANILNLSLNDLPSYLRSCFLYCSLFPEDCRIKRKMHVELWIAE
Oniv_Chr6_nlr15	FVSGEQLSGKTTLMNQVYKDIHFKIRSKIDMSKTRCLSDLLRAVLKHEERYLMVMDDVDDTSSLH-----------------------------------CRGNPWNIRAVGALLGANRVD---------------YCLAFPERSEIPENSLIPARKLVRLWTAE
Oniv_Chr6_nlr14	PIVGSGGIGKTTLTQHIYKEVHFDVKVWVCVSLNFNVYRLKEEIAKLMPEFLLVLDDMWNCGNEDTGNIILVTTRFLAVAEMVKTLESEVFWELFQACVFLKGSPLAAKTVGRLLRNHLDLIMPALKLSYDYLPFHLQHCFTYCALFPEDYRFESDEMIHLWIGL
Oniv_Chr6_nlr13	PITGPGGIGKTALTQQIYKAVLFDVNVWVCISLNFNAYRLKQEIADSIPKILLVLDDMWNCSNEDKGNVILVTTRFPAVAEIVQKLEFEELWELFQAYVFLKGSPLAAKTVGRLLRNHLDFIMPALKLSYDYLPFHLQQCFIYCALFPEDYKFDSDELIHLWIGL
Oniv_Chr6_nlr12	VIVGTGGVGKTTLAQKIYNDINFDKQAWVCVSKEYSKASVLRQILRIMEVFFLVLDDVWQSDVWTATGTIIFTTRYDSIPQELGA---------------CGRLPLAIMVIARVLASRDQSISGALYLSYEDLPQHLKQCFKYCVVYTEDSDIYHDDITKMWIAE
Oniv_Chr6_nlr11	ALLGMGGLGKTALAANIYRRAKFECHAWVSISQTYSRQGVLRNLIGKLFKYLIVLDDVWSTEAFTTGSRLVITTRDSEVAGLASKLPSDKAMELFCKKAFCKGLPLAIVSVGSLLFVREKTVRNVLLLSFIYLPSYLKSCFLYCSLFPEDYPLKRKKLVRLWVAE
Oniv_Chr6_nlr10	PIYGLGGLGKTTLAQMAFSDCAFEMLAWVYVSEKFDLNAISLSIKQQCNSCLIVLDDLWEENNFKKGSKVIVTTRSKKVADRMNKLPNEDCWTLFRKKARCQGLPLAVKSLGYFLGRMRPTVIANLKLSYYSMPCSLRLCFAYLSVFPKGSHIQKSSLIQQWIAL
Oniv_Chr6_nlr1	SIVGESGMGKSTLARSVYDSSSFKVHVWINISPCFEEPDILYSINKHLSSYLIVLDGITKLLNWS-----------------------------------TNGLPLAIVLLGRLLRRKEFP--------------------------------------------
Oniv_Chr5_nlr9	PIVGMGGVGKTTLTQLVYNDVHFQLRMWLCVSENFDEAKLTKETIESVASFLLVLDDVWNEDPDRKGSKIMVTTRNENVGKLMGGLSYNDSWHLFRSYAFLKGLPLAAKALGSLLCAKDNEILPALRLSYNHLPPILKRCFAFCSVFHKDYVFEKDILVQIWMAV
Oniv_Chr5_nlr8	PIVGMGGLGKTTLTQLVYNDPYFQLRVWLCVSENFDEMKLTKETIESVASFLLVLDDVWNEDPEKNGSRIVVTTRNKKVGKLMGGLSENDCWNLFRSYAFLKGLPLAAKAIGSLLCTKDSEILPALRLSYNHLPAILKRCFAFCSVFHKDYVFEKENLVQIWMAL
Oniv_Chr5_nlr7	SVVGFGGSGKTTLVKAVYDDP-----------------------------YLIIIDDIGMDQWNITSSRIILTTTIQSVANMCSH---------------CDGLPLALVSVSDYLKSSNEP---------------PLSCLLYLGIFPNNRPLKKKVVIRRWLAE
Oniv_Chr5_nlr6	AILGLGGIGKTTLARVLCHDHAFDLIMWVCPAGNYSKLDLAKQILQSAELFLLILDNVWNKDENEAGSKIVVTTRKRIVADLLNALEFADVWLLFKKFAFLKGLPLAAKVVGGMLKRKPSLVSSTLELCYQNLQEHIQPCFAICSIFPKNWRFNRDKLIKIWMAL
Oniv_Chr5_nlr4	PIVGIGGLGKTTLAQLVFNDVHFQKHMWVCVSENFSVPDIVKGIIDTAIGYLLVLDDVWNEDEQKMGSAVVVTTRNSNIASVMGTLSQEDSWTLFCERAFCSGVPLAINSMGGLLSRKHSVTLTVLSLSYKHLPSFMKQCFAFCAVFPKDYEIDKDDLIHLWISN
Oniv_Chr5_nlr30	CIHGIAGSGKTTLAKYVCDYEYFDPIILIHVSETLRADYIFHDMLEEITEFLLVLDDVNDKNDQERGSRILVTARRTDVALRANR---------------------------------------------------VRRCFEFYSIFPRRYELERERLISMWIAH
Oniv_Chr5_nlr3	SVVGLGGSGKTTLAKHICHVNFKERIFWVHVSREFDVQKLIGKLYETIVGFLLVLDDAWHTDGYEIGSRILLTTRDRKVAEVVKS---------------CGGVPLAIRTIAGVLCEKREIVFASLKLSYIHLADKLKQCFTFCSIFPKGYVINKDRLVAQWIAH
Oniv_Chr5_nlr29	AITGVGGIGKTTLATMVFNDSHFKEKIWLSVNQDVNEIDLLKHAIEQFGGFLLVMDDVWSDNVWNSGSRVLLTTRNEGVARGMRA---------------CDGLPLAIKVIGGLLRQRNNTLNRAIILSYEELPPHLKQCFLYCSLFPKDEVIRRGDIVQMWMAE
Oniv_Chr5_nlr27	AVVGTGGIGKTTLAKKVFNDEAFDKKIWLSVTQDVNEVELLRTAIRSVSVFFLVLDDVWSDRAWSTGSRVLVTTRHDAVARGMQALCPPDAWSLLKKQVRCGGLPLAVKVMGGLLCKKERR---------------LKQCFLHYSLLPKNVDFFIDTVTSMWISE
Oniv_Chr5_nlr24	PLVGPPGIGKTTLAKLVFQHP-----------------------------FLVVIDDAWDVAGDEPGTRVVVTTRNLGDGETTEPLPTEEAWELFARGSL------------------------------------FQSCVLHCAPFPRSHTFDPEELINLWVAE
Oniv_Chr5_nlr23	SIVGFGGVGKTTLAVEVCRQLDFQRQAMVSVSQAFEPSRDLKTLLKRVVEYLIVIDDVWTIRAWECSSRIIVTTRIESVAKSMQFLKTEDSKKLFVSRAFCGGLPLAIVSIASVLAGYRSAMRQILTLSYNHLPHELKGCLMYLSIFPEDYAIEKYRLLCRWIAE
Oniv_Chr5_nlr22	AIVGHGGMGKTTVAQFVYSDEKFDIKAWVCVWDRSDVAELTREILQSIGGFLLVLDDVWNDEAKMRGSKILVTTRMKLVARYLNS---------------AKGSPLVSKALGQMLRNTRSTIISSLQHSYQHLPGHLQRCFAYCSIFPRGCRFQRDKLVKMWVAL
Oniv_Chr5_nlr21	SIVGFGGVGKTTIAMALYKKVQFDCRAWVTVSQNYDLDAVLNDILKQIDPYIILVDDIWSAKTWKERSRIIVTSRFQAVGSTCCRLSPRDSKELFNRSVSCGGQPLAIVTMAGLVACNQDQVTRILDCCYNNLPGYLRTCLLYLAIFPKGWKISRKCLSRRWIAE
Oniv_Chr5_nlr20	SIVGVGGVGKTTLANELYRKLQFECQAFVRSSQKVDMRRLLISMLSQVRLYLIIIDDLWDICTWDSCSRILITTEIEDLALQSCGLSEDDSRNLFFSTVFCGGLPLAVVTIASLLATQLEKMKQLLNLCYNSLPQHLKACMLYLRMYQENSIIWKDDLVNQWIAE
Oniv_Chr5_nlr2	CVVGMGGLGKTTLVRKIFESKNFPRRSWIVVSQSFSMIEMLKDMISQLLGYFVVFDDLWNTDHWEKRSRVIVTTRLDGVANACTT---------------CGCLPLAIVTIGAMFANKPSSIRRVVTLSYDHLPSHLKPCFLYLSIFPEDIEIKRKHLVNRWVAE
Oniv_Chr5_nlr19	AIVGAGGMGKTTLAQFVCQDK-----------------------------FLLVLDDARDDAQSEMGGKILLTTQIRPVANAVEGLDQENTLKLFNHHAFLKGCPLLARTIGRHLQGNTDHIKKVLRLSYESLSNEVQVCFRYCSIFPPHYKFKMEEMVEMWVSS
Oniv_Chr5_nlr18	AIVGMAGMGKTELARLAYEDSNFDSCTWVSLHGNFSAEAITRAIVASITGLLLVLDDAWDDTSLEPGSRILLTTQMQSVVDIAED---------------------------------------------------LQNCFRYCSIFPKGHRFDKLELVNMWIGS
Oniv_Chr5_nlr17	AIVGIAGMGKTELARFVYGDSNFDSFAWVSLSGNFRAQAVTRVIVESIYNLLLVLDDAWEDNNLEPGSRILLTTQMQSVADIAEE---------------IGGCPLVTIRVASQLNRMDPKGMNFLFTSYNRLPTELQNCFRYCSIFPKGHRFDKLELVNMWIGS
Oniv_Chr5_nlr16	AIVGGGGMGKTSLAQLVCQDK-----------------------------FLLVLDDAWEDGENEMGGRILLTTRMGSVADAVKR---------------LEGCPFVAKVIGQYLRDNTDHVMEMLRLSYEDLTSEVQLCFQYCSIFPSHYKFRMEELTEMWVSS
Oniv_Chr5_nlr15	SIWGMGGSGKTTLASSICRKKKFDCYAWVTVSPNYHIEDLLTKVMMQLGIYLIVLDDMWNRDSWLFGSRVIITTRIETVASLARELPQRESWKLFSKKACCQGLPLAIVAIGSLLSYREMEVSNVLKLSLDDLPSHLRNCFLYCGLFPEDYQIRRKWIIRLWVAE
Oniv_Chr5_nlr13	PIVGLGGIGKTALAQLIYNDAKFQKKLWVCVSDVFDIKKILDDIIQSGTGYLLVLDGMWSDKVNESGSVIIVTTRNRSVASIVKTLPDDKCMQVFMHYAFCRGVPLEAKTLGSLLCTSRDVIIPALKLSYDALPPHLRALFSSLSVFPKDYEMFVDLLVMFWMAL
Oniv_Chr5_nlr12	PIVGLGGIGKTALAKLVYTNAKFEKTLWVCVSDDYNKKKILEDIIKWDTGYFLVLDDLWNDRVTDQGSVIIVTTRNTNVAAVVKTLPFDKCMEIFSRYAFCCGVPLAARTLGSLLSSCRDVILPILKLSYNALPSHLQACFSCLSVFRKGHFIYPDIVITFWMAL
Oniv_Chr5_nlr11	PIVGLGGIGKTALAQLIYNDVTFQKKLWVCVSDVFDLKKILDDIMQSGTGYLLVLDDMWNDKVNESGSVIIVTTRNMSVASIVKTLTDDKCMQVFMHYAFCCGIPLAAKTLGSLLCTSHDVLIPALKLSYDALPPHLRACFSCLSIFPKDHQLFYSTTVMLWMAL
Oniv_Chr5_nlr10	SVVGFGGLGKTTLAKAVYDHFHFECGAFVPVGRNPDMKKVFRDILIDLDKCFIVIDDIWDKESWKCGSRLVITTRISEVATHAGELSRDNSEKLLYARIVCGGVPLAIITIASLLASKPGETRRILSFSYYDLSSHLKDCLLYLCVFPEDHVIEKNSLIWKWIAE
Oniv_Chr4_nlr9	PIVGIGGIGKTTLARFVYRDQHFDLQIWICVSTNFNEVRLMLEILEHVCKFLIILDDMWEDRDSSTGCAVLATTRRNSVAQMIGTLDKKEFWLFFKACAFLKGCPLAARSVGALLNRDVSYIIPILKLSYDYLPFHLQCCFSYCSLFPEDHWFNEETLVQAWISQ
Oniv_Chr4_nlr8	GIYGAPGVGKTTLLHNFNNTFDIHLVIYVEVTERYSAGAVQKAIGGRLGLFVLLLDDVWEPLNLAGKSKVLLTTRLEHVCDQMDVLSAADSWELFKNKVGCGGLPLGLITVARAMACKRVT--------------------------------------------
Oniv_Chr4_nlr6	GIHGIPGSGKTTLAQYVCEYEHFDIVMWIHVSQNFGLDTILREMIEQATKFLLVLDDVEHNKDISAGSKILATSRTRDALLALGALDEHVFRELFLQYALLKGSPLAARTVGGQLRIRQDV---------------VRRCFAYCSIFPRGHHLGRSKLINLWAAE
Oniv_Chr4_nlr4	SIVGIAGVGKTALAQKVYSIFHFDFMAWLHVSNKFDVERLIKELVQSVHLILVVFDDVWNEMSSQKGSKLIVTTRSQNVANINGA---------------LAGSPLAAQTVGNLLKFKLDEIMPALWLSYVRLPDHLKQCIIYFALFPKNYQLRGDALIRMWRAH
Oniv_Chr4_nlr3	SIWGMGGSGKTTLVKAVFERKRFDCLIWVTVSQTYDITEIMRKIIQCALKYMMILDDVWDTNVWFRGSKVVITTRINDVASLADDLNEAESWDLFCMWAFCEGLPLAITAVGNLLSFKRLDVTRLLGLSYRHLPAHLKNCFLLSSIFPEDYMIHGKWLSRLLIAE
Oniv_Chr4_nlr29	SIYGIAGSGKTTLAQHVCSYEYFFPVMWIYVSPGFSVDKIYQKMLEAATGFLLVLDDIWHEKDATKGSKVLVTTRFKDVAMSLGSFKEEDFFNLFMHYALLKGSPLAARIVGARLGKHLDA---------------VRRCFAYCSMFPQGYDFKRDELVDLWMAE
Oniv_Chr4_nlr27	PIVGLPGLGKTSLARLVFEDKDFDLRIWIHVDDNFDLEKFAVCIISEANK---------------KCTRFIVTTSSEEVAQVMHTLSEDDCWTLFSEKAF------------------------------------LKSCFLYLSVFPRGSDIDKDELIRQWIAL
Oniv_Chr4_nlr25	PIFGIGGVGKTTLAQYIYNDEHFRMRIWVCVSDLFDKKRIIEEIFKSITKFLLVLDDIWSITNREKGSMILVTTRLQNVANLVCT---------------LCGFPLAAKTLGRLLNMELTVILPALQLSYLYLPRELKRCFAFCSMFPKDYSFERDEIVDIWVAE
Oniv_Chr4_nlr24	SVVGCRGVGKTSLARAIYRDPAFDCVAWVDASGCNTNKALLHRIFESVRAYLVFIDDVEQAQVWKMNSRVIVTTSVHSVAAACSALSDDDSKSLFWRRVFCGGLPLALASVAKHLNVKGVRMRRVLTQCYDSLPDYHKSCLLYLSIFPRGHQIKSKSLVRRLRAE
Oniv_Chr4_nlr22	PIIGMGGVGKTALVQLVYNDRRFDLMGWVHVSENFDLKSIMRKIIMSFTKFLLVLDDVWNERKDIQSSIILVTTRNTSVSTIVQTLPFEESWQLFKQMAFCAGLPLAVKAIASALRFEENEVLPALKLSYDQMPIHLKRCFVFFALFPKRHVFLKENVVYLWISL
Oniv_Chr4_nlr21	PIVGAAGVGKTSLVQHIYNDEKFDMKMWVWVCQEFDVLKLTRKLAEEATEFLLVLDDVWDESLVRPGSRIVVTTRSAKVARMMAF---------------CKGLPLAANAAGSVLSIAIDRTLPALLVSYNSLQKPLKHCFSYCSLFPKEYVFRKDKLVRLWLAQ
Oniv_Chr4_nlr20	GIWGQGGIGKTTLLHAFNNDL-----------------------------FVLLLDDVRKKFRLESQSKLILTSRFQEVCYQMGALDNDAAWKLFLSKLSCGGLPLALNVIGTAVAGYEEPMFATLKYSFDRLTPTQQQCFLYCTLFPEYGSISKEHLVDYWLAE
Oniv_Chr4_nlr2	GIYGIGGSGKTTLAQHVYCYEYFCPIMWVHVSQSFNVGKIYQEMLEAASGFLLVLDDIWAEEDVSRGSKVLVTTRSADAAISLGALNDNDFFKVFMNYALLKGSPLAARLVGARLRKELVA---------------VKRCFAYCSMFPPGHEFERDNLVKLWMAE
Oniv_Chr4_nlr19	AVCGMGGVGKTTLVTNVYKKVHFDCAAWVAVSKSFTTDDLLRRIAKEFHRYLLLLDDVWDAHAWYTKSRIIITTRSQDIASLASSLSEQEAWSLFCNTTFCCGLPLAIVSVGNLLVLKDRTVSSILNLSFDDLPYHLKKCFLYCSIYPEDFMIKRKILIRAWIAE
Oniv_Chr4_nlr18	PVVGPGGIGKTTFTQHLFHDQHFHVRIWVHVSLRFDVLRLTKEIFNNMVAFLLILDDMWPCDSEYKGSTVIVTTRSEETADMVKS---------------LKFSPLAAKTVGRLLKKDLTRIMPALKLSYDCLPFHLQKCFTYCALFPDDYQYQDSELTHLWSAL
Oniv_Chr4_nlr17	PIVGPGGIGKTTLTQYIYNSLHFQVKVWICVSQNFSVDKLIEEIKQYVPEFLLILDDIWKCQSDDKGNIILVTTRFPVVAEMVKT---------------LKGSPLAAKTVGRLLKNHFDQIMPALQLSYDYLPFHLQQCFFYCALFPEDYKFDTKELTCFWIGL
Oniv_Chr4_nlr16	PIVGIGGIGKTGLAQFVYNHPLFQQKIWVWVSNNFDKVRITGDMLDFVGQFLLILDDVWDSMNNYKGNVILVTTRIWSVAKRIGTLDKEDSWLLFKSCAFLEGNPLAVETAGELLSEHHTVIMPSLKRSYDQLAYRLQQCFLYCSIFPRSYQFCGQDLVRIWISL
Oniv_Chr4_nlr15	PIVGIAGVGKTALAQLVYNDPCDFELIWVWVSDNYDELRLTMEILEFVSHFLLVLDDVWDTMDDYKGNMILVTTRSLSLAQRMGTLSTEDFLLYFRTCAFLHGNPLAAQTAGWLLRKHLSIIMPSLKLSYDQLPYNLQQSFLYCSIFPSNYSFLSEELISIWISQ
Oniv_Chr4_nlr14	PIVGNGGIGKTTLAQQIYKDSKSAIKIWIHVSDKFDLHKVTREILECVSKFLIVLDDVWDVTTDCGNSMVIVTTRKNTTAKLCGTLKDDDIWSLFKAYAFLNGNPLAAKTVGSLLRRNLTVIMHTLKFSYDHLPSHLQQCFSYCSLFPKGYSFSEAQLIQIWIAQ
Oniv_Chr4_nlr13	PIVGNGGVGKTTLARFVYRDRHFDLQMWVCVSSIFDEVRLTREMLEHACRFLLILDDVWEDKDKNVGCMILATTRSPSVAKKIRTLDDDNFWLFFKQCAFLKGYPLAAQSVGALLGQNLNYILPILKLSYDYLPSCLQRCFSYCSLFPQEHKFDGEKLIFAWISQ
Oniv_Chr4_nlr11	PIVGIGGIGKTTLARFVYRDQHFDFQIWICVSTNFNEVRLTLEILEHVCKFLIILDDMWEDRDSSTGCVVLATTRRNSVAQMIGTLDEKEFWLFFKACAFIKGCPLAARSVGALLNRDVSYIIPILKLSYDYLPFHLQCCFSYCSLFPEDHWFNEETLVQAWISQ
Oniv_Chr4_nlr10	PIVGIGGIGKTTLARFVYRDQHFDLQMWICVSTNFNEVRITQEILEHVCQFLLILDDMWEDKDRSAGCVVLATTRRNSVAQMIGTLGEEEFWLFFKACAFLKGCPLAARSVGALLNRDLSYIIPILKLSYDYLPFHLQRCFSYCSLFPEDYQFHGDTLVQAWISQ
Oniv_Chr4_nlr1	GIYGIGGSGKTTLAQHVCNYEHFCLIMWVHVSQSFSVNKIYREMLEAASGFLLVLDDIWPEKDVNRGSKVLVTTRFADATMSLGALIEKDFLLLFMHYALLKGSPLAARLVGARLRKQLNL---------------VKRSFAYCSIFPPGHMFARNELVELWMAE
Oniv_Chr3_nlr9	SIVGMGGLGKTTLAQMVYNDE-----------------------------FFLVLDNVWNVQKEIQLGMILLTTRDETISKMIGTLTSEESWQLFKQMAFCGGLPLAIKAIGSSLRGETNEVLPALKLSYDRMPVQLKRCFVFLSLLPKGYYFWKEDMINLWMCL
Oniv_Chr3_nlr7	SIWGMIGVGKTSFIRSVYESKMFEQCAWVTISHPFNLHDFITSLAQTHRS---------------PNTQIIVTTREASIAEHCSMLKEDAALALFKNKVFCDGHPLAITNIAGFLVRKQKTISTGLEPSYDDLSYHLKLCLLYLSVFPKGHNIRRKRIVRRWVAE
Oniv_Chr3_nlr6	SVSGKSGVGKTTLVRNVYNIMCFDVHAIMSFAPHLTAPNILHQIVQQLTD--------------------------------------------------TEGLPLAVVLLAGLVQTKEFPLDNLLSLCFDDLPHELKCCYLYFAAFPPNVLVEARNLVCMWMAE
Oniv_Chr3_nlr5	SIVGFGGLGKTTLAGEVYRKLRFQCQAFVSMSQKPDMRKILMNILSQVSQYFIVIDDIWSASVWRCSSRILTTTRIAAVAKSCCSLSAAESEDLFFKRTFCGGMPLAIVTIASLLADKASNMKKILLLSYNDLPYHLKTCLLYLSVFPEDYVIKRDRLVRRWIAE
Oniv_Chr3_nlr4	SIVGFGGLGKTTLANEVCRKLQFKYQAFVSVSQKPDIKKILRHILSQICWYFIVIDDIWSTSAWRCSSRILTTTRIIAVARYCCS---------------CGGLPLAIITVASLLANKASTIKKILLLSYDDLPYHLKTCLLYLSIFPEDYEIKRDRLIRRWIAE
Oniv_Chr3_nlr3	AICGMAGVGKSTLLRRINNVF--------------------------------------------RRQKVAMTTRTRGVCGRMSSLDSDHSWRLFREIARCGGLPLVLTAIGGAMRCRRQP---------------LQKCFLATSLWPEGHAIDKGELVECWIGL
Oniv_Chr3_nlr28	SIVGVGGVGKTTLANKLYHKLQFECWAFVRSSQKTDMRRLLINILSQVRPFLIVIDDLWATSTWDKSSRILTTTEIEDLALQSCSFGEDDSRKLLFSIVFCGGLPLAIVTVASLLASQLDKMKQLLNLCYSNLPQHLKACMLYLSMYQGDHIIWKDDLVNQWIAE
Oniv_Chr3_nlr26	PIVGLGGVGKTTLAQQICKNQHFDMILWACVSDDFNAKRLTKEVIQSSKKFLLVLDDIWDDVMADQGSMILITTRSQKVADKVRT---------------LKGSPLAAKTIGRLLRTNLHAILPALRLSYMYLPPHLKRCFSFCAVYPKDYRFEKDTLVDIWLAE
Oniv_Chr3_nlr24	GVCGMGGVGKTTLLRAINNSFVFDHVVWAVASKECRIDRLQDDVAKKLGLFLMLLDDLWECFDLKLPRKVVLTTRSEIVCGNMKALKPDDAWTLFEMNATCRGLPLALITIGKALSTKTDPMLRVLKVSYDYLPTTMQECFLTCCLWPEDYSIEREKLVECWLGL
Oniv_Chr3_nlr23	SVVGAGGLGKTTLAKTVYDKLEFDSYGFVPVGQNPDMKKIFKDILLELDKYLIVIDDIWETSTWDCGSKIITTTRIVKVAEEVGDLSDDNSEKLFYTRIFCGGVPLSIITIASLLASKPKDTRKILSFSYYDLPIHLRTCLLYLTIFPEDYLIKKDQLIWRWIAE
Oniv_Chr3_nlr22	GVWGAGGVGKTTVLTHVRDACPFDHVLLVAASRDCTVAKLQREVVGVLGLFLLLLDGVWERLDLERVRKVVVASRSEAVCADMGCLSEEDAWNLFEANARCKGLPLSLVTVGRAMSSKRTPAHPLVKFCYDNLENDARECFLACALWPEDHNISKDELVQCWTGL
Oniv_Chr3_nlr21	SIYGAAGIGKTTLARLVYNNASFPTRIWVCLSDKCDVTKATKMIMEAITKFLLVIDNLWAEDYNFKGSKVLITTRNERVWRRTTSLDDEECWLLLKKYAFCRGSPLAAKSLGMLLSDTNGEILPSLQISYHHLPYHLKQLFTLCCLFPVGHEFEKDEVIRLWIAE
Oniv_Chr3_nlr20	SIVGPGGLGKTTLANEVYRRLQFQCRAFVSLSQQPDVKRILRNIFCQVSQYFIVIDDIWSIQAWKLGSRIITTTRSVTIAKSCCSLSTANAMNLFLKRIFCSGSPLAIITIASLLTNKASTMQRILSLSYDDLPHHLKTCLLYLCIFPEDCEIERDQLVKRWIAE
Oniv_Chr3_nlr2	SIVGFGGLGKTTLAKAVYDSPKFHLRAWVPAGASPETSSGMRGILRAVIQYLIVIDDIGMDQWSITSSRIILTTTIQSIANSCSH---------------CDGLPLALVSVSDYLKSSCEP---------------ALSCLLYLGIFPSNRPLKKKVVIRRWLAE
Oniv_Chr3_nlr19	SIVGPGGLGKTTLANEVFRKLQFQCRAFVSLSQQPDVKKIVRNIYCQVSQYFVVIDDIWSTQAWKCGSRIMTTTRNMAIAKSCCTLSIDNSKSLFLKRIFCGGSPLAIITIASLLSNKANTMRRILSLSYDDLPQHLKTCLLYLSIFPEDYEIERDRLVERWVAE
Oniv_Chr3_nlr18	PIVGVEGVGKTALAQFIFHHE-----------------------------FLLVLDDVSDVGDIQRRSMIMVTTQSEIAANAIGT---------------MGGPPLPATAIARALFFRREDISPALWLSYQHLDPRLKQCFAYSAVFPCSHAFTKDELVQMWVAQ
Oniv_Chr3_nlr17	SVIGLGGSGKTTLAKLVFNDGHFELILWVHVSREFDVEKLVEKLYEAIAGFLVVMDDVWTEDHAHPGSSILLTARSRKVAEAVDSLSEDNSQKVFEQNLGCSGVPLAIKVLAGVLRGMKGIIFACLLLSYIHLPHHLKRCFLHCSIFPRGYVIKRRHLISQWIAH
Oniv_Chr3_nlr16	AVTGAGGIGKTTLARMVFGDASFDARIWLFVGRDADEVTMLRSAIAHAAGVLLVMDDVWSDAAWNPGSRILVTTRNDGVAHRMKVLRRQDAWSLLKKQVSCDGLPLAIKMIGGLLLSKSRTINKAVCLSYEELPSHLKQCFVYCSLFPRGEVIESRTIVRMWIAE
Oniv_Chr3_nlr15	SIVGFGGLGKTTLSKAVYDKHAFDCGAFVPVGRDPDMKKVLRDILIDFDYFLFVIDDIWDKKSWECGGRVVVTTHIFEVATHIGDLSRDDSEILLYSRINCGGVPLAIITIASLLASKSGETRRILSFSYYDLPSHLKACMLYLSLFREEYGIEKNLLIWKWIAE
Oniv_Chr3_nlr14	PIVGMGGMGKTTLAQLIYNDPHFQLLLWVCVSDNFDVDSLAKSIVEAARKFLLVLDDVWNREASKSGSSVLTTTRDKTVAEIMAP---------------CSGSPLAATALGSTLRTKTTKILPILKLSYNCLPSYMRQRFAFCAIFPKDHVIDVEMLIQLWMAN
Oniv_Chr3_nlr13	PIVGIGGVGKTALAQSVYNHQSFQVRAWACVSDTLDVRRVIADLIDSIDGFLIVLDDVWVSSHWESGSMVLVTTRQRKIAKAMGT---------------LYGNPLAAKTMGRFLSENHEEVMPVLLLSYQHLPLSLQRCFTYCAIFPRGYKFTEQELIFAWMAQ
Oniv_Chr3_nlr12	GIVGMGGVGKTTLASLVYNKVYFDACAWVPVGQNADALGLLKITSAQIGVYLIVLDDIWTTETWLNGSKILLTTRSKEIAVSADPLSEELSFQLFITKVFCGGLPLALVVLGGLLSGKEKQCLEILALSYSCLPYHMKLCFMYLGAFKEETEISVSKLIKLWIGD
Oniv_Chr3_nlr11	AITGAGGIGKTTLARMVFNDAHFDKKVWLSVNQEVNEVHLLHGVIAAFGGFLLVMDDVWSDRVWSPGSRVLVTTRNDGVARGMRALDLGDSWSLLKKQVRCDGLPLAIKVVGGLLLNKGKTINKAVYLSYEELPPHLKQCFVFCSLFPKDELIIRGVIVRMWIAQ
Oniv_Chr3_nlr10	SIVGFGGLGKTTLAKEVNHAVHFQLKAFVSVSRNLNPKKLICDVLSQIMDYLIIIDDIWRIQAWDCQSRIITTTRISTVAESCCSLNEVESRELFFKRIFCGGLPLAILSIASSLANKPDIMNKILLFSYYDLPTHLKACLLYLSIFPEDYVIASDKLVWRWMSE
Oniv_Chr3_nlr1	SVVGFGGLGKTTLAKAVYDDPKFRHRAWVVAGGSPEIRGILRDVLQQVRPYLIVIDDIGMDQWSITSSRIILTTTIQSVANMCSH---------------CDGLPLALVSVSDYLKSSSEP---------------ALSCLLYLGIFPSNRPLKKKVVIRRWLAE
Oniv_Chr2_nlr9	PIVGIGGVGKTTLAQHICNHLHFDRVIWICVSDDFDVKRLTKEAIESASGILIILDDVWDDALKEQGSMMLITTRSSKVSNALGT---------------LKGSPLAAKTLGRLLRMDHHTILPALQLSYMYLPLHLKRCFSFCAVYPKDYNFEKDSLCEIWVAE
Oniv_Chr2_nlr8	PIVGPGGIGKTTFAQYLYNDKHFSIKVWVCVSTHFDVVKLTQEILKCIYHFLLVLDDMWKCGSEAKGSMVLVTTRFPSIAQMVKT---------------LKGFPLAAKSVGRLLKNHISQ---------------LKKCFSYCALYPEDYHFNNIEISHFWEAL
Oniv_Chr2_nlr7	SIVGVGGVGKTALAQHVYNNTYFDMRMWICVTDAFDESRITREMLESVSSFLLVLDDVWSNDKITNGSKILLTTRSSMVAEMLQSLSDKDCWSLIKMIVFLNGLPLAAKVVARQLKCKHTTIMPIFQHSYENLPVHLQQCLAYCSIFPKDWEFEAEQLILMWMAQ
Oniv_Chr2_nlr6	PVVGLGGMGKTTLAKAVYTDKMFDVKAWVHVSMEFQLNKIVSGIISHVEGYLIILDDLWEEGWSKKGSKIIVTTRSEKVVNTLST---------------CSGVPLVAKALGYVMQKHRTRILKGLLLSYYHMPPQLKLCFMYCSMFPMSHVIDHDCLIQQWIAL
Oniv_Chr2_nlr5	AIVGAGGAGKTTLLQYICSDDNNFHVIWVCMSHKLDIRKHTTEVIESLATLLLVLDDVWFEQRHHKGIRILVSSRSKELPSVLNC---------------LRRSPLEAKAVASRLSRMLDV---------------VQRCFLYCSIFPKGYMFHIDEIILLWEAE
Oniv_Chr2_nlr4	PLVGVGGVGKTTLARFVYHDQHFDLRMWVCVSDNFNEKSLTREILEHVCQFLLVLDDMWEDGDMSTGCMILVTTRRTSVAKRIGTLDETEFWLLFKAWAFLKGNPLAARSVGALMNRSVSFILSILMISYEYLPVHLQHCFSYCSLFPKDHKFNGKKLVHAWISQ
Oniv_Chr2_nlr37	SIWGFGGLGKTTLVRKVYDWESFDCYSWIAVSHNYNINAILRQLIQELSEYLIVLDDVWDTRAFHKGSRIIITTRNNDVASLAQELGNDDAFELFHRRCFCGGLPLAINAIGNVLAVQESKVRSALSISFMYLPRHLKNCFLYCSMFPQDYIFKRELLIKLWIVE
Oniv_Chr2_nlr34	SIWGMIGIGKTSFIRSVYESEMFEQCAWVTISHPFNLHDFITILAHELDSCLLFLDDVLSIEEWNTNTKIIVTTREASIADHCSMLKEDAALALFKNKVFCDGHPLAITNIAGFLARKQRTISTGLEPSYDDLSYHLKLCLLYLSIFPKGHNIRRKRIVRRWVAE
Oniv_Chr2_nlr33	SIFGTGGLGKTTLAMDVYHKISFDCRAMVSVSRTPDIKKLLRDILFQINEYFFIIDDIWSTDAWKNKSRIITTTRIRDVAKSCCCQSEENSCKLFFRRVFCGGLPLAIISIAGLLSNKNPTMKRILFLSYFDLPQYLKTCLLYLSVFPEDSNIDPRRLIRLWVAE
Oniv_Chr2_nlr31	PIVGMGGLSKTMLAKMVYNDYHFELKMWHCVSDNFEVVSLLKSIIELATNFMLVLDDVWNEENKKDGSAILVTARSQQVASIMGTLSDDDSWELFSKKAFCKGLPLALKTMGDMMSSKQQVILPVLKLSFRHLPPEMKQCFAFCSVFTKDHEMDKEVLIQLWMAN
Oniv_Chr2_nlr30	SIWGPGGLGKTTLARQVYDKIQFDCQAFVSVSQKPDMRKVFRNILISVTGYFIVIDDIWSTTDWQIGSRVLATTQISYVAQSCCPLSAVHAEKLFLKRIFCGGLPLAIITMASLLVNKPQTMQKILSLSYADLPHHLKTCLLYLSTFPEDCIIERDRLVRRWIAE
Oniv_Chr2_nlr3	PLVGVGGVGKTTLARFVYNNNHFDLRMWVCVSDNFNEKSLTCEMLDHVCKFLLVLDDMWEDRDRKTGCMILVTTRRTSVARMTGTLDETEFWSLFKAWAFLKGNPLAARSVGALLNWNVSFILAILKLSYEFLPVHLQYCFSYCSLFPKDHKFCGKKLVRAWISQ
Oniv_Chr2_nlr28	SVWGMGGLGKTTLVSGVYQSPKFDKYVFVTIMRPFILVELLRSLAEQLHKCLIVLDDFSDTSEWDKTSRIIVTTRKENIANHCSGLKHNDALCLLSEKVICDGLPLAIVVIGGFLANRPKTIRTVLEKSYDGLPYHLKSCFLYLSIFPEDQIISRRRLVHRWAAE
Oniv_Chr2_nlr26	SVWGMGGLGKTTLVSGVYQSPKFDKYVFVTIMRPFILVELLRSLAEQLHKCLIVLDDFSDTSEWDKTSRIIVTTRKENIANHCSGLKHNDALCLLSEKVICDGLPLAIVVIGGFLANRPKTIRTVLEKSYDGLPYHLKSCFLYLSIFPEDQIISRRRLVHRWAAE
Oniv_Chr2_nlr24	SIVGFGGLGKTTLANAVYEKILFDCCAFVSVSQTPDLKKLFMDIIYQLDKYFIVMDDIWDISIWKVGYKIITTTRISEVAEKAGGLSLNNSRRLLYGRIFCAGVPLAIITMASLLACKARNMRKILSFSYYDLPPHLRTCLLYLSVFPEDYKIEKDRLIWMWVAE
Oniv_Chr2_nlr22	PIVGSGGLGKTTLANQVYHNLIFESRAFVTVSQKPDMMKILREILSGIGYYCVVLDDIWSISVWERGSRIVVTTRITDIARACCALDNTSSRRLFFKRICCGGMPLAIISIASLLATKAQTMNWILSLSYNHLPQHLKTCMLYLCLFPEDYIISKDILVQQWIAE
Oniv_Chr2_nlr21	CVVGMGGLGKTALSRKIFESENFPCNAWITVSQSFHRIELLKDMIRQLLGYFVVLDDLWFLHDWNMGSRIVITTRSVDLAEKCAT---------------CGRLPLAILTIGAVLATKHVSLRRMVILGYNHLPSHLKPCFLYLSIFPEDFEIKRNRLVGRWIAE
Oniv_Chr2_nlr20	CVVGMGGLGKTTLARKAYENKNFSCCAWITVSQSFDRKEILKQMIRQLLGYFVVLDDLWTIDAWNRGSRIIITTRDAGLAGRCTS---------------CGYLPLAILTIGGILATKKIMMRRMVTLSYNHLPSHLKPCFLYLSIFPEDFEIQRGRLVDRWIAE
Oniv_Chr2_nlr2	PLVGVGGVGKTTLARFVYHDEHFDLRMWVCVSDYFSEERLTREMLEVLCKFLLILDDIWEDKDRSNGCMILATTQRTSVARMIGTLSDTEFWLLFKAWAFLKGNPLAARSVGALLNRNVSYILTILKFSYEFLPVHLQQCFSYCSLFPKDHKLRGEKLVRAWISQ
Oniv_Chr2_nlr18	CIVGLGGIGKTTLAQVICNDNYFDLFVWVCVSHIFDVETLTRKILQGVTRFLLVLDDVWNDESLRTGSKILLTTRMESVANLAARLKETELLLLLERHAFLSGSPLAAKVLGGLLNNKRDSIMTVLRLSYQHLPTHLQSCFRYCSLFHKDYEFTKKELVYLWMGS
Oniv_Chr2_nlr17	SIVGFGGLGKTTLASVVHRKLQFDCRLVVSVSQSPDIMRIFHRILIEEFKYLIIVDDLWDVSVWELGSRVIMTTRDNTVAEKCCGLSETDSRKLFFKRIFCGGLPLAIITIASLLASQAGKMRQILNLSYKYLHPDLKTCFLYLGAYPEDYVIWKDDLVRQWVAE
Oniv_Chr2_nlr16	SLFGPGGIGKTTLVQYIYNNQHFQATIWVCVSFNLNVSMLIQQIKDQIPEFLLILDDMWKCDGEDKGNVVIVTTRFPALAEMVNTLEQEEFMQLFEACVFLKGFPLAAKTVGRLLRNNLTLIMPALKLSYVYLPFHLQKCFSYCGLFPHDYEFDSGELIHLWMGL
Oniv_Chr2_nlr15	VLHGMGGLGKTALAANVYKNQKFECHAWISISQTYSIKDILKCLIIELFRYLVILDDVWAPEAVNKGSRVLVTTRNDDVAHLVLPLTKNGSWELFCKTAFCNGIPLAIVSVGRLLFVRDKNVRNILYLSYIYLPTNLKSCFLYCSLYPEDYLFKRKKLMQLWIAE
Oniv_Chr2_nlr14	VVHGMGGLGKTTLVATVYKNEKFHCHAWISVSQTYTREDILRQLIIEISNYLIVLDDVWTAQVHNEGSRIIITTRNADIVHFTFQLSKDDSWELFCKKAFCDGLPLAIVSIGSLLFARDKTVRNVLHLSYIYLPTSLKCCFLYCSLFPEDYLFKRKKLIRLWLAE
Oniv_Chr2_nlr13	AIVGAVGIGKTMLAREIYNDETFPIRVWVKMTKDLTDVDFLKKIIIGAGGFLIVLDDLDNPGIWDARGRILITTRSEEVATGMKA---------------CDGHPLAIKMVAGVLRSRGKSLPQALYLSYVDLPSELKECFLHCSLYPEELPIQRFGLIRRWIAE
Oniv_Chr2_nlr12	SIVGFGGLGKTTLAMEVCRKLVFQRQAMVSVSQAFDASKDLQVLLKRIILYLIVIDDVWSTSAWNCGSIIMVTTRVETVAKASSSLGEKDAEKLFVSRAFCARLPLAIVSIAGLLSSYRSSMKQIIALSYNHLPHHLKACMLYLSIFPEDYVTKKKRLLLRWIAE
Oniv_Chr2_nlr11	PITGIGGVGKTTLAQHICHDRHFDLVIWICVSDDFDVKRLTKEAIQSSSILLIILDDVWDDALRELGSMVLVTTRSPVVAHEVKTLKEDAFWNFFKLCAFLKGSPLAAKTLGRLLRMCLDTILPALRLSYLYLPFHLKRCFSFCAVYPKDHKFEKVSLAEIWIAE
Oniv_Chr2_nlr10	PIVGIGGVGKTTMAQHILHDPHFDMIIWICVSDDFDVKRLTKEAIQSSSKLLIILDDMWDDALREQGSIMLITTRSLEVAQEVKT---------------LKGSPLAAKTLGRLLRTSLDIILPALRLSYLYLPFHLKRCFSFCALYPKDHLFEKAGLAEIWIAE
Oniv_Chr2_nlr1	PLVGVGGVGKTTLARFVYHDQHFDLRMWVCVSDNFNEKNLTHEMLELVCKFLLILDDMWEDGDRSSGCMVLATTRRASVARMIGTLDETVFWLLFKEWAFLKGNPLAARSVGALLNRSVSFILAILKFSYEFLPVHLQHCFSYCSLFPKDHKFNGKKLVRAWISQ
Oniv_Chr12_nlr9	AIVGFCGLGKTALAAEAYNRE-----------------------------YFIVIDDIQTEDQWKIGSRIVVTTTIQSVANACCSLDKNCSKQLLSKKACCDGQPLALVTIGEFLQANGWPMRRVLVRNYTSLPGHLKACLLYFGMFPSDHPIRRKSLLRRWLAE
Oniv_Chr12_nlr8	AIVGFRGSGKTTLARAVYSRSQFRERAWVDASRWTDVGDLLADIVRQVCLYLIVLDDISMEQWNARGSRVIVTTAILSVANSCTA---------------CDGLPLALVSVANHLRCLGNLLRRVLMDSYAGLPDYARTCLLYLAVFPNDGRRLKRSVLVRRWLA
Oniv_Chr12_nlr7	SIVGFGGLGKTTLASQVYREVQFNCKAFVSVSQKPDMVRLLTSLLLQLKQYFIVVDDLWDVPSWNQHSRVIITTRHGDVARTCSSLSAQNSRELFFNRIFCGGLPLAIVTVASILACQPTRMMQILELSYKSLPHHLKACFLYLGAYPEDCVISKVDLIKRWVAE
Oniv_Chr12_nlr50	SIVGLGGTGKTTMATHICHDNFEGSIFWVHVSQEFDNNKLVGKLYEAILKFLLVLDDAWHKNQYDPGSRILLTTRDQGVAEAVESLSDEDSWNLFQQSLRCGGVPLAIKILAGVLRNKKTVVFASLRLSYFHLPDHLKQCFVYCSIFPKGYKIYKHQLIGEWIAN
Oniv_Chr12_nlr49	PIVGTSGVGKTTLAQVIYDDANFAHRAWVCVSEHFTIKRILQEILLSFKGFFLVLDNIWEVMCQEHGSVLLVTTQSQRVAQIVATLPWESFWPLFQYHAFLDGLPLAAKIIGNLLRCRFSWILPYLKISYQHLSPKQRQCLAYCSIFPRNYLFDKDRTVQMWLGH
Oniv_Chr12_nlr48	AIVGVGGIGKTTLAQNIFNHQKFDKIIWLSINQEFSDPELVRTAITGAGGIFLVMDDMWSVHAWNQGSWVLITTRDERVAREMKA---------------CGGLPIAMKAIAGLLSHKEININHAIYLSYDDLAPHLKQCLLYCSLIPSYHKLKSHLIVEIWISE
Oniv_Chr12_nlr47	SLIGHGGMGKTTLAQRVCEEMKNFKVIWVCVSDSFDVTSVTSKILESATGFLLVLDDVWEDKKIDSGSKILLTTRMHSVAVLAAELEEGENLELFSHSVFLGGCPLVTKVVGGHLRSKMSFIMEVLRLSYYCLPTELQICFRYCSIFPQDYAFKMKDLVLMWIGS
Oniv_Chr12_nlr46	SIVGHGGVGKTTLAQLVCNDPHFDMVAWLCVTSSFDVGRIMREIVQCVTRFLLVLDDVWEENLHETRIKILLTTRTQSVATLVES------------------------------------IMDVLKISYYRLSAELQSCFRYCSLFPKNHPFRKEELVRTWIWS
Oniv_Chr12_nlr41	SVVGHGGMGKTTLAQSICQQDKHFKVIWITVSTSFDATSVTRKILESATRFLLVMDDVWEEGKRDNGSKILLTTRMASVADMAAKLEEDENIELFNHHVFLGGCPLVIKVACGHLQGNMTIIMNVLKLSYQHLPTELQICFRFCSLFPEDHGFDKEDLVRMWMCS
Oniv_Chr12_nlr40	SIVGLGGLGKTTLANEVYKTIDFKCITFVSISRTPNIRKILVDMLKGLGSYLIVVDDIWDIGAWKLGSIIITTTRNTAVAEACSRLEEQDSQRLFYRRAFCRGLPLAIISIASLLSIKPDTVRKILMLSYYDLPYPLKNCLLYLSMYPEDYVIDRQELIWRWIAE
Oniv_Chr12_nlr36	CIVGFGGLGKTTLANQVYHKIQFDCFSFVPVSRNPNILKILADMLKELGSYLVIIDDIWSTQAWELRSRIISTTRNSDVATSCCSLNDQDSQKLFFKRIFCHGLPLALISIASLLAGKSRMIRDILLLSYYDLPIHLKTCLLYLSVFPEDYKIGREELIWRWIAE
Oniv_Chr12_nlr34	SIVGSGGVGKTTLATEFYRLHPFDCRAFVRTPRKPDMTKILTDMLSQLRPYFIIIEDLWASSMWDSCSRILITTEIEPVALACCG---------------CGGLPLAITITARHFKSQLLDMRQVLNLIYNNLPHCLKACLLYLSIYKEDYIIRKANLVRQWMAE
Oniv_Chr12_nlr33	CILGSAGIGKTTLAEQVYRKLQFDCHAFVRASRKPDMRRLLGAILSQVQPYFIVIDELYETATWDNCSRIMTTAGIEGVALECCSLGLDDSAKLFFNRVFCGGLPLAVIIIAGLLASLPCKLKEIISLGYDNLPHYLKTCLLYLSLYSEGFIIWTADLLKQWISE
Oniv_Chr12_nlr30	SVVGFGGIGKTTLAKQVYNQLRFNFTSFVSVSQNPDMVKLLRNLLSGTGFYLIVVDDIWNTQAWSHGSRVIVTTRIEDVATKCCVLNEFNSQKLFCKRIFCKGVPLAIISIASLLSSQGMNMRHVLNLSYLDLSHNLKTCFLYLGIYPEDHTIFKADLIRLWIAE
Oniv_Chr12_nlr3	SIVGHGGIGKTTLAQLISHDSHFDTVIWVAVSMSFDAKTLFDKIIQSVTLYLLILDDVWEDKDISCGRKILLTTRMQSVADLASALEEDENLRLFNHHAFLRGCPLVTKVVAGHLRAHMKVVVKVLKLSYYHLVPGLQVCFRYCSIFPKNHEFKKEELVKMWIAA
Oniv_Chr12_nlr29	PVVGPGGIGKTTFVQHIYDKVHFQVSVWICVSQNFNANKLAEEIVNKIPKFLLVLDDVWTYHEDEKGNMVIVTTRIPKVAEMVELLQDEDSMELFQACVGLKGFPLAVKTVGRLLRNQLSLIMPALKLSYNYLPFHLQQCFSCCALFPEDYRFSRQELTNFWIGL
Oniv_Chr12_nlr28	PIVGPGGIGKTTFTQHIYEEVHFQISVWICVSQNFNANVLAKEIVEKMPKFLLVLDDVWEYHEDEKGNMVIVTTRKXXXXXXXXX--------------------------------------------------------------------------------
Oniv_Chr12_nlr27	PIVGPGGIGKTTFTQHIYEEVHFQISVWICVSQNFNANVLAKEIVEKMPKFLLVLDDVWEYHEDEKGNMVIVTTRKQKIAKMVESLDHEDSMRLFQACVFLKGFPLAIKTVGRLLRNKLTLIMPVLKLSYNYLPFHLQQCFSYCALFPEDYRFCGQELINLWIGL
Oniv_Chr12_nlr26	SIVGCGGLGKTTLANQVYDTIQFSCAAFVSVSQRPDMKKILNDIAEGVEIYFVVIDDLWDAKAWKCGSRVITTTRSVAVASCCSSLSFDDSKWLFLKRAFCGGLPLAIITISSLLSYQHAIMSNILSLSFFNLPHHLKTCFMYLSVFPEDYNIDKRRLVSKWIAE
Oniv_Chr12_nlr24	GLWGPGGVGKTHLLYQINNLF-----------------------------FLILLDDLWEHVDLDYKQKLLLTTRSESVCGQMGVLDETDAWHLFKENVGLAGLPLALIVVGRAMSTKRHPVFARLKLSYEYLSDTLKDCFTSCALWPDDYLLDRNKLSEYWMGL
Oniv_Chr12_nlr23	SIVGFRGVGKTTLAWAVFKEHPFDCQAWVQVAGQPAAAAHDESTNKSNAAYLIVIDDVRHVDVWSRSSRIIVTTGVQSVATECSL---------------CDGLPLALVGVAEYVRPKLRAARRALVDSYEGLDSHLKTCLLSASMFPRKRGVRRKSLVRRWMAE
Oniv_Chr12_nlr22	SVVGCRGVGKTTLAWGLYQRR-----------------------------YLIVIDDLRDWEVWETSSIIVVTTSFQSVATACSS---------------CDGLPMAVLSVAKFLRRKQHGMQRVLDESYEDLPNYLKTCLLSISMFPHGHQIKIKSLERRWMAE
Oniv_Chr12_nlr21	SILGMGGSGKTTLASSIWRRHNFKCHAWVSVSQNYQIENLLSKILNQLDSYLIVLDNMWDKDSWLFGSRVIITTRIEGTALLAQGLSPDDSWKLFCKKAFCQNLPLAIEAIGSLLSCRGMDVSDVIHLSLNDLPKHLMNCFLYCGLFPEDSPIRRKWIIRRWIAE
Oniv_Chr12_nlr20	AILGVAGMGKTALAKVACQEPIFDFVVWVQVPYDFTTETIAKVIMETVTSLLLVLDDTWEDESVKRGSSILLTTRMQSVVDMAAE------------------------------------ISASSRLSYERLPSELQICFRYFSIFPKGYKFNKVELANMWISS
Oniv_Chr12_nlr2	AVWGMGGMGKSSLVRMVHNNPVFDCSAWVTVPHPLDGADEFRRRLRKQLGYIIMVDDLLSQEEWDKGSVVIVTTRRKDVAGHCTG---------------CWGLPLAISTIGGLLANRPKTITKVLVSSYHGLPYHLKPIFLYLSIFPENNEIRRTRLLRRWIAE
Oniv_Chr12_nlr18	SVWGMGGIGKTTLIQNVYRSEMFDKHACVTIMRPFNLNDLLMSLVRQLKDYLIVLDDVLSTTEWNTGSRIIITTRHESIAKHCSGLGDSDAKNLFAKKVT---------------------QLQVFALSYFILPPY-----------------------------
Oniv_Chr12_nlr16	VIVGMGGIGKTTLASLVFNKAHFDVCAWVPVGQDPDTLHLFSTISIQIGAYLIVLDDVWREETWHNGSKILMTTRSKLIAISADPLSDEVSFHLFLSKVFCGGLPLALVVLGGLLSAKEKKCLKILALSYDDLPYRMKLCFLYLGAFREESEISISKLTKLWIGD
Oniv_Chr12_nlr15	SVVGAGGTGKTTLARKMSRCRRFDCRAFVTVGRNPPMKMILLSILRQVTRYFVVVDDLWSPSAWKRGSRIVVITRSNEVAGSCSS---------------CGGVPLAFVAVAGLLARKFSEMRRILHACYSDLSMPLKTCLLYLSCFPENHTIMKDRLVWRWIAE
Oniv_Chr12_nlr14	SIVGAGGLGKTTLAREVYRTIEFDCCAFVSVGQNPHITAVLLNMLHQLDPYFIVVDDIWSASTWRRGSRIVTTTRMNDVAKSCSGLNEADSKQLFSSRLQCGGTPLAIIVMAGMLNRKSPDMRRTLRICYSDLTLPVKTCLLYLSIFPEGAAMEKKRLIWRWIAE
Oniv_Chr12_nlr13	PLIGMGGVGKTALAKLVFNDKKFDKILWASVSNAFDLKHIVNIIIQSDSGYLLVLDDISNDNVNWSGCMILITTRLSKIASELKTLPHEECRKIFVRYAFCDGLPLAARTLGSLLFRKDISILSVLKLSYDALPSDLKTCFSWLSTFPKDYDIFRELIIMYWMAM
Oniv_Chr12_nlr12	PLIGMGGVGKTALAKLVFNDKKFDKMLWACVANVSDLKQIVDIIIQSDSGYLLVLDDISHDNINDSGSMILITTRLSKIASVLKTLSHEECMKVFLRYAFCDGLPLAVRTLGSLLSMEDISILSVLKLSYDALPSDLRACFASLSTFPKDYEIFRELLIMYWMAM
Oniv_Chr12_nlr11	AIVGPGGIGKTTLANLVYQKLQFECQAFVSVSRKPNIKVVLSSILCQVSQYFIIIDDIWDKPTWQHGSKIITTTRNMDVAKLCCYLSVADSEKLLYHKVFCGGLPLAIITIASLFANRQTQMRWIISLSYCDMPSPLKTCFMYLSIFPEDYIIDRDDLIWRWIAE
Oniv_Chr12_nlr10	SVWGMGGMGKTTLVLNVYEQHKFDINVWLTVSQAFSVEALLRKLLREIRRFMVVLDDVWDRQVFDNGSRVVITTRRGDVAALAHELELNDALLLFSKKAFCGGLPLAIASVGSLLSARMQKVRGVLTLSYYDLPGELRNCFLYCSMFPEDYLLSREVLVRQWIAE
Oniv_Chr12_nlr1	SIVGFGGLGKTMLAREVCRRLVFHFQAQVAVSQTFSGKDLQGLLRRVLRQYLILIDDVWSIAAWDCGSRIIVTTRIHTVAKACSALDDTESKQLFISKAFCSGLPLAIVSVASLLANYKPPMRQILTLSYNHLPHHLKACMMYLSIFPEDYMIAKDRLLKRWISE
Oniv_Chr11_nlr99	AIVGMGGLGKTTLAQLVYNDSFFDMHAWVCVSEQFDPTYITKSIISSLKKVLLVLDDVWNERRDCKLCMIIVTTRSERVAKLVQTLSSEESWSLFKQVAFCKGLPLAIKTLASMLRYETCE---------------LKRCFVAISLYPKDYIFDRNQVLQLWKVL
Oniv_Chr11_nlr98	AIVGMGGLGKTTLAQLVYNDQSYDVCVWVYVSDHFDSTNLTKKIIVSITKFLLVLDDVWNERKDCRQCNILVTTRNVAVARLVQTLSPHESWTLFERTVACDRLPLAIKTLGSMLRYESDEILPALELSYKNMPMHLKLCFVSLCLFPKDYSLKKSEVISLWGLL
Oniv_Chr11_nlr97	AIVGMGGVGKTALAQLVYNDSSFDKHAWVCVSEQFDVINITKGIIQSLKKVLLVLDDVWSERRDCEICNIVVTTRSERVARLVQTLSPDDSWTLFKQEAYCKGLPLAIKTLGSILRFETNEVLPALELSYKHMPIYLKHCFVSLSLYPKDSPFNVFMVSRLWKSL
Oniv_Chr11_nlr96	AIVGMGGLGKTTLAQLVYNDPSFDVRVWVYVSEHFDPRSLTKKIIVSVTKCLLVLDDVWNERWDCRQCNILVTTRNVAVARLVQTLSPDDSWTLFEKTVTCDRLPLAIKTLGSMLRYETNEVLPALELSYKNMPMHLKQCFVSLCLFPKDYSLDETEVIRLWGLL
Oniv_Chr11_nlr95	AIVGMGGVGKTALAQLVYNDSSFDKHAWVCVSEQFDVINITKGIIQSLKKVLLVLDDVWSERRDCEICNIVVTTRSERVARLVQTLSPDDSWTLFKQEAYCKGLPLAIKTLGSILRFETNEVLPALELSYKHMPIYLNHCFVSLSLYPKDSPFNVFMVSRLWKSL
Oniv_Chr11_nlr94	AIVGMGGLGKTTLAQLVYNDQSFDVCAWVYVSDHFEPKSLMEKIVVSIEEIFLVLDDVWNERMDCQQCKILVTTRNLPVARLVQTLSPQESWTLFKRTVTCDRLPLAIKTLGSMLRYETHEVLPALKLSYKNMPVHLKQCFLALCLFPKGRLRGKSEVIWLWKLL
Oniv_Chr11_nlr93	GIVGMPGVGKTTLAQLVYNNTSFDVRVWVCVSENFDVNDITKRIISATNKFLLVLDDVWNERRDYKLCKIIVTTRSQNVARLVQTLDSNDSWSLFKQTALCKGLPLAIKTIGSMLRYEPDE---------------LKRCFIALSLFPKDYILHEENVVLLWEPL
Oniv_Chr11_nlr92	PIVGMGGVGKTTLAQLVYNDPSFDLCAWVCVSEYFDTKNITQKIISSLTKFLLVLDDVWTERRDTSVCRIMVTTRNEAVAKLVQTLSSDDSWLLFQQAAFCRGLPLAIKTLGSMLRYEADEILPALELSYRHLPIHLKRCFVALSLFPKGYLIDRSEVFGLWISL
Oniv_Chr11_nlr91	AIVGMGGLGKTTLAQLVYNDPSFDLCAWAYVSECFDVHNLTRKIISSLTQVFLVFDDVWNERSDYKCCDIIVTTRNETVARLVQTLSPDESWSLFKQTAFCKGLPLVIKTVGSILRFETNEVLPVLELSYKHMPIDLKQCFVALSLYPKYYYLDENMVVWLWKLL
Oniv_Chr11_nlr90	AIVGPGGIGKTTLANLVYQKLQFECQAFVSVSQKPNVKAVLSSILCQVSQYFIIIDDIWDKPTWQHGSKIITTTRNMDVAKLCCYLSVADSEKLLYHKVFCGGLPLAIITIASLFANRQTQMRWIISLSYCDMPSPLKTCFMYLSIFPEDYIIDRDDLIWRWIAE
Oniv_Chr11_nlr9	SIVGQGGLGKTTLARQVYLRIEYKCSAFLSVSQRPNMNSLLRDMLSKFQRYLVVIDDIWSTTAWKHASRIIITTRINNIAESCCTLSRQNSEILFVKRIFCDGLPLAIVTLASMLANNRRKIHKILSLSYNDLPLYLRPCLLYLTTFPEDYEIDKSRLIWSWICE
Oniv_Chr11_nlr89	AIVGMAGVGKTSLAQHVCSEEQFDLNLWAWVSQEFDVIGMTAKIVEAITRCLLVLDDVWDDNPIHPGSTVVITTRSKMVAKMVTPLSDEHSWYMCRRRASCRGLPLAAEAAGTTMNTSVTRVLPALKVSYDHLPAPLKRCFAFCSLFPKSFVFDKDALVQLWTAQ
Oniv_Chr11_nlr88	SIVGVGGLGKTTLANVVYERIMFDCSAFVSISLNPDMERIFKNMLYQLDMYFIVVDDIWDKSTWKHGSGIITTTRILDVGKQAGGLSMLDSVKLFYLRIFCGGLPLAIITIASMLACKIGKMRKILSISYHDLPPHLKTCLLYLSLYPEDSEINTHDLIWKWVGE
Oniv_Chr11_nlr87	SIVGLGGLGKTTLAKVVYEKLEFNCFAFVPVSQYPNMVKIFKDMLDQLDKYLVVVDDIWDTSTWENRSRIIMTTRIRDVAEQAGGLSVEDSRKLFYLRLFCGGVPLAIITIASVLASKSTMMRKILSISYYDLPPHLKTCLLYFCLYPKVYYIAKKHLIRLWVCE
Oniv_Chr11_nlr86	SIVGFGGLGKTTLAKAVYDKLNCFKFAFVPVSQYPNMVKIFKDMLDQLDKYLVVIDDIWDTSAWENGSRIIMTTRICDVAEQADCLSVDDSRKLFYQTLFCGGVPLAIITIASMLASKLGKMRRILSISYYDLPSHLKTCLLYICLYPEDYWIVREHLIRLWVCE
Oniv_Chr11_nlr84	SIVGFGGLGKTTLAKAVYDKIQFDCTAIVSVSRSPDVVKIFKQMLYELDRYLIIIDDIWDEKVWELGSRLITTTRKVSVCEACCSLSDVDSQRLFCKRIFCGGVPLAIINIASLLSSKQIKMQSILSLSYDDLPSHMKTCLLYLSIFPEDYEIQKDRLIWRWIAE
Oniv_Chr11_nlr83	TIYGFGGLGKTTLVKAVYDRIQFDCTAFVSVSRNPDIIKIFKKMLYELDKYLIIIDDIWDEKFWGLGSRLITTTRKISVSQACCSLSDADSKRLFYKRIFCGGVPLAIITIASLLSSTKRIMQRIMSFSYYDLPPHMKACLLYLSIFLEDYEIPRDQLIWRWIAE
Oniv_Chr11_nlr82	SIVGFGGLGKTTLAKVVYDKIQFDCTAFVSVSRSPDVTKIFKKILYELERYLIVIDDIWDEKLCGLGSRLITTTRKVSVSEACCSLSDVDSQRLFYKRIFCGGVPLAIITIASLLSSPMRSMQKVLSLSYYDLPSHLKTCLLYLSIFPEDYEIPRDQLIWIWIAE
Oniv_Chr11_nlr81	SVVGFGGLGKTTLAKVVYDKLQFDCAAFVSVGQNPDLKRVLTDMIYDLDRYIIIIDDIWDEKLWELCSRIITTTRKVTVSKACCSLSDDASKRLFYKRIFCAGMPLAIITIASLLANKQVQMTKILSFSYYDLPCHLKTCLLYLSIFPEDFIISRDHLVRMWIAE
Oniv_Chr11_nlr8	TVSGMGGLGKTTLVNNVYERENFEVSTWIVVSQSYDVVDLLRKLLRKIVPFLIVLDDVWNREAYTQASRIIITTRQGDVATLAQSLEHTDALELFCRRAFCQGLPLAIVSIGGLLSSLPPEVQAIVNMSYHDLPGDLRNCFLYCSLFPEDHELSRETVVRLWVAE
Oniv_Chr11_nlr79	AIAGPAGIGKTTLAMELHRRL-----------------------------YFALIDDIFYGSDLECSSRILFTARDEQVSGWFLSLNDSDSEKLLRTKAFCRGIPLFITSMADWLKQHQQQ---------------LRQSSLYLSMFPQGYVFEKDRLVMKWLDE
Oniv_Chr11_nlr78	PIVGMGGLGKTTFAQLIYNDPHFPLRRWCCVSDVFDVVTIANNICMSTERYLIVLDDVWERDYDKMGSAVLTTTRDAEVARIMVT---------------CHGSPLGAKAFGSMLSTRTTMIFPILRLSYDDLPSHMKQCFAFCAIFPKDYEIDVETLIQLWLAH
Oniv_Chr11_nlr77	PIVGMGGLGKTTFAQLIYNDPYFPLRRWCCVSDVFDVVTIANSICMSTERYLIVLDHVWNRDSDKMGSVVLTTTRNAEVARIMVI---------------CDGSPLAAQSFGSVLFNRTTLIFPILRLSYDDLPLHIKRCFAFCAIFPKDFEIDMETLINLWLAH
Oniv_Chr11_nlr76	PIVGMAGLGKTTFVQLIYNEPHFELWRWCCVSDDFDVGNIANSICNSTEKYLIVLDDVWNREADKKGSAILTTTRDSQVARIMIT---------------CQGSPLAAKAFGSMLSTKTSIILPILKLSYADLPSHMKQCFAFCAIFPKNYEINVENLIQLWMAH
Oniv_Chr11_nlr75	SVWGIAGVGKSTFVRTIYNSHQFEMYGWVNVSHPFNLRDLACSLLLDLHQFLIVIDGLQSTEEWDSESFIIVITNEESVARHCAV---------------CGGLPKVIVAIGRFMATRSKH---------------LKPCIFYLSIFPRDRSIRRRRLIRRWIAE
Oniv_Chr11_nlr73	SILGLRGTGKTILARKVHDMY-----------------------------FLLVFDDVRSESLMSAGSAILLVTSIPQVAATSCN---------------------------------------------------YRNCLAYLAISPRNHTFRRTSLTTRWLAE
Oniv_Chr11_nlr72	CIYGIPGSGKTTLAQYVCEYEYFDTVMLIYVSKTYRLEDIFRDMLEEITRFLLVLDDLWVNDENHSGSRILVTAQSKEAALGSNR---------------LNRSPIAAVTVAGQLWRNPDI---------------VRRCFQYCSIFPRRYELERDNLVRMWIAQ
Oniv_Chr11_nlr70	PIVGGPGIGKTRIVQALFNDS-----------------------------YLVVLDDVWNENEAQ-----------------------------------CDGVPLLIQSAGAILCRRPEAILESAYSSYKHLPSHLQSCFLYCSMFPLGFNFDAEELADLFATA
Oniv_Chr11_nlr7	TVSGMGGLGKTTLVANVYEQENFNVYHWIVVSQKYDIAELLRKMLRKCWSCLVVLDDVWNREVYTKASRIIITTRQDQVASLANILKHNDAFDLLCRKAFCQGLPLAIVSIGGLLSSMPPTVQAILNLSYQDLLGELRNCFLYCSLFPEDHELSRETLVRLWVAE
Oniv_Chr11_nlr69	PIVGGPGTGKTHLARFIFNDE-----------------------------YLLVLDNVWNARQDHPNGKILLTTRTPSIIPRTAA---------------------------------------------------LRNCFLFCSLFPSEFNFNAEELADLLAAE
Oniv_Chr11_nlr68	LIVGGPGMGKTHLAQALYKDA-----------------------------YLIVLDDVWYENAQESKGATILTTRSTAVSSRLAT---------------------------------------------------LRNCLLYCSMFPLDYIFDVEELADRLAAQ
Oniv_Chr11_nlr63	CILGLPGAGKTTLAKLLYSHHQFQHRAFVSLSPGANLTDTLTDILLQVGTYLIIIDDVWHWEEWELGSRIIMTTRLNSIAEKCRN---------------CYGMPLALIRVSSALAEETQA--------------------------------------------
Oniv_Chr11_nlr61	AVVGTGGIGKTTLAKKVFNDEAFDKKIWLSVTEDVNEVELLRTALKSVSGFFLVLDDVWSERAWDAGSHVLVTTRHDTVARGMQA---------------CGGLPLAVKVMGGLLCRREKR---------------LKQCFLHYSLLPKNVVFYNVTVIGMWISE
Oniv_Chr11_nlr6	TVSGMGGLGKTTLVKNVYDRENFPAHAWIVVSQTYDVEELLRTLLMKVAYCLIVLDDVWDHEAYTQESRIVITTRKEDVAALASSLGNTDSFNLFCRRAFCQGLPLAIVSMGSLLSSRKQTVRAILNLSYHDMPGDLRNCFLYCSMFPEDYSMSRESLVRLWVAE
Oniv_Chr11_nlr58	SIVGFGGVGKTTIAMALYRKVKFDCQASVAVSQNYDEDEVLRSILNQVSKYILLIDDIWSAKTWNKDSRIIVTTRFHAVGSTCSP---------------CGGLPLAIVTMAGLVACNPNKVTRILDCCYNDLPADLKTCLLYLSIFPKGWKISRKRLARRWIAE
Oniv_Chr11_nlr54	AIVGTGGVGKTTLAQKIFNDKRFDHRAWVCVSKEYSMVSLLTQVLSNMKIFFLVLDDVWHYKAWEATGIILVTTRDETIARVIGV---------------CGGLPLAIRAIAKVLASLRDQLNGALYLSYEVLPHQLKQCFLYCALFPEDANIFCGDLTRMWVAE
Oniv_Chr11_nlr53	SMLGIGGIGKTALASKVYRMLEFQSHAFVTVSKMPDMTRVLFDILDQIGLYLIVIDDLWDMQHWKCGSRLIVITRLNNIAKTCSSLAHHDSRTLFLKEILFGGMPSALKCIGSFLRNKSVT---------------LEACSLYLSTLPDNHKIERDILTRKWISE
Oniv_Chr11_nlr52	PIVGSRGMGKTTLAEQVYKGYLADHKAWISVGSNQSPQQVLRDILAQIVGFLIVLDDVCSESLWKAPSAILVTTSLPEVAQSFCP------------------------------------AEKMLTFCYNALPCDYRSCLLYLTIFPNDHNIRRTSLLRKWIAE
Oniv_Chr11_nlr5	TVSGMGGLGKTALVNNVYERENFDAFSWIVVSQTYNGVDLLRKLLRKIIGFLVVLDDVWNREAYTQTSRIIITTRQDDVATLAYPLEHNDAFDLFCKKTFCEGLPLAIVSIGGLFSSVKLEIRAILNLSYRDLPGHLRNCFLYCSLFPEDHLFSRDTLIWLWVAE
Oniv_Chr11_nlr48	SIVAMGGAGKTTLARKIYNSTHFDTTAWVTVSQKFKGIDLLKDIMRQIMPYVVVLDDVWATDTWNNGSRVLLTTRKEDVANHIEMLDDEKSWELFSRKSLCNGLPLALAVLGGYLSKNLNIMRDILARSYNDLPNNMKSCFLYIAVFPEDYSISTADLVELWTAE
Oniv_Chr11_nlr47	SIVGFGGLGKTTLANQVYKKLQFDCQAFVSVSQKPDVKKIFRKILSQIKNYLIVIDDIWSTQAWKCGSRILLTTRNGNVAKSCCYLNEADSKGLFFRRIFCGGLPLAIITIASLLTVKSKNMKRILSLSYIDLAHHLKTCLLYFSMYPEDCEIDVQQLLRRWRAE
Oniv_Chr11_nlr46	SIVGVGGLGKTTLANEVYKKTRFDCQAFVSVSQKPDVKKILRSIICQTMEYLIVIDDIWSTQEWMCGSRILVTTRISTVAKSCCSLSEADSMCLFFRRIFCGGLPLAIITMASLLADKSDRMRSILSLSYRDLPLHLKTCLLYLSIYPEDYKINMHQLVRRWIAE
Oniv_Chr11_nlr45	SIVGFGGLGKTTLAKQVYKKVQFDFQAFVLVSQKPDVQKIFRNILSQIKDYFVVIDDIWSTQAWNYGCRILLTTRNGNVAKTCCYLTEADSKGLFFRRIFCGGLPLALITIASLLNVKSKNMKRILSLSYSDLPHHLKTCLLYLSMYPEDCQINVDHLLRRWRAE
Oniv_Chr11_nlr44	SIVGSGGLGKTTLANQVYQKIQFDCKAFVSLSQHPDMEMIFQTILYQVNDYFIVIDDIWSAQAWNCGSRILVTTRIGTVAKSCSSLSENDSKRLFFRRIFCGGLPLAIISMASLLTTKSYVMNMILSLSYYDLPHHLRTCLLYLSMFPEDYVINRDYLVRRWVAE
Oniv_Chr11_nlr43	ALVGCAGSGKTSLAMELYQQGQFQCRAAAFVSRNPDMKKLLNHLLSQLHPYLVVLDDIWQSSPGICGSRIIMTTRNKSLANLGFE---------------------------------------------------LKLHLMLMCMFPPNYHFTRDLLIRIWKAE
Oniv_Chr11_nlr42	AIVGCRGLGKRTLAAGLRCAAEFDCRVSVVASRKLRVEAFLRSLLKQIMPYVVVIDDVCSVPSCEKDSRIVVTTRFHAVAEAIGRLSVHDSYLLLLRRTFCGGVPLALVALAGLLGCKLKSTAKIIYLCYEDLPADLKTCMLYLSTFPVGLNISKKRVIRRWISE
Oniv_Chr11_nlr41	AIIGMGGIGKTTLAQIVCEEL-----------------------------FLLILDDVWEDSNWGNGSRILLTTRMTSVADMVTSLDEYHNFMMFKKYAF---------------------ITTVLQSSYHHLPEHLQLCFRYCSIFPKGYEFKKDEIVKMWMGS
Oniv_Chr11_nlr40	SIVGPGGMGKTTLANAVYQKLKFDCTAFVSVSLQPDVKNILSGLLRQVTAYLIVIDDIWEEQPWKLGSKVITTTRNTEIAKLCSALSDGDSEQLLYYKIFCKGWPLAINAIASLLANKPTQMRLILSLSYRDMPAQLRDCLLYLSIFPEDHIIGRDDLIQRWIAE
Oniv_Chr11_nlr4	TVSGMGGLGKTTLVTNVYERENFSAHAWMAVSQTYTVDALLKKLLRKVGYCLIVLDDVWDQEAYFQQSRVIITTRKNHVAALASSLDGNQAFDLFCRRAFCQGLPLAIVSIGSLLSSRPRTIRAILNMSYHDLSGELRNCFLYCSLFPEDYPISRESLVRLWIAE
Oniv_Chr11_nlr39	GIHGIPGAGKTTLAQYVCEFEYFDLVMWIHVTENFSVEGIYREMFEAASGFLLVLDDIWCNKYNQEGSKILATSRSTDAFSQLGPLGRGDFRQLFMYYAVLKGSPLAATIVGAQLRHKDLD---------------VRICFAYCSMFPRKYNFERDELVKLWVTQ
Oniv_Chr11_nlr37	SIVGVQGVGKTTLAQKIWHKFQFEYRAFVQTAKKPDMRGILRNMLTQVNPYFIIIDDLWAISVWDSCSRIIITTTVEDIAMACCN---------------CGGLPLALISVANIVSSQPET---------------LKTCLMYLSVYPENYMILKDDLVKQWAAE
Oniv_Chr11_nlr36	SIVGFGGLGKTTLANEVYRRVHFDCPAFTSVSQKPDMKKIFKDIIYHMPTYLVIIDDVWSISAWKGSSIIIVTTRISDVGRSCCLLSEIHSRRLFCQRIFCGGIPLAIISISGLLSNRPIIMKSILSLSYNDLPNYFKTCLIYLCIFPEDYIIETNMLLRRWIAE
Oniv_Chr11_nlr35	AIVGFGGLGKTTLAMALYRELEFDCRAFVLASQKFHLPTVLRSLVKQFHEFHILIDDIWSVSAWEKGSCVVVTTRFNSVAEACRRLDPESSRNLFLQIISCGGLPLAIVVVAGLIASKMKS---------------LKTCLLYLSTFPKGRNISRKHLIRRWIAE
Oniv_Chr11_nlr33	AIIGLCGVGKTTLAEELYQKFQFQCCAFLRLSRKPDMKRVLGSLFSQVRQYFIVIDGVWSSYIWNFYSRILITTEIDHVAQRCCV---------------CSGLPLMMAIVASILTRLPPS---------------LKACMLYLGIYEEDDIILKDELLSQWFAE
Oniv_Chr11_nlr32	SIVGFGGLGKTTLAKAVYDNISFDCSAFVPVSRDPNIRNIFKKIHYDLDKYLIVVDDLWEISTWNNGSRIITTSRNTDVAEKAGYLSCQNSKRLLYRRVFCVGVLLSIITMASLLVDKPVETRKILLFSYYDLPAHLKTCVLYLSIFTEDHRIEKRSLIWKWVAE
Oniv_Chr11_nlr31	SVVGFGGLGKTTLAKVVFGMLQFDCAGFVPVGQRPDIKRVFKDILIEVNKYLIIIDDIWETSTWKSGSRVIATTRISQVAKEIAKLSINNSKKLFYSRIFCGGVPLSIITMASLLVHKPLETRKILSFSYYDLPSYLKTCMLHLSIYPEDHLIEKDCLIWKWVAE
Oniv_Chr11_nlr30	SIVGIGGLGKTTLAKAVFESLQFECAALIPVGQKPDIKKVFKDILIELNKYLIVIDDIWETSTWKCGSRVITTTRISQVAEEVGNLSADNSKKLFYNRMFCSGVPLSIITIACLLVNKPVETRKILSYSYYELPSHLKTCLLHLSIFPEDCWIEKKSLIWIWIAE
Oniv_Chr11_nlr3	SIVGFCGLGKTALARELYNNS-----------------------------YFIVIDDMRKDLWSTFSSRIVVTTTVQSVAKACSSLDKIHSKKLFLKNACCDGQALALLTVGQFLRKMGWP---------------LKACLLYFGMFPSGHSIRRKRLLRRWSAE
Oniv_Chr11_nlr27	SIVGFGGLGKTTLAKAVFDTLQFDCISFVPAGQNPDIKKVLKDILIELNKYLIVIDDIWEASTWKCGSKVITTTRISQVANEIADLSDDNSKKLFNNRIFCGGVPLSIITIASLLVDKPVETRKILSFSYYDLPSYLKTCLLHLSIYPEDHRIEKESLIWKWIGE
Oniv_Chr11_nlr26	SVVGIGGLGKTTLSKVVFDMLQFDCAAFVPVGQDHEIKKVLKDILVELNKYLIVIDDIWEPSKWNCGSRVITTTRIHQVANEVAKLSDDNSKTLFYNRIFCGGIPLSIITIASLLVDKPARMRKILSFSYYHLPSYLKTCMLYLSIYPEDHLIYKDTLIWKWIAE
Oniv_Chr11_nlr24	SVVGIGGLGKTTLSKVVFDKLQFDCAAFVPVGQNPEIKKVLKDILVELNKYLIVIDDVWETSKWNRGSRVIITTRIYQVANEAAELSDDNSKKLFYNRIFCGGIPLSIIAIASLLVDKPTGTRKILSFSYYHLPSYLKTCMLYLSIYPEDHLIKKDTLIWKWVAE
Oniv_Chr11_nlr23	SVVGIGGLGKTTLSKVVFDMLQFDCAAFVPVGQSPEIRKVLKDILVELNKYLIVIDDVWDTSKWNCGSRVITTTRICQVANEVAELSDDNSKKLFYSRIFCGGIPLSIITISSLLVDKPVGTRKILSFSYYHLPTYLKTCMLYLSIYPEDHLIGMDTLIWKWVAE
Oniv_Chr11_nlr22	AIVGPGGMGKSTLGQYVYNDDHFDVRMWVCISRKLDVHRHTREIIESAEKFLLVLDDVWFDKSNNGGSKVLVTSRSKTLPAALFCMKENDFLALFKHYAFLGKSPLAAKVVGSQLKGKIDS---------------LQRCFLYCSLFPKGFKYKIDELVHLWVAE
Oniv_Chr11_nlr21	SIIGFGGLGKTTLAMEVYRRVQYSCKAFTTISQKLDMKKLLKDLLSQIAQYFIIIDDVWSKSAWEHCSRLLTTTRIDSVAKSCCSLKASDSRNLFFKRIFCCGSPLAIISIASLLASKPVMMKQILSLSYYDLPYYLKTCLLYLSLYPEDFKIERDSLIQQWIAE
Oniv_Chr11_nlr2	AIVGVGGIGKTTLAKNIFNDDKFDKKIWLSVTQKFNESDLLRSAIIAIGGFILVLDDMHGMTSSRRGSRVIVTTRDERIARGVKALGSDDAWSLLKKQVSCDGLPLAIKVVGGLLCRRDRNLNYVLHLSYEDLSPHLKQCFLHYSLIPKNVVLGSDTIIGMWISE
Oniv_Chr11_nlr19	CIFGESGTGKTELLHEIYNDQ--------------------------------------------AGSALIVTTRSKEVASLFGALSKEECFMVFQEHAGCGGNLLCMKALSGLLWHSETAIVPALRLCYDLLPSHLKQCFKFCSLFPKDYVFVKHHIIQLWISQ
Oniv_Chr11_nlr17	AIVGMGGLGKTTLAQLVYNDPAFDLFGWVCVSEHFDVNNVTRKILSSIAKVFLVLDDVWNERSDCTRCDIIVTTRNEAVARLVQTLNPDDSWLLFKQTAFCKGLPLALKTLGSVLRFEANVVLPALELSYKHMPMHLKLCFVSLSLYPKDTYFDESIVVWLWKSL
Oniv_Chr11_nlr15	SILGETGIGKSTLMLTICNKIHFDKLIWYNMPPNSSANDLLKQVYERAPDYLVILGGINSITVLN--------------------LNESQSAELFCRRVYTGGHPLAIVVLAGLLRSKEMPIERIFSTSFDDLPHDLKSCFLYFAAYPTNITHPADQIMRMWIAE
Oniv_Chr11_nlr14	SIVGCGGLGKTTLANQVYKEIQFDCKAFVSMSQKPDMRKILMDLLSQILGYLIVIDDIWSTSAWELRSRIITTTRIMDVAKSCSALNHQDSSKQFVKKIFCGGLPLAILIIAGLLASKYDRFRRILMLSFYDLPHDLKTCFLYLSIFPEDDLIVRKQLVWKWVAE
Oniv_Chr11_nlr13	SIAGFGGLGKTTLAKQVYQKIQFDCAAFVFVSQIPDMKRVLLDLLCGLGAYIIVIDDIWSISSWESGSRIITTTRILDISMICCSLSDDDSRRLFCRRIFCGGLPLAILHIASLLATKSNTLKKILLLSFYDLPPQLKTCLLYLSIYPEDCMINSKELIRKWIAE
Oniv_Chr11_nlr12	SIVGCGGLGKTTLANQIYCKIKFECAAFASVFQNPNTKKVLTNILSQVATYIVIVDDIWDMQIWKRGSRIITTTRIHDIAKLCCSLGVIDSKILFDKRIFCGGLPLAIISISSLLASKPKSMEWVLSLSYSDLPNHLKTCLLYLSIFPEGYEINRERLVSRWIAE
Oniv_Chr11_nlr113	AIYGMGGIGKTTLVQLVFSDTREYSLVWVYVSQVFDLNKIESSIISQLPKILIVLDDLWENNGFKAKVIVIVTTRDEDIARRFSN---------------CGGVALAAQSLGYLLHSKRLD---------------LKLCFGYCAIFPKGQKIVKDDLIHQWISL
Oniv_Chr11_nlr112	PIYGIGGIGKTTLAKLVFNGTKDYCQAWVYVSQTFDLNKICNSIISQISGILIVLDDLWEKGGSESNIIVIVTTRDESIAKKICT---------------CGGVALAAQSLGYILQSMASD---------------LRLCFAYCAIFPKGHQIVQDDLIHQWIAL
Oniv_Chr11_nlr111	AIYGMGGIGKTTLAQLVFNDKKEYFPAWVHVSQVFDLDKIETSLITQLSKIIIVLDDLWENDGFKAKVIILVTTRDKSIATRFSN---------------CGGVALAAQSLGYILHSKRAD---------------LKMCFGYCAIFPKGQRIVKDDLIHQWICL
Oniv_Chr11_nlr110	AIYGMGGIGKTTLAQLVLNDKKEFYPVWVYVSQVFDLDKIESSIISQLSKIIMVLDDLWENDGFKAKVIILVTTRDKTIAMRFSN---------------CGGVALAAQSLGYILHSKRAD---------------LKICFGYCAMFPKGQRIVKDDLICQWICL
Oniv_Chr11_nlr11	AIVGHGGAGKTTLAQYIYNDEHFDVRMWICISRKLDVHRHTAEIMESATNFLLVLDDVWFYGFQDRGSQVLVTSRSGRLPAPLRCMKDTEFLALFKYHAFLGQSPLAAKVVGSQLSRNMTI---------------IQRCFMYCSLFPKGHVFVINELVHLWVAE
Oniv_Chr11_nlr109	PIYGIGGIGKTTLAKSVFNHNREYSQVWVYVSQLFDLKRIGNSIISQVSKILIILDDLWENDQFESKVTVIVTTRDEGIAKKFCT---------------CGGVALAAQSLGYMLQSRKFD---------------LRLCFAYCAIFPKGHKIVKEDLIHQWISL
Oniv_Chr11_nlr108	VVHGMGGLGKTALASTVYRKAKFDCDAWISISQTYTREDILRKLIIEIFKYLIILDDVWTPQVYNKGSKIIITTRNADVGHLTFPLSVDDSWKLFCKKAFCEGLPLAIVSIGSLLFVRDKTVRNVLHLSYIYLPTNLKSCFLYCSLFPEDYILKRKNLIRLWIAE
Oniv_Chr11_nlr107	PIYGIGGIGKTTLAKLVFNASRDYSKVWIYVSQTFDLNKISNSIISQVSEILIVLDDLWERDQFQSRVIAIVTTRDKDIAEKICT---------------CGGVALAAKSLGYTLQPMKFDVLASLRLSCSNMPPNLRLCFAYCAIFPKGHIIVKDQIIHQWNAL
Oniv_Chr11_nlr106	SILGCAGVGKTALAKQVFCELRFECRAFVQVSRMPDTKRLLRSMLSQFRRYFIVIDDLWETTSWDDCSRILMTTTIEDVALECCDLSRDDSLNLFLNSAFCGGLPLGIINIARLLASEVDN---------------LKTCLQYLTMYPEGCIIWKADLVKQWTAE
Oniv_Chr11_nlr104	TVSGMGGLGKTTLVTNVYERENFSAHAWMVVSQTYTVDALLRKLLWKVGYCLIVLDDVWDQEAYFQGSRVIITTRKNHVAALASSLSDIHGFDLFCRRAFCQGLPLAIVSIGCLLSSRSRSVRAILNMSYHDLSGDLRNCFLYCSLFPEDYPLSRESLVRLWIAE
Oniv_Chr11_nlr102	AIVGTGGVGKTTLAQNIYNDQNFSKHAWICVSQEYSEVNLLKELLRNMGVLFVVLDDVWQSEVWTAKATILVTARDELVVRRVGA---------------CGGLPLAIKVIASVLATKEKTLRGALYLSYDDLPHNLKQCFLYCALYVEGQMMHRADLVRFWVAE
Oniv_Chr11_nlr101	SVVGLGGLGKTTLARQVYNKIQFDCQAFVSISQKPDMRKIFQKMLNDITRYFIVIDDLWSTLAWRCCSRILITTRIISVAKSCCYLSNSDANKLFMKRIFCGGLPLAIISIASLLANNPCTMQRILSLSYNDLLHYLKTCLLYLSIYLEDFVIRRTQLVLRWIAE
Oniv_Chr11_nlr100	SIAGFGGLGKTTLAKQVYQKIQFDCAAFVFVSQMPDMKRILLDLLSGLGAYLIVIDDIWSLSAWESGSRIITTTRILDIAALCCSLSESDSRRLFCKRIFCGGLPLAILHIANLLATKSNTEMKGVLLSFYDLPPHLKTCLLYLIIYPEDWNISPKKLIRKWIAE
Oniv_Chr11_nlr10	SVVGSGGSGKTTLAKQVYERIQFSCAAFVSVSQKPNINNLLRELLSRIGSYLVVIDDIWQKSAWEHASRIITTTRIKSVGQFCCTLTKSDSENLFLKRTFCDGLPLAIITLASLLADKPRRMDKILSLSYNDLPHHMKNCFLYLSTFPEDHEIRKDILVWKWIAE
Oniv_Chr11_nlr1	GVYGPCGIGKSLLVAAILEKM--------------------------------------------EECKVIVTTQKIEVCKYMGALTEKESWELFKFKAGCGRLPLALDVIGTVLCGKDKRIYMPLESSYNHLEGDKKSLFFLCSLFPGGHKISKNELTSYWTGE
Oniv_Chr10_nlr9	ALHGMGGLGKTALAANVYRNEKFECHAWVSISQTYSIKDVLKCLVTELDLYLIVLDDVWVPEAVNKGSRVLVTTRIDGVAHLAFPLSEKKSWELFCKTAFCEGLPLAIVSIGRLLFVRDKTVRNILYLSYIYLPTHLKSCFLYCSMFPEDYLITRKKLIRWWVAE
Oniv_Chr10_nlr8	TVWGMGGVGKTTLVAHVYSAIDFDTCAWITVSNSYEADDLLKQIVAEFRKYVLVLDDVWSVNVWFKHGRIIFTSRIYEVALLAPELQNHYAWDLFCKEAFCKGLPIAIVCIGRLLSFKSANMNIILKVSLEDLPHNMKNCFLYCSMFPENYVMQRKWLVRLWIAE
Oniv_Chr10_nlr7	PLVGLGGMGKTALAKMVYLDQRFSNMMWTCITNKFNLKRIVQDIIESATGYFLVLDDLWTDNVNERGSVIMVTTRKYTVASMVGTLPFEECMKIFTRIAFCTGVPLAIKSLASLLFRMREEILPKLKLSYNALPPALKPCLSYLSIFPKGYEYYRRCIIMVWMAQ
Oniv_Chr10_nlr6	TVWGMGGVGKTTLVAYVYYAVEFDAAGWVTVSKSYLIEDLLKQIIRGFINYVLILDDVWAVDVWFSTGRFVITSRIHEVALLATGLGPQHSWELFCKEAFCSGLPIAIACLGRLLSFKEPS---------------LKNCFLHCTMFPEDYLMPRKRLVRHWLTA
Oniv_Chr10_nlr4	TVCGMGGVGKTTLVAHVYNNVDFDSAAWITVSKAYQVEELLRQIIKGFNSFLLVLDDVWGVDMWFSIGRFVITSRVHDIALIATGLEAHHSWELFCKEAFCNGLPIAIACIGRLLSCKSPCVNIVLKLSLDDLPYILKNCFLHCTIFPEDYLIKRKRLIRHWVTA
Oniv_Chr10_nlr3	CIHGSAGMGKTTLAGLAYQAVQFDCRTFVSLCPSQSMMHVLTSITSEVIAYLVIVDDIWHCQQWERGSRIIMTTRVNSVVEKCCK------------------------------------LVESLVLGYHCLPPHLKTCLLECSIYTPNQRFERDDLIRIWMDE
Oniv_Chr10_nlr28	SIVGFGGLGKTTLARAVHEKIQFDCAAFVSVSRNPDIRMIFKKILHQLEKYFIIIDDLWDERVWDLGSRLIMTTRKVNVSKACCSLSDDDSKKLFYKRIFCGGVPLAIITIASLLASKEIHMQKILSFSYYDLPSHLKSCLLCLSVFPEDYEIRRDRLIWRWIAE
Oniv_Chr10_nlr27	SIVGQAGAGKSTLAKLAYSSVYFHKYGWVSISPKYSALEVLRDLVRQIRGYLIVLDDIWTTDTWDNGSRIILTTRDMEVGQHPKTLDEDKSWELFQKKAFCNGLPLALVVLGCFLSRNHNIVGRILALSYHNMSNNLKACFLYTASFPEDYPITVHVLKKMWIAE
Oniv_Chr10_nlr25	SIVGIGGIGKTTLANQVYCKLQFDCKAIVSVSQKPDIKNLLNNILLEFGEYFVIIDDLWDTSAWEHQSRVMTTTRIRSVAAACCNLTDQDAKRLFFNRIFCGGMPLAIITIASLLASQPNNMRKILNLSYTNLPHCIKACFLYVGIYPEDFTIKKDDLIKLWVAE
Oniv_Chr10_nlr24	PIVGMGGVGKTTLAKLVYDDA-----------------------------FLLVLDDIREESFTSKGSRILVTTTTASVPAMLGALDIEDLWSLLKKYAFLKGLPLAAKMLGGLLGATKSTILPVLELSYSYLPRRLKQCFSFCSLFPRNYKFNKRVLIQLWMAQ
Oniv_Chr10_nlr23	AVVGDGGVGKTALAQHALRHVRFDHVIWASVPHKYRNKDLLAEIWMSGPGYLLVLDDVCNDESDGRGNRILVTTRASICCATLNA---------------LKDCPSAAAVVAARVRNKARR---------------LQSCLHFCSLFPNNWMFHPDKLVRMWIAH
Oniv_Chr10_nlr22	SIVGFGGLGKTVLANQVYCDT-----------------------------YLIVIDDMRVEQWCNISSRIVVTTSIQSIANACSI---------------CDGLPLALICVGQFLRTEGAL---------------AKACLLYLGMFPSNYPIRRRRLLMRWLAE
Oniv_Chr10_nlr21	SVVGFSGIGKTTLAKLFYNRIQFDCRAFVRVSRKPDMKRIFREMFYQVQRYLIIIDDLWAASAWDQSSRIVIITQVEDVALTCCCMNDEHSTMLFLQRLFCGGLPLATTNLASLLASHPVITRQVLNLSYNNLPHYLKTCLLYLNMYPEGYKICKDDVVEKWVAE
Oniv_Chr10_nlr20	YVVGDSGVGKTILVNSVCSKP----------------------------------------------------------------LNQTDCRKLFHMRLHTGGSPLAVILLAGLMHNKEYPLNRILSLSFEDLHHELKLCFLYFTAFPVSYKVYQNVLVNLWVSE
Oniv_Chr10_nlr2	GIRGAAGVGKTHILKKINNSF-----------------------------FLLLVDDLREILDPKIRQKVVFTTRSEHICGQMAVLEQDEAIYLFRQNVDLSGLPLALITTARAMSSRHHP---------------LKQCFLTCSMWPVDQNIRKDELVQCWMGL
Oniv_Chr10_nlr19	AIVGPGGMGKSTLAQYVYNDKHFDVTMWVCISRKLDVDRHTREIIESAAKVLLVLDDIWFDKSQDGATKVLVTSRSKTLPPALFSMKDTEFQALFKHHAFLGRSPLAAKVVGSHLKRTMNI---------------LQRCFLYCSLFPKGYKYGIEELVHLWVAE
Oniv_Chr10_nlr18	SIVGFGGLGKTTLAKAVYDKIHFDCGAFVSIGRNPDVNKVFKDVLYGLDKYFIIIDDIWNEKMWERGNRVITTTRIISVSEKCCALSSNDSETLFYKRIFCGGVPLAIITIASLLANKQVRMRKILSFSYHDLPPHLKSCLLYMSVFPEDDNIRRDRLIWTWIAQ
Oniv_Chr10_nlr17	CVVGIEGVGKTALVQLIFDEVYFSLCIWVNVSRQFDAMRITKRIIEVATCFLLVLDDVCDENTNGSGSTVIVTTRELCVARTLEA---------------CHGIPLAAVTLGDLLRKKGTSASVALQMSYEHLQPDTKRCFAFCALFPEAFEVDGDMLIQLWMAN
Oniv_Chr10_nlr15	SIVGFGGVGKSTLGEEVCRLL-----------------------------YLIMVDDIWTIRAWERGSRIIVTTRIEAVAKACSPLEFEDSKKLFLSRTFCGGLPLAIVSIASVLAGYTSPMRQILALSYNHLPHELKGCMMYFSIFPEDYEVNKDRLLWRWIAE
Oniv_Chr10_nlr14	SVWGMGGVGKTTLVSHVYNAIEFDVSAWVTVSNRYQAVDLLKNIATDLGIYILVLDDVWGVDVWFSISRFVITSRIQEVASLATGLQPNHSWVLFCKEAFCNGLPIAIACPGRLLSGKQTYVNIILRVSLEDLPHDLKNCFLHCAIFPEDYMIKRRRVMRHWITA
Oniv_Chr10_nlr13	AIYGPDGIGKTTLAKVVFDSE-----------------------------FLLVLDEVRNGGEWERGSKVLVTAVTAGVARDMGA---------------CGGVPLAIRAVAGVLRTREAIAMKPLYLCYDDMPCHLKQCFLYCSLFLSDFAVDRRSLVQQWIAE
Oniv_Chr10_nlr12	AIQGVGGIGKTTLAKKIFHDQTFDVKIWLSVTQDFNEAHLLKTAIAMAKSLLLVMDDMWTEKAWDPGTCVLVTTRNEDVAKVMKALRLDDSWTLLQKQVRCDGLPLAIKVIGVVLCKKNATLNKAIYLSYEDLSHNLKQCFVYYSLFPKDEIIGIDKIVSMWIAE
Oniv_Chr10_nlr11	SIVGFGGLGKTLLARQIYESD-----------------------------FFVVIDDMQREYWNSLSSIVIVTTAIQSIANACSSLNEEHSRQLFLKEASCDGLPLALVTTAQFLQSRCQQ---------------IKACLLYLGNFPSGHPVRRKTLIRRWSAE
Oniv_Chr10_nlr10	GVVGAGGTGKTALAGEVYRRLQFERRAFVRAAEKTDLRRLLRGMLSQLLGYLIIIDDLWATSLWNNCSRIIITSQVEEIASSCCNLTTDNSRKLFSRGVFCGGLPLAIVNAASLLASQLAVTGQILNMSYNNLPHYLKTCLLYLNIYPADYTILKDDLVKQWVAE
Oniv_Chr10_nlr1	GICGPGGVGKTHLLKRINNNF-----------------------------FLLLVDDLWGGELEMLKQKVVITTRSPTICELMNVLEDDEARELFMEYNGLSGLPLALITTARAMSSRHHP---------------LKQCFLTCSMWPVDQNIRKDELVQCWMGL
Oniv_Chr1_nlr8	SIVAMGGMGKTTLAKLIYNDEHFQIRAWAWVSEVYDVTRTTKAIIESITRFLIVLDDIWIINLLQRGSCIVTTTRNQNVAQIMSR---------------CSGVPLTIRVIGGLLSSETNEVLDVLKVSYVHLPAEIKPCFLYCALFPRGHMFDKENIVRMWVAH
Oniv_Chr1_nlr7	CIVGESGMGKTELLREIYNDE-----------------------------FLLVLDDADIENRCFVGSALIVTTRSKEVAKLFGALPSEECFMVFQEHAICGGNPLCMKALSGLLCHSETGILPALRLCYDLLPSRLKQCIKFCSLFPRNYVFVKHHLVQLWISQ
Oniv_Chr1_nlr6	AVVGFGGLGKTTLAAMVYKSPGIQHRAFVTVTRSCNLRAMLESLLEQLFAYFIVVDDLWSLEDWAKHSRIIITTRNRQVAESCCSLPNDQSRELFFKTVFCGGLPLAIVSVGGMLAQAENKMRRILSLSYHDLPYHLKACFLYLSVFREGYEIKRGPLVRRWAAE
Oniv_Chr1_nlr5	SIVGFGGLGKTTLAMTVYKSPGIQSRAFISVSQNYDPRALLESLLKQLIQYFIVLDDLWRSVAWAKQSRILVTTRNHHVAENCCSLPSEESRHLFFKRVFCNGLPLAIVSVGGMLARMKNKMRKILSLGYNDLPYHLKACFLYLSVFPEDYEIRRGPLVRQWVAE
Oniv_Chr1_nlr41	GIQGMGGIGKTTLAQKIYNEQKFQVHIWLCISQNYTETSLLKQAIRMAGGVFLVLDDVWKSDVWILNSRIPVTSRNLDVLVEMHA---------------CDGLPLAIKVVAGVLSSKKTKLGGPLYLSYSNLPPELKQFFLWCALLPSNFGIHRDAVAYWWVAE
Oniv_Chr1_nlr40	GIQGMGGIGKTTLAQKIYNEQKFQVHIWLCISQNYTETSLLKQAIRMAGGVFLVLDDVWKSDVWILNSHILVTSRNLDVLVEMHA---------------CDGLPLAIKVVAGVLSTKRTRLGGPLYLSYSNLPPELKQCFLWCALLPSNFVIRRDAVAYWWVAE
Oniv_Chr1_nlr4	PIVGIGGLGKTTLAQLAFNDRVFDPRIWVSMSAGFSLATLVQAVHPIVAAYLLVLDDVWSESHDERGSKIIVTTRSRRIGMMVGTLSDEDCWELFKRKAFCGGVPLAAKALGSMLRFKRNEILPSLKLSYDQMPPVLKQCFAYCSVFPRNHEIDKGKLIQQWVAL
Oniv_Chr1_nlr39	AILGIGGIGKTTLAKKIYSDQSFNTKIWLSVTQDFNEVDLLRTAIVAAGGFLLVMDDIWNQKPWERGSRVLITTRNEGVAREMNA---------------CDGLPLAIKVVGGVLCKRNKT---------------LKQCFVYYSLFPKDEIIGPDKVVAMWTAE
Oniv_Chr1_nlr38	WIVGAGGLGKTTLAKKVYESSMFPCRAWITVSQSFDVMDLLKDMIKQLLGYFLVLDDLWSTKAWDEGSRLVVTTRNRDLAEGSSS---------------CGGLPLAIITIGGLLAAKDVKMRQVLALSYKYLPSHLKPCFLYLSIFPEDFEIQRKRLVYRWIAE
Oniv_Chr1_nlr37	SIVGFGGLGKTTLAAMVYKSPGIQRRAFVTVTRNCNLRALLESLVEQLFAYFVVVDDVWSLEDWAIHSRVVITTRNRQVAESCCSLQDDQSRKLFFNTVFCGGLPLAIVSVGGMLAQAENKMRRIMSLSYHDLPYHLKACFLYLSVFREGYEIKRGPLVRRWAAE
Oniv_Chr1_nlr36	SISGMPGAGKTTLATAVLRRLKFHCSAFVSVGQKPDIVGKTLKGILSQIGYLIVIDDLWGRTEWSLGSRIMVTTRNDELAKECSSLSDADSKDLFSNKAFCGGLPLAISSAAGALAHRFSKLKQILNLSYNDLPSHLKSCMLYLSIFPNKYEIDVERLVRRWIAE
Oniv_Chr1_nlr35	PIVGIGGLGKTTLAQLVYNDSHFQLLVWVCVSDPFDVDSIAENIVKLADRYLLVLDDVWSRDADKIGSAVLTTTRDEQVAQLMQT---------------CVGSPLAATALGSLLRTKETVILHILKLSYDDLPSYMKQCFAFCAMFPKDYVIDVDNLIHVWMAN
Oniv_Chr1_nlr33	PIIGMGGLGKTTFAQIIYNDPHFQLRKWVCVLDDFDVTSIANKISMSIEKYLLILDDVWNCDADKVGSAILMTTRDQGVAQLMGTMEKEDLLAIFEKRAFCHGSPLAAKALGSMLSTRKAVILPILKLSYDDLPSYMKQCFAFCAIFPKNYVIDVEMLILLWMAN
Oniv_Chr1_nlr32	PIVGMGGLGKTTFAKLIYNEPHFQLNRWVCVSDEFDLSKIASKISMTTNEFLLVLDDVWNRDVDKAGSVILTTTRLAEVAQIMGT---------------CVGSPLAARAVGSVLSNKTTPILPILKLSYDDLPSQMKLCFAFCAIFPKDYEIDVEMLVKLWMAN
Oniv_Chr1_nlr31	PIVGMGGIGKTTIAQMVYNDSHFEHSGWIHVSPTFDVHKLTIAITESLTM---------------QTVTILVTTRSKEVARLVQTIPDKDCWLLFQHYAFCGGLPLAVKSLGCLLRSTMDEIFPALRLSYYWLPTRLKPCFLLCSLYPRNLGFTKDDIIQLWVAQ
Oniv_Chr1_nlr30	PIVGMGGIGKTTVAQMVYNDVHFEHSGWIHVSPTFDVLRLTTAITESLTK---------------LTVIILVTTRSKEVARLAGT---------------CGGLPLAVKSVGCLLRSKTDEIFPALRLSYYWLPTRLKPCFLLCSLYPTYLGFTKDEMIDLWIAQ
Oniv_Chr1_nlr3	PVVGIGGVGKTTLVQYVYNDLCFEVRAWACVSGFLDVKQVTIDILQSIDEFLIVLDDVWSCSNWEPGSKIIITTRHHNIANTVGTLQDSPFWSFFKQNAFLNGIPLAAKTIGKLLHKQLTTIMPVLLLSYQHLPANIQRCFVFCSAFPKDYSFCEEELIFSWMAH
Oniv_Chr1_nlr28	GIYGMAGVGKTALLNKYNNDF-----------------------------FVLLLDDLWEPLNFQSKSKIVLTTRIEDVCDRMDVLPWEPAWELFREKVGCGGLPLALITVGRAMASKRTEVLMPLKNSYDSLPSDLRLCLLYCSLFPEEFSISKEWIIGYCIGE
Oniv_Chr1_nlr26	PVVGMGGLGKTTLMQMVYHDDHFDLRIWIYVSESFDERKLTQETLEASDYYLLVLDDVWNEDLDKFGSKIVVTSRNENVGRIMGGLSDDDSWSVFKSHAFLKGLPLASKALGSLLFCKTDEILPALRLSYNHLPPHLKQCFAFCSVYPKDYMFRREKLVKIWLVL
Oniv_Chr1_nlr25	SIVGESSIGKTTLGRKVYQSPHFEIRTWTVLPPKCRPADVLRDIYRQASS-----------------------------------LSPENTYEVFRRRVFTRGLPLSIVVLAGVLRFKELPSRRIMSLAFDDLPHHLKSCFLYFAAMRESATVDAQRLVRLWVAE
Oniv_Chr1_nlr24	PIVGLGGLGKTTLAQAVFADKVFDMKIWVYVSEDFDLLKIGKAIIRGANRYLIGLDDLWEEYGENKGSKIIVTTRNGSVVQVLHTLSPDDCWKVMKQRIFCGGLPLVANALGQVMSEQRTV---------------YKMCFTCLASFSKGFVVDSDRLILQWSAL
Oniv_Chr1_nlr23	PIVGLGGLGKTTLAQAVFADKVFDLRIWVYVSKEFDLLKIGKAIIRGANRYLIVLDDLWEEYGENKGSKIIATTRSGSVVQVLYTLSPYDCWSVMKRRVFCGGLPLVANALGQVMSEHRTV---------------FKMCFTYLAAFSKGFVMDTDRLIQQWIAL
Oniv_Chr1_nlr22	SIVGMGGIGKTTLARMVYDDDHFPVRLWVTVSEDFDTTTILQGIVGPSIQFLLVLDGVSRFNAEKLGSAVLMTTRSENKSSTSRA---------------SDGIPLSAAILGGLLRSRLYCVFLAIELSYKHLPACIKGCFAFCSLFPRTHKIDKDMLIQLWMAN
Oniv_Chr1_nlr21	GIWGMGGVGKTTLLRKINNHFGFDLVVYVVASTASGIGQLQADIAERIGLFLLLIDDLWGYLDLANKQKVVLATRSESVCGHMGALDQEKAWRLFKEKATCGGLPLALATLGRAMSTKRTRIYTRLKLSYDYLQDKIKYCFLCCSLWPEGYSIWKVALIDCWMGM
Oniv_Chr1_nlr2	AIFGLGGIGKTMLARKVHDDLAFSTVVWVNGSKSFTKKKLLRAILSSSGGFLLVLDDVWADQIHQQGSRILLTTQDEGVLRQIASLSFPDCWSLLCSSACCNKVPLAIKVLGGLLGTKNPR---------------LKLCFDYCLQLPEGFVIRPQIVTQLWIAE
Oniv_Chr1_nlr19	GIVGMGGVGKTALAQLVFNSPRFFPRIWVCLSRTACAGADVRKEVLQSMLYLVVFDDVWNVDGWYRGGVVVVTSRLEQAAETMVG---------------CGGLPSAAKTLGDIFARSLSS--------------------------------------------
Oniv_Chr1_nlr18	AIVAHGGAGKSTLAQYVYNDKHFDVRMWVCISRKLDVSRHTREIIESATNLLLVLDDVWFDKFNNEGSRVLVTSRQDVLPAALRCMEDTEFLALFKHHAFLGHSPLAARTVGSQLSRKKDI---------------LQRCFLYCSLFPKGHKYKIKEMVDLWVAE
Oniv_Chr1_nlr17	AIVGIGGMGKTTLAQFVYNNEYFDARMWVCISRKLDVHRHTQEIIESAGMFLLVLDDIWFDESKNRGSKILVTSRRNALPAVLDC---------------LGQSPLAAKAVGSQLSRKKDI---------------LQRCFLYCSLFPKGYWYEISYIVHLWVAE
Oniv_Chr1_nlr16	SIVGFGGLGKTTLANEVYRRVHFDCHAFVSVSQKPDFKKIFKDIIYNMPTYLVIIDDVWSISAWKCSSTIIVTTRVSDVGWSCCLLSEVHSRRLFCKRIFCGGLPLAIISISGLLANRPVIMKIILSLSFNDLPNYLKTCLLYLSIFPEDFIIERNKVVWRWIAE
Oniv_Chr1_nlr15	CIVGFAGLGKTTLAMEVCRSLEFACLAMVPVSQVFDAGKDLGRLLKQIIKYLIVIDDVWSISAWECNSRIIVTTRIEHVARACSSLQFEDAKKLFINAVFCSGLPLAIVCIGRLLAGYRSPMRHIITLSYNHLPHHLRACMMYLSLFLEDYVVDKRRLLYRWIAE
Oniv_Chr1_nlr14	CIVGFAGLGKTTLAMEVCKSLEFHCQAMVSVSQVFDAGKDLGRLLKQIIKYLIVIDDVWSISAWECSSRIIVTTSIEHVARACSSLQFQDAKKLFINAVFCNGLPLAIVCIGRLLAGYRSSMRQIITLSYNHLPHHLRACMMYLSIFPEDYTIGKNRLLYRWIAE
Oniv_Chr1_nlr13	SIVGFGGLGKTTLAKEVCRSLNFDCQAFVPVCQAFDAGKDISATAEVVRVYLIVIDDVWTISTWECSSRIIVTTRIEHVARACSP---------------CCGLPLAIVCIGRLLANYTSPMRQIITLSYNHLPHHLKAYMMYLSIFPEYYVIDKDRLMNRWFAE
Oniv_Chr1_nlr12	SVFGFGGLGKTTLARAVYESIQFDCAAFVSVSRNPNITKIFRKLLFELDRYLIVIDDLWDENVWKLSSRIITTTRKINVSKACCSLSDDDSKKLLYTRIFCDGVPLAIITIASLLAGNNNRMQKILSFSYYDLPPHLKTCLLYLSIFPEDYEIERDRLIWRWIAE
Oniv_Chr1_nlr11	TVWGMGGVGKTTLVSHVYKTVDFDVSGFVTVTNSYQFDDLLKKISTEFEIYILVLDDVWQPDVWFSTGRFIFTTRMQEVALLATKLDAHCSWQLFCKEAFCAGLPIAIACIGRLLSCKHPI---------------LKNCFLHCTIFPESYAFNRKRLIRHWIAA
Oniv_Chr1_nlr10	TLHGMGGLGKTALAANAYMREKFQCHAWVSISQSYCIKDVLKCLITELSRCLIVLDDVWAPEVINKGSRILVTTRIDDVAQLAFPLCEKESWELFCRTAFCKGVPLAIVSIGRLVFVRDKTVRNILYLSYIYLPTQLKSCFLYCSLFPEDHLLKRKALIRWWIAE
Oniv_Chr1_nlr1	PIVGPGGVGKTTFAQHLYNDHHFTVMIWVCVSTTFDVTELTTKILNSLNAFLIVFDDIWEHDFSKNGNMVLVTTRFPKVAETVKKLEPDEFWDFFQLCAFLKCSPLAAKTVGPLFRKKPTRIITALKISYDYLPFYLKRCFSYLALFPEDYEFDSLEISCYWDSI
Omer_Chr9_nlr9	SVWGMGGMGKSSLVRMVHNDPAFDCGAWVTVPHPLDSADEFVRRLRRHLAYVIIVDDLHSREEWEKGSRVVVTTRREDVARHCAGLGREESKDLFCQKVPCRGLPLAISTIGGLLANRPKTITKVIVSSYDGLPYYLKSIFLYLSIFPENHEIRCTRLLRRWMAE
Omer_Chr9_nlr7	GMRGAAGVGKTHILKKINNSF-----------------------------FLLLVDDLREILDPKFRQKVVFTTRSEHICGQMAVLEQDEAIYLFRQNVDLSGLPLALITTARAMSSRHHP---------------LKQCFLTCSMWPVDQNIQKDELVQCWMGL
Omer_Chr9_nlr5	SIVAMGGMGKTTLARLVYNDAHFDIQAWVWVSEVFDEVRLTKAAIESVTAILLVFDDVWNEDTVKTGSHMIITTRNENVSTIVQALQKDDSWALFCKLSFSDGVPLVLKTLGAMLSLDTSLILPILKLSYYSLPAILKRCFTFLAAFPRGHKFDLEELVHMWCAL
Omer_Chr9_nlr4	AILGIGGIGKTTLAKKIYSDQSFNTKIWLSVTQDFNEVDLLRTAIIAAGGFLLVMDDIWNQQPWERGSRILITTRNEGVAREMNA---------------CDGLPLAIKVVGGVLCKRNKT---------------LKQCFVYYSLFPKDEIIGPDKVVAMWTAE
Omer_Chr9_nlr3	SICGMGGLGKTTLARVIYRNNQFDCCAWISVSQTYQAEDLLRRILEQLLNYLIFLDDMWSRDAWIKGGRVIITTRNEDVAILADELQWKEEWNLFSRKAFCKGLPLAIVAIGSLLSHKKKEVIAVLNLSFEYLPSNLKYCFLYCGLFPEDYLIKRKQIIRFWIAE
Omer_Chr9_nlr17	AVTAMGGIGKTTLAQRVYNHVISTLPQYGCVSRKFSEVELIQEIISQARGLFLVLDDIWSADVWNRCGCVLVTTRHQDVARGIKALHTRSSLELLCKKARCDCLPLAIKLIGSLLARKGHNAWGALYMSYEDLPPHLKQCFLSLSLFPADYDLAIWDLRALWVAE
Omer_Chr9_nlr16	GICGMGGSGKTTLLKQLNNIFEFDHVIYVEVSQQQNLETVQQNIASQLGIFLLLIDDLWQTLDLVNRQMIVITSRLQQVCYGMDGLKFNEAWSLFESNAGCGGLPLALKIVGQAMASKGTELYSVLYISYDNLPDE-----------------------------
Omer_Chr9_nlr14	SVVGPGGLGKTTLARLVHNRLQFDCTAFVSVSSTPDIKKVFKDMLLELDKYFIVIDDIWDIPSWTPGSRIIATTRDFFIAEQIGILTPESSKKLFYGRIFCGNVPLAIVTIASVLAAANRMMRKILSLSYYSLPSHLRSCLLYICIFPEDYEIGRSRLIRMWIAE
Omer_Chr9_nlr13	TIVGDGGIGKTALAHCSFNDQHFDLLVWICVSDGFDDKKLIKRLAWAIAE---------------PGSMVLVTTRSMKVAEHISALPEEINWHLFSMHAFLNGSPLGAKIVGCLLNLKLDAIWPALHLSYQYLPFHLKRCFSFCSMYPKSHEFDAETLVDSWVAV
Omer_Chr9_nlr12	AVWGMGGLGKSTLVNNIYKNENFNYRAWLSISQSCRVHDIWRNMLKELCGYLIILDDVWLATDFLLGSRVIITTRIEEVASIAEDLDNHDAWLLFCRKAFCDGLPLALVAIGSLLSFKSKNVEKILNLSYKHLPNHLKYCFLYCAMFPEDYLIHRKRLIRLWISE
Omer_Chr9_nlr11	AVWGMGGLGKSTLVNDIYKNENFNCHAWLCISQSSKMHDIWQNMLKELCGYLIILDDVWLAADLLLGSRVIITTRIEEVASIAEDLNNHDAWLLFCRKAFCGGLPLALVTIGSLLSLKPRNVEKILNLSYKHLPNYLKNCFLYCAMFPEDYIIQRKRLIRLWIAE
Omer_Chr9_nlr10	SVWGMGGMGKSSVARSVYNDPGFDCRAWVTVPHPLDSAGEFKRRLAAQLEYLIVVDDVRSLEEWEGGGRVIVTTRQVDVAQRCVR---------------CRGLPLAIATIGGLLANRPKTINRVITSSYDGLPYHLKSCFLYLSIFPENHEIRCTRLLRRWIAE
Omer_Chr9_nlr1	SICGMCGLGKTTLARAIYKKNNFDCFLWITISQNYKVEDLFRRILKQLLDYLIFLDDMWSQDAWIKGSRIAITTRNEDVASIANNLPWGDAWDLFCQKAFCEGLPLAIVAIGSLLSYKQIYVTSILNLSFDYLPANLKNCFLYCSMFPEDHEIRRKQIVRLWIVE
Omer_Chr8_nlr9	AVVGMFGSGSTRVCEIYKRHKKYDSYVWIELSQDVNVTKVFKDMMKQLFDFLVVFDELWTTHAWHSGSQVIVTTEIVHVAKGCTE---------------CRGLELAIETVAKLLASKSPH---------------LKPCFLYLSIFPENSDINVETIIDRCLAE
Omer_Chr8_nlr8	SILGFGGLGKTTLAKQVYDKIQFDCKVFVSVSQRPDIARLLSTIQSKLNIYLIVVDDLWKQEEWDNGSRVIVTTRVEDVACWTCRLNNEDSKKLFFKRVFCGGLPFAIIIIASLLACQQTRMRQILNLSYKNLPLHLRTCLLYLGKYLEDYWIRRDDVIRQWIAE
Omer_Chr8_nlr7	TFADFGSLRKTNLAIKIYSQLQFQCTSFLSLSRNLCREKILRMIHTNLGIYFIVIDDVRDAEAWKCGSRIVITTRNAAVASCCSHLSLKNSKMLFLKRAFCGGLPLAIMIMSSLLADQNEETKSILSLSYYDLPHHLRACLLYLSIFPEDYEINKQRLINRWIAE
Omer_Chr8_nlr6	SIVGCGGLGKTTLAKQVYQTIQSSCSAFVSVSRNPNMKKILRNIAEGVGIYLVVIDDVWDTEAWKSGSRIIVTTRNASVASNCSSLCSADSKRLFCKRAFCGGLPLAITTVSSLLVDQRTKMTKILSFSYFDLPRHLRTCFSYLSVFPEDCEIEKKHLINRWIAE
Omer_Chr8_nlr5	SIVGFGGLGKTTLAKAVYDKLDFDCGAFVPVGRNPDMKKVLRDILIDLDKSIVIIDDIWDKKSWECGSRVVVTTRISEVATHAGCLSRDDSEKLLYTRIACRGVPLAITTIASLLANKPEETRRILSFSYYDLPSHLKACLLYLSIFQEDVEIEKNLLIWKWIAE
Omer_Chr8_nlr43	SVVGIGGLGKTTLVKAVYEKLGFDCGAFVPVGQNPDMKKVLRDIIIDLDKCFIVIDDMWDKKSWGHRSRVVVTTRVFEVATYVGDLSRNDSEKLLYTRIVCGGVPLAIITIASLLANKPQETRRILSLSYYDLPLHLKPCLLYLSIFPEDYYIEKNLLIWKWIAE
Omer_Chr8_nlr41	SVVGFGGLGKTTVAKAVYDKLDFDCGVFVPVGRVPDIQKVLRDILIDFGFCFIVIDDIWDKKSWECGSRVVTTTRISEVATHVGD---------------CLGVPLAIITIASLLASKPMETRRILSFSYYDLPSHLKPCLLYISIFPEDYEINKNLLIWKWIAE
Omer_Chr8_nlr40	NLTGKSGIGKTTLASYLYRRSHFACTAWVHVPRKFRFADLLHDVIRQANAYLVVLDDVRSREEWA--------------------LRPEQAAELFRRRVYGSNLPLNIVMLAGLLRSKKEDMDKILTVCMDDLPTHLKPCFLYFAGFTAQTPICAGKLVRLWVAE
Omer_Chr8_nlr4	TVWGMGGSGKTTLVNSIYEDEQFDCHIWITVSQKFNASDIMRKMVRHMLQILLVLDDVWSTDVWMNGNKVVITTRVKEVASLASELNDADSWCLFCRWAFCDGLPLAIVVVGNMLSFKKQDVMKILKLSYKNLPSHLKNAFVFCSIFPEDYMITKKRLVRLWVAE
Omer_Chr8_nlr39	AVCGMGGVGKTTLVASVYKEVHFDCDAWVTVSQRFTMEDLLMKILRKLNLYLIVLDDVWDETLWDAGSRVVITTRKSGVAMAAAP---------------CRGLPLAIVAVGKLLRHKDRTASRILNLSIDDLPYKLKKCFLSCSIYPEDFLIKRKILIRSWVAQ
Omer_Chr8_nlr38	AIAGIGGVGKTTLARQVFNDEYFDLRIWISVSDDFDVKRLTKEFIQSALEFLLVLDDVWDDVYANQGSAILLTTRSQRVADLVNE---------------LKRCPLAAETLGRLLKPMLDKILPVLRLSYLYLPRHLRSCFLFCSMYPKGHRFDKDTLVNNWIAA
Omer_Chr8_nlr37	PIVGFGGLGKTTLAKEVYQKIQFNTTEFVSVSQRPDVTRFLKGIQSKLPIYLFVVDDLWDAPTWNMGCRVIVTTRSEDVARWVCCLSDENSRWLFFNRIFFSGLPLAIITIASLLANQPAPMRQILHLSYKDLPRHLRTCFLYLGIYPEDFTIKKDDLIRQWLAE
Omer_Chr8_nlr36	PIVGLGGIGKTALAKLVYNDMMFEKNLWACVSNVFDLKKILDDIIQSDTGYLLVLDDIWSDNVNDRGSVVVVTTRNMNVASVVKTLSFDECMQVFIRYAFCHGVPLAAKTLGSVLFGKQDVILPALKLSYDALPPHLKACFSCLSVFPKDYVILRELLIMFWMAL
Omer_Chr8_nlr35	VIVGTGGVGKTTLAQKIYNDMNFDKQAWVCVSKEYSKASVLRQILRIMEVFFLVLDDVWQSDVWT-----------------------------------CGRLPLAIMVIARVLASRDQSISGALYLSYEDLPQHLKQCFKYCVVYTEDSDIYHDDITKMWIAE
Omer_Chr8_nlr34	ALLGMGGLGKTALAANIYRRAKFECHAWVSISQTYYKTRCFEKFNWEAFQYLIVLDDVWSTEAFTTGSRLVITTRDSEVAGLASKLPNDKAMELFCKKAFCKGLPLAIVSVGSLLFVREKT---------------LKSCFLYCSLFPKDYPLKRKKLVRLWVAE
Omer_Chr8_nlr33	PIVGAGGVGKTTLARLVYHDPKFDIMLWIYVSANFDEVKLTQGILEQIPEFLLVLDDMWEESEGRKGNVLLVTTRKLSVARITSNMKKDDFWLFFKRCIFLNGNPLAAKSVGTLLRRNINEIIPALKLSYNQLPYRLQLLFSYCAMFPKGYNFDKGQLIRTWIAL
Omer_Chr8_nlr32	SIVGIGGLGKTTIANLIFEELQFDCSAFVSVSRNPDISGILRIILSEVSAYLIVIDDLWNIESWKTGSRIITTTRINEVAESCCFLHFVDSKRLFLKRIFCDGLPLATIAISGLLATKAPTMIRILSLSYFDLPHNLRTCLLYLCTFPEDYIIHKKRLVRRWIAE
Omer_Chr8_nlr31	AIAGFGGLGKTTLASALLRTSRFDSRACVHASQKLNLESLLRSLLKQVMPYFILVDDVWSVSAWEAGGSIVVTTRFKFVADACYRLPKDKSRSLLSEKIFCGGVPLAIVAVAGLLASKLTVVTHILNLCYNDLQADQKTCLLYLTIFPKGCFIGRKRLIRRWIAE
Omer_Chr8_nlr30	TIVGAPGSGKTTLATDVFRQIHFQYGVTVSVSPQPEMNKLFEHVLSQMDPCLFLIDDVWDGTSWDSGNRIIVTTQNVMIEDSCSKLSEQQSWMLFSRNVFCEGLPSAITAISYLMKEHWKV---------------LRTLLLYMSMFIYECKIEKGPLICKWIAE
Omer_Chr8_nlr3	YVVGMGGLGKTTLATAVYEKIGFPLNAFVPIGQNPDIKTILWNILNRLGQFFIVIDDIWDKPSWKCGSKVLVTTRKSEVATIVRDLSHDNSKELLYTRTGCAGVPLAIITVASLMASRSDQTKRILSFSYYDLPSHLKNCLLSLSMFPEDYEIDKNRLIWMWIAE
Omer_Chr8_nlr29	SIFGPGGLGKTTLANQVHRKIQFDYAALVSVSQRPIRDILTKIAPSVIPTYLIVFDDIWSTKMWENKSRAITTTRMFNVASSRSPLNDANSKELFSKIIFCGGIPLVIITLASLLAKKPKTMRQTLSLSFYDLSYDLRNCFLSFSAFPEDYEIDRERLVLRWIAE
Omer_Chr8_nlr26	SIVGFGGLGKTTLANEVCQKLQFKYQAFVSVSQKPDIKKILRHILSQICWYFIVIDDIWSTSAWRCFSRILTTTRIIAVAKYCCS---------------CGGLPLGIITVASLLANKASTMKRILLLSYDDLPYHLKTCLLYLSIFPEDYEIKRDRLIRRWIAE
Omer_Chr8_nlr24	SIWGMGGLGKTALVQDIYRSQYFGARACVTVLRPFNSGQLIHSLAKQFGNYLVVLDDLWDTKEWDAGSCIIVTTREENIAKHCSKIENDQALQLFTKKVRCNGLPLAIVTIGGFLANQPKTISTVLLKSYDGLPYNLKSCFLYLSIFPEDHKVSRKRLMQRWTAE
[truncated: 3,085 more rows]
