# Supplementary material for: Genome assembly and characterization of a complex zfBED-NLR gene-containing disease resistance locus in Carolina Gold Select rice with Nanopore sequencing
Source: PLoS Genet. 2020 Jan 27;16(1):e1008571. doi: 10.1371/journal.pgen.1008571 (PMC7004385; doi:10.1371/journal.pgen.1008571)
Supplement: S4 Table — (XLSX) [file pgen.1008571.s004.xlsx]

## Sheet: All_ECT
E,C,T	NIPPO_nlr_gene(s)	CGS_nlr_gene(s)	Known_R_gene		E=expansion, C=contraction, T=trasnposition
C	NIPPO_Chr1_nlr15, NIPPO_Chr1_nlr16		Pi37
C	NIPPO_Chr2_nlr27
C	NIPPO_Chr4_nlr18, NIPPO_Chr4_nlr27	CGS_Chr4_nlr29
C	NIPPO_Chr4_nlr22
C	NIPPO_Chr6_nlr17, NIPPO_Chr6_nlr16, NIPPO_Chr6_nlr15, NIPPO_Chr6_nlr27	CGS_Chr6_nlr17, CGS_Chr6_nlr18, CGS_Chr6_nlr27
C	NIPPO_Chr6_nlr24, NIPPO_Chr6_nlr23, NIPPO_Chr6_nlr25, NIPPO_Chr6_nlr26	CGS_Chr6_nlr22
C	NIPPO_Chr6_nlr39
C	NIPPO_Chr7_nlr7, NIPPO_Chr7_nlr8	CGS_Chr7_nlr8
C	NIPPO_Chr8_nlr15
C	NIPPO_Chr8_nlr17
C	NIPPO_Chr8_nlr2		Pi36
C	NIPPO_Chr8_nlr37
C	NIPPO_Chr9_nlr17
C	NIPPO_Chr9_nlr18
C	NIPPO_Chr9_nlr21, NIPPO_Chr9_nlr23, NIPPO_Chr9_nlr22
C	NIPPO_Chr10_nlr19
C	NIPPO_Chr11_nlr100
C	NIPPO_Chr11_nlr11, NIPPO_Chr11_nlr5
C	NIPPO_Chr11_nlr110
C	NIPPO_Chr11_nlr12, NIPPO_Chr11_nlr14, NIPPO_Chr11_nlr15, NIPPO_Chr11_nlr13	CGS_Chr11_nlr8, CGS_Chr11_nlr9, CGS_Chr11_nlr10
C	NIPPO_Chr11_nlr132
C	NIPPO_Chr11_nlr133, NIPPO_Chr11_nlr2	CGS_Chr11_nlr4	RGA5
C	NIPPO_Chr11_nlr141
C	NIPPO_Chr11_nlr3, NIPPO_Chr11_nlr134	CGS_Chr11_nlr126	RGA4
C	NIPPO_Chr11_nlr54
C	NIPPO_Chr11_nlr61
C	NIPPO_Chr11_nlr62, NIPPO_Chr11_nlr64, NIPPO_Chr11_nlr65, NIPPO_Chr11_nlr70	71800001147_nlr8
C	NIPPO_Chr11_nlr86, NIPPO_Chr11_nlr73, NIPPO_Chr11_nlr176	CGS_Chr11_nlr140
C	NIPPO_Chr11_nlr94
C	NIPPO_Chr11_nlr95
C	NIPPO_Chr11_nlr95
C	NIPPO_Chr12_nlr12, NIPPO_Chr12_nlr11	CGS_Chr12_nlr10
C	NIPPO_Chr12_nlr26
C	NIPPO_Chr12_nlr33, NIPPO_Chr12_nlr34	CGS_Chr12_nlr33
C	NIPPO_Chr12_nlr42
C	NIPPO_Chr12_nlr45
C	NIPPO_Chr12_nlr53, NIPPO_Chr12_nlr4	CGS_Chr12_nlr4
E		CGS_Chr10_nlr10
E		CGS_Chr10_nlr8, CGS_Chr10_nlr5
E	NIPPO_Chr6_nlr32	CGS_Chr11_nlr133, CGS_Chr11_nlr69, CGS_Chr11_nlr70, 1147_nlr3
E		CGS_Chr11_nlr138
E		CGS_Chr11_nlr3
E	NIPPO_Chr11_nlr51	CGS_Chr11_nlr49, CGS_Chr11_nlr50, CGS_Chr11_nlr48
E		CGS_Chr11_nlr54
E		CGS_Chr11_nlr58
E	NIPPO_Chr11_nlr67, NIPPO_Chr11_nlr66, NIPPO_Chr11_nlr71	CGS_Chr11_nlr64, CGS_Chr11_nlr67, CGS_Chr11_nlr66, CGS_Chr11_nlr62, CGS_Chr11_nlr60, CGS_Chr11_nlr59
E	NIPPO_Chr11_nlr80, NIPPO_Chr10_nlr21	CGS_Chr11_nlr73, CGS_Chr11_nlr74, CGS_Chr10_nlr23	Pik2
E	NIPPO_Chr11_nlr78	CGS_Chr11_nlr85, CGS_Chr11_nlr71
E		CGS_Chr11_nlr86
E		CGS_Chr11_nlr87
E	NIPPO_Chr2_nlr21	CGS_Chr2_nlr29, CGS_Chr2_nlr27, CGS_Chr2_nlr25	Pib
E	NIPPO_Chr2_nlr32	CGS_Chr2_nlr39
E	NIPPO_Chr4_nlr19	CGS_Chr4_nlr16, CGS_Chr4_nlr17
E	NIPPO_Chr4_nlr34	CGS_Chr4_nlr2, CGS_Chr4_nlr1
E		CGS_Chr4_nlr20, CGS_Chr4_nlr22
E		CGS_Chr4_nlr32
E	NIPPO_Chr4_nlr16	CGS_Chr4_nlr9, CGS_Chr4_nlr10, CGS_Chr4_nlr12	Pi63
E	NIPPO_Chr6_nlr2	CGS_Chr6_nlr2, CGS_Chr6_nlr8
E	NIPPO_Chr7_nlr22	CGS_Chr7_nlr25, CGS_Chr7_nlr26
E		CGS_Chr7_nlr6
E		CGS_Chr71800001147_nlr6, CGS_Chr11_nlr65
E		CGS_Chr9_nlr23, CGS_Chr9_nlr6, CGS_Chr9_nlr7
E		71800001147_nlr2
T	NIPPO_Chr4_nlr14	CGS_Chr7_nlr11
T	NIPPO_Chr10_nlr9	CGS_Chr1_nlr36
T	NIPPO_Chr10_nlr14	CGS_Chr5_nlr14
C/T	NIPPO_Chr4_nlr12, NIPPO_Chr4_nlr13, NIPPO_Chr4_nlr10	CGS_Chr7_nlr10
C/T	NIPPO_Chr9_nlr12, NIPPO_Chr9_nlr13, NIPPO_Chr12_nlr3	CGS_Chr12_nlr3
C/T	NIPPO_Chr11_nlr74, NIPPO_Chr5_nlr12	CGS_Chr5_nlr12
C/T	NIPPO_Chr12_nlr37, NIPPO_Chr12_nlr38, NIPPO_Chr12_nlr39	CGS_Chr9_nlr1, CGS_Chr9_nlr2
C/T	NIPPO_Chr12_nlr9, NIPPO_Chr4_nlr1	CGS_Chr4_nlr3
E/T	NIPPO_Chr10_nlr9	CGS_Chr11_nlr68, CGS_Chr1_nlr36
