# Supplementary material for: Genome assembly and characterization of a complex zfBED-NLR gene-containing disease resistance locus in Carolina Gold Select rice with Nanopore sequencing
Source: PLoS Genet. 2020 Jan 27;16(1):e1008571. doi: 10.1371/journal.pgen.1008571 (PMC7004385; doi:10.1371/journal.pgen.1008571)
Supplement: S6 Table — (XLSX) [file pgen.1008571.s006.xlsx]

## Sheet: All_Xo1_cladeI_and_II
Cultivar	Xo1 clade	Name	Accession	Description	Interval start	Interval end	E-value
Aus N22 Chr Chr4 nlr20	I	ZnF_BED	smart00614	BED zinc finger; DNA-binding domain in chromatin-boundary-element-binding proteins and ...	3813	3947	8.12e-10
Aus N22 Chr Chr4 nlr20	I	NB-ARC super family	cl26397	NB-ARC domain;	4943	5806	1.3e-49
Aus N22 Chr Chr4 nlr20	I	PLN00113 super family	cl26793	leucine-rich repeat receptor-like protein kinase; Provisional	6254	6583	0.0053
Aus N22 Chr Chr4 nlr20	I	LRR_3 super family	cl27891	Leucine Rich Repeat; This Pfam entry includes some LRRs that fail to be detected by the ...	8623	9312	2.62e-08
Aus N22 Chr Chr4 nlr20	I	BET	pfam17035	Bromodomain extra-terminal - transcription regulation; The BET, or bromodomain extra-terminal ...	13615	13806	2.01e-16
Aus N22 Chr Chr4 nlr20	I	Bromodomain super family	cl02556	Bromodomain. Bromodomains are found in many chromatin-associated proteins and in nuclear ...	13969	14262	1.39e-51
Nippo Chr4 nlr18	I	zf-RVT	pfam13966	zinc-binding in reverse transcriptase; This domain would appear to be a zinc-binding region of ...	1380	1574	2.11e-15
Nippo Chr4 nlr18	I	NB-ARC	pfam00931	NB-ARC domain;	6532	6801	8.02e-06
Nippo Chr4 nlr18	I	gag_pre-integrs	pfam13976	GAG-pre-integrase domain; This domain is found associated with retroviral insertion elements ...	8304	8513	6.45e-09
Nippo Chr4 nlr18	I	rve	pfam00665	Integrase core domain; Integrase mediates integration of a DNA copy of the viral genome into ...	8556	8891	3.31e-21
Nippo Chr4 nlr18	I	RVT_2	pfam07727	Reverse transcriptase (RNA-dependent DNA polymerase); A reverse transcriptase gene is usually ...	9924	10214	1.59e-56
Nippo Chr4 nlr18	I	RVT_2	pfam07727	Reverse transcriptase (RNA-dependent DNA polymerase); A reverse transcriptase gene is usually ...	10214	10660	1.25e-70
Nippo Chr4 nlr18	I	RNase_HI_RT_Ty1	cd09272	Ty1/Copia family of RNase HI in long-term repeat retroelements; Ribonuclease H (RNase H) ...	10901	11314	3.3e-73
Nippo Chr4 nlr18	I	NB-ARC	pfam00931	NB-ARC domain;	11516	12121	1.2e-35
Nippo Chr4 nlr18	I	PLN03210	PLN03210	Resistant to P. syringae 6; Provisional	14116	14739	1.72e-05
Nippo Chr4 nlr20	I	zf-BED	pfam02892	BED zinc finger;	3810	3947	4.31e-07
Nippo Chr4 nlr20	I	ZnF_BED	smart00614	BED zinc finger; DNA-binding domain in chromatin-boundary-element-binding proteins and ...	3813	3947	9.64e-10
Nippo Chr4 nlr20	I	CDC6	COG1474	Cdc6-related protein, AAA superfamily ATPase [Replication, recombination and repair];	4901	5257	0.000133
Nippo Chr4 nlr20	I	AAA	cd00009	The AAA+ (ATPases Associated with a wide variety of cellular Activities) superfamily ...	4925	5368	0.00116
Nippo Chr4 nlr20	I	NB-ARC	pfam00931	NB-ARC domain;	4943	5806	1.58e-49
Nippo Chr4 nlr20	I	PLN00113	PLN00113	leucine-rich repeat receptor-like protein kinase; Provisional	6254	6583	0.00633
Nippo Chr4 nlr20	I	PLN03210	PLN03210	Resistant to P. syringae 6; Provisional	8861	9550	5.24e-08
Nippo Chr4 nlr20	I	BET	pfam17035	Bromodomain extra-terminal - transcription regulation; The BET, or bromodomain extra-terminal ...	13620	13811	1.69e-17
Nippo Chr4 nlr20	I	BROMO	smart00297	bromo domain;	13971	14258	3.04e-19
Nippo Chr4 nlr20	I	COG5076	COG5076	Transcription factor involved in chromatin remodeling, contains bromodomain [Chromatin ...	13971	14354	1.78e-10
Nippo Chr4 nlr20	I	Bromo_plant1	cd05506	Bromodomain, uncharacterized subfamily specific to plants. Might function as a global ...	13974	14270	2.64e-53
Nippo Chr4 nlr20	I	Bromodomain	pfam00439	Bromodomain; Bromodomains are 110 amino acid long domains, that are found in many chromatin ...	14016	14258	5.98e-18
Nippo Chr4 nlr20	I	DUF3681	pfam12442	Protein of unknown function (DUF3681); This family of proteins is found in eukaryotes. ...	15845	16132	2.3e-35
Nippo Chr4 nlr27	I	NB-ARC	pfam00931	NB-ARC domain;	4933	5796	9.93e-54
Nippo Chr4 nlr27	I	Cupin_1	smart00835	Cupin; This family represents the conserved barrel domain of the 'cupin' superfamily ('cupa' ...	13143	13547	1.54e-30
Nippo Chr4 nlr27	I	QdoI	COG1917	Cupin domain protein related to quercetin dioxygenase [General function prediction only];	13152	13367	5.53e-08
Nippo Chr4 nlr27	I	Cupin_1	pfam00190	Cupin; This family represents the conserved barrel domain of the 'cupin' superfamily ('cupa' ...	13152	13547	1.73e-26
IR8 Chr4 nlr21	I	zf-RVT	pfam13966	zinc-binding in reverse transcriptase; This domain would appear to be a zinc-binding region of ...	1342	1542	4.65e-15
IR8 Chr4 nlr21	I	NB-ARC super family	cl26397	NB-ARC domain;	6532	6801	8.02e-06
IR8 Chr4 nlr21	I	gag_pre-integrs	pfam13976	GAG-pre-integrase domain; This domain is found associated with retroviral insertion elements ...	8301	8510	6.77e-09
IR8 Chr4 nlr21	I	rve	pfam00665	Integrase core domain; Integrase mediates integration of a DNA copy of the viral genome into ...	8553	8888	3.37e-21
IR8 Chr4 nlr21	I	RVT_2	pfam07727	Reverse transcriptase (RNA-dependent DNA polymerase); A reverse transcriptase gene is usually ...	9919	10656	1.54e-137
IR8 Chr4 nlr21	I	RNase_HI_RT_Ty1	cd09272	Ty1/Copia family of RNase HI in long-term repeat retroelements; Ribonuclease H (RNase H) ...	10897	11310	1.77e-74
IR8 Chr4 nlr21	I	NB-ARC super family	cl26397	NB-ARC domain;	11512	12117	5.7e-36
IR8 Chr4 nlr21	I	LRR_3 super family	cl27891	Leucine Rich Repeat; This Pfam entry includes some LRRs that fail to be detected by the ...	14110	14733	1.72e-05
IR8 Chr4 nlr21	I	Transposase_28 super family	cl04444	Putative gypsy type transposon; This family of plant genes are thought to be related to gypsy ...	1767	2303	7.46e-96
IR8 Chr4 nlr21	I	ZnF_BED	smart00614	BED zinc finger; DNA-binding domain in chromatin-boundary-element-binding proteins and ...	3813	3965	4.52e-07
IR8 Chr4 nlr21	I	NB-ARC super family	cl26397	NB-ARC domain;	4943	5806	1.5e-49
IR8 Chr4 nlr21	I	PLN00113 super family	cl26793	leucine-rich repeat receptor-like protein kinase; Provisional	6254	6583	0.00529
IR8 Chr4 nlr21	I	LRR_3 super family	cl27891	Leucine Rich Repeat; This Pfam entry includes some LRRs that fail to be detected by the ...	8716	9270	5.76e-08
Lper Chr4 nlr13	I	DUF3681	pfam12442	Protein of unknown function (DUF3681); This family of proteins is found in eukaryotes. ...	590	820	1.12e-16
Lper Chr4 nlr13	I	DUF3681	pfam12442	Protein of unknown function (DUF3681); This family of proteins is found in eukaryotes. ...	3114	3389	4.82e-23
Lper Chr4 nlr13	I	ZnF_BED	smart00614	BED zinc finger; DNA-binding domain in chromatin-boundary-element-binding proteins and ...	5419	5556	3.01e-09
Lper Chr4 nlr13	I	zf-BED	pfam02892	BED zinc finger;	5422	5544	0.00015
Lper Chr4 nlr13	I	NB-ARC	pfam00931	NB-ARC domain;	6177	7001	3.18e-48
Lper Chr4 nlr13	I	SEEEED	pfam14797	Serine-rich region of AP3B1, clathrin-adaptor complex; This short low-complexity, highly serine-rich region lies on clathrin-adaptor complex 3 beta-1 subunit proteins, between family Adaptin_N, pfam01602 and a C-terminal domain, AP3B1_C,pfam14796.	7869	8135	7.39e-05
Lper Chr4 nlr13	I	DUF3681	pfam12442	Protein of unknown function (DUF3681); This family of proteins is found in eukaryotes. ...	14147	14428	8.05e-24
CGS Chr4 nlr14	I	PHA03247	PHA03247	large tegument protein UL36; Provisional	1567	2616	0.000503
CGS Chr4 nlr14	I	DUF591	pfam04569	Protein of unknown function; This family represents a conserved region in a number of ...	1968	2186	4.33e-11
CGS Chr4 nlr14	I	NB-ARC	pfam00931	NB-ARC domain;	4967	5803	4.21e-56
CGS Chr4 nlr14	I	AAA	smart00382	ATPases associated with a variety of cellular activities; AAA - ATPases associated with a ...	4994	5395	0.00554
CGS Chr4 nlr14	I	PLN03210	PLN03210	Resistant to P. syringae 6; Provisional	8155	8673	2.59e-05
CGS Chr4 nlr14	I	PHA03247	PHA03247	large tegument protein UL36; Provisional	10495	11664	0.000135
CGS Chr4 nlr19	I	zf-BED	pfam02892	BED zinc finger;	3811	3948	3.57e-07
CGS Chr4 nlr19	I	ZnF_BED	smart00614	BED zinc finger; DNA-binding domain in chromatin-boundary-element-binding proteins and ...	3814	3948	7.99e-10
CGS Chr4 nlr19	I	CDC6	COG1474	Cdc6-related protein, AAA superfamily ATPase [Replication, recombination and repair];	4901	5257	0.000124
CGS Chr4 nlr19	I	AAA	cd00009	The AAA+ (ATPases Associated with a wide variety of cellular Activities) superfamily ...	4925	5368	0.000958
CGS Chr4 nlr19	I	NB-ARC	pfam00931	NB-ARC domain;	4943	5806	8.45e-51
CGS Chr4 nlr19	I	PLN00113	PLN00113	leucine-rich repeat receptor-like protein kinase; Provisional	6254	6583	0.00544
CGS Chr4 nlr19	I	PLN03210	PLN03210	Resistant to P. syringae 6; Provisional	8461	9087	3.75e-10
CGS Chr4 nlr19	I	Bromodomain_1	cd05494	Bromodomain; uncharacterized subfamily. Bromodomains are found in many chromatin-associated ...	11137	11388	0.00016
CGS Chr4 nlr19	I	BET	pfam17035	Bromodomain extra-terminal - transcription regulation; The BET, or bromodomain extra-terminal ...	11167	11358	7.62e-17
CGS Chr4 nlr19	I	BROMO	smart00297	bromo domain;	11518	11811	3.46e-20
CGS Chr4 nlr19	I	COG5076	COG5076	Transcription factor involved in chromatin remodeling, contains bromodomain [Chromatin ...	11518	11871	6.65e-10
CGS Chr4 nlr19	I	Bromo_plant1	cd05506	Bromodomain, uncharacterized subfamily specific to plants. Might function as a global ...	11521	11817	2.51e-54
CGS Chr4 nlr19	I	Bromodomain	pfam00439	Bromodomain; Bromodomains are 110 amino acid long domains, that are found in many chromatin ...	11563	11805	3.32e-18
CGS Chr4 nlr29	I	NB-ARC	pfam00931	NB-ARC domain;	4933	5796	9.93e-54
CGS Chr4 nlr29	I	PLN03210	PLN03210	Resistant to P. syringae 6; Provisional	8095	8652	0.0011
CGS Chr4 nlr29	I	Cupin_1	smart00835	Cupin; This family represents the conserved barrel domain of the 'cupin' superfamily ('cupa' ...	13113	13517	1.54e-30
CGS Chr4 nlr29	I	QdoI	COG1917	Cupin domain protein related to quercetin dioxygenase [General function prediction only];	13122	13337	5.53e-08
CGS Chr4 nlr29	I	Cupin_1	pfam00190	Cupin; This family represents the conserved barrel domain of the 'cupin' superfamily ('cupa' ...	13122	13517	1.73e-26
Obar Chr4 nlr16	I	zf-RVT	pfam13966	zinc-binding in reverse transcriptase; This domain would appear to be a zinc-binding region of ...	895	1107	1e-11
Obar Chr4 nlr16	I	NB-ARC	pfam00931	NB-ARC domain;	6378	7208	2.62e-54
Obar Chr4 nlr16	I	AAA	smart00382	ATPases associated with a variety of cellular activities; AAA - ATPases associated with a ...	6405	6800	0.00616
Obar Chr4 nlr16	I	PLN00113	PLN00113	leucine-rich repeat receptor-like protein kinase; Provisional	7674	7904	0.00964
Obar Chr4 nlr16	I	PLN03210	PLN03210	Resistant to P. syringae 6; Provisional	9492	10010	5.52e-05
Obar Chr4 nlr17	I	NB-ARC	pfam00931	NB-ARC domain;	6065	6937	6.75e-51
Obar Chr4 nlr17	I	PLN03210	PLN03210	Resistant to P. syringae 6; Provisional	9023	9571	6.22e-07
Obar Chr4 nlr17	I	DUF3681	pfam12442	Protein of unknown function (DUF3681); This family of proteins is found in eukaryotes. ...	13794	14081	8.59e-32
Obar Chr4 nlr18	I	DUF3681	pfam12442	Protein of unknown function (DUF3681); This family of proteins is found in eukaryotes. ...	2044	2331	7.26e-29
Obar Chr4 nlr18	I	ZnF_BED	smart00614	BED zinc finger; DNA-binding domain in chromatin-boundary-element-binding proteins and ...	5293	5439	0.000256
Obar Chr4 nlr18	I	NB-ARC	pfam00931	NB-ARC domain;	5892	6764	2.52e-52
Obar Chr4 nlr18	I	PLN03210	PLN03210	Resistant to P. syringae 6; Provisional	9701	10255	5.37e-09
Obar Chr4 nlr18	I	Bromodomain_1	cd05494	Bromodomain; uncharacterized subfamily. Bromodomains are found in many chromatin-associated ...	12353	12637	7.57e-06
Obar Chr4 nlr18	I	BET	pfam17035	Bromodomain extra-terminal - transcription regulation; The BET, or bromodomain extra-terminal ...	12383	12574	1.94e-14
Obar Chr4 nlr18	I	Bromo_plant1	cd05506	Bromodomain, uncharacterized subfamily specific to plants. Might function as a global ...	12515	12709	4.98e-08
Obra Chr4 nlr10	I	PLN03210	PLN03210	Resistant to P. syringae 6; Provisional	864	1532	1.54e-06
Obra Chr4 nlr10	I	petD	CHL00058	cytochrome b6/f complex subunit IV	4178	4276	1.38e-06
Obra Chr4 nlr10	I	cytb6/f_IV	TIGR01156	cytochrome b6/f complex subunit IV; This model describes the subunit IV of the cytochrome b6/f ...	4178	4276	1.86e-05
Obra Chr4 nlr10	I	AAA	cd00009	The AAA+ (ATPases Associated with a wide variety of cellular Activities) superfamily ...	6597	7052	0.00361
Obra Chr4 nlr10	I	NB-ARC	pfam00931	NB-ARC domain;	6603	7478	7.63e-50
Obra Chr4 nlr10	I	AAA	smart00382	ATPases associated with a variety of cellular activities; AAA - ATPases associated with a ...	6666	7067	0.00182
Obra Chr4 nlr10	I	PLN03210	PLN03210	Resistant to P. syringae 6; Provisional	9240	9887	9e-09
Obra Chr4 nlr10	I	AMN1	cd09293	Antagonist of mitotic exit network protein 1; Amn1 has been functionally characterized in ...	9252	9839	0.00495
Obra Chr4 nlr10	I	zf-RVT	pfam13966	zinc-binding in reverse transcriptase; This domain would appear to be a zinc-binding region of ...	10063	10317	2.45e-25
Obra Chr4 nlr10	I	zf-RVT	pfam13966	zinc-binding in reverse transcriptase; This domain would appear to be a zinc-binding region of ...	12233	12409	7.65e-07
Obra Chr4 nlr9	I	NB-ARC	pfam00931	NB-ARC domain;	920	1705	1.86e-46
Obra Chr4 nlr9	I	NB-ARC	pfam00931	NB-ARC domain;	4931	5803	1.53e-52
Obra Chr4 nlr9	I	PLN03210	PLN03210	Resistant to P. syringae 6; Provisional	8229	8897	1.32e-06
Obra Chr4 nlr9	I	petD	CHL00058	cytochrome b6/f complex subunit IV	11543	11641	1.19e-06
Obra Chr4 nlr9	I	cytb6/f_IV	TIGR01156	cytochrome b6/f complex subunit IV; This model describes the subunit IV of the cytochrome b6/f ...	11543	11641	1.6e-05
Ogla Chr4 nlr17	I	zf-RVT	pfam13966	zinc-binding in reverse transcriptase; This domain would appear to be a zinc-binding region of ...	3679	3885	4.7e-06
Ogla Chr4 nlr17	I	NB-ARC	pfam00931	NB-ARC domain;	4985	5794	2.07e-55
Ogla Chr4 nlr17	I	PLN03210	PLN03210	Resistant to P. syringae 6; Provisional	8522	9079	0.00293
Ogla Chr4 nlr17	I	DUF3681	pfam12442	Protein of unknown function (DUF3681); This family of proteins is found in eukaryotes. ...	13162	13395	2.03e-18
Ogla Chr4 nlr18	I	DUF3681	pfam12442	Protein of unknown function (DUF3681); This family of proteins is found in eukaryotes. ...	834	1067	2.1e-18
Ogla Chr4 nlr18	I	ZnF_BED	smart00614	BED zinc finger; DNA-binding domain in chromatin-boundary-element-binding proteins and ...	3013	3159	0.000392
Ogla Chr4 nlr18	I	NB-ARC	pfam00931	NB-ARC domain;	6065	6937	8.13e-50
Ogla Chr4 nlr18	I	PLN03210	PLN03210	Resistant to P. syringae 6; Provisional	9035	9553	3.93e-06
Ogla Chr4 nlr18	I	AMN1	cd09293	Antagonist of mitotic exit network protein 1; Amn1 has been functionally characterized in ...	9047	9490	0.0026
Ogla Chr4 nlr18	I	DUF3681	pfam12442	Protein of unknown function (DUF3681); This family of proteins is found in eukaryotes. ...	12755	13042	5.54e-32
	I
Ogla Chr4 nlr19	I	DUF3681	pfam12442	Protein of unknown function (DUF3681); This family of proteins is found in eukaryotes. ...	1616	1903	1.33e-27
Ogla Chr4 nlr19	I	ZnF_BED	smart00614	BED zinc finger; DNA-binding domain in chromatin-boundary-element-binding proteins and ...	5293	5439	0.000245
Ogla Chr4 nlr19	I	NB-ARC	pfam00931	NB-ARC domain;	5892	6764	2.4e-52
Ogla Chr4 nlr19	I	Bromodomain_1	cd05494	Bromodomain; uncharacterized subfamily. Bromodomains are found in many chromatin-associated ...	11569	11853	7.22e-06
Ogla Chr4 nlr19	I	BET	pfam17035	Bromodomain extra-terminal - transcription regulation; The BET, or bromodomain extra-terminal ...	11599	11790	1.86e-14
Ogla Chr4 nlr19	I	Bromo_plant1	cd05506	Bromodomain, uncharacterized subfamily specific to plants. Might function as a global ...	11731	11925	4.75e-08
Oglu Chr4 nlr12	I	zf-RVT	pfam13966	zinc-binding in reverse transcriptase; This domain would appear to be a zinc-binding region of ...	626	820	9.65e-17
Oglu Chr4 nlr12	I	NB-ARC	pfam00931	NB-ARC domain;	6376	7212	1.18e-55
Oglu Chr4 nlr12	I	AAA	smart00382	ATPases associated with a variety of cellular activities; AAA - ATPases associated with a ...	6403	6804	0.00547
Oglu Chr4 nlr13	I	DUF3681	pfam12442	Protein of unknown function (DUF3681); This family of proteins is found in eukaryotes. ...	773	1057	3.66e-34
Oglu Chr4 nlr13	I	DUF3681	pfam12442	Protein of unknown function (DUF3681); This family of proteins is found in eukaryotes. ...	3326	3601	7.55e-27
Oglu Chr4 nlr13	I	zf-BED	pfam02892	BED zinc finger;	5293	5430	1.89e-07
Oglu Chr4 nlr13	I	ZnF_BED	smart00614	BED zinc finger; DNA-binding domain in chromatin-boundary-element-binding proteins and ...	5296	5430	4.12e-10
Oglu Chr4 nlr13	I	CDC6	COG1474	Cdc6-related protein, AAA superfamily ATPase [Replication, recombination and repair];	6382	6738	5.63e-05
Oglu Chr4 nlr13	I	AAA	cd00009	The AAA+ (ATPases Associated with a wide variety of cellular Activities) superfamily ...	6406	6849	0.00174
Oglu Chr4 nlr13	I	NB-ARC	pfam00931	NB-ARC domain;	6424	7281	1.13e-48
Oglu Chr4 nlr13	I	PLN03210	PLN03210	Resistant to P. syringae 6; Provisional	10087	10716	3.7e-07
Oglu Chr4 nlr13	I	Bromodomain_1	cd05494	Bromodomain; uncharacterized subfamily. Bromodomains are found in many chromatin-associated ...	12704	12955	0.000139
Oglu Chr4 nlr13	I	BET	pfam17035	Bromodomain extra-terminal - transcription regulation; The BET, or bromodomain extra-terminal ...	12734	12925	5.53e-16
Oglu Chr4 nlr13	I	BROMO	smart00297	bromo domain;	13085	13372	4.93e-20
Oglu Chr4 nlr13	I	COG5076	COG5076	Transcription factor involved in chromatin remodeling, contains bromodomain [Chromatin ...	13085	13438	5.23e-10
Oglu Chr4 nlr13	I	Bromo_plant1	cd05506	Bromodomain, uncharacterized subfamily specific to plants. Might function as a global ...	13088	13384	1.96e-54
Oglu Chr4 nlr13	I	Bromodomain	pfam00439	Bromodomain; Bromodomains are 110 amino acid long domains, that are found in many chromatin ...	13130	13372	4.42e-18
Omer Chr4 nlr19	I	zf-RVT	pfam13966	zinc-binding in reverse transcriptase; This domain would appear to be a zinc-binding region of ...	3678	3962	7.49e-07
Omer Chr4 nlr19	I	NB-ARC	pfam00931	NB-ARC domain;	4985	5794	3.09e-55
Omer Chr4 nlr19	I	PLN03210	PLN03210	Resistant to P. syringae 6; Provisional	8522	9079	0.00288
Omer Chr4 nlr19	I	DUF3681	pfam12442	Protein of unknown function (DUF3681); This family of proteins is found in eukaryotes. ...	13502	13783	6.02e-20
Oniv Chr4 nlr14	I	RT_nLTR_like	cd01650	RT_nLTR: Non-LTR (long terminal repeat) retrotransposon and non-LTR retrovirus reverse ...	2669	3457	1.23e-50
Oniv Chr4 nlr14	I	RVT_1	pfam00078	Reverse transcriptase (RNA-dependent DNA polymerase); A reverse transcriptase gene is usually ...	2684	3361	2.07e-28
Oniv Chr4 nlr14	I	group_II_RT_mat	TIGR04416	group II intron reverse transcriptase/maturase; Members of this protein family are ...	2918	3367	4.88e-07
Oniv Chr4 nlr14	I	zf-RVT	pfam13966	zinc-binding in reverse transcriptase; This domain would appear to be a zinc-binding region of ...	4178	4432	4.15e-26
Oniv Chr4 nlr14	I	NB-ARC	pfam00931	NB-ARC domain;	6517	7383	3.89e-50
Oniv Chr4 nlr14	I	PLN03210	PLN03210	Resistant to P. syringae 6; Provisional	9376	9996	9.57e-06
Oniv Chr4 nlr14	I	DUF3681	pfam12442	Protein of unknown function (DUF3681); This family of proteins is found in eukaryotes. ...	13734	14021	3.04e-32
Opun Chr4 nlr16	I	NB-ARC	pfam00931	NB-ARC domain;	7380	8192	4.68e-55
Opun Chr4 nlr16	I	AAA	smart00382	ATPases associated with a variety of cellular activities; AAA - ATPases associated with a ...	7389	7775	0.00795
Opun Chr4 nlr16	I	PLN03210	PLN03210	Resistant to P. syringae 6; Provisional	10461	11006	3.7e-08
Opun Chr4 nlr16	I	DUF3681	pfam12442	Protein of unknown function (DUF3681); This family of proteins is found in eukaryotes. ...	13418	13705	6.91e-29
Oruf Chr4 nlr21	I	zf-RVT	pfam13966	zinc-binding in reverse transcriptase; This domain would appear to be a zinc-binding region of ...	1398	1592	9.61e-15
Oruf Chr4 nlr21	I	NB-ARC	pfam00931	NB-ARC domain;	6532	6801	3.53e-06
Oruf Chr4 nlr21	I	NB-ARC	pfam00931	NB-ARC domain;	9610	10215	5.13e-36
Oruf Chr4 nlr21	I	PLN03210	PLN03210	Resistant to P. syringae 6; Provisional	12208	12831	1.55e-05
Oruf Chr4 nlr23	I	zf-BED	pfam02892	BED zinc finger;	3810	3947	4.01e-07
Oruf Chr4 nlr23	I	ZnF_BED	smart00614	BED zinc finger; DNA-binding domain in chromatin-boundary-element-binding proteins and ...	3813	3947	8.98e-10
Oruf Chr4 nlr23	I	CDC6	COG1474	Cdc6-related protein, AAA superfamily ATPase [Replication, recombination and repair];	4901	5257	0.000124
Oruf Chr4 nlr23	I	AAA	cd00009	The AAA+ (ATPases Associated with a wide variety of cellular Activities) superfamily ...	4925	5368	0.00108
Oruf Chr4 nlr23	I	NB-ARC	pfam00931	NB-ARC domain;	4943	5806	1.45e-49
Oruf Chr4 nlr23	I	PLN00113	PLN00113	leucine-rich repeat receptor-like protein kinase; Provisional	6254	6583	0.00583
Oruf Chr4 nlr23	I	PLN03210	PLN03210	Resistant to P. syringae 6; Provisional	8861	9550	4.86e-08
Oruf Chr4 nlr23	I	BET	pfam17035	Bromodomain extra-terminal - transcription regulation; The BET, or bromodomain extra-terminal ...	12564	12755	2.19e-17
Oruf Chr4 nlr23	I	BROMO	smart00297	bromo domain;	12915	13202	2.64e-19
Oruf Chr4 nlr23	I	COG5076	COG5076	Transcription factor involved in chromatin remodeling, contains bromodomain [Chromatin ...	12915	13298	1.59e-10
Oruf Chr4 nlr23	I	Bromo_plant1	cd05506	Bromodomain, uncharacterized subfamily specific to plants. Might function as a global ...	12918	13214	2.36e-53
Oruf Chr4 nlr23	I	Bromodomain	pfam00439	Bromodomain; Bromodomains are 110 amino acid long domains, that are found in many chromatin ...	12960	13202	5.57e-18
Oruf Chr4 nlr23	I	DUF3681	pfam12442	Protein of unknown function (DUF3681); This family of proteins is found in eukaryotes. ...	14788	15078	2.73e-36
Oruf Chr4 nlr31	I	NB-ARC	pfam00931	NB-ARC domain;	4933	5796	1.01e-53
Oruf Chr4 nlr31	I	PLN03210	PLN03210	Resistant to P. syringae 6; Provisional	7132	7605	0.00268
Oruf Chr4 nlr31	I	PLN03210	PLN03210	Resistant to P. syringae 6; Provisional	8095	8652	0.00133
Oruf Chr4 nlr31	I	Cupin_1	smart00835	Cupin; This family represents the conserved barrel domain of the 'cupin' superfamily ('cupa' ...	13077	13481	1.87e-30
Oruf Chr4 nlr31	I	QdoI	COG1917	Cupin domain protein related to quercetin dioxygenase [General function prediction only];	13086	13301	6.09e-08
Oruf Chr4 nlr31	I	Cupin_1	pfam00190	Cupin; This family represents the conserved barrel domain of the 'cupin' superfamily ('cupa' ...	13086	13481	1.67e-27
Xa1	I	NB-ARC super family	cl26397	NB-ARC domain;	304	591	9.71e-51
Xa1	I	ZnF_BED	smart00614	BED zinc finger; DNA-binding domain in chromatin-boundary-element-binding proteins and ...	144	192	1.33e-12
Xa1	I	LRR_3 super family	cl27891	Leucine Rich Repeat; This Pfam entry includes some LRRs that fail to be detected by the ...	1570	1778	1.21e-10
Xa1	I	PLN00113 super family	cl26793	leucine-rich repeat receptor-like protein kinase; Provisional	741	850	0.00147
Aus N22 Chr Chr4 nlr19	II	LRR_3 super family	cl27891	Leucine Rich Repeat; This Pfam entry includes some LRRs that fail to be detected by the ...	719	1342	2.85e-05
Aus N22 Chr Chr4 nlr19	II	NB-ARC super family	cl26397	NB-ARC domain;	6177	6932	2.61e-41
Aus N22 Chr Chr4 nlr19	II	AMN1 super family	cl28166	Antagonist of mitotic exit network protein 1; Amn1 has been functionally characterized in ...	10361	10753	0.0079
Aus N22 Chr Chr4 nlr19	II	LRR_3 super family	cl27891	Leucine Rich Repeat; This Pfam entry includes some LRRs that fail to be detected by the ...	11360	11935	5.6e-09
Aus N22 Chr Chr4 nlr19	II	BET	pfam17035	Bromodomain extra-terminal - transcription regulation; The BET, or bromodomain extra-terminal ...	14764	14955	2.41e-16
Aus N22 Chr Chr4 nlr19	II	Bromodomain super family	cl02556	Bromodomain. Bromodomains are found in many chromatin-associated proteins and in nuclear ...	14959	15090	5.56e-09
Aus N22 Chr Chr4 nlr19	II	DUF3681	pfam12442	Protein of unknown function (DUF3681); This family of proteins is found in eukaryotes. ...	18081	18368	2.1e-29
Aus N22 Chr1 nlr18	II	pepsin_retropepsin_like super family	cl11403	Cellular and retroviral pepsin-like aspartate proteases; This family includes both cellular ...	373	1314	7.41e-36
Aus N22 Chr1 nlr18	II	ZnF_BED	smart00614	BED zinc finger; DNA-binding domain in chromatin-boundary-element-binding proteins and ...	5261	5395	2.18e-07
Aus N22 Chr1 nlr18	II	NB-ARC super family	cl26397	NB-ARC domain;	5910	6737	9.71e-40
Aus N22 Chr1 nlr18	II	LRR_3 super family	cl27891	Leucine Rich Repeat; This Pfam entry includes some LRRs that fail to be detected by the ...	9645	10334	1.02e-06
Aus N22 Chr1 nlr18	II	BET	pfam17035	Bromodomain extra-terminal - transcription regulation; The BET, or bromodomain extra-terminal ...	12410	12598	1.35e-16
Aus N22 Chr1 nlr18	II	Bromo_plant1	cd05506	Bromodomain, uncharacterized subfamily specific to plants. Might function as a global ...	12764	13060	7.65e-54
IR8 Chr Chr4 nlr22	II	LRR_3 super family	cl27891	Leucine Rich Repeat; This Pfam entry includes some LRRs that fail to be detected by the ...	721	1344	1.66e-05
IR8 Chr Chr4 nlr22	II	NB-ARC super family	cl26397	NB-ARC domain;	6177	6932	3.1e-40
IR8 Chr Chr4 nlr22	II	AMN1 super family	cl28166	Antagonist of mitotic exit network protein 1; Amn1 has been functionally characterized in ...	10361	10753	0.0079
IR8 Chr Chr4 nlr22	II	LRR_3 super family	cl27891	Leucine Rich Repeat; This Pfam entry includes some LRRs that fail to be detected by the ...	11360	11935	5.6e-09
IR8 Chr Chr4 nlr22	II	BET	pfam17035	Bromodomain extra-terminal - transcription regulation; The BET, or bromodomain extra-terminal ...	14762	14953	2.41e-16
IR8 Chr Chr4 nlr22	II	Bromodomain super family	cl02556	Bromodomain. Bromodomains are found in many chromatin-associated proteins and in nuclear ...	14957	15088	5.56e-09
IR8 Chr Chr4 nlr22	II	DUF3681	pfam12442	Protein of unknown function (DUF3681); This family of proteins is found in eukaryotes. ...	18043	18330	3.51e-29
IR8 Chr Chr4 nlr24	II	TAXi_C super family	cl26009	Xylanase inhibitor C-terminal; The N- and C-termini of the members of this family are jointly ...	96	422	1.29e-19
IR8 Chr Chr4 nlr24	II	ZnF_BED	smart00614	BED zinc finger; DNA-binding domain in chromatin-boundary-element-binding proteins and ...	5263	5397	4.75e-06
IR8 Chr Chr4 nlr24	II	NB-ARC super family	cl26397	NB-ARC domain;	5912	6739	5.14e-40
IR8 Chr Chr4 nlr24	II	LRR_3 super family	cl27891	Leucine Rich Repeat; This Pfam entry includes some LRRs that fail to be detected by the ...	9647	10336	1.03e-06
IR8 Chr Chr4 nlr24	II	BET	pfam17035	Bromodomain extra-terminal - transcription regulation; The BET, or bromodomain extra-terminal ...	12420	12608	1.36e-16
IR8 Chr Chr4 nlr24	II	Bromo_plant1	cd05506	Bromodomain, uncharacterized subfamily specific to plants. Might function as a global ...	12774	13070	7.68e-54
Lper Chr4 nlr12	II	DUF3681	pfam12442	Protein of unknown function (DUF3681); This family of proteins is found in eukaryotes. ...	218	388	8.36e-17
Lper Chr4 nlr12	II	DUF3681 super family	cl13828	Protein of unknown function (DUF3681); This family of proteins is found in eukaryotes. ...	385	507	1.02e-07
Lper Chr4 nlr12	II	ZnF_BED	smart00614	BED zinc finger; DNA-binding domain in chromatin-boundary-element-binding proteins and ...	4375	4500	1.52e-06
Lper Chr4 nlr12	II	NB-ARC super family	cl26397	NB-ARC domain;	4943	5107	0.00114
Lper Chr4 nlr12	II	NB-ARC super family	cl26397	NB-ARC domain;	5194	5778	9.43e-35
Lper Chr4 nlr12	II	LRR_3 super family	cl27891	Leucine Rich Repeat; This Pfam entry includes some LRRs that fail to be detected by the ...	6580	7344	0.000372
Lper Chr4 nlr14	II	ZnF_BED	smart00614	BED zinc finger; DNA-binding domain in chromatin-boundary-element-binding proteins and ...	6920	7057	0.00316
Lper Chr4 nlr14	II	NB-ARC super family	cl26397	NB-ARC domain;	7538	8377	1.08e-46
Lper Chr4 nlr14	II	LRR_3 super family	cl27891	Leucine Rich Repeat; This Pfam entry includes some LRRs that fail to be detected by the ...	11033	11821	1.15e-09
Lper Chr4 nlr15	II	DUF3681	pfam12442	Protein of unknown function (DUF3681); This family of proteins is found in eukaryotes. ...	3111	3398	2.65e-32
Lper Chr4 nlr15	II	ZnF_BED	smart00614	BED zinc finger; DNA-binding domain in chromatin-boundary-element-binding proteins and ...	5285	5410	3.77e-07
Lper Chr4 nlr15	II	NB-ARC super family	cl26397	NB-ARC domain;	5853	6662	4.91e-51
Lper Chr4 nlr15	II	LRR_3 super family	cl27891	Leucine Rich Repeat; This Pfam entry includes some LRRs that fail to be detected by the ...	8343	9089	4.88e-09
Lper Chr4 nlr15	II	BET	pfam17035	Bromodomain extra-terminal - transcription regulation; The BET, or bromodomain extra-terminal ...	11060	11251	2.09e-16
Lper Chr4 nlr15	II	Bromo_plant1	cd05506	Bromodomain, uncharacterized subfamily specific to plants. Might function as a global ...	11417	11713	7.38e-53
Lper 5 nlr15	II	Retrotran_gag_2	pfam14223	gag-polypeptide of LTR copia-type; This family is found in Plants and fungi, and contains ...	1394	1651	4.54e-17
Lper 5 nlr15	II	Retrotran_gag_2	pfam14223	gag-polypeptide of LTR copia-type; This family is found in Plants and fungi, and contains ...	2094	2384	6.95e-22
Lper 5 nlr15	II	ZnF_BED	smart00614	BED zinc finger; DNA-binding domain in chromatin-boundary-element-binding proteins and ...	4174	4302	4.96e-07
Lper 5 nlr15	II	NB-ARC super family	cl26397	NB-ARC domain;	4915	5778	4.81e-47
Lper 5 nlr15	II	LRR_3 super family	cl27891	Leucine Rich Repeat; This Pfam entry includes some LRRs that fail to be detected by the ...	8549	9127	1.26e-06
CGS Chr4 nlr16	II	pepsin_retropepsin_like super family	cl11403	Cellular and retroviral pepsin-like aspartate proteases; This family includes both cellular ...	1038	1406	2.38e-27
CGS Chr4 nlr16	II	pepsin_retropepsin_like super family	cl11403	Cellular and retroviral pepsin-like aspartate proteases; This family includes both cellular ...	1456	2265	1.38e-95
CGS Chr4 nlr16	II	RX-CC_like	cd14798	Coiled-coil domain of the potato virux X resistance protein and similar proteins; The potato ...	5011	5226	2.3e-07
CGS Chr4 nlr16	II	NB-ARC super family	cl26397	NB-ARC domain;	5769	6662	3.89e-44
CGS Chr4 nlr16	II	LRR_3 super family	cl27891	Leucine Rich Repeat; This Pfam entry includes some LRRs that fail to be detected by the ...	8155	9051	4.28e-18
CGS Chr4 nlr16	II	LRR_3 super family	cl27891	Leucine Rich Repeat; This Pfam entry includes some LRRs that fail to be detected by the ...	10084	10953	3.84e-18
CGS Chr4 nlr16	II	LRR_3 super family	cl27891	Leucine Rich Repeat; This Pfam entry includes some LRRs that fail to be detected by the ...	10525	11472	2.39e-20
CGS Chr4 nlr16	II	pepsin_retropepsin_like super family	cl11403	Cellular and retroviral pepsin-like aspartate proteases; This family includes both cellular ...	12986	13114	2.73e-05
CGS Chr4 nlr16	II	RX-CC_like	cd14798	Coiled-coil domain of the potato virux X resistance protein and similar proteins; The potato ...	15252	15470	8.84e-08
CGS Chr4 nlr16	II	NB-ARC super family	cl26397	NB-ARC domain;	15981	16874	8.5e-40
CGS Chr4 nlr17	II	DUF3681	pfam12442	Protein of unknown function (DUF3681); This family of proteins is found in eukaryotes. ...	2265	2552	2.86e-33
CGS Chr4 nlr17	II	ZnF_BED	smart00614	BED zinc finger; DNA-binding domain in chromatin-boundary-element-binding proteins and ...	5317	5463	0.000105
CGS Chr4 nlr17	II	NB-ARC super family	cl26397	NB-ARC domain;	5910	6743	3.17e-47
CGS Chr4 nlr17	II	PLN03210 super family	cl33662	Resistant to P. syringae 6; Provisional	11058	11684	4.79e-07
CGS Chr4 nlr17	II	Retrotrans_gag super family	cl29674	Retrotransposon gag protein; Gag or Capsid-like proteins from LTR retrotransposons. There is a ...	13311	13592	6.35e-10
CGS Chr4 nlr17	II	gag_pre-integrs	pfam13976	GAG-pre-integrase domain; This domain is found associated with retroviral insertion elements ...	14475	14660	4.32e-08
CGS Chr4 nlr17	II	rve	pfam00665	Integrase core domain; Integrase mediates integration of a DNA copy of the viral genome into ...	14706	15047	3.27e-20
	II
CGS Chr4 nlr18	II	NB-ARC super family	cl26397	NB-ARC domain;	4987	5859	6.5e-45
CGS Chr4 nlr18	II	VHS_ENTH_ANTH super family	cl02544	VHS, ENTH and ANTH domain superfamily; composed of proteins containing a VHS, ENTH or ANTH ...	9602	9850	9.75e-18
Nipo Chr4 nlr21	II	pepsin_retropepsin_like super family	cl11403	Cellular and retroviral pepsin-like aspartate proteases; This family includes both cellular ...	377	1318	1.33e-35
Nipo Chr4 nlr21	II	ZnF_BED	smart00614	BED zinc finger; DNA-binding domain in chromatin-boundary-element-binding proteins and ...	5261	5395	2.18e-07
Nipo Chr4 nlr21	II	NB-ARC super family	cl26397	NB-ARC domain;	5910	6737	9.35e-40
Nipo Chr4 nlr21	II	LRR_3 super family	cl27891	Leucine Rich Repeat; This Pfam entry includes some LRRs that fail to be detected by the ...	9645	10334	9.92e-07
Nipo Chr4 nlr21	II	BET	pfam17035	Bromodomain extra-terminal - transcription regulation; The BET, or bromodomain extra-terminal ...	12411	12599	1.35e-16
Nipo Chr4 nlr21	II	Bromo_plant1	cd05506	Bromodomain, uncharacterized subfamily specific to plants. Might function as a global ...	12765	13061	7.65e-54
	II
Nipo Chr4 nlr19	II	LRR_3 super family	cl27891	Leucine Rich Repeat; This Pfam entry includes some LRRs that fail to be detected by the ...	749	1372	1.66e-05
Nipo Chr4 nlr19	II	NB-ARC super family	cl26397	NB-ARC domain;	6177	6932	2.61e-41
Nipo Chr4 nlr19	II	AMN1 super family	cl28166	Antagonist of mitotic exit network protein 1; Amn1 has been functionally characterized in ...	10361	10753	0.00435
Nipo Chr4 nlr19	II	LRR_3 super family	cl27891	Leucine Rich Repeat; This Pfam entry includes some LRRs that fail to be detected by the ...	11360	11935	5.6e-09
Nipo Chr4 nlr19	II	BET	pfam17035	Bromodomain extra-terminal - transcription regulation; The BET, or bromodomain extra-terminal ...	14771	14962	2.41e-16
Nipo Chr4 nlr19	II	Bromodomain super family	cl02556	Bromodomain. Bromodomains are found in many chromatin-associated proteins and in nuclear ...	14966	15097	6.51e-09
Nipo Chr4 nlr19	II	DUF3681	pfam12442	Protein of unknown function (DUF3681); This family of proteins is found in eukaryotes. ...	18043	18330	3.51e-29
Obar Chr4 nlr19	II	DUF3681	pfam12442	Protein of unknown function (DUF3681); This family of proteins is found in eukaryotes. ...	2062	2331	2.71e-23
Obar Chr4 nlr19	II	ZnF_BED	smart00614	BED zinc finger; DNA-binding domain in chromatin-boundary-element-binding proteins and ...	5301	5432	8.95e-10
Obar Chr4 nlr19	II	NB-ARC super family	cl26397	NB-ARC domain;	5920	6762	2.55e-50
Obar Chr4 nlr19	II	LRR_3 super family	cl27891	Leucine Rich Repeat; This Pfam entry includes some LRRs that fail to be detected by the ...	8944	9591	1.73e-07
Obar Chr4 nlr19	II	RT_like super family	cl02808	RT_like: Reverse transcriptase (RT, RNA-dependent DNA polymerase)_like family. An RT gene is ...	11666	11884	1.41e-06
Obar Chr4 nlr19	II	RVT_1 super family	cl26764	Reverse transcriptase (RNA-dependent DNA polymerase); A reverse transcriptase gene is usually ...	11956	12201	0.000238
Obar Chr4 nlr20	II	Atrophin-1 super family	cl26464	Atrophin-1 family; Atrophin-1 is the protein product of the dentatorubral-pallidoluysian ...	1569	2864	0.00214
Obar Chr4 nlr20	II	DUF591	pfam04569	Protein of unknown function; This family represents a conserved region in a number of ...	1783	2046	0.000669
Obar Chr4 nlr20	II	NB-ARC super family	cl26397	NB-ARC domain;	4982	5179	1.01e-06
Obar Chr4 nlr20	II	NB-ARC super family	cl26397	NB-ARC domain;	5226	5777	5.78e-30
Obar Chr4 nlr20	II	DUF3681	pfam12442	Protein of unknown function (DUF3681); This family of proteins is found in eukaryotes. ...	12472	12756	1.36e-17
Obar Chr4 nlr21	II	DUF3681	pfam12442	Protein of unknown function (DUF3681); This family of proteins is found in eukaryotes. ...	1620	1904	1.5e-17
Obar Chr4 nlr21	II	ZnF_BED	smart00614	BED zinc finger; DNA-binding domain in chromatin-boundary-element-binding proteins and ...	5275	5409	1.97e-05
Obar Chr4 nlr21	II	NB-ARC super family	cl26397	NB-ARC domain;	5952	6779	2.91e-41
Obar Chr4 nlr21	II	LRR_3 super family	cl27891	Leucine Rich Repeat; This Pfam entry includes some LRRs that fail to be detected by the ...	7787	8473	5.39e-07
Obar Chr4 nlr21	II	LRR_3 super family	cl27891	Leucine Rich Repeat; This Pfam entry includes some LRRs that fail to be detected by the ...	9136	9828	3.32e-08
Obar Chr4 nlr21	II	DUF3681	pfam12442	Protein of unknown function (DUF3681); This family of proteins is found in eukaryotes. ...	14531	14812	1.4e-21
Obar Chr4 nlr22	II	DUF3681	pfam12442	Protein of unknown function (DUF3681); This family of proteins is found in eukaryotes. ...	1453	1734	1.37e-21
Obar Chr4 nlr22	II	ZnF_BED	smart00614	BED zinc finger; DNA-binding domain in chromatin-boundary-element-binding proteins and ...	5268	5417	3.21e-06
Obar Chr4 nlr22	II	NB-ARC super family	cl26397	NB-ARC domain;	5919	6725	6.93e-49
Obar Chr4 nlr22	II	LRR_3 super family	cl27891	Leucine Rich Repeat; This Pfam entry includes some LRRs that fail to be detected by the ...	9126	9815	3.07e-10
Obar Chr4 nlr22	II	BET	pfam17035	Bromodomain extra-terminal - transcription regulation; The BET, or bromodomain extra-terminal ...	11878	12069	9.19e-17
Obar Chr4 nlr22	II	Bromo_plant1	cd05506	Bromodomain, uncharacterized subfamily specific to plants. Might function as a global ...	12232	12528	4.13e-54
Obar11 nlr2	II	NB-ARC super family	cl26397	NB-ARC domain;	4931	5809	6.83e-48
Obar11 nlr2	II	LRR_3 super family	cl27891	Leucine Rich Repeat; This Pfam entry includes some LRRs that fail to be detected by the ...	8302	8973	2.99e-07
Obar11 nlr2	II	LRR	COG4886	Leucine-rich repeat (LRR) protein [Transcription];	10729	10995	0.000297
Obar11 nlr2	II	NB-ARC super family	cl26397	NB-ARC domain;	11317	12150	4.8e-61
Obar11 nlr2	II	RX-CC_like	cd14798	Coiled-coil domain of the potato virux X resistance protein and similar proteins; The potato ...	12268	12666	4.68e-09
Ogla Chr4 nlr20	II	DUF3681	pfam12442	Protein of unknown function (DUF3681); This family of proteins is found in eukaryotes. ...	2062	2331	2.71e-23
Ogla Chr4 nlr20	II	ZnF_BED	smart00614	BED zinc finger; DNA-binding domain in chromatin-boundary-element-binding proteins and ...	5301	5432	8.95e-10
Ogla Chr4 nlr20	II	NB-ARC super family	cl26397	NB-ARC domain;	5920	6762	2.55e-50
Ogla Chr4 nlr20	II	LRR_3 super family	cl27891	Leucine Rich Repeat; This Pfam entry includes some LRRs that fail to be detected by the ...	8944	9591	1.7e-07
Ogla Chr4 nlr20	II	RT_like super family	cl02808	RT_like: Reverse transcriptase (RT, RNA-dependent DNA polymerase)_like family. An RT gene is ...	11928	12146	1.41e-06
Ogla Chr4 nlr20	II	RVT_1 super family	cl26764	Reverse transcriptase (RNA-dependent DNA polymerase); A reverse transcriptase gene is usually ...	12218	12463	0.000238
Ogla Chr4 nlr21	II	Atrophin-1 super family	cl26464	Atrophin-1 family; Atrophin-1 is the protein product of the dentatorubral-pallidoluysian ...	1569	2864	0.00222
Ogla Chr4 nlr21	II	DUF591	pfam04569	Protein of unknown function; This family represents a conserved region in a number of ...	1783	2046	0.000669
Ogla Chr4 nlr21	II	NB-ARC super family	cl26397	NB-ARC domain;	4982	5179	1.01e-06
Ogla Chr4 nlr21	II	NB-ARC super family	cl26397	NB-ARC domain;	5226	5777	5.79e-30
Ogla Chr4 nlr21	II	DUF3681	pfam12442	Protein of unknown function (DUF3681); This family of proteins is found in eukaryotes. ...	12473	12757	1.36e-17
Ogla Chr4 nlr22	II	DUF3681	pfam12442	Protein of unknown function (DUF3681); This family of proteins is found in eukaryotes. ...	1619	1903	1.52e-17
Ogla Chr4 nlr22	II	ZnF_BED	smart00614	BED zinc finger; DNA-binding domain in chromatin-boundary-element-binding proteins and ...	5275	5409	1.61e-05
Ogla Chr4 nlr22	II	NB-ARC super family	cl26397	NB-ARC domain;	5954	6781	2.95e-41
Ogla Chr4 nlr22	II	LRR_3 super family	cl27891	Leucine Rich Repeat; This Pfam entry includes some LRRs that fail to be detected by the ...	7789	8475	5.48e-07
Ogla Chr4 nlr22	II	LRR_3 super family	cl27891	Leucine Rich Repeat; This Pfam entry includes some LRRs that fail to be detected by the ...	9537	10040	2.09e-06
Ogla Chr4 nlr22	II	DUF3681	pfam12442	Protein of unknown function (DUF3681); This family of proteins is found in eukaryotes. ...	14743	14985	2.69e-20
Ogla Chr4 nlr23	II	DUF3681	pfam12442	Protein of unknown function (DUF3681); This family of proteins is found in eukaryotes. ...	1729	1971	2.61e-20
Ogla Chr4 nlr23	II	ZnF_BED	smart00614	BED zinc finger; DNA-binding domain in chromatin-boundary-element-binding proteins and ...	5268	5417	3.21e-06
Ogla Chr4 nlr23	II	NB-ARC super family	cl26397	NB-ARC domain;	5919	6725	6e-49
Ogla Chr4 nlr23	II	LRR_3 super family	cl27891	Leucine Rich Repeat; This Pfam entry includes some LRRs that fail to be detected by the ...	9126	9815	3.07e-10
Ogla Chr4 nlr23	II	BET	pfam17035	Bromodomain extra-terminal - transcription regulation; The BET, or bromodomain extra-terminal ...	11878	12069	9.19e-17
Ogla Chr4 nlr23	II	Bromo_plant1	cd05506	Bromodomain, uncharacterized subfamily specific to plants. Might function as a global ...	12232	12528	4.13e-54
Oglu 11 nlr4	II	ZnF_BED	smart00614	BED zinc finger; DNA-binding domain in chromatin-boundary-element-binding proteins and ...	4303	4443	0.00271
Oglu 11 nlr4	II	NB-ARC super family	cl26397	NB-ARC domain;	4982	5809	4.98e-47
Oglu 11 nlr4	II	LRR_3 super family	cl27891	Leucine Rich Repeat; This Pfam entry includes some LRRs that fail to be detected by the ...	7934	8503	9.61e-08
Oglu 11 nlr4	II	LRR	COG4886	Leucine-rich repeat (LRR) protein [Transcription];	10259	10525	0.00029
Oglu 11 nlr4	II	NB-ARC super family	cl26397	NB-ARC domain;	10847	11680	4.11e-61
Oglu 11 nlr4	II	RX-CC_like	cd14798	Coiled-coil domain of the potato virux X resistance protein and similar proteins; The potato ...	11798	12196	4.16e-09
Omer Chr4 nlr20	II	DUF3681	pfam12442	Protein of unknown function (DUF3681); This family of proteins is found in eukaryotes. ...	1041	1322	6.84e-20
Omer Chr4 nlr20	II	ZnF_BED	smart00614	BED zinc finger; DNA-binding domain in chromatin-boundary-element-binding proteins and ...	5268	5417	2.44e-05
Omer Chr4 nlr20	II	NB-ARC super family	cl26397	NB-ARC domain;	6772	7629	1.17e-48
Omer Chr4 nlr20	II	LRR_3 super family	cl27891	Leucine Rich Repeat; This Pfam entry includes some LRRs that fail to be detected by the ...	10304	10993	2.29e-09
Omer Chr4 nlr20	II	BET	pfam17035	Bromodomain extra-terminal - transcription regulation; The BET, or bromodomain extra-terminal ...	13062	13253	1.5e-16
Omer Chr4 nlr20	II	Bromo_plant1	cd05506	Bromodomain, uncharacterized subfamily specific to plants. Might function as a global ...	13416	13712	4.42e-54
Oniv Chr4 nlr15	II	DUF3681	pfam12442	Protein of unknown function (DUF3681); This family of proteins is found in eukaryotes. ...	1874	2161	3.02e-32
Oniv Chr4 nlr15	II	zf-BED super family	cl02703	BED zinc finger;	5254	5382	0.00291
Oniv Chr4 nlr15	II	NB-ARC super family	cl26397	NB-ARC domain;	5919	6737	4.48e-41
Oniv Chr4 nlr15	II	LRR_3 super family	cl27891	Leucine Rich Repeat; This Pfam entry includes some LRRs that fail to be detected by the ...	9357	9914	1.56e-10
Oniv Chr4 nlr15	II	BET	pfam17035	Bromodomain extra-terminal - transcription regulation; The BET, or bromodomain extra-terminal ...	12392	12583	2e-12
Oniv Chr4 nlr15	II	Bromodomain super family	cl02556	Bromodomain. Bromodomains are found in many chromatin-associated proteins and in nuclear ...	12734	12907	2.1e-17
Oniv Chr4 nlr15	II	BET	pfam17035	Bromodomain extra-terminal - transcription regulation; The BET, or bromodomain extra-terminal ...	14390	14581	3.29e-12
Oniv Chr4 nlr15	II	Bromodomain super family	cl02556	Bromodomain. Bromodomains are found in many chromatin-associated proteins and in nuclear ...	14732	14860	5.39e-07
Oniv Chr4 nlr16	II	DUF3681	pfam12442	Protein of unknown function (DUF3681); This family of proteins is found in eukaryotes. ...	2266	2553	3.91e-33
Oniv Chr4 nlr16	II	ZnF_BED	smart00614	BED zinc finger; DNA-binding domain in chromatin-boundary-element-binding proteins and ...	5317	5463	0.000118
Oniv Chr4 nlr16	II	NB-ARC super family	cl26397	NB-ARC domain;	5910	6743	3.71e-47
Oniv Chr4 nlr16	II	LRR_3 super family	cl27891	Leucine Rich Repeat; This Pfam entry includes some LRRs that fail to be detected by the ...	10603	11232	1.06e-07
Oniv Chr4 nlr16	II	LRR_3 super family	cl27891	Leucine Rich Repeat; This Pfam entry includes some LRRs that fail to be detected by the ...	13144	13701	1.97e-10
Oniv Chr4 nlr16	II	BET	pfam17035	Bromodomain extra-terminal - transcription regulation; The BET, or bromodomain extra-terminal ...	16075	16266	1.03e-16
Oniv Chr4 nlr16	II	Bromo_plant1	cd05506	Bromodomain, uncharacterized subfamily specific to plants. Might function as a global ...	16429	16725	2.52e-54
Opun Chr4 nlr17	II	DUF3681	pfam12442	Protein of unknown function (DUF3681); This family of proteins is found in eukaryotes. ...	2698	2985	1.01e-29
Opun Chr4 nlr17	II	ZnF_BED	smart00614	BED zinc finger; DNA-binding domain in chromatin-boundary-element-binding proteins and ...	5247	5381	2.78e-06
Opun Chr4 nlr17	II	NB-ARC super family	cl26397	NB-ARC domain;	5866	6699	1.32e-49
Opun Chr4 nlr17	II	LRR_3 super family	cl27891	Leucine Rich Repeat; This Pfam entry includes some LRRs that fail to be detected by the ...	9172	9726	4.09e-07
	II
Opun Chr4 nlr18	II	DUF3681	pfam12442	Protein of unknown function (DUF3681); This family of proteins is found in eukaryotes. ...	175	456	2.5e-24
Opun Chr4 nlr18	II	ZnF_BED	smart00614	BED zinc finger; DNA-binding domain in chromatin-boundary-element-binding proteins and ...	1966	2112	2.12e-10
Opun Chr4 nlr18	II	zf-BED	pfam02892	BED zinc finger;	5253	5381	0.000215
Opun Chr4 nlr18	II	NB-ARC super family	cl26397	NB-ARC domain;	5911	6732	5.22e-40
Opun Chr4 nlr18	II	Amino_oxidase super family	cl27535	Flavin containing amine oxidoreductase; This family consists of various amine oxidases, ...	14285	14353	2.35e-06
Oruf 11 nlr3	II	ZnF_BED	smart00614	BED zinc finger; DNA-binding domain in chromatin-boundary-element-binding proteins and ...	6008	6148	0.000398
Oruf 11 nlr3	II	NB-ARC super family	cl26397	NB-ARC domain;	6685	7512	1.37e-46
Oruf 11 nlr3	II	LRR_3 super family	cl27891	Leucine Rich Repeat; This Pfam entry includes some LRRs that fail to be detected by the ...	9979	10674	3.44e-08
Oruf Chr4 nlr22	II	LRR_3 super family	cl27891	Leucine Rich Repeat; This Pfam entry includes some LRRs that fail to be detected by the ...	723	1346	1.56e-05
Oruf Chr4 nlr22	II	NB-ARC super family	cl26397	NB-ARC domain;	6177	6932	2.45e-41
Oruf Chr4 nlr22	II	AMN1 super family	cl28166	Antagonist of mitotic exit network protein 1; Amn1 has been functionally characterized in ...	9220	9612	0.00408
Oruf Chr4 nlr22	II	LRR_3 super family	cl27891	Leucine Rich Repeat; This Pfam entry includes some LRRs that fail to be detected by the ...	10219	10794	5.25e-09
Oruf Chr4 nlr22	II	BET	pfam17035	Bromodomain extra-terminal - transcription regulation; The BET, or bromodomain extra-terminal ...	13622	13813	2.27e-16
Oruf Chr4 nlr22	II	Bromodomain super family	cl02556	Bromodomain. Bromodomains are found in many chromatin-associated proteins and in nuclear ...	13817	13948	5.23e-09
Oruf Chr4 nlr22	II	DUF3681	pfam12442	Protein of unknown function (DUF3681); This family of proteins is found in eukaryotes. ...	16901	17188	3.3e-29
Oruf Chr4 nlr24	II	ZnF_BED	smart00614	BED zinc finger; DNA-binding domain in chromatin-boundary-element-binding proteins and ...	5261	5395	2.18e-07
Oruf Chr4 nlr24	II	NB-ARC super family	cl26397	NB-ARC domain;	5910	6737	9.71e-40
Oruf Chr4 nlr24	II	LRR_3 super family	cl27891	Leucine Rich Repeat; This Pfam entry includes some LRRs that fail to be detected by the ...	9645	10334	5.93e-07
Oruf Chr4 nlr24	II	BET	pfam17035	Bromodomain extra-terminal - transcription regulation; The BET, or bromodomain extra-terminal ...	12264	12452	1.35e-16
Oruf Chr4 nlr24	II	Bromo_plant1	cd05506	Bromodomain, uncharacterized subfamily specific to plants. Might function as a global ...	12618	12914	7.65e-54
Wheat Yr5	II	zf-BED	pfam02892	BED zinc finger;	1262	1414	3.28e-05
Wheat Yr5	II	NB-ARC super family	cl26397	NB-ARC domain;	1945	2787	5.29e-51
Wheat Yr5	II	LRR_3 super family	cl27891	Leucine Rich Repeat; This Pfam entry includes some LRRs that fail to be detected by the ...	4924	5475	1.39e-06
Wheat Yr5	II	zf-RVT	pfam13966	zinc-binding in reverse transcriptase; This domain would appear to be a zinc-binding region of ...	5528	5779	1.29e-23
Wheat Yr7	II	zf-BED	pfam02892	BED zinc finger;	497	649	2.16e-06
Wheat Yr7	II	NB-ARC super family	cl26397	NB-ARC domain;	1152	1988	6.23e-45
Wheat Yr7	II	LRR_3 super family	cl27891	Leucine Rich Repeat; This Pfam entry includes some LRRs that fail to be detected by the ...	4326	4904	8.38e-10
Wheat YrSp	II	zf-BED	pfam02892	BED zinc finger;	518	670	2.31e-05
Wheat YrSp	II	NB-ARC super family	cl26397	NB-ARC domain;	1201	2043	3.56e-51
Wheat YrSp	II	LRR_3 super family	cl27891	Leucine Rich Repeat; This Pfam entry includes some LRRs that fail to be detected by the ...	4179	4730	9.66e-07

## Sheet: Xo1_BED_NLRs_only
Cultvar	Xo1 clade	Name	Accession	Description	Interval start	Interval end	E-value
Aus_N22_Chr_Chr4_nlr_20	I	ZnF_BED	smart00614	BED zinc finger; DNA-binding domain in chromatin-boundary-element-binding proteins and ...	3813	3947	8.12e-10
Aus_N22_Chr_Chr4_nlr_20	I	NB-ARC super family	cl26397	NB-ARC domain;	4943	5806	1.3e-49
Aus_N22_Chr_Chr4_nlr_20	I	PLN00113 super family	cl26793	leucine-rich repeat receptor-like protein kinase; Provisional	6254	6583	0.0053
Aus_N22_Chr_Chr4_nlr_20	I	LRR_3 super family	cl27891	Leucine Rich Repeat; This Pfam entry includes some LRRs that fail to be detected by the ...	8623	9312	2.62e-08
Aus_N22_Chr_Chr4_nlr_20	I	BET	pfam17035	Bromodomain extra-terminal - transcription regulation; The BET, or bromodomain extra-terminal ...	13615	13806	2.01e-16
Aus_N22_Chr_Chr4_nlr_20	I	Bromodomain super family	cl02556	Bromodomain. Bromodomains are found in many chromatin-associated proteins and in nuclear ...	13969	14262	1.39e-51
Nippo_Chr4_nlr_20	I	zf-BED	pfam02892	BED zinc finger;	3810	3947	4.31e-07
Nippo_Chr4_nlr_20	I	ZnF_BED	smart00614	BED zinc finger; DNA-binding domain in chromatin-boundary-element-binding proteins and ...	3813	3947	9.64e-10
Nippo_Chr4_nlr_20	I	CDC6	COG1474	Cdc6-related protein, AAA superfamily ATPase [Replication, recombination and repair];	4901	5257	0.000133
Nippo_Chr4_nlr_20	I	AAA	cd00009	The AAA+ (ATPases Associated with a wide variety of cellular Activities) superfamily ...	4925	5368	0.00116
Nippo_Chr4_nlr_20	I	NB-ARC	pfam00931	NB-ARC domain;	4943	5806	1.58e-49
Nippo_Chr4_nlr_20	I	PLN00113	PLN00113	leucine-rich repeat receptor-like protein kinase; Provisional	6254	6583	0.00633
Nippo_Chr4_nlr_20	I	PLN03210	PLN03210	Resistant to P. syringae 6; Provisional	8861	9550	5.24e-08
Nippo_Chr4_nlr_20	I	BET	pfam17035	Bromodomain extra-terminal - transcription regulation; The BET, or bromodomain extra-terminal ...	13620	13811	1.69e-17
Nippo_Chr4_nlr_20	I	BROMO	smart00297	bromo domain;	13971	14258	3.04e-19
Nippo_Chr4_nlr_20	I	COG5076	COG5076	Transcription factor involved in chromatin remodeling, contains bromodomain [Chromatin ...	13971	14354	1.78e-10
Nippo_Chr4_nlr_20	I	Bromo_plant1	cd05506	Bromodomain, uncharacterized subfamily specific to plants. Might function as a global ...	13974	14270	2.64e-53
Nippo_Chr4_nlr_20	I	Bromodomain	pfam00439	Bromodomain; Bromodomains are 110 amino acid long domains, that are found in many chromatin ...	14016	14258	5.98e-18
Nippo_Chr4_nlr_20	I	DUF3681	pfam12442	Protein of unknown function (DUF3681); This family of proteins is found in eukaryotes. ...	15845	16132	2.3e-35
IR8_Chr4_nlr_21	I	zf-RVT	pfam13966	zinc-binding in reverse transcriptase; This domain would appear to be a zinc-binding region of ...	1342	1542	4.65e-15
IR8_Chr4_nlr_21	I	NB-ARC super family	cl26397	NB-ARC domain;	6532	6801	8.02e-06
IR8_Chr4_nlr_21	I	gag_pre-integrs	pfam13976	GAG-pre-integrase domain; This domain is found associated with retroviral insertion elements ...	8301	8510	6.77e-09
IR8_Chr4_nlr_21	I	rve	pfam00665	Integrase core domain; Integrase mediates integration of a DNA copy of the viral genome into ...	8553	8888	3.37e-21
IR8_Chr4_nlr_21	I	RVT_2	pfam07727	Reverse transcriptase (RNA-dependent DNA polymerase); A reverse transcriptase gene is usually ...	9919	10656	1.54e-137
IR8_Chr4_nlr_21	I	RNase_HI_RT_Ty1	cd09272	Ty1/Copia family of RNase HI in long-term repeat retroelements; Ribonuclease H (RNase H) ...	10897	11310	1.77e-74
IR8_Chr4_nlr_21	I	NB-ARC super family	cl26397	NB-ARC domain;	11512	12117	5.7e-36
IR8_Chr4_nlr_21	I	LRR_3 super family	cl27891	Leucine Rich Repeat; This Pfam entry includes some LRRs that fail to be detected by the ...	14110	14733	1.72e-05
IR8_Chr4_nlr_21	I	Transposase_28 super family	cl04444	Putative gypsy type transposon; This family of plant genes are thought to be related to gypsy ...	1767	2303	7.46e-96
IR8_Chr4_nlr_21	I	ZnF_BED	smart00614	BED zinc finger; DNA-binding domain in chromatin-boundary-element-binding proteins and ...	3813	3965	4.52e-07
IR8_Chr4_nlr_21	I	NB-ARC super family	cl26397	NB-ARC domain;	4943	5806	1.5e-49
IR8_Chr4_nlr_21	I	PLN00113 super family	cl26793	leucine-rich repeat receptor-like protein kinase; Provisional	6254	6583	0.00529
IR8_Chr4_nlr_21	I	LRR_3 super family	cl27891	Leucine Rich Repeat; This Pfam entry includes some LRRs that fail to be detected by the ...	8716	9270	5.76e-08
Lper_Chr4_nlr_13	I	DUF3681	pfam12442	Protein of unknown function (DUF3681); This family of proteins is found in eukaryotes. ...	590	820	1.12e-16
Lper_Chr4_nlr_13	I	DUF3681	pfam12442	Protein of unknown function (DUF3681); This family of proteins is found in eukaryotes. ...	3114	3389	4.82e-23
Lper_Chr4_nlr_13	I	ZnF_BED	smart00614	BED zinc finger; DNA-binding domain in chromatin-boundary-element-binding proteins and ...	5419	5556	3.01e-09
Lper_Chr4_nlr_13	I	zf-BED	pfam02892	BED zinc finger;	5422	5544	0.00015
Lper_Chr4_nlr_13	I	NB-ARC	pfam00931	NB-ARC domain;	6177	7001	3.18e-48
Lper_Chr4_nlr_13	I	SEEEED	pfam14797	Serine-rich region of AP3B1, clathrin-adaptor complex; This short low-complexity, highly serine-rich region lies on clathrin-adaptor complex 3 beta-1 subunit proteins, between family Adaptin_N, pfam01602 and a C-terminal domain, AP3B1_C,pfam14796.	7869	8135	7.39e-05
Lper_Chr4_nlr_13	I	DUF3681	pfam12442	Protein of unknown function (DUF3681); This family of proteins is found in eukaryotes. ...	14147	14428	8.05e-24
CGS_Chr4_nlr_19	I	zf-BED	pfam02892	BED zinc finger;	3811	3948	3.57e-07
CGS_Chr4_nlr_19	I	ZnF_BED	smart00614	BED zinc finger; DNA-binding domain in chromatin-boundary-element-binding proteins and ...	3814	3948	7.99e-10
CGS_Chr4_nlr_19	I	CDC6	COG1474	Cdc6-related protein, AAA superfamily ATPase [Replication, recombination and repair];	4901	5257	0.000124
CGS_Chr4_nlr_19	I	AAA	cd00009	The AAA+ (ATPases Associated with a wide variety of cellular Activities) superfamily ...	4925	5368	0.000958
CGS_Chr4_nlr_19	I	NB-ARC	pfam00931	NB-ARC domain;	4943	5806	8.45e-51
CGS_Chr4_nlr_19	I	PLN00113	PLN00113	leucine-rich repeat receptor-like protein kinase; Provisional	6254	6583	0.00544
CGS_Chr4_nlr_19	I	PLN03210	PLN03210	Resistant to P. syringae 6; Provisional	8461	9087	3.75e-10
CGS_Chr4_nlr_19	I	Bromodomain_1	cd05494	Bromodomain; uncharacterized subfamily. Bromodomains are found in many chromatin-associated ...	11137	11388	0.00016
CGS_Chr4_nlr_19	I	BET	pfam17035	Bromodomain extra-terminal - transcription regulation; The BET, or bromodomain extra-terminal ...	11167	11358	7.62e-17
CGS_Chr4_nlr_19	I	BROMO	smart00297	bromo domain;	11518	11811	3.46e-20
CGS_Chr4_nlr_19	I	COG5076	COG5076	Transcription factor involved in chromatin remodeling, contains bromodomain [Chromatin ...	11518	11871	6.65e-10
CGS_Chr4_nlr_19	I	Bromo_plant1	cd05506	Bromodomain, uncharacterized subfamily specific to plants. Might function as a global ...	11521	11817	2.51e-54
CGS_Chr4_nlr_19	I	Bromodomain	pfam00439	Bromodomain; Bromodomains are 110 amino acid long domains, that are found in many chromatin ...	11563	11805	3.32e-18
Obar_Chr4_nlr_18	I	DUF3681	pfam12442	Protein of unknown function (DUF3681); This family of proteins is found in eukaryotes. ...	2044	2331	7.26e-29
Obar_Chr4_nlr_18	I	ZnF_BED	smart00614	BED zinc finger; DNA-binding domain in chromatin-boundary-element-binding proteins and ...	5293	5439	0.000256
Obar_Chr4_nlr_18	I	NB-ARC	pfam00931	NB-ARC domain;	5892	6764	2.52e-52
Obar_Chr4_nlr_18	I	PLN03210	PLN03210	Resistant to P. syringae 6; Provisional	9701	10255	5.37e-09
Obar_Chr4_nlr_18	I	Bromodomain_1	cd05494	Bromodomain; uncharacterized subfamily. Bromodomains are found in many chromatin-associated ...	12353	12637	7.57e-06
Obar_Chr4_nlr_18	I	BET	pfam17035	Bromodomain extra-terminal - transcription regulation; The BET, or bromodomain extra-terminal ...	12383	12574	1.94e-14
Obar_Chr4_nlr_18	I	Bromo_plant1	cd05506	Bromodomain, uncharacterized subfamily specific to plants. Might function as a global ...	12515	12709	4.98e-08
Ogla_Chr4_nlr_18	I	DUF3681	pfam12442	Protein of unknown function (DUF3681); This family of proteins is found in eukaryotes. ...	834	1067	2.1e-18
Ogla_Chr4_nlr_18	I	ZnF_BED	smart00614	BED zinc finger; DNA-binding domain in chromatin-boundary-element-binding proteins and ...	3013	3159	0.000392
Ogla_Chr4_nlr_18	I	NB-ARC	pfam00931	NB-ARC domain;	6065	6937	8.13e-50
Ogla_Chr4_nlr_18	I	PLN03210	PLN03210	Resistant to P. syringae 6; Provisional	9035	9553	3.93e-06
Ogla_Chr4_nlr_18	I	AMN1	cd09293	Antagonist of mitotic exit network protein 1; Amn1 has been functionally characterized in ...	9047	9490	0.0026
Ogla_Chr4_nlr_18	I	DUF3681	pfam12442	Protein of unknown function (DUF3681); This family of proteins is found in eukaryotes. ...	12755	13042	5.54e-32
	I
Ogla_Chr4_nlr_19	I	DUF3681	pfam12442	Protein of unknown function (DUF3681); This family of proteins is found in eukaryotes. ...	1616	1903	1.33e-27
Ogla_Chr4_nlr_19	I	ZnF_BED	smart00614	BED zinc finger; DNA-binding domain in chromatin-boundary-element-binding proteins and ...	5293	5439	0.000245
Ogla_Chr4_nlr_19	I	NB-ARC	pfam00931	NB-ARC domain;	5892	6764	2.4e-52
Ogla_Chr4_nlr_19	I	Bromodomain_1	cd05494	Bromodomain; uncharacterized subfamily. Bromodomains are found in many chromatin-associated ...	11569	11853	7.22e-06
Ogla_Chr4_nlr_19	I	BET	pfam17035	Bromodomain extra-terminal - transcription regulation; The BET, or bromodomain extra-terminal ...	11599	11790	1.86e-14
Ogla_Chr4_nlr_19	I	Bromo_plant1	cd05506	Bromodomain, uncharacterized subfamily specific to plants. Might function as a global ...	11731	11925	4.75e-08
Oglu_Chr4_nlr_13	I	DUF3681	pfam12442	Protein of unknown function (DUF3681); This family of proteins is found in eukaryotes. ...	773	1057	3.66e-34
Oglu_Chr4_nlr_13	I	DUF3681	pfam12442	Protein of unknown function (DUF3681); This family of proteins is found in eukaryotes. ...	3326	3601	7.55e-27
Oglu_Chr4_nlr_13	I	zf-BED	pfam02892	BED zinc finger;	5293	5430	1.89e-07
Oglu_Chr4_nlr_13	I	ZnF_BED	smart00614	BED zinc finger; DNA-binding domain in chromatin-boundary-element-binding proteins and ...	5296	5430	4.12e-10
Oglu_Chr4_nlr_13	I	CDC6	COG1474	Cdc6-related protein, AAA superfamily ATPase [Replication, recombination and repair];	6382	6738	5.63e-05
Oglu_Chr4_nlr_13	I	AAA	cd00009	The AAA+ (ATPases Associated with a wide variety of cellular Activities) superfamily ...	6406	6849	0.00174
Oglu_Chr4_nlr_13	I	NB-ARC	pfam00931	NB-ARC domain;	6424	7281	1.13e-48
Oglu_Chr4_nlr_13	I	PLN03210	PLN03210	Resistant to P. syringae 6; Provisional	10087	10716	3.7e-07
Oglu_Chr4_nlr_13	I	Bromodomain_1	cd05494	Bromodomain; uncharacterized subfamily. Bromodomains are found in many chromatin-associated ...	12704	12955	0.000139
Oglu_Chr4_nlr_13	I	BET	pfam17035	Bromodomain extra-terminal - transcription regulation; The BET, or bromodomain extra-terminal ...	12734	12925	5.53e-16
Oglu_Chr4_nlr_13	I	BROMO	smart00297	bromo domain;	13085	13372	4.93e-20
Oglu_Chr4_nlr_13	I	COG5076	COG5076	Transcription factor involved in chromatin remodeling, contains bromodomain [Chromatin ...	13085	13438	5.23e-10
Oglu_Chr4_nlr_13	I	Bromo_plant1	cd05506	Bromodomain, uncharacterized subfamily specific to plants. Might function as a global ...	13088	13384	1.96e-54
Oglu_Chr4_nlr_13	I	Bromodomain	pfam00439	Bromodomain; Bromodomains are 110 amino acid long domains, that are found in many chromatin ...	13130	13372	4.42e-18
Oruf_Chr4_nlr_23	I	zf-BED	pfam02892	BED zinc finger;	3810	3947	4.01e-07
Oruf_Chr4_nlr_23	I	ZnF_BED	smart00614	BED zinc finger; DNA-binding domain in chromatin-boundary-element-binding proteins and ...	3813	3947	8.98e-10
Oruf_Chr4_nlr_23	I	CDC6	COG1474	Cdc6-related protein, AAA superfamily ATPase [Replication, recombination and repair];	4901	5257	0.000124
Oruf_Chr4_nlr_23	I	AAA	cd00009	The AAA+ (ATPases Associated with a wide variety of cellular Activities) superfamily ...	4925	5368	0.00108
Oruf_Chr4_nlr_23	I	NB-ARC	pfam00931	NB-ARC domain;	4943	5806	1.45e-49
Oruf_Chr4_nlr_23	I	PLN00113	PLN00113	leucine-rich repeat receptor-like protein kinase; Provisional	6254	6583	0.00583
Oruf_Chr4_nlr_23	I	PLN03210	PLN03210	Resistant to P. syringae 6; Provisional	8861	9550	4.86e-08
Oruf_Chr4_nlr_23	I	BET	pfam17035	Bromodomain extra-terminal - transcription regulation; The BET, or bromodomain extra-terminal ...	12564	12755	2.19e-17
Oruf_Chr4_nlr_23	I	BROMO	smart00297	bromo domain;	12915	13202	2.64e-19
Oruf_Chr4_nlr_23	I	COG5076	COG5076	Transcription factor involved in chromatin remodeling, contains bromodomain [Chromatin ...	12915	13298	1.59e-10
Oruf_Chr4_nlr_23	I	Bromo_plant1	cd05506	Bromodomain, uncharacterized subfamily specific to plants. Might function as a global ...	12918	13214	2.36e-53
Oruf_Chr4_nlr_23	I	Bromodomain	pfam00439	Bromodomain; Bromodomains are 110 amino acid long domains, that are found in many chromatin ...	12960	13202	5.57e-18
Oruf_Chr4_nlr_23	I	DUF3681	pfam12442	Protein of unknown function (DUF3681); This family of proteins is found in eukaryotes. ...	14788	15078	2.73e-36
Xa1	I	NB-ARC super family	cl26397	NB-ARC domain;	304	591	9.71e-51
Xa1	I	ZnF_BED	smart00614	BED zinc finger; DNA-binding domain in chromatin-boundary-element-binding proteins and ...	144	192	1.33e-12
Xa1	I	LRR_3 super family	cl27891	Leucine Rich Repeat; This Pfam entry includes some LRRs that fail to be detected by the ...	1570	1778	1.21e-10
Xa1	I	PLN00113 super family	cl26793	leucine-rich repeat receptor-like protein kinase; Provisional	741	850	0.00147
Aus_N22_Chr1_nlr_18	II	pepsin_retropepsin_like super family	cl11403	Cellular and retroviral pepsin-like aspartate proteases; This family includes both cellular ...	373	1314	7.41e-36
Aus_N22_Chr1_nlr_18	II	ZnF_BED	smart00614	BED zinc finger; DNA-binding domain in chromatin-boundary-element-binding proteins and ...	5261	5395	2.18e-07
Aus_N22_Chr1_nlr_18	II	NB-ARC super family	cl26397	NB-ARC domain;	5910	6737	9.71e-40
Aus_N22_Chr1_nlr_18	II	LRR_3 super family	cl27891	Leucine Rich Repeat; This Pfam entry includes some LRRs that fail to be detected by the ...	9645	10334	1.02e-06
Aus_N22_Chr1_nlr_18	II	BET	pfam17035	Bromodomain extra-terminal - transcription regulation; The BET, or bromodomain extra-terminal ...	12410	12598	1.35e-16
Aus_N22_Chr1_nlr_18	II	Bromo_plant1	cd05506	Bromodomain, uncharacterized subfamily specific to plants. Might function as a global ...	12764	13060	7.65e-54
IR8_Chr_Chr4_nlr_24	II	TAXi_C super family	cl26009	Xylanase inhibitor C-terminal; The N- and C-termini of the members of this family are jointly ...	96	422	1.29e-19
IR8_Chr_Chr4_nlr_24	II	ZnF_BED	smart00614	BED zinc finger; DNA-binding domain in chromatin-boundary-element-binding proteins and ...	5263	5397	4.75e-06
IR8_Chr_Chr4_nlr_24	II	NB-ARC super family	cl26397	NB-ARC domain;	5912	6739	5.14e-40
IR8_Chr_Chr4_nlr_24	II	LRR_3 super family	cl27891	Leucine Rich Repeat; This Pfam entry includes some LRRs that fail to be detected by the ...	9647	10336	1.03e-06
IR8_Chr_Chr4_nlr_24	II	BET	pfam17035	Bromodomain extra-terminal - transcription regulation; The BET, or bromodomain extra-terminal ...	12420	12608	1.36e-16
IR8_Chr_Chr4_nlr_24	II	Bromo_plant1	cd05506	Bromodomain, uncharacterized subfamily specific to plants. Might function as a global ...	12774	13070	7.68e-54
Lper_Chr4_nlr_12	II	DUF3681	pfam12442	Protein of unknown function (DUF3681); This family of proteins is found in eukaryotes. ...	218	388	8.36e-17
Lper_Chr4_nlr_12	II	DUF3681 super family	cl13828	Protein of unknown function (DUF3681); This family of proteins is found in eukaryotes. ...	385	507	1.02e-07
Lper_Chr4_nlr_12	II	ZnF_BED	smart00614	BED zinc finger; DNA-binding domain in chromatin-boundary-element-binding proteins and ...	4375	4500	1.52e-06
Lper_Chr4_nlr_12	II	NB-ARC super family	cl26397	NB-ARC domain;	4943	5107	0.00114
Lper_Chr4_nlr_12	II	NB-ARC super family	cl26397	NB-ARC domain;	5194	5778	9.43e-35
Lper_Chr4_nlr_12	II	LRR_3 super family	cl27891	Leucine Rich Repeat; This Pfam entry includes some LRRs that fail to be detected by the ...	6580	7344	0.000372
Lper_Chr4_nlr_14	II	ZnF_BED	smart00614	BED zinc finger; DNA-binding domain in chromatin-boundary-element-binding proteins and ...	6920	7057	0.00316
Lper_Chr4_nlr_14	II	NB-ARC super family	cl26397	NB-ARC domain;	7538	8377	1.08e-46
Lper_Chr4_nlr_14	II	LRR_3 super family	cl27891	Leucine Rich Repeat; This Pfam entry includes some LRRs that fail to be detected by the ...	11033	11821	1.15e-09
Lper_Chr4_nlr_15	II	DUF3681	pfam12442	Protein of unknown function (DUF3681); This family of proteins is found in eukaryotes. ...	3111	3398	2.65e-32
Lper_Chr4_nlr_15	II	ZnF_BED	smart00614	BED zinc finger; DNA-binding domain in chromatin-boundary-element-binding proteins and ...	5285	5410	3.77e-07
Lper_Chr4_nlr_15	II	NB-ARC super family	cl26397	NB-ARC domain;	5853	6662	4.91e-51
Lper_Chr4_nlr_15	II	LRR_3 super family	cl27891	Leucine Rich Repeat; This Pfam entry includes some LRRs that fail to be detected by the ...	8343	9089	4.88e-09
Lper_Chr4_nlr_15	II	BET	pfam17035	Bromodomain extra-terminal - transcription regulation; The BET, or bromodomain extra-terminal ...	11060	11251	2.09e-16
Lper_Chr4_nlr_15	II	Bromo_plant1	cd05506	Bromodomain, uncharacterized subfamily specific to plants. Might function as a global ...	11417	11713	7.38e-53
Lper_5_nlr_15	II	Retrotran_gag_2	pfam14223	gag-polypeptide of LTR copia-type; This family is found in Plants and fungi, and contains ...	1394	1651	4.54e-17
Lper_5_nlr_15	II	Retrotran_gag_2	pfam14223	gag-polypeptide of LTR copia-type; This family is found in Plants and fungi, and contains ...	2094	2384	6.95e-22
Lper_5_nlr_15	II	ZnF_BED	smart00614	BED zinc finger; DNA-binding domain in chromatin-boundary-element-binding proteins and ...	4174	4302	4.96e-07
Lper_5_nlr_15	II	NB-ARC super family	cl26397	NB-ARC domain;	4915	5778	4.81e-47
Lper_5_nlr_15	II	LRR_3 super family	cl27891	Leucine Rich Repeat; This Pfam entry includes some LRRs that fail to be detected by the ...	8549	9127	1.26e-06
CGS_Chr4_nlr_17	II	DUF3681	pfam12442	Protein of unknown function (DUF3681); This family of proteins is found in eukaryotes. ...	2265	2552	2.86e-33
CGS_Chr4_nlr_17	II	ZnF_BED	smart00614	BED zinc finger; DNA-binding domain in chromatin-boundary-element-binding proteins and ...	5317	5463	0.000105
CGS_Chr4_nlr_17	II	NB-ARC super family	cl26397	NB-ARC domain;	5910	6743	3.17e-47
CGS_Chr4_nlr_17	II	PLN03210 super family	cl33662	Resistant to P. syringae 6; Provisional	11058	11684	4.79e-07
CGS_Chr4_nlr_17	II	Retrotrans_gag super family	cl29674	Retrotransposon gag protein; Gag or Capsid-like proteins from LTR retrotransposons. There is a ...	13311	13592	6.35e-10
CGS_Chr4_nlr_17	II	gag_pre-integrs	pfam13976	GAG-pre-integrase domain; This domain is found associated with retroviral insertion elements ...	14475	14660	4.32e-08
CGS_Chr4_nlr_17	II	rve	pfam00665	Integrase core domain; Integrase mediates integration of a DNA copy of the viral genome into ...	14706	15047	3.27e-20
Nipo_Chr4_nlr_21	II	pepsin_retropepsin_like super family	cl11403	Cellular and retroviral pepsin-like aspartate proteases; This family includes both cellular ...	377	1318	1.33e-35
Nipo_Chr4_nlr_21	II	ZnF_BED	smart00614	BED zinc finger; DNA-binding domain in chromatin-boundary-element-binding proteins and ...	5261	5395	2.18e-07
Nipo_Chr4_nlr_21	II	NB-ARC super family	cl26397	NB-ARC domain;	5910	6737	9.35e-40
Nipo_Chr4_nlr_21	II	LRR_3 super family	cl27891	Leucine Rich Repeat; This Pfam entry includes some LRRs that fail to be detected by the ...	9645	10334	9.92e-07
Nipo_Chr4_nlr_21	II	BET	pfam17035	Bromodomain extra-terminal - transcription regulation; The BET, or bromodomain extra-terminal ...	12411	12599	1.35e-16
Nipo_Chr4_nlr_21	II	Bromo_plant1	cd05506	Bromodomain, uncharacterized subfamily specific to plants. Might function as a global ...	12765	13061	7.65e-54
Obar_Chr4_nlr_19	II	DUF3681	pfam12442	Protein of unknown function (DUF3681); This family of proteins is found in eukaryotes. ...	2062	2331	2.71e-23
Obar_Chr4_nlr_19	II	ZnF_BED	smart00614	BED zinc finger; DNA-binding domain in chromatin-boundary-element-binding proteins and ...	5301	5432	8.95e-10
Obar_Chr4_nlr_19	II	NB-ARC super family	cl26397	NB-ARC domain;	5920	6762	2.55e-50
Obar_Chr4_nlr_19	II	LRR_3 super family	cl27891	Leucine Rich Repeat; This Pfam entry includes some LRRs that fail to be detected by the ...	8944	9591	1.73e-07
Obar_Chr4_nlr_19	II	RT_like super family	cl02808	RT_like: Reverse transcriptase (RT, RNA-dependent DNA polymerase)_like family. An RT gene is ...	11666	11884	1.41e-06
Obar_Chr4_nlr_19	II	RVT_1 super family	cl26764	Reverse transcriptase (RNA-dependent DNA polymerase); A reverse transcriptase gene is usually ...	11956	12201	0.000238
Obar_Chr4_nlr_21	II	DUF3681	pfam12442	Protein of unknown function (DUF3681); This family of proteins is found in eukaryotes. ...	1620	1904	1.5e-17
Obar_Chr4_nlr_21	II	ZnF_BED	smart00614	BED zinc finger; DNA-binding domain in chromatin-boundary-element-binding proteins and ...	5275	5409	1.97e-05
Obar_Chr4_nlr_21	II	NB-ARC super family	cl26397	NB-ARC domain;	5952	6779	2.91e-41
Obar_Chr4_nlr_21	II	LRR_3 super family	cl27891	Leucine Rich Repeat; This Pfam entry includes some LRRs that fail to be detected by the ...	7787	8473	5.39e-07
Obar_Chr4_nlr_21	II	LRR_3 super family	cl27891	Leucine Rich Repeat; This Pfam entry includes some LRRs that fail to be detected by the ...	9136	9828	3.32e-08
Obar_Chr4_nlr_21	II	DUF3681	pfam12442	Protein of unknown function (DUF3681); This family of proteins is found in eukaryotes. ...	14531	14812	1.4e-21
Obar_Chr4_nlr_22	II	DUF3681	pfam12442	Protein of unknown function (DUF3681); This family of proteins is found in eukaryotes. ...	1453	1734	1.37e-21
Obar_Chr4_nlr_22	II	ZnF_BED	smart00614	BED zinc finger; DNA-binding domain in chromatin-boundary-element-binding proteins and ...	5268	5417	3.21e-06
Obar_Chr4_nlr_22	II	NB-ARC super family	cl26397	NB-ARC domain;	5919	6725	6.93e-49
Obar_Chr4_nlr_22	II	LRR_3 super family	cl27891	Leucine Rich Repeat; This Pfam entry includes some LRRs that fail to be detected by the ...	9126	9815	3.07e-10
Obar_Chr4_nlr_22	II	BET	pfam17035	Bromodomain extra-terminal - transcription regulation; The BET, or bromodomain extra-terminal ...	11878	12069	9.19e-17
Obar_Chr4_nlr_22	II	Bromo_plant1	cd05506	Bromodomain, uncharacterized subfamily specific to plants. Might function as a global ...	12232	12528	4.13e-54
Ogla_Chr4_nlr_20	II	DUF3681	pfam12442	Protein of unknown function (DUF3681); This family of proteins is found in eukaryotes. ...	2062	2331	2.71e-23
Ogla_Chr4_nlr_20	II	ZnF_BED	smart00614	BED zinc finger; DNA-binding domain in chromatin-boundary-element-binding proteins and ...	5301	5432	8.95e-10
Ogla_Chr4_nlr_20	II	NB-ARC super family	cl26397	NB-ARC domain;	5920	6762	2.55e-50
Ogla_Chr4_nlr_20	II	LRR_3 super family	cl27891	Leucine Rich Repeat; This Pfam entry includes some LRRs that fail to be detected by the ...	8944	9591	1.7e-07
Ogla_Chr4_nlr_20	II	RT_like super family	cl02808	RT_like: Reverse transcriptase (RT, RNA-dependent DNA polymerase)_like family. An RT gene is ...	11928	12146	1.41e-06
Ogla_Chr4_nlr_20	II	RVT_1 super family	cl26764	Reverse transcriptase (RNA-dependent DNA polymerase); A reverse transcriptase gene is usually ...	12218	12463	0.000238
Ogla_Chr4_nlr_22	II	DUF3681	pfam12442	Protein of unknown function (DUF3681); This family of proteins is found in eukaryotes. ...	1619	1903	1.52e-17
Ogla_Chr4_nlr_22	II	ZnF_BED	smart00614	BED zinc finger; DNA-binding domain in chromatin-boundary-element-binding proteins and ...	5275	5409	1.61e-05
Ogla_Chr4_nlr_22	II	NB-ARC super family	cl26397	NB-ARC domain;	5954	6781	2.95e-41
Ogla_Chr4_nlr_22	II	LRR_3 super family	cl27891	Leucine Rich Repeat; This Pfam entry includes some LRRs that fail to be detected by the ...	7789	8475	5.48e-07
Ogla_Chr4_nlr_22	II	LRR_3 super family	cl27891	Leucine Rich Repeat; This Pfam entry includes some LRRs that fail to be detected by the ...	9537	10040	2.09e-06
Ogla_Chr4_nlr_22	II	DUF3681	pfam12442	Protein of unknown function (DUF3681); This family of proteins is found in eukaryotes. ...	14743	14985	2.69e-20
Ogla_Chr4_nlr_23	II	DUF3681	pfam12442	Protein of unknown function (DUF3681); This family of proteins is found in eukaryotes. ...	1729	1971	2.61e-20
Ogla_Chr4_nlr_23	II	ZnF_BED	smart00614	BED zinc finger; DNA-binding domain in chromatin-boundary-element-binding proteins and ...	5268	5417	3.21e-06
Ogla_Chr4_nlr_23	II	NB-ARC super family	cl26397	NB-ARC domain;	5919	6725	6e-49
Ogla_Chr4_nlr_23	II	LRR_3 super family	cl27891	Leucine Rich Repeat; This Pfam entry includes some LRRs that fail to be detected by the ...	9126	9815	3.07e-10
Ogla_Chr4_nlr_23	II	BET	pfam17035	Bromodomain extra-terminal - transcription regulation; The BET, or bromodomain extra-terminal ...	11878	12069	9.19e-17
Ogla_Chr4_nlr_23	II	Bromo_plant1	cd05506	Bromodomain, uncharacterized subfamily specific to plants. Might function as a global ...	12232	12528	4.13e-54
Oglu_11_nlr_4	II	ZnF_BED	smart00614	BED zinc finger; DNA-binding domain in chromatin-boundary-element-binding proteins and ...	4303	4443	0.00271
Oglu_11_nlr_4	II	NB-ARC super family	cl26397	NB-ARC domain;	4982	5809	4.98e-47
Oglu_11_nlr_4	II	LRR_3 super family	cl27891	Leucine Rich Repeat; This Pfam entry includes some LRRs that fail to be detected by the ...	7934	8503	9.61e-08
Oglu_11_nlr_4	II	LRR	COG4886	Leucine-rich repeat (LRR) protein [Transcription];	10259	10525	0.00029
Oglu_11_nlr_4	II	NB-ARC super family	cl26397	NB-ARC domain;	10847	11680	4.11e-61
Oglu_11_nlr_4	II	RX-CC_like	cd14798	Coiled-coil domain of the potato virux X resistance protein and similar proteins; The potato ...	11798	12196	4.16e-09
Omer_Chr4_nlr_20	II	DUF3681	pfam12442	Protein of unknown function (DUF3681); This family of proteins is found in eukaryotes. ...	1041	1322	6.84e-20
Omer_Chr4_nlr_20	II	ZnF_BED	smart00614	BED zinc finger; DNA-binding domain in chromatin-boundary-element-binding proteins and ...	5268	5417	2.44e-05
Omer_Chr4_nlr_20	II	NB-ARC super family	cl26397	NB-ARC domain;	6772	7629	1.17e-48
Omer_Chr4_nlr_20	II	LRR_3 super family	cl27891	Leucine Rich Repeat; This Pfam entry includes some LRRs that fail to be detected by the ...	10304	10993	2.29e-09
Omer_Chr4_nlr_20	II	BET	pfam17035	Bromodomain extra-terminal - transcription regulation; The BET, or bromodomain extra-terminal ...	13062	13253	1.5e-16
Omer_Chr4_nlr_20	II	Bromo_plant1	cd05506	Bromodomain, uncharacterized subfamily specific to plants. Might function as a global ...	13416	13712	4.42e-54
Oniv_Chr4_nlr_15	II	DUF3681	pfam12442	Protein of unknown function (DUF3681); This family of proteins is found in eukaryotes. ...	1874	2161	3.02e-32
Oniv_Chr4_nlr_15	II	zf-BED super family	cl02703	BED zinc finger;	5254	5382	0.00291
Oniv_Chr4_nlr_15	II	NB-ARC super family	cl26397	NB-ARC domain;	5919	6737	4.48e-41
Oniv_Chr4_nlr_15	II	LRR_3 super family	cl27891	Leucine Rich Repeat; This Pfam entry includes some LRRs that fail to be detected by the ...	9357	9914	1.56e-10
Oniv_Chr4_nlr_15	II	BET	pfam17035	Bromodomain extra-terminal - transcription regulation; The BET, or bromodomain extra-terminal ...	12392	12583	2e-12
Oniv_Chr4_nlr_15	II	Bromodomain super family	cl02556	Bromodomain. Bromodomains are found in many chromatin-associated proteins and in nuclear ...	12734	12907	2.1e-17
Oniv_Chr4_nlr_15	II	BET	pfam17035	Bromodomain extra-terminal - transcription regulation; The BET, or bromodomain extra-terminal ...	14390	14581	3.29e-12
Oniv_Chr4_nlr_15	II	Bromodomain super family	cl02556	Bromodomain. Bromodomains are found in many chromatin-associated proteins and in nuclear ...	14732	14860	5.39e-07
Oniv_Chr4_nlr_16	II	DUF3681	pfam12442	Protein of unknown function (DUF3681); This family of proteins is found in eukaryotes. ...	2266	2553	3.91e-33
Oniv_Chr4_nlr_16	II	ZnF_BED	smart00614	BED zinc finger; DNA-binding domain in chromatin-boundary-element-binding proteins and ...	5317	5463	0.000118
Oniv_Chr4_nlr_16	II	NB-ARC super family	cl26397	NB-ARC domain;	5910	6743	3.71e-47
Oniv_Chr4_nlr_16	II	LRR_3 super family	cl27891	Leucine Rich Repeat; This Pfam entry includes some LRRs that fail to be detected by the ...	10603	11232	1.06e-07
Oniv_Chr4_nlr_16	II	LRR_3 super family	cl27891	Leucine Rich Repeat; This Pfam entry includes some LRRs that fail to be detected by the ...	13144	13701	1.97e-10
Oniv_Chr4_nlr_16	II	BET	pfam17035	Bromodomain extra-terminal - transcription regulation; The BET, or bromodomain extra-terminal ...	16075	16266	1.03e-16
Oniv_Chr4_nlr_16	II	Bromo_plant1	cd05506	Bromodomain, uncharacterized subfamily specific to plants. Might function as a global ...	16429	16725	2.52e-54
Opun_Chr4_nlr_17	II	DUF3681	pfam12442	Protein of unknown function (DUF3681); This family of proteins is found in eukaryotes. ...	2698	2985	1.01e-29
Opun_Chr4_nlr_17	II	ZnF_BED	smart00614	BED zinc finger; DNA-binding domain in chromatin-boundary-element-binding proteins and ...	5247	5381	2.78e-06
Opun_Chr4_nlr_17	II	NB-ARC super family	cl26397	NB-ARC domain;	5866	6699	1.32e-49
Opun_Chr4_nlr_17	II	LRR_3 super family	cl27891	Leucine Rich Repeat; This Pfam entry includes some LRRs that fail to be detected by the ...	9172	9726	4.09e-07
	II
Opun_Chr4_nlr_18	II	DUF3681	pfam12442	Protein of unknown function (DUF3681); This family of proteins is found in eukaryotes. ...	175	456	2.5e-24
Opun_Chr4_nlr_18	II	ZnF_BED	smart00614	BED zinc finger; DNA-binding domain in chromatin-boundary-element-binding proteins and ...	1966	2112	2.12e-10
Opun_Chr4_nlr_18	II	zf-BED	pfam02892	BED zinc finger;	5253	5381	0.000215
Opun_Chr4_nlr_18	II	NB-ARC super family	cl26397	NB-ARC domain;	5911	6732	5.22e-40
Opun_Chr4_nlr_18	II	Amino_oxidase super family	cl27535	Flavin containing amine oxidoreductase; This family consists of various amine oxidases, ...	14285	14353	2.35e-06
Oruf_11_nlr_3	II	ZnF_BED	smart00614	BED zinc finger; DNA-binding domain in chromatin-boundary-element-binding proteins and ...	6008	6148	0.000398
Oruf_11_nlr_3	II	NB-ARC super family	cl26397	NB-ARC domain;	6685	7512	1.37e-46
Oruf_11_nlr_3	II	LRR_3 super family	cl27891	Leucine Rich Repeat; This Pfam entry includes some LRRs that fail to be detected by the ...	9979	10674	3.44e-08
Oruf_Chr4_nlr_24	II	ZnF_BED	smart00614	BED zinc finger; DNA-binding domain in chromatin-boundary-element-binding proteins and ...	5261	5395	2.18e-07
Oruf_Chr4_nlr_24	II	NB-ARC super family	cl26397	NB-ARC domain;	5910	6737	9.71e-40
Oruf_Chr4_nlr_24	II	LRR_3 super family	cl27891	Leucine Rich Repeat; This Pfam entry includes some LRRs that fail to be detected by the ...	9645	10334	5.93e-07
Oruf_Chr4_nlr_24	II	BET	pfam17035	Bromodomain extra-terminal - transcription regulation; The BET, or bromodomain extra-terminal ...	12264	12452	1.35e-16
Oruf_Chr4_nlr_24	II	Bromo_plant1	cd05506	Bromodomain, uncharacterized subfamily specific to plants. Might function as a global ...	12618	12914	7.65e-54
Wheat_Yr5	II	zf-BED	pfam02892	BED zinc finger;	1262	1414	3.28e-05
Wheat_Yr5	II	NB-ARC super family	cl26397	NB-ARC domain;	1945	2787	5.29e-51
Wheat_Yr5	II	LRR_3 super family	cl27891	Leucine Rich Repeat; This Pfam entry includes some LRRs that fail to be detected by the ...	4924	5475	1.39e-06
Wheat_Yr5	II	zf-RVT	pfam13966	zinc-binding in reverse transcriptase; This domain would appear to be a zinc-binding region of ...	5528	5779	1.29e-23
Wheat_Yr7	II	zf-BED	pfam02892	BED zinc finger;	497	649	2.16e-06
Wheat_Yr7	II	NB-ARC super family	cl26397	NB-ARC domain;	1152	1988	6.23e-45
Wheat_Yr7	II	LRR_3 super family	cl27891	Leucine Rich Repeat; This Pfam entry includes some LRRs that fail to be detected by the ...	4326	4904	8.38e-10
Wheat_YrSp	II	zf-BED	pfam02892	BED zinc finger;	518	670	2.31e-05
Wheat_YrSp	II	NB-ARC super family	cl26397	NB-ARC domain;	1201	2043	3.56e-51
Wheat_YrSp	II	LRR_3 super family	cl27891	Leucine Rich Repeat; This Pfam entry includes some LRRs that fail to be detected by the ...	4179	4730	9.66e-07
