# Supplementary material for: Genome assembly and characterization of a complex zfBED-NLR gene-containing disease resistance locus in Carolina Gold Select rice with Nanopore sequencing
Source: PLoS Genet. 2020 Jan 27;16(1):e1008571. doi: 10.1371/journal.pgen.1008571 (PMC7004385; doi:10.1371/journal.pgen.1008571)
Supplement: S9 Table — (XLSX) [file pgen.1008571.s009.xlsx]

## Sheet: Sheet1
	Length	EffectiveLength	AvgTPM_Mock	stDEV_Mock	AvgTPM_EV	stDEV_EV	AvgTPM_p2h	stDEV_p2h	Expressed?
CGS-Xo11	6581	6315.76	2927.29	9.09401	5748.46	1527.92	3294.4	489.718	Y
CGS-Xo12	6572	6306.76	2126.36	328.598	1916.32	158.359	1969.7	235.448	Y
CGS-Xo13	5368	5102.76	8468.38	1440.5	9801.95	2917.91	7988.25	955.218	Y
CGS-Xo14	8814	8548.76	3803.73	627.305	1811.26	311.054	3512.87	810.709	Y
CGS-Xo15	6673	6407.76	129.026	36.7918	124.451	51.4387	210.782	29.7095	N
CGS-Xo16	5620	5354.76	412.963	77.5314	396.594	167.511	622.028	157.338	Y
CGS-Xo17	2989	2723.76	0	0	0	0	0	0	N
CGS-Xo18	6861	6595.76	81.1559	17.344	71.9581	50.4336	87.1089	39.7163	N
CGS-Xo19	8634	8368.76	62.6958	15.4312	102.918	19.9337	49.1879	16.6708	N
CGS-Xo110	6972	6706.76	0	0	2.79547	4.84189	0	0	N
CGS-Xo111	6037	5771.76	3261.63	533.454	6028.73	801.87	2977.03	854.965	Y
CGS-Xo112	8146	7880.76	1614.47	10.0549	1065.7	320.998	1051.88	26.7761	Y
CGS-Xo113	6190	5924.76	623.015	112.907	1009.46	237.26	964.74	157.081	Y
CGS-Xo114	9263	8997.76	1287.32	241.264	861.793	149.439	1293.74	59.6218	Y
			AvgTPM_Mock	stDEV_Mock	AvgTPM_wildtype	stDEV_wildtype	Expressed?
Nb-xo11	6561	6312	4743.42	876.351	6150.8	686.498	Y
Nb-xo12	6002	5753	874.291	220.006	1679.78	294.302	Y
Nb-xo13	11686	11437	3326.46	182.126	3980.1	411.172	Y
Nb-xo14	11021	10772	2494.41	202.033	2368.93	573.58	Y
Nb-xo15	8935	8686	4856.44	778.513	4895.63	582.727	Y
Nb-xo16	7284	7035	706.838	109.043	591.656	135.375	Y
Nb-xo17	10597	10348	1863.1	298.474	2109.09	158.838	Y
