# Supplementary material for: Genome assembly and characterization of a complex zfBED-NLR gene-containing disease resistance locus in Carolina Gold Select rice with Nanopore sequencing
Source: PLoS Genet. 2020 Jan 27;16(1):e1008571. doi: 10.1371/journal.pgen.1008571 (PMC7004385; doi:10.1371/journal.pgen.1008571)
Supplement: S10 Table — (TXT) [file pgen.1008571.s010.txt]

RaxML Info:

Figure 1 - Nb, CGS, R-gene tree, NB-ARCs with stops not included

	RAxML was called as follows:
	raxml -f a -s CGS_Nb_controls_no_stops_NBs.phy.reduced -n CGS_Nb_controls_no_stops_NBs_nr -m PROTGAMMAAUTO -# 300 -x 8153044963028367 -p 644124967711489 -T 46 


	Automatic protein model assignment algorithm using ML criterion:

		Partition: 0 best-scoring AA model: JTT likelihood -83491.076652 with empirical base frequencies


	Automatic protein model assignment algorithm using ML criterion:

		Partition: 0 best-scoring AA model: JTT likelihood -83489.277096 with empirical base frequencies


	raxml -m PROTGAMMAJTT -z RAxML_bootstrap.CGS_Nb_controls_no_stops_NBs_nr -I autoMRE -n TEST


Figure 4 - All Oryzeae Xo1 clade I and II NB-ARC tree

	RAxML was called as follows:

	raxmlHPC -f a -x 234867674 -p 374343 -# autoMRE -m PROTGAMMAAUTO -s Xo1_11clade1and2_NB_aaseqs.phy -n Fig3_NBarcdomains -T 3 


	Automatic protein model assignment algorithm using ML criterion:

		Partition: 0 best-scoring AA model: DUMMY2 likelihood -4382.875617 with empirical base frequencies


	Automatic protein model assignment algorithm using ML criterion:

		Partition: 0 best-scoring AA model: DUMMY2 likelihood -4382.836309 with empirical base frequencies

	Stopped Rapid BS search after 400 replicates with MRE-based Bootstopping criterion
	WRF Average of 100 random splits: 2.139195 %
	Overall Time for 400 Rapid Bootstraps 4116.704865 seconds
	Average Time per Rapid Bootstrap 10.291762 seconds


Figure 4 - All Oryzeae Xo1 clade I and II zfBED tree

	RAxML was called as follows:

	raxmlHPC -f a -x 5648253 -p 6743894 -# autoMRE -m PROTGAMMAAUTO -s BED_domains_aa_forRAXML -n BED_domains_aa_raxml -T 3 


	Automatic protein model assignment algorithm using ML criterion:

		Partition: 0 best-scoring AA model: DUMMY2 likelihood -909.171400 with empirical base frequencies


	Automatic protein model assignment algorithm using ML criterion:

		Partition: 0 best-scoring AA model: DUMMY2 likelihood -908.535887 with empirical base frequencies
	Stopped Rapid BS search after 550 replicates with MRE-based Bootstopping criterion
	WRF Average of 100 random splits: 2.006501 %
	Overall Time for 550 Rapid Bootstraps 1381.839541 seconds
	Average Time per Rapid Bootstrap 2.512436 seconds


Sup figure - All Oryzeae Xo1 clade I and II zfBED tree - nucleotide

	raxmlHPC -f a -x 5648253 -p 6743894 -# autoMRE -m GTRCAT -s /Users/lw523/Desktop/Xa1_Oct19/BED_domains_nt_forRAXML.phy -n BED_domains_nt_raxml -T 3

	Rapid BS search did not converge after 1000 replicates with MRE-based Bootstopping criterion
	WRF Average of 100 random splits: 1.740667 %
	Overall Time for 1000 Rapid Bootstraps 188.659437 seconds
	Average Time per Rapid Bootstrap 0.188659 seconds


Sup figure - All Oryzeae tree, no bootstraps
	RAxML was called as follows:

	raxmlHPC -p 7960 -m PROTGAMMAAUTO -s AllOryzeae_NBARCs_stopsincl_gapsdeleted.phy -n Alloryzeae_stops_nogaps -T 3

	Partition: 0 with name: No Name Provided
	Base frequencies: 0.087 0.044 0.039 0.057 0.019 0.037 0.058 0.083 0.024 0.048 0.086 0.062 0.020 0.038 0.046 0.070 0.061 0.014 0.035 0.071

	Automatic protein model assignment algorithm using ML criterion:

        	Partition: 0 best-scoring AA model: JTT likelihood -225696.743491 with fixed base frequencies


	Automatic protein model assignment algorithm using ML criterion:

        	Partition: 0 best-scoring AA model: JTT likelihood -224891.530132 with empirical base frequencies


	Automatic protein model assignment algorithm using ML criterion:

        	Partition: 0 best-scoring AA model: JTT likelihood -224617.714501 with empirical base frequencies


	Automatic protein model assignment algorithm using ML criterion:

        	Partition: 0 best-scoring AA model: JTT likelihood -224609.452742 with empirical base frequencies
