# Supplementary material for: Genome assembly and characterization of a complex zfBED-NLR gene-containing disease resistance locus in Carolina Gold Select rice with Nanopore sequencing
Source: PLoS Genet. 2020 Jan 27;16(1):e1008571. doi: 10.1371/journal.pgen.1008571 (PMC7004385; doi:10.1371/journal.pgen.1008571)
Supplement: S11 Table — (FA) [file pgen.1008571.s011.fa]

Bu>Aus_N22_chromosome_4_nlr_20
AAACCTAGGCTTGATGCTAATTTACATATGAAGAACACGCAAATTAATTTAATTAATTGTTATGCTTTATTCTGCTTGTTTCTATGCACTACAATTCCAATTTGAGTGCCTATCTTGTCATGCTATTCAGTATAATGTCTTGGCAGGATATGAATCTGTTCATGCATCTATATACAGCCTTCATATAATTAAGTAAGGATTAACCAGATTACTTGCTTTGTCTAATGCAGCCTCACCATTTCATTTGTGGCGAGCACCTTAATTCCATCTTGCCATTGTCAAGAGTATATCATCTGCATCTAATTCTGTATATTGAGTATATATTGACTAGGATCTTGGAAATTTTTGAATTGTTGTCAGATATTAAGTTCCTTAGTTTGATGATTTGATTAGTTTTGCAACTAATCACCATTGATCACAAGTAAACACCACTTATAGCAGTTTAATGGCTATTTATCTAAAAAGGAAAAAACTAGAAGTTTAATGACTGAAACTGCAGTGGTACTATGATCTATAAACAAGAAATCTGCTGAGTTTCCTAGCAGTTGTTGGGTGCACTTTCCTCTTGCTGTGTCATCCATTAAATTTCAAAAACTGCAAATTCTTTGTATAGGTATTACTGGGACTCAAATGTACACCTTTCAGTTCACACTCAATTTTGTAGAACAGTAAAAGCGTGAAAATATAGGAAATATAATTGATTTGTTCAGAAAATTATTCAAATGCTAACACACTGCCTAGGTAATCACTTTCTCAACATAAGTATATGTACAACAATGCATATTGTTTCTACTTTTCACAATTGGGAACCTGAATACATAAGTATATGTACAACAATGCATATTGTTTCTACTTTTCACAATTGGGAACCTGAAATATCAAGATTCTAAAACTAATGTGTGTCTGCTGTACAGTTCTTAAAACAATGCTATGGAATATTCTATGACTAATATGTTGCACTGTAGAGTTCTGAAGATTCTTCAATCAAAGCGTGGGAAACTTCTGAGGGAAAGTTTGTCAAAAAAATTCAGGTTACCAGTGTTTTGGTGGACATTTACATACTTATGCAATTTGATATGCTAAATGAATTTACTACTAATACATTACATCAATCTTCTGTTTGTAACTGGTTCAATGGACCATTAGAGCTTTCTGTTGACAAATTAAATGATCTTTGTTCATTTATCCAACAACTTTTCTTTTTCTGAATCTTGCTCCAAATTTTGTCATATTATTGACTATTATTTTTTTTAAACCATGCAAATAATTTGTTGATATAACGATGTTCACTTGGCATAAGAAATCATAGCAGTGGAGGTAATTTTTTTTCTCTTTCCACTCTGGAAACCCATGCCCCTTTTTTTTCCTGATTCATTACAAGTGACATTACTGTGCAATCTTGCAACTGTTTCACAGATGCAACCCTTAGTGCTTTGAATAATATAATAAGATAATGATTCCCTTTTAGCTGTTCTATGTGCAGCAAATATTATTATTGGCTCCGTTCACTATTTGGTAGATTGTTTCCCATTTCGTTGGACAACCAGAACAACAATCGATTGTATGATTTGTATCTTAGTCCTTTGCAAGTAAGGTATTGAGAAAATGACATAATGGGAACAGAGGAAGTGATGTAATTCTGTACCTTAATTGTGAACCTTAATGTATACATAATATTTATTTCAGGAAGACGGGACTGAATACATATTTCTTAATTCCAAAGGCATTCAGGATGTTTATGAAAGATAATTACTGTTGTTTTTAGGAAACATATTACATCGGCGTTGTCAGGTAAGCTGACATAGAGTGATGATGTTCATGGTTTCAAATGAGAATATATATATTCCTCGCATGGACAACTTTACTATGCTTTGTCAAGGAGTATGTAAGGCAAACAGTAACAGGGATTTTTGCCAAACTACCAAACTAGGAAAGAGATAGACCTTACCGAAAATATTATGTATAAAGGTTTCTTGGAATATTAGAAAAATATAATGACACCGTAGCGTTAGCACGGGCATATTACTAGTAGAACAAGAGAAACACTTATGCATTTATACCCAAAAAAAAAACGTAATTAATGGACCGCATTTCGTACTGTGTAGCGGCCCGTCGAAGCATAACTCAAACTTTTAAGCCAGAGATGGGCCTGGGCCAACATCGACATAAACTGGAATAAGTCCACTTGCCTTCCCTCAACTTTACATGGAGTGTGTATGATGGCCCTAATTCCCAATACCAGATGTCGACCCCTCAAGTCTTCAAAACCATGCAAAGTAGTTCCTCGAGGGTATAGACCATATTTCCCCTGGTTTCCATTGATGTGGCATATATCAGGGCCCACTACCTGAACCATCGCCACGTCCAGTCCTTTCGGCCTGTTCGCGATGACGAGCTCGGCCACCACCTCAACATCGTCCATGCTGCGGCGATGGCGAGGAGACAGCTGGGACGGTGAACCTCATAGCTCCGTCTGTTGCAACATCCTCTCGCCATGCTCACGCCGCCACGACACCCTTGTCCTCCTGCTCCGTAGCAGCCTCGCAAGCTCACGCCGCGGCCTCATCGAGGTCCCCTGTCCCCGAGCCGCTTCTAGCATCGATGAGCTGAGGAGCTCCCCCACTGCCGAGGCGATGACGATTTGGCAGGGAGGGCTCGATTCGCCCACTCCAATTCGCAGCGTCACACCTCCCCTCCCCCCTCCTATTCATCCACCACCAACGCGGATAGGAGAAGGGATAGAGGAAGGTGTGCGTGGACACTTACATGTTGGTTCCATATATTTTTTTTTACTCGGATGCCACGTCAGATAAAACAACCGTCGGTCAACATTTTTCGTAGTGGGGATTAGGGATGTCATACATGACTCGACGCAGAGCTGAGGGATGGCAAGTGAACTTATTCCCATAAACTTCCAAAAGTTTGGAATGCTCAACTTAGGCTTCTCTTCGGATGCTGAAGTGCTAATGGGCCAAATAACCAACTAGCCCACAGCCCATCGAAGTGGAAGCCGACGAGTCCACCGTCAACGCGGCAGTAGTAATCCGAGAAAACGCGGGTCGCGCGAAGCAATCGATCATCATCAGACGATTAATCCACGACGACCAGGAGCGCTGCCCCGAGCCACACGCCCACACGCACTGGTGAATCTTCTCCTTTCCACCTAGTTTTCACTCTGCAGTCTCCTCTCCTAGCTACTACTCTGCCTTCCCATCCTCGCTTGTTGCAGCCCTCTTGCACACGCCATTGGCCACAGTCCAAGGACTGCTCCTGTTCCGATGGAGGAGGTGGAAGCCGGTTGGCTGGAGGGCGGGATCAGGTGGCTGGCGGAGACCATCCTGGATAACCTGGACGCCGACAAGCTGGATGAATGGATTCGCCAGATTAGGCTCGCCGCTGACACCGAGAAGCTACGGGCTGAGATCGAGAAGGTGGATGGGGTGGTGGCTGCCGTGAAGGGGAGGGCGATCGGGAACAGGTCGCTGGCCCGATCGCTCGGCCGTCTCAGGGGGTTGCTGTACGACGCCGACGATGCGGTCGACGAGCTCGACTACTTCAGGCTCCAGCAGCAGGTCGAGGGAGGAGGTACTGTCTTTGCATATATCCGTGCCTTTTAATTAAGTTTGCAAGCTGCGTTGCCTGCAACAATGGCGTATTGGCGTCAGTTTCCAATCCATGCTTGTGCTACAGTTACTACACGGTTTGAGGCTGAAGAGACGGTCGGAGATGGAGCAGAGGACGAGGACGATATTCCGATGGACAATACTGATGTACCGGAGGCAGTGGCGGCAGGCAGCAGCAAGAAACGGTCCAAGGCATGGGAACACTTTACTACCGTAGAGTTCACTGCTGACGGGAAGGATTCTAAAGCACGGTGCAAGTACTGCCACAAGGACCTATGTTGCACATCTAAGAACGGGACATCAGCTTTGCGCAACCATCTCAATGTTTGCAAGAGGAAACGTGTAACAAGTACTGACCAACCGGTAAATCCATCAAGGTAATGCTAATGGAGTTCTGAATTTAGTGTAAATCCGTTGAAGTGTAAATTTGGCCCGTTACATCTGCTTAAGATCTCATTCTGTCTCTAATCTTCTAATAGCCAACTCATGGTCATTTTTTTTCCTAATATATAGTACCGGTGATGGTGCACCAAATGTAATTAGATGCAAGGAAACAAAAGTGAACAATTGTATATATCAAATATAATTATATCTAAAACATGAGTAGTGTATCAAATCCAATTCTTTCAAAAATCTACTATGCAAAATTGAGTGACAAAATCTGCTGCCTTTTTTTTTTTACAGAAAGCAACCAATTAATATAAGTCAAATATAAAAACGCTTTGTAGTCTCCAATAAAATAGCTCATTGTTTCGTTTATACTTATGTTTATAAATTTAAATTTAAAACTTAATTTTGGAGTTGATTTTGTGGTTTTCTTTTCATCCTATTTTATTTTACAACATTTGATTTTGAATAGTTAAGAATGCGTATATAAAAATTTTACCCATAAGTTATTTTTTAAATTGTTAATAAATCGTAAGGATAATCATAAGTATAAGTGAAACGATTCGCTCTTCATCTACTTAAGATTGCGTTATATTGCTGACCTTTCTAATCGCCTAACCACGATCACATGCTCTTCCAGTGCCGGTGAGGGTGCATCAAATGCAACTGGTAATTCAGTTGGCAGAAAAAGGATGAGAATGGATGGGACTTCAACACACCACGAGGCAGTTAGCACGCACCCTTGGAACAAGGCTGAACTTTCCAACAGGATCCAATGCATGACTCATCAGTTAGAAGAGGCTGTAAATGAGGTTATGAGGCTATGTCGATCCTCAAGTTCAAACCAGAGTCGACAGGGTACACCACCGGCCACAAATGCAACAACATCGTCTTATCTTCCGGAGCCCATAGTGTATGGGAGGGCTGCAGAGATGGAAACCATCAAACAGCTGATCATGAGCAATAGATCTAATGGCATAACCGTCCTGCCAATTGTAGGCAATGGAGGGATAGGAAAAACCACTTTGGCGCAACTGGTCTGCAAAGATCTGGTAATTAAAAGTCAGTTTAATGTTAAGATATGGGTGTATGTATCTGATAAATTTGATGTAGTTAAGATTACAAGGCAGATTTTGGATCATGTCTCCAACCAGAGCCACGAAGGAATAAGCAACCTTGATACGCTTCAGCAGGATCTTGAGGAACAAATGAAATCTAAGAAGTTCCTCATTGTCTTAGATGATGTGTGGGAAATCCGTACAGATGACTGGAAAAAACTACTGGCTCCTTTAAGACCTAATGATCAGGTGAATTCGTCACAGGAAGAGGCAACAGGTAATATGATAATTTTGACAACTCGTATACAGAGTATTGCCAAAAGTCTTGGAACAGTACAGTCAATTAAGTTAGAAGCTCTGAAAGATGACGATATATGGTCACTATTTAAAGTGCATGCTTTTGGTAATGATAAACATGATAGTAGTCCAGGCTTACAGGTTCTTGGGAAGCAAATTGCTAGCGAGCTAAAAGGCAACCCACTGGCAGCAAAAACTGTGGGTTCACTATTAGGAACGAATCTTACCATCGATCATTGGGATAGCATTATAAAGAGTGAAGAATGGAAATCCCTGCAACAAGCTTATGGCATCATGCAAGCGCTGAAGTTGTGCTATGATCATCTATCCAACCCCTTACAGCAATGCGTCTCTTATTGTTCTCTTTTCCCCAAGGGTTATTCTTTCAGCAAAGCACAACTAATACAAATATGGATTGCTCAAGGATTTGTGGAAGAATCCAGTGAGAAGTTGGAGCAGAAAGGATGGAAATATCTAGCTGAGTTGGTAAATTCGGGTTTCCTTCAGCAAGTTGAAAGCACACGGTTTTCATCAGAATATTTTGTTATGCACGATCTTATGCATGATTTAGCGCAAAAGGTTTCACAAACAGAATATGCAACTATAGATGGCTCAGAGTGCACAGAGTTAGCCCCAAGTATACGCCATTTGTCAATAGTAACTGATTCTGCATACCGCAAGGAGAAATATAGAAACATATCTCGTAATGAGGTGTTTGAGAAAAGGTTGATGAAAGTTAAGTCAAGGAGTAAGTTGAGGTCACTGGTATTAATTGGGCAATATGATTCTCATTTTTTTAAATATTTCAAAGATGCTTTCAAGGAAGCACAACATCTGCGACTGCTGCAGATCACTGCAACTTATGCTGATTCTGATTCATTTCTCTCCAGTTTGGTAAATTCTACACATCTCCGGTATCTGAAAATTGTGACCGAAGAATCCGGCAGAACTTTGCCCCGATCTCTAAGGAAGTATTACCATCTTCAAGTACTAGATATTGGCTATAGATTTGGAATTCCCCGTATATCTAATGATATAAATAATCTTCTCAGCCTGCGGCATCTTGTTGCATATGATGAAGTGTGTTCTTCCATTGCTAACATTGGTAAAATGACCTCACTTCAGGAACTAGGCAATTTTATTGTTCAGAATAATTTAAGTGGTTTTGAGGTGACACAATTGAAATCCATGAACAAGCTTGTACAACTTAGTGTGTCTCAACTTGAAAATGTTAGAACTCAGGAGGAGGCATGTGGGGCAAAACTGAAAGACAAACAACACTTAGAAAAGCTACATTTGTCCTGGAAGGATGCATGGAATAGATATGACAGTGACGAAAGCTATGAAGATGAATACGGCAGTGATATGAATATAGAAACAGAAGGGGAGGAACTATCAGTTGGTGATGCCAATGGTGCCCAAAGCTTACAACATCACAGTAATATAAGCTCTGAACTTGCTTCAAGTGAGGTGCTCGAAGGTCTTGAACCACATCACGGCCTCAAGTATCTACGGATATCTGGGTATAATGGATCTACCTCCCCAACTTGGCTTCCTTCTTCACTTACCTGTCTGCAAACACTTCATCTAGAAAAATGTGGAAAATGGCAAATACTTCCTTTAGAAAGGCTAGGGTTACTTGTAAAGCTCGTGTTGATCAAAATGAGGAATGCAACAGAACTCTCAATCCCTTCACTGGAGGAGCTTGTGTTAATTGCATTGCCAAGCTTGAACACATGCTCCTGCACTTCCATCAGGAACTTGAACTCCAGTTTAAAGGTTCTGAAAATTAAGAATTGCCCTGTACTGAAGGTATTTCCCTTGTTTGAGATTTGCCAGAAATTTGAAATCGAGCGGACGTCGTCATGGTTGCCCCATCTTAGCAAGCTTACCATCTATAATTGTCCTCTTTCCTGTGTGCACAGTTCTCTGCCACCTTCATCTATTGTTTCCAAATTATCGATCGGTAAAGTTTCAACACTTCCAACGGTGAGGGGGTCATCTAGTGGAACATTAATAATTGGACTGCACCCCGATGAAGTTGATGATGATGATGGTTTGGAGGATTCTGATCAGCTGAAAACGTTGGATGACAAAGTACTATTATTCCATAACCTGAGGTTCCTAACTAGCTTGGCAATATATGGTTGTCGAAATCTTGCGACTATTTCAATTGAAAGTTTAAGGCAACTCGTTTGTTTGAAGAGTTTGGAATTATACAGCTGCCCAAAACTTTTCTCTTCAGATGTTCCACCAGAGCTTACATGTGAATATATGTCAGGAGCAAATCACAGCGCCCTCCCATCTCTCGAATGTCTCTATATTGAGGATTGTGGAATAACGGGGAAGTGGCTGTCTCTGATGTTGCAACATGTGCAGGCCCTACAGGAACTGAGTTTAGAGGACTGCCAGCAGATAACAAGGCTATCGATAGGAGAGGAAGAAAACAGTCAACCAAATCTTATGTCAGCTATGGAGGATCCGTCATTAGGATATCCAGATCGAGACGAACTTCTGCGCCTTCCGTTAAATCTCATCTCTTCTCTGAAAAAGGTATCTATTACATATTGCTATGATTTAACATTCTACGGCAGCAAGGTAGATTTCGCTGGATTTACCTCCCTTGAGGAGTTAGTGATTTCACGATGCCCCAAGCTGGTGTCGTTCTTGGCGCATAACGACGGAAATGATGAACAGTCGAATGGAAGATGGCTCCTACCGCTATCACTTGGAAAACTTGAGATTAACTATGTTGATTCCCTAAAAACGCTGCAGCTCTGCTTTCCGGGGAACCTCACCCGCCTGAAAAAACTAGTAGTGTTGGGAAACCAAAGTTTAACATCTCTGCAGCTCCATTCCTGCACAGCACTCCAAGAGTTGATAATTCAAAGCTGTGAGTCGCTTAATTCTCTGGAAGGCTTGCAATGGCTCGGCAACCTCAGGTTGCTGCAGGCACACAGATGCCTCAGTGGTTATGGAGAAAATGGAAGGTGTATCCTTCCACAATCACTTGAGGAACTTTACATCAGAGAGTATTCTCAAGAAACGCTGCAGCCCTGCTTTCCAGGGAACCTCACCAGCTTGAAAAAACTAGAAGTAAAGGGGAGCCAAAAGTTAATATCTCTGCAGCTGTATTTTTTTTTTTTCGGGAATACGCAAGGACTCTGCAGCTGTATTCCTGCACAGCACTCCAAGAGTTGATGATTGAAAGTTGTGTGTCGCTTAATTCTCTGGAAGGCCTGCAATGGCTCGTCAACCTCAGGTTGCTGCGGGCACACAGATGCCTCAGTGGTTATGGAGAAAATGGAAGGTGTATCCTTCCACAATCACTTGAGGGACTTTACATCAGAGAGTATTCTCAAGAAATTCTACAGCCCTGCTTCCAGACGAATCTCACTTGCTTAAAAAGATTAGAGGTATCAGGCACTGGAAGTTTCAAATCTCTGGAGTTGCAATCATGCACTGCACTCGAACATTTGAAGATTGAAGGTTGTTCATCACTTGCCACATTAGAGGGCTTGCGATTCCTCCACACCCTCAGGCATTTGAAAGTACACAGATGTCCCAGATTGCCTCCATATTTTGAGAGTTTGTCAGGACAGGGCTATGAGCTATGCCCACGACTGGAAAGGCTCGAGATCAATTATCCCTCAATCCTTACCACGTCGTTTTGCAAGAACCTCACCTCTCTCCAATACCTAGAGCTTTGCAGTCACGGATTGGAAATGGAAAGACTAACGGACGAGGAAGAGAGAGCGCTTCAACTCCTCACTTCCCTGCAAGAGCTCCGATTTAACTGTTGCTACAATCTCGTAGATCTTCCCACAGGGCTCCACAACCTTCCCTCCCTCAAGAGGTTGGAGATCTGGAATTGCGGGAGCATCGCGAGGCCGCTGGAAAAGGGTCTCCCACCTTCGTTGGAAGAACTGGCTATCGTAGATTGCAGTAACGAGCTAGCTCAGCAGTGCAGATTGCTAGCAAGCAAGCGGAAGGTCAAAATTAATCAGAGATATGTGAATTGATTACTCGGTGGCTTTTTCCACCTGCCCAACTGGCATGGGCTCGTTCAGGCGTTCAAGCTGCTGTAAATTCCATTGCCGCAATGACGACCTTCAGAACCGTTACACAATACAAAGGACATATGATGGCTATATCAACTGTCGCAGAGCTAGCTTTGGTTCACCTGAAAACATAAGGCCAAACGCGTGGTTCTTTTAATCAGAAGTATCAAAAATTGGTTTTGGTTTTTAACGAAAAGATGTTAGAAATTGGTTTTAATGTGCCAGATTCTGTACCAGAATTCTGTATTTTGCTCCGTAATTCTGTGCTACGACTGATGTTGTATTTAACTGATAGCAATCGACCGGCAAAACCAATCCGCTCCAATGCATTGTCACATACAAATTCTATAATTCTATCTACTGAAAAGGATGATTGCTGTTCATTTTCGTGATTACAGAAGGAACTGTGTATATCGTGCTATTTTTGCATTCACATTGTGTCCCAGGTTGTGCTCGGATCAGCCAATTTCGGTGGTTAATTCACTTTGCTGTGTCCTCTGTGCAGTGTGCACTCAAGAATTGTTCGCACATGCAATTCAGTTGAGCATCGCACTACGCAAGTTTTTTTTTTTTTGTTAACAAAGGAGTGGTTGACAGCATTGCAGGTTGCTAAAACAGTGTCAAAAATTTGCTAACAAAAGAATTCTCTTCAGAAATAGTATGAAAATAAATGCCACATAAGTAATCTGAGTAAAACAGACAGAATCACTAGAGAAGACTAACGACAAACTCTTCTTTTTCTATTTCTGTGGTGAAAAACTCAGCATATAATCTCATGTATGCATTGGAGGTGCATACCATTTCGATCATGTATGCATTTAGCTGAACATTATCAAGAAGCAAATTTATTGCACAGGCAACCATAAGCTAAACTAATTCTCAAGCAATTTAATAATCACAAAACAGTCTGCAATACCAAGATATATAAAACTTTTGCCAGCATGGAGCAACAACACTGAAACACTACAATCAAGACAGCTCCCAGAAAAGATTATATGTTGCTACTTCAATTGCCACAGTTACAATCACCCATAATGACACATCAAATTACATAAGAGTATTAAGAGTATATGACAGTTGTAACAAAACAACTGCATTGAGAACTAGAAGAACAGACAGCCACATGAACCATATTCACTTCTTCAGATCAGAAAGCCTGGTGAACTACCAGTCTACCAATTGCTACCGTAGTCTCCATTTTTCACTTATATGTACATAGGACACCTGCGCTATCAGAATAGCCACAAAGCCAGTTCACTCGCTACAAATTAATCTTGACTAAATCCAAACAGATACCAACTCCTCTTAATCAACTTACAAAACACCTACACTTTTGTTGTCTCTACACCACCAATCACACAAAAGGAAATTAATCATCCACCTACTCGTATCCTACTGTTAGAATGGAGGCCTTACACCAGAGAATGGGCATTGCCAGATTCTGAGACACTGTCCTTTGAGCTCCCTGAATCTGAACCAGTAACAAAAATCAAATAAGACACAACCCAAAACCTTCCGTTCATCTAGAAGTTGGATGTTCAAATTATAAAGTGACAGTTCGATCGTACCACTGGATGATGAGGACCCACTGCTCGCGGCCTCAGTATCCTTCTCAATCTCCACTGATTGGTAAGTTGCTGTTGGCATTTCATCCCCGACATCTACACAGGGGCGGACCCAGGGCTGGTGCCGGGTATGCACCGGCATACCCAGAAAATTCGGAAAAGATTTAGTAGGCAGTATGCATCAGTGGGCTGAAACTAAGCAAAAGCCCAAGAAGTAAAAGTCTAGCTGTTGCACAGCCCACCAGAAGATGATGTTCCCCTTTGGCTAGCACTCATGCGGTAGGGTTTGGAGCAGGCGTTGGCGGCGCTGCGACAGCGTGGCGCGCTGTGGCACTGTATCATTGATCGGCAGCCTCATGGCAAGCACGACGCATGGACGGTTTGAGCGTCGTGGCGCTGCGGCCGGACAGCGAGCACCGGTGGCAGAGGCTGCCGGTCACTGGGCTAGGCGCTGACTAAATCACCTGGTCCAGTTCCACTCATTATCTGTCCATGTCCAAGTATACTCAAACTTCTTCAGTTCTTTGTCTCTCTGATTTTTTTTTCTTAACAGATGGAGACATAGATTGATTGAAAATTGAAAACTATAATGAGCTAACAAGTGAAATCAATGAGAGTACAAACTTCAAAAATTGAATACATGTTTTTGTGATTTGTACGCTGAGATCAAGTTGAATCAATCAGATTAGAATACGAAGAAGAATATGGGTATTCTTTTTCTTTCTTTAGCAAAGCACCATTAGATTCTGCTTCATCAGGCCATGCCCTATGCTTCACATTTCTAATGGTGATGGGAAACCTTAGAACAGGGAGGGAAAGTAACTGAACAAAGTGAGTTGTGTTATTTTGTTCTTCAATTCACCCTCAGGATACACCAATACTTTCCTAAAATTAAGACTATATTTGTGTCATCATGTGCATATAGTGTTTGATTTGCCTCTCTTGATAGCTAGCATGGGCAAACCCAGGACAAAAATTCTGGGTCCGCCACTGCATCTACATACTCATCCAACTGCTCGGCCTGTGTAGTGATCTTGTCAGGATCCTTGCTCTCCTGTAAACAACAAAACACATCTATTATACAATTAAAGGAATAGAAAAAGGAGCCTCCACGTTCGCTCTCATGGCCTAGAAATTCTCACATTAATCGAAGAAAAAGAAAAACAGAGTCCATATATAGAAATACAATTTAGAAATAGTTGAAATTCGAAATTAAAAAATAAGGAATATTAGAAGATGAGACTAGAGTCCATATAGAAATACACTTTAGAAATAGTTGAAATTCGGAATTAAAAAATAAGGAATATTAGAAGAGGAGTATAGAGTCCATATAGAAATACAATTAGGAAATAATAGAAATTCGGAATTAAAAATAAGGAATATTAGAAGTAGAGTATAGAGTCCATATAGAAATACAATTAAGAAAAAAAATAGAAATTCGGAATTAAAAAATAAGAAATATTAGAAGTAGAGTATAGAGTCCATATAGGAATTTAAAACTAACTAAAATTCGGAAAAAAAAAAGAAGCCACCACGTTCGCTCTCATGACCTAGAAATTCTCACATTAATCGGAGAAAAAGAAAAGGCAGAGTCTATATAGAAATACAATTCAGAAATAGCTGAAATTCAGAATTAAAAAAATAAGGAATATTAAAAGAGGAGACTAGAGTCTATATAGAAATACAATTTAGAAATAGCTAAAATTCGGAATTAAAAAATAAGGAATATTAGAAGAGGAGACTAGAGTCCATATAGAAATATGATTCAGAAATAGCTGAAATTCGGAATTAAAAAATAAGGAATATTAGAACAGGAGACTAGAGTCCATATAGAAATACAATTAGGAAATAACAAAAATTCGGAATTAAAAATAAGGAATATTAGAAGTAGAGTATAGAGTCCATATAGAAATACAATTAGGAAATAACCGAAATTCGGAATTAAAAATAAGAAATATTAGAAGTAGAGTATAGAGTCCATATAGAAATACAATTAAGAAAAAAAATAGAAATTTGAAATTAAAAAATAAGGAATACTATAAGTAGAGTATAGAGTTCATATTGGAATTTAAAACCAACTAAAATTCGGAATAAAAAGTAGCCTCCACGTTCGCTCTCATGGTCTAGAAATTCTCACATTAATCAGAAAAAAAGAAAAAGCAGAGTCCATATAGAAATACAATTTAGAAATAGCTGAAATTCAGAATTAAAAAATAAGGAATATTAGAAGAGGAGACTAGAGTAGTTATTATACATTAGTAGTTTTGAAAAGTTATTGCAAAATTTAAAATTATGTTGTCATTGTAATATATTTTAATAATATAATGAGAAAATATATATGATATTATATGAGAGAAAATATAATGATGCTAGCCGCGTAATCTACGCGGACCACCATGCTAGTTAACCATTATAAGAGCTCATTTCACACATAAGCTAATAGCAACCAAGAACAAAGCATGCTGCTCACTATTGCCATCGTCACATCACCGTTGTCCACCATCGTAGCGGTACTGCCATTCACCAGCATATCACTATCATTAGCCACGGAAGCATCAATGACATCGGCATTTTCACCATTAACAATGGCAGCCCGTCGACTCTTGTTGAGCGCCTTCTTGAATTTGTTGACGAATCGATCAAGCTCCCACTGTGTCTCGACATCCATCTCATCAATATCCAGCTCGATCTCACCCCCAACCAGCTCAGGATTGCCATTCCTCTTCCGCACAATCTGCAACACATTATGCATCTTCTCCTCTGGCAAGCTCTCCAACCCAACCCTCAACAAGTTCTTCTCCTCCAGGGTCATCTCCCTCTTGTTCGGCTCCCTTGCCTTCGTTTTCCGCATTTTCACATTCCCTGCCCTTGGTTTCACCTGCGCCGGAGCTTTCGCCGGTGGCAATTCCGGTGGCGGCACTGGCATCGGCGGCTCAAGGATCTTGAGTTCCTGCTCGAACCAAGACACCGACGCTTTGTACATCTTCTCAAAGGACGCGAGGAGGTCGCCGGCGAAGGTGTGGACCTCGTGTCCAGCAGGGTTGTACCGCAGCGCGTTGCTGAACGTGAGCCGGATGTCGGCGGCGAAGTCGTCGTGCGAGGGGTACCTTCCGGCGGCGAGGTTCGCCCTCACCGTGCCGAGATCCATGGGGCACTTGATGACGGCGTGGTAGTCTTGGAGTCCGAGGCGGTCGACCTCCACGGGGGCGTTGAACCAGATGCTCCGCTTGTCCTTCCGCAGCTTCGCCAGGATCTGGTCGCACCGCTTCCG
>IR8_chromosome_4_nlr_21
GTTGCACATATCTGACTGCCCAAATTTGGTTTTTTGCAGCAGAAAGGTTGGTTTTGCGGGATTCACCTCCCTTGAGGAGTTGACAGTTACCAGATGCCCCAAATTACTCATGCCCATGGTGCATGAAGGTGTTAGTGATGATCATATAGGTGGGAGGTTTCTCCTTCCACCATTACTCAACCAATTTGAGACCGATCATCTCTCAGAAAAGCTCCAGCTCTATTTTCCAGAGAACCATACCTCTCTCAGAAGATTGTCAGTGTGGGACAGCCCTAGCCTGATATGCCTACAGCTGCATTCTTGTACAAAGTTGGAGGAGTTGGAAATCTTTAACTGTAAGAACTTGTGTACACTTGGGGGATTGACATTTCTCAGCTCCCTAAAGATCATGAAGCTTGCAAGGAATCCCAAGCTGTCCACTTCATGGGAATTTGACTCACAGGATCAACAAGGCACGGGAGATCAGGCTGGAGATCTAAGCATTTTATCTGGACTGGAATGGCTTGAGACTGATGACTTCTCTGTCCTTACCATGTCCTTCAAACACCTCAACTCCCTCCGACACTTGACGCTTTCAAGCTCGCGAAGTTATTGGAGAGTGGTGAGACTGTCAGAGGGGCAAGGGAGAGTGCTTCAGCAGCTCACCCACCTCCAGGAGCTCAGATTCCTCTGCTGCGATGATCTCCTCGTGCTGCCTGAACAGTTGCATTGCCTGTCCTCCCTCAAGAAATTGGAGATTGGCTACTGTCCGGGTATCTTACGTTTGCCGGAAGAGGGACTCCCTCTTTTATCACTTGAAGAATTGGAAACCAGAGGCTGCACTGAGGAACTAAATAGGCAGTGCAGACTAGCAGCGACAGAAAAGCTAAAGGTCCTAATTGATGGGAAAGTGTGTAGGGTCTGATAGAAGCTTGAAAACCTCGCCTCTCTATTTGTTGTATGCTCCGCAAATGTGCTAGTACTGAGCTGCTTATGAGGTACTAGTATAATCTAAAATTTACAATATTCCATAGTTAACTGAAATATTCAGTTTTCTCTTGCTAAAGTAAAACTTATAAGAGTTTTTGTACTGCACTGCAGGCCAAGATGTTATTTATGCAGTTGAGGAACATCATTCGCCTAAAATTCCAGCAAACATTCTTGTGATGAGTTGATGATCGTAGCTTATTGAATCTAATATGATTCCTAGCCGAGGCTGTCTGTCATTGCTTGTGCAAGCAAGTTTTGTGGCCGCAGTTTAATGCCTTTTGTTCTGAAGTTTCTGCAGCGCTTCATACTGGGTACTTTTGAAGACTAATACACGCAGTGTAATTTGGTGTGAGTTTGTGTCTGCACTCTGCAGTGTGGATTTGTTGCTGTTTACTATTGGTAGTATTCTCTGGTTTCATTTGGCTAGTCGCACTCAACCGCTGCTGGACGGCAGACAGGTTAAGGTTAAGCATCAGGGGCTTGCCTCACCCTAGCATGTGTGTCTTATGCGATCAGCACGAAGAAAGCATCAATCACATTTTGGTCGCATGCCCAGAATCAAGGCAGCTCTGGTGGCTACTGCTCTCGGCCATCGGTCGCCCGGAATGCTTGCCTGTCAATGAAATCTCATTCCATTCCTGGTTGTGTGACAAGAGGGAAACCTTCCCGAGCTCTCAACGGCGAGGTTTTGATACCATTGCTACACTCGCAGCATGGACAATTTGGAAGGAACGGAATAACAGGGTATTCAACCAGAAGCAGAGAAGCTGGACAGAAGTGGCAAGGGCAATGGCGGAAGAGGCAGCGCTGTGGCGGCTCGCCAATACTGCCATGCCGGCCATGCCTTTAGGTCGCTCAGGTCGCAACATTGTGTCGCGAGAATAGGGCTTAATGTTCTTGGGTGACTTCCTGTAATCCCGTCTTCTTCTGTTTCTATCTTTCACCTGTACAGACTTTTACTTCTCTTAATACAAAGATGCGCTCCTTGCGTATTCCCGGAAAAAAAAATACTTGAATGGAATCGCTACTTCTTGTTCATAGTTCTGACCTCTTTCACTGGCGCATGCAAATCAACAGGCATGCATTTAGGAGACGATTCAAGTCAAGAATCTTTAATCTGTGAGTGTAAATGCGTAAATACTAGTACATTTCCTTGACCACAAGCTCACTGATATAGTACTGTCATTTATCATGCTATTGCATATTCAGTATTCAGATAAATTTTTAAGTCAGTTGATCGTATGGTTGTAACTGAGAAACGATTGGGGGTCTTTTGAATAGCTCCACAAGGTAGTGGCATCCATTCTAATTACTATTTGATATTAGGTCATTCCCTAATATTTGCGTTTTTTATGGTTGTAACTAGTTGGAAGCTATTCTTCCTCCCCTCTTCAATTGTTACCTCGTGCTAATTAATCTTGTGAGAAACGCCCAGGGGTCTTCATATTAGTTAGGTGTTTTTTTTTCTTTTTAAGGGTTTTTTAATGAAGTTTTGTAGTATTTCTGTTTTTTCTTTACTCCTTCGAGTTGGATCGCGTCCCTGGATTCTCGAATCCTTCGAGTTAGATTCAAGAGTTGACGATTCAAAAATGTCCATTGCTCACCGCAATTGAGGTCTCACAATCCCTCTGCAACCTCAGGCTTTTGAAAGTATACGGATGCCCCCAGATTTTTCCCCATGCTTCCTTAGGTTTTTCAGGGGAGGTTGAGTGTGATGCGTGGAAGATTTGTGCCATCATCTTGTATCAGAGCCATGCCTTCTCCCCACACCGCGGGCGTCAAAGTCGCCCTCCGCCGCGGCGCGCGCATCGTCATTCGCCACCCCTTGGTTGTTCGGCGTGTGGTGAAGGAGCTGGGCACCTGACGCCGCCGCGTTCTGCACAGGCAGCCGCGTCTCCCCGCTCCGCCTCCGATTCCGCCTGCACAAAGGACGATATGTCCCTCTCCCATCTTTGCAGATTCCACGTGTGGGTGAACCGTGGACGTCGCGGGCGACGAAAACGTCGGCGAGCGAGCCTTTTTGTGTTGCCTTTTCATGTCGGTGTTCCGTGGAACGATGGATTCATGATCAGTGCATCTCCGACTCCTGAAGCATGGCTGGCACGTCACACGCAGGTAAGTCTTGGGCTCGTGAAGTTCAGCTTGCTATCTTGTTCTCTGTTACTACTTGCTTCCTGCTGCTCTTTTATATTCGTGCAATTCAGAGATCGTCCCTGTGTTTTTCACCTTGTGGTTGTGGCTGATATTTGAGCCCATACGTCAGTTACATTGTGTCAAGCTACATCTCTCTTTTCTCTATATTAATATGGGTGGGTCCATGATGATTCTAAGTGATGTTTTATACTCCCTCCGTATTTTAATGTATGACGCCGTTAACTTTTTAACAAACGTTTGACCTTTTGTCTTATTCAAAAAATTTATGTAATTATAATTTATTTTATTGTGACTTGATTTATCATCAAATGTTCTTTAAGCATGACATAAGTATTTTTATATTTGCATAAAAATTTTGAATAAGACGAGTGGTCAAACATTGGTTAAAAAGTTAATGGCGTCATGCATTAAAATACGGAGGGAGTACATTGCAACGATTTTCTCTGGTTACTATGATTGGTGCGTGCCACGTCTTTAGTACTCCTACATGAACTATACACTATGAATGTTCTCAGTTTCCTTTTTTTTTTAAAAAAATCAACCGTCTAGGTAGGTTTTTTTACGGAGGGAATAGGAAACAATTTACATGATTATTATACTTCTGTGGCCAGGATTTACATTGGGATTTTTCTTTGTTATAAACATCTAGTTCCTCCTCCTATAAAAAATCAACTTATGACTATTTGGTTTTTTTAGGGATGGAGAGAATATGTTACTCTCGCATCATATCCCCGGTTCTGTATGACAGTCCGTATGACTAGTTGAAACACGGATCTTACGCTGCCATCTAACAAGCACGGATTTTGTCAGTCGTTTCTAGTTGGACGCAAAAATCTCAGTGTCATTTTTAAGGAAAAAAGGACTACAACAGGTCAATTATAGACAATAAAAATTTCAAATGCGGAGCCTTTTTGACGACAGGGTCACCTTGAAATCTGTGATGAACAAACATTCACTGATTCTTTCGTTGAAAGTGCCACATACCTACAACAAGCATGAAAGTTTTTTAACATAAAGATATGCATTTTCCTTTTAAAAAATAAAAATATGCAGGCCATTTCGACGAAAGGGCCACAAACCACTAGTCCACTACTCTCTCCTATCACTCCCAACAGTGAATATTTGAGCACTTGTGTTTTTCAAACAGCAGCTTCAGTAGGAAAAAAGGGGGCGAAATTAGAGTTAGAAAACAAGGTAAAATCATAATTGCCCAACCAGATGATCTCATACTTTTGAAGCTTCAACTATCGATGGCTTTTGAAACACTTGATCTAAAAACATAAAAAAAATGATATGTGTAGGTTCGTGTTCAGAAGTATTTTCATAATATCATGAACTTATAAGATTTTATTGTAATTTACTGAAATGTTGGTCAAATTAAGTCAAGCTACGCACTCAGCCCTCTTTCGGCGAAATAAAGTGCCATACCCCAACTGGAAATAAAATATTTGACAGAGCTTAGTGGAGACGCCATAGCCATGCACCATGTCCTCCCTAGTCATTTTTTACTTCGTCCAATTGCTCTCTCTCTCTCTCATTTCTTTTCTCTCCCAGACAATACAATTCGGTTGCTCCTTCACTCCCCATTCTCCAAAATCTCCCAGAGCTGCTCCATACTCCAGTTGCCTCCTGACCGGCTTCGATGGAGGTTTGGAACACGGTGGGGCAGGCGGCCATCGGATGGCTGGTGGAGAGCGTCCTCGGGTCACTGTTCACGGACAAGCTGAGCTCCTGGTTGAGGCGAGTTAATCTTGACGACGATGTCGAGGAGCTCGTGTCGGAGATGAGGAACGTCGCCGTGGTGCTCGAGGCCGCCAAGGGGATGAAGGTCGGCGATCAGAATGAGCCGATGGCTGGGTCTCTTCTCCATCTGAAAGACCTGCTGTACGACGCGGATGACGTGCTGGACAAGCTCGACTACTGTCGTCTTCAAGAACAGATCATAAAAGGTGCGTTTTATTATTACCTTATTATCAAAGGATTTATTTGGTCCGGTGTTCTGTGACTGTTTACTGTTTAGCTCCACCTAACCAATGGCTAGTTGTTGAGTAAACCACATGTATTATAGTTTAAAAGTTTCAAAAAACCTCGCTCCTACACATGTATGCATGTTGAGCATAAATTTATTAAAATTCTAAAATATGCGCTGTATATAAAGTTTAACTCTTCACTAGATATGCTGAAACTAATTGAGATTTAAATAATGATATTAGTTCCATGTAAATTTGACCATAAAGCTTGAGGTTTTTACGCGCGAAAGTTTCCTTAGAATTCCCGATTAGTACAGGTGTAGAGGAATAAATATATAGGCCTTTGGTTATTTACAAATTTGGCGTAACTTTTATCCAACTCTCTAATTCTTACACATTCTTTCGGTAACAGTTTTAAAATTAAAATTAAGAAATTATAAAATATGGTTGGCTTCTTAATTATAAGAGACTTAAGATCTTTTAAGGTGCTTGGAAGGTACTCAACGTATCTTTTAAACTATTGAATATCAACCGTTGATTGCTAAAGGTGAATTTAGAAATAGAAATAACACAAAGATGGGTAATTTAGTAATTATTTCCAGTCCTATCAACTTCTAACTTTTTCATGATTGTTTGCCGCTAGCCCCTACTCTATCCACTGCTGCTCGTGCATTACTTTCGCTCATGAAGAAGTTAGAAGTTGATAGGACTGGAAATAATTACTAAATTACCCATCTTTGTGTTATTTCTATTTCTAAATTCACCTTTAGCAATCAACGGTTGATATTCAATAGTTTAAAAGGTACGCTGAGTACCTTCCAATCACCTTAAAAGATCTCTAATTATAAACATCAGTCGTCACCAATGCACTACATAAGTTATTAACTTTTATTGATATAACAAAATTAATAAGCGATCCATCGTTTGCTTATTGGCTTCTCAACCAAAGCAAAAATAAATTCTAAAACTTAATTTTAGAGGTGATTGATGTCTTTTTATTATTTTTAGATAGAAAGGTTTTACAATATTGTTTTCCTTCAATCATCCACGGCTTGTCAGCCATGGAGCAAACGATGACTTGCAATATACTAAGTTGTACCACTATTGCACTAAATAGATGTTACCGTTTGCAGGCAACAGCGAGGATGTTACATCTACACCTACTTCATCTTTCTTTTCTATTAACAGATGGTTCACCGTCACCGGCTGGAAAAGGAAAAGAGAAGAAAACCACACACTCCTTGATAATAAGCGCCAGTTTTCTGCAACGATAAAACAAATTGCTGGAAAACTACGAGATGCTCGTGGTGATGTCAGCAAGGGTCTCAAGATAAACGGATTAAAGTCTCCTGAAGCTTCAAATCTGAGTCATCGGAGTACAGCCCGGGCCACAAATTCAACAACAACGTCTTATGTTCTTGAGCCCATAGTGTATGGGAGGGCAACAGAGATTGAATCTATCAAAAATCTGATCATGAGCAATAGATCCGATGGCATGATCGTCCTGCCAATTGTAGGCAATGGAGGGATAGGGAAAACCACTCTGGCCCAGCAAATCTACAAGGATTCGGAAATTAGAAAGTCTGCAATCAAGATATGGATCCATGTATCTGATAAGTTTGACTTGCACAAGGTGACGAGGGAGATTTTGGAGTGTGTCTCCAAGAAGAAGCAAAAAGAAACAAGCAACTTTAATGTTGAGTTATGTATGTGTTGGCCCATGAGGCCCATATACTACTCATATGTACATGTATATAGCAGAGTTAGAGAAATAAAAAAAGTAGTGAAGCTTCTAGAGAAAAATTCCCAAAACTTCATGGTATCAGAGCCAATCGGCTGGTGGCTGGCGACGGGCGACGGCTAAACCCTAGCCTCGCCGGAGCTTGTCGAGGCGTGCAGAGAGGTGCTGAGGGAGCTGCGCTGGCAGAGCTGCGCGTGTACGCGGCGCAGGAGCGCGTGGAGCTCCAGGTGAGGAGGGAAACGCTGGTGCTGGAGCTCCCGGCGAGGACGCAGCGGCGTCAACGGTGGCAGGCAGAGTCAACGGCGGCCGCGCGCGGAGGGAGCTGCTGGTTGTGAGGACGGCACTGCTGGTGCTGGTGTGAGGATTTGGTGAGCTGCTATTGCTGTTCTGTTGCTGAGGCAGAGAAGATCGAGCTGAGGATTTGGTAGTGTGCTGTTGCTGCTGAAAGGAAAAGGGGAACACAAATTTGGTAAGTGTGTTGTTGCTGTTGCTGTTGAGCGAGCAGAGGAATTGTTTGCCGGTTGTGCTATTGGTGTGGCTTGTGTGTGCTGCGGCAAGGAGGTGAGCTTGTGAGTATTGTACTGCTGTGTGTGGTTGAGAAAGGAAGAAAAAGAAGGGAGTATTGCTGCTGGATCTGTTGGTGGTGTCGTGTGTGCTGAAGATTACAGGTGCAGAGAGCAATAGCAGGTGAGGAAAGCTGTAGCTAGCTTCATCTAGAAGGGAAGAAGCGGCTTTGGTGTTGGAAATTAATTATTGTCAAGAAGTAAGGCAACAGGTTGTGCAAGGTGAATGTGAAGTTAGTGCTTCAGATTGGCAGGCAACCAACCAAAATTCGTGTGTGCGAGAACACAGTCCAAGCCTCGGCAGTCACAGAGAGGGAGAGGGGTGCTGCTGTGTCGAGTTCCCTGATCAGGAGGAAAGAAAACCAGGGGACGTTGTCTTCAAGGTGTTAGAATAGAGTGAGTTTGTAAAAAAAAAAAGGAATGGAGGGAAGTCAAGGAATTGAACAACTGCTTGCGAAAATGGCTGTAGAAATACAAGAAATAAGGGAAAGAATATGGAAGGAGAGGGAGAAAACAACAGTTCTTGGCAACCTTGTCAACCTCGCGCATCCCATGCAGATGCAGGTACCTCACTCAACCTGGATATTAGACTCTGGAGCATCTAGACATGTAACAGGTATGCCAAGTGAGTTTGTGTCATTTACTCCATATCCACCCACATATAAAGAAACTGTTCAGACCGCCGATGGTACTTCACAGCCTATCAAAGGTGTGGGAAGAGTACAGTGCACTCCATCCATTACATTATCATCAGTGTTATATGCTCCCTCCTTTCCAGTTAATTTGGTATCAATAAGTTCTTTGGTTGACCATATGGATTGTCGGGTTACTCTTGATCGAGAAAATTGCCTAATAGAAGAGAGAAGAACAGGAAGGAAGCTTGGGATTGGCATTAGGCAGAACGGATTGTGGTACTTAGATAGAAGCGGAACAAATAAAGCACTATGTAGTGCATTGGCAGTTGGTACAAGTGAAGAGGAAGCTAGATTGATTCTCCAGCATTGTCGATTGGGCCATATGTGTTTTGAAACTATGAGGAAGATATATCCTGATGAGATGAGTAAGGTGGACAGAAGCAAACTAGTATGTGATGCATGTGAATATGGAAAGCATACAAGAGCTACATATATAAGCAGAGGACTTCGGAGCATATCACCCTTTATGTTAATCCACTCTGATGTGTGGACTTCCCCTATTGTCTCGGTGAGTGGAATGAAGTACTTTGTGACTTTTATTGATTGTTACTCCCGAATGACCTGGATATATCTTATGAAACATAAAAATGAAGTACTAAAATGCTTCAAGGACTTCTACGCATTTGTTAGAAACCAATTCAACACATGTGTCAAAATTATCAGAACTGATAATGGGAAAGAGTATGTGAACAACGAATTTGGTAGTTTCCTTTCGATAGAAGGGATACTACATCAAACTTCTTGTCCTGACACACCACCGCAGAATGGGGTGGCTGAGAGAAAGAATCGCCATATCTTGGAGGTGGCACGTTCACTCATGTATACTATGAATGTACCAAAGTTCCTCTGGAGTGAGACGGTCATGACAGCTACATATCTTATCAATCGTACACCATCAAGAATACTTGGGATGAAGGCTCCATATGAGATGGTATTTGGATGTAATGAATTTATTGTTCCACCAAAGGTGTTTGGATGCGTATGCTTTGTTCGAGATCATAGACCTTCTGTGGGAAAATTGGATCCCAGAGCTATCAAGTGCATATTTATAGGTTACTCATCTGGTCAGAAAGGATACAAATGTTGGAGTCCATCTGAGAGGCGAACATTTGTAAGTATGGATGTCACCTTCAGAGAGTCTATTCCTTTCTATGGAGAAATGACAGATTTGAGTTATTTGTTTTCTGATCTTGACAATCCAATCATGAGTGAAGATAGGTATGAAGGGGTGAATGAATCACTAGGAATGGAAGAAGGGGATGAATCAAAGAGGACGAAGGTTGTTATTGGGTCAATCCCATGCCCTATGGGCAAACTCCCACATGAGCAGAATTGGAGGAAACCACATGAAGAAGAAAATCTACAGGTTTACACAAGGAGAAAGCCAAGGTCCTTGGAGACACAACAGGTAGAACAACAACCTCTAACAATTGATAGGAATGAGATGGTGGAACAACATCAACAACCTCTAGTCATTGATGAAATAAATGATCAATCTTCTTATCAGTCAGATCCTATACAAGAGAATACCGAGACAGGGGAGAGGAGAGTGAAATATCAGGAGAGGAATCTAACTTGCCTATTGCTAATAGGAAAGGGATAAGAAGCACGGCAGGAAAGCCCCTATAAGATATGGCTTTGAGGAGGTTGAGGAGGAAAATGGGAATGACATAGCTAATTATGTGTCATATTCATCTTTATCTCCTGCCTATAGGGCTTTTATTGCATCATTACAATCCATAGTGATCCCAAAGGATTGGAGAGAAGCGAAGAATGATCCAAAGTGGCATGAGGCAATGATGGAGGAGATGTCAGCACTTGAGAAGAACAAGACCTGGGAGCTTGTACCTTTTCCAACAGGTAAGAAGGTGGTTAGTTGCAAGTGGGTGTATGCTGTAAAACAAGATCCACTTGGGAAAGTAGAAAGGTACAAGGCAAGGCTTGTGGCAAAAGGGTACAGTCAAACATATGGAATCGATTATGATGAAACCTTTGCACCTGTTGCAAAGATGAGCACAGTGAGAACCTTGATATCATGTGCAGCTAACTTTGATTGGCCACTATACCAACTAGATGTTAAGAATGCATTTTTGCATGGAGATCTTCAAGAGGAAGTTTATATGGAGATTCCACCGGGTTTTTCCACCTCTCAAACTAAAGGAAAGGTATTGAGATTGAAGAAATCCTTGTATGGCCTTAAGCAGTCACCAAGGGCTTGGTTTGATAGATTTAGACGTGCAATGTGTGGCATGGGCTACAAACAGTGCAATGGAGACCATACATTGTTTTATCGTCACCGTGGAAAGAAGATTGCCATCCTGGCTGTATATGTGGATGACATAATTATTACAGGAGATGACACTCAAGAAATAGCTCAGTTAAAAGAGAATATAAGCAAAGAATTTGAAGTCAAAGATCTTGGTCAGCTCAAATATTTTTTGGGCATTGAGATTGCAAGATCTCCTAGAGGGATAGTTCTTTCACAACGAAAGTATGTATTGGATCTACTTTGTGACACAGGTATGCTCGGTTGCCGACCTGCCTCTACACCAATTGAGCAAAATCATAAGTTATGTGCTGAATTAGGAGATCCAGTGAATAAAGAAAGATATCAAAGACTTGTGGGACGACTGATATATTTGTGTCATACCAGACCTGACATAACTTATGCTGTGAGTGTTGTTAGTCGATACATGCATGACCCTCGAAGTGGTCACATGGACGCAGTATATAGAATCCTGAGATATTTAAAAGGGAGCCCAGGAAAAGGCTTATGGTTCAAGAAAAATGGACATCTAGGTGTGGAGGGCTACTGTGATGCGGACTGGGCTAGCAGCCTTGATGATAGGAGGTCAACCTCTGGTTACTGCGTATTTGTTGGTGGCAATTTGGTCTCTTGGAGGAGCAAGAAACAACCGGTAGTGTCTCGCTCAACTGCTGAGGCAGAATACAGGGCAATGTCAGTGAGTTTAAGTGAGCTGTTATGGTTGAGAAATCTTCTTTCTGAGTTAAAGTTGCTAATGAATATTCCCATGAAGTTGTGGTGTGACAATAAGTCGGCTATTAGCATCGCTAACAATCCAGTTCAGCATGATCGAACAAAACATGTGGAGATAGATCGTTTTTTTATCAAGGAAAAACTAGATGAAGGGATTTTGAAGCTAGGTTTTGTTATGTCGGGGGAACAAGTAGCTGACTGTTTAACAAAAGCTTTAAGTGTTGGGGAGTGTACTTCATCGTGTAACAAGATGGGCATGATAGATATCTATCGCCCATCTTGAGGGGGAGTGTTGAGTTATGTATGTGTTGGCCCATGAGGCCCATATACTACTCATATGTACATGTATATAGCAGAGTTAGAGAAATGAAAAAAGTAGTGAAGCTTCTAGAGAAAAATTCCCAAAACTTCATTTAATATGCTTCAGCAGGATCTCGAGGAAAATATGAAATCCAAGAGGTTCCTGATTGTTTTGGATGATGTCTGGGATGTCACTACTGACTGTTGGAACAAACTACTGGCTCCTTTAAGAGCTAATCATGTTAATCCGTCAAAGGAAAAAGTGACAGGTAACAGTATGGTCATTGTGACAACTCGAAAAAACACTACTGCCAAGCTTTGTGGAACGGTAGGATCAATTAATTTGGAAGGTCTGAAAGATGATGACATATGGTCACTATTTAAAGCATATGCTTTTGGTAGTGATAAACATAGCAATAATCCAATTTTACAGAATCTTGGGAGGAAAATAGCTAAGGAGCTAAATGGCAACCCATTGGCGGCAAAAACTGTGGGCTCCCTATTACGAAGGAATCTTACCGTAGATCATTGGAGCAGCATTATAGAGAACGAAGAATGGAAATCTCTGCAACATACTGATGGCATTATGCATACATTGAAGTTCAGTTATGATCATCTACCCAGCCACTTACAGCAATGTTTCTCTTATTGTTCTCTTTTCCCCAAAGGTTACTCTTTTAGTGAAGCACAATTGATACAAATATGGATTGCTCAAGGGTTTGTGGAAAAATCCAGTGAGAAGTTGGAGCAGAAAGGATGGGAATATCTAGCTGAATTGGTGAATTCTGGTTTCTTTCAGCAAGTTGAAAATGAGTGGCCTTCATCAGAAGATATTGTTCTGCACGATCTTATGCATGATTTAGCACGAATGGTTTCAAAAACTGAGTGTGCAACTATAGATGGATCAGAGTGTGAAAAGTTAGCGCCAAGTATACGCCATTTGTCAATTGTAACTGACTCTGCGTACTCTGAGGATCCACATGGAAACATATCTCGTAATGAAGAATTTGAGAAAAGATTGCTGAAAGTTATGTCAAGGAGTAAGTTGAGGACACTGGTGTTAATTGGGCAACATGACTCTCTATTCTTCCAATCTTTCCAAAATCTTTTCAAGGAGGCACAGCATTTGCGACTGTTGCAGATGAGTTCGACATATGCTAATTTTGATTCTTTTCTTTCCAATCTGGTAAATTATATACATCTCCGGTATCTGAGACTTGAGAACGAAGAGTGCGAAGGAGCTTTGCCCCAAGCTCTCGACAAGTGTTACCATCTTCAAGTACTAGATATTGGCTCTTGTACAACTCCCAATGAATATGTCAGTAATGTGAGCTATGTAAATGGATACGACAGTGATATGAGTTCTGAACCTTCTATGGACATGGAAACAGAAGGGGAGGAACTGCCATCGAGTGATAGCAACGGTTCCCCAAGTTCAGAATATTTTACAGACATAATATCAAATGAGGTAATTTATGGTCTTGAACCACATCATAGCCTCAAGCATAATGGAGTTACCTCCCCAACTTGTCTTGCAACTTCACTTACATCTCTGCAAACACTTTATCTAGAAAATTGTGGAAAATGGCAAATACTTTCTCTGGAAAGGCTATGTTTACTTAAGAAGCTTGTATTGATCAGAATGAGCAATGTTGTAGAAGTTTCAATTTGTTCACTGGAGGAGCTTGTGTTGATTAAAATGCCAAAGTTGAACAGATGCTTCTGCACTTCAATCAGGAACTTGAACGACAATTTAAGGGTTCTCATGATTAAGACGTGCCCTGCACTGGAGGTCTTTCCGTTGTTTGATAACTGCCAGCAATTTAAAATCGAGCAGCCATCTTGGTTGTTCCGTCTTAGCAAGCTTGTCATCCATAAATGTCCCCATTTGCATGTCCACAATCCTCTGCCGCCTTCAACTAATGTTTCAAAATTATCCATCACCGGAGTTTCAACGCTTCCAACGGTTGAGTGGTCCAGAGGAATATTAAGAATCGGGGTTCTCGATGATTCTGATGATCCTTCGGTTATTGATGAGCCTTCTGATCAGCTGATAACGCTAGACGACAAAGTATTGTCATTCCATAACCTGAGGTTCCTAACTGAATTGGTAATAGCAGGTTGCCAAAATCTCACGTCCATTTCATTGCAAGGTTTGAGGCAACTCATATATTTGAGGACTTTGGAAATACGCGGCTGCCCAAAACTTTTCTCTTCCAATATGCCACCAGAGCTTGTACGTGAGAACATGGCAGCTACATATCACAATGCCCTCCCATCTCTTGAATATCTCTTTATTGCTGCCTGTGGAATAACGGGGAAGTGGCTATCTTTGATACTGCAATATGCGCAGGCCTTACAGGACTTAGATTTATATGAGTGCGAGCAGATAACAGGGCTATCGATAGGAGAGGAAGAAAGCAGTCAACCAAATCTTATGTCAACTCCAGAAACTTTGTCATTAGGACATCAAGGTGACTCGCCAACAAGCTCAGCTCGAGATGGACTTGTGCGCATTCCGTTAAATCTCATCTCCTCTCTGAAGCACATATATATTGGTGACTGCCCTGGTCTAACATATAATGGGAACGATGAAGGTTTCGCTAAACTCACCTCCCTTGAGAGTCTACGAATTATGAATGGCGCCAAGCTACTCTCGTCCTTGGTGCATGGTAATGGATACGATGAGCGGAAGAACATAAAGCTCATCCCACTATCACTTGAAGTACTGGAGCTCAGAGGTTATGATTTACCAGAAGAAGTGGTGCCTGATTTTCTAAGGAACCCCATCCGCCTCAAAAAATTATCTGTTATGGACACTTTAAGTTTAAAATATCTACAGTTGCAATCCTGCACGGCACTCGAAGAGTTGGAGATTGTAAACTGTGAATCGCTTGCCACACTAGAGGGTTTGCAATCCCTGCGAAGCCTCAAGAATTTGATTATATGGGGATGCCCCATCTTGCCACAATGGTTGCGGAGTTCATTAGAGCAGGTCCAGGAGCTTTTGCCTCGACTGGAAAGGCTCAAGATCCAAGACGCCTCTGTCCTTACCACATCTTTCTGCAAGCACCTCACCTCCCTCCAACGCCTAACGCTTTTCGCTTGCAACTGGGAATTGGTGAGACAAACAGATGAGCAAGACATCGCGCTTCAGCTCCTCACATCCCTGCAAGAGCTCTCATTTACGTGTTGCCGCAACCTCGGAGATTTTCCCGTTGATCTGTACAGCCTTCCCTCACTCAAGAGGTTGAATATCTATTATTGTAAGGACATCTCGAGGCTGCCTGAAAAGGGCCTCCCACCTTCTCTAGAAGAACTGGATATCAATGATTGCAGTGAAGAGCTAAATGACCAGTGCAGAATGCTTCCAAGCAAGCTGAAGGTCAAAATCAATCAGAAATATGTGAATTGATTACTGGATGGCTTGATAACATGATGGAATAGTTCTATCTTCCATCATGCTATCTTCAGACTTGACGTGTGCTTAGTGTCAGTATTGAACTAAGCATTCTGTGTTCAGGCATTCAAGCTGCTATACCTATCACTACCGCAGTGACCGCTTTGAATTGGAGTACCATATAAATACAAGCTGCTTTACTTGGAGGTTAAGATGATCCACGGTATAAAAGGGACCCCCCGGAAGGGTCGCAAGGCATCGAATCTTATTGCCAACACACCCACACAGCCTACAAAGCCGAAGTACGCGGAGCCAACTCACCGGGAGGTCTTGTTGAATACATCGACTACGATCTCGTCGATACCATCGATTTCGTCTACTTCCATTGTAATCTGTGATTTTCCATCATCAATCCCATATAAACTGGACTAGGGCTATTACCTGACAAGGGGCCTGAACCAGTATAATCTCTGTCTTCTGTTTGCTTGATGTCGTATTACGTAGATCCTCGTTGCAACGTACCCCAATACCCTAATTATCCGGTCTACGAGTATCACTCGTCGACAGAAGTGTTCTAACTTCTTGGCGTCCCTGTGTTCTCCTGTGGATTAATTATCGCAGAGCTAGCTGGCTTTGGTTAACCTGGCGAAAAGGCCAATCATGTGGTTCATTACAGAGAAGCCAGAAGTATCAGATATTGGTTTTCACGTGCCAAACTCTGCACTAGCATTGTCTCACCTTAGAACCCCATCCTAATGTTGTTTTTTTTGTAATCATGTATTGTTACGGTGTTTCGTATTTTAATCTGTAATTCTGCGCTATGAACCTATACTATGACTTCTGTTGTACTAAGCCAGAAATATCCGCAATGCACAAGTTTTTGTTTTTTTTGGTGAACTTGATATCTCAGGAAGATGAACAGCGTCGCAGATTTACTAGTAGAAGTCTAAACCTTGTCAGATTACCTGAGGTTCGCCTTCCCCATGCGCACGACTTCCACTGAGGGCAGGCTGTTGAACCAGATGCTCGGATGCTCCGGCTTGTCCTTCCGAAGCCTCGGCAGGATCCCGCTCGCACCGCTGCCGCATCGCCGCCTGGATCCTCGCCGGTGGGCGGTGGCGGGGGAGGTCCCGTCCCGGTGAGGCTGGCTCTGATCCGGGCTTCCGGCGACTAGTCGTCTTGTCGATGCGGAGAGATGGATAGACGAGAGCGAGGACTTGGCCCATCTCGCCCGCTAGGCACTCCGACATCGAGCGGGCCTCGTACCAGGCCTCCGCTGCCGGCCTTCCGAATGGGATGGCCTGGTAACAAGATGGGCCCTGTCGGGAAATACCATGCAAAACTCGGATTTTTTAAAATTTTATTTATTATTAAAATATTTACAACTTTTTTATTTTAAAGTTTTACAAATATGCACCTCTACCGTCGGACTTTTTTATGACGTGGCACACGGCCGTTGACATATGCTAACGACCATATGGAAGGTGGCATGTCATTTTGCGGACAATCCTTTTGCCGTCTTTCCAAAGAGGTGAAGGGGGCCGCCTACAAAATATCTAGGGCTTTTGTTATAGGCAGCTCCCTTATCGCCCTCCTATAGAGCTACAAGGGAAGCGCCTACAAAATATTATAGGTCTCTATTTTATAGGCAGCCCTCTTGTTGCCCTGGCTGCCTGTAAAATGACCGGCGTTCCTCCGTGCGACCGTTACAACACATCAACGAATGTGTGTCACGTCATAAAAAAAACCTTTTGAGAGGGTGTTTTCTACTAAAGGATGGTAGGGGTGTGTGAGGACGTCCCAAAGTCTAGGTGGTGCAATGCTCCAAGGCATGTCAGCGCGAAATATCTGGATGGATGGGGTCTCAAATAAAGTCCAAATAAATACGGTAACCATCCAACCTCATCGCAGACCCCGACATGTCTTGAAGAGTGCACTACATAGGCTCTAAGCCATCGGATATGAAATAGAAGACACAACCATTGGAATAGCCACACCAGTCATCTATGTCATACGCCCGTCAACCACTCAATGGTGGCGACCAAAAGCGTACCCCAGAGACTCGATCTCAACAAAGACATATTCCCCGGTTATCTCAACCATTTCAAACCCATCCTCATGTGGGACTAGTTGCCCAGGAATGCAACATATTCTCACATAAATCATCTCAAGCATGATATCCAAATAATAAGTGGTTCTAAGCAATAAGCATAAATAATCTTAATAAGTTTCTAAGTAGTACTTGGCGACAAGCCATAAATATTGGTTCATGCGGTAAGCGTGCTACCCAAAAGCCCATAGGCAAATCGACTAGGGTAAATCCCTAGTTAGAACCATCCTGGAAATCTGCAACATCACAAGCTGCATCAAACTCCCCATCCAAACAGTCATTACCTGCAGCGGGGTCTGAGCATAAACAAGTAAAAGAAAGCAAGAAATCAGTACATTAATCAAATTAATGTACTGGCAAGTCGGAAAACAATCCTAGCATACTACATGTTGGCCATATTCAAAGATAAGCTGTGTATAGGTTAATTTGCATAAATGCCAATTTTAGTTCACAACATGTTTCGCAACGAAATTTTATAACGATAGTATAGAGTAAGTAAAACTTGTAATGTGAATGAATAAATAACACGCATCTACCCCTTAAGGTAGATCATCACCACTCTCCATCATCTCATCACCATTTACCGAACTTTACCCAAGTTTACAAACAAAACATTCCAACCATTTTCAAAACATTACAAATAAGGAATTTTGAATTATATTTTTTTTACGAACGTTATTTTGAATTATTCAGATTCGTAGTAAAAGTGATATCTACCTAACATCTCTTATATTTTATTTTAGGGCGAAGAAACTTGTATATAGCTCTTCTGCTTGCCTTCTCCCCGAAAACCCCCGATCCTCTCTGTCTTGTGCTTACCGTCGCGGCGTCGGTCGCCATTATCGCCCAAGCGTTGCGTTGCTCCTTTTGGACGGTTGGGCCTGACAAAGGACAATTCTATGAGGATTATCTGGGCTTGCCCATCACCGACCTAACTGGACTAGCCCATCAACCAGAAGAGGACGACTCCTCCGTCAAAGTCGGTAGCCACCGGGGTCAGCTAGCCTAGCGCGTCGTCGCTGCGAACCGAATAGCTGATGAACATTGCTACTAGTCTGCTAGCTACTCGCACAGTAATCTGTCCTCTCCTTGTACTTAATTCCTCTGCTAGTAGTGGTAGTTCACTTTTACTCATCATCCTGTCTTCCACTTCACCTGCTAGTCCGCTTTCCCCATCCTCTTGTCGTGCTCACACGGTCACGCCATCGGCGATCGCCGATCGAGGAACTGCCTCTGTTCTGCCGGCTGCCGCGTCTGATGGAGGAGGTGGAAGCCGGTTTGCTGGAGGGCGGGATCAGGTGGCTGGCGGAGACCATCCTGGAGAACCTGGACGCCGACAAGCTGGATGACTGGATTCGCCAGGTTGGGCTCGCCGATGACACGAAGAAGCTCAGGTCTGAGATCGAGAGGGTGGATGGGGTGGTGGCTGCCGTGAAGGGGAGGGCGATCTGGAACAGGTCGCTGGCCCGATCGCTCCGTCGTCTCAGGGAGCTGCTCTACGACGCCGACGACGCGATCGACGAGATCGACTACCACAGGCTCCAGCATCAGGTCCAACGAGGAGGTAAAGCATGTATGCAAGACATACGCATCCATTTGCAGAAAATCTAATTGTTGTATTCTATTGTATTACATCGACTCTCTCATAGAATATATATAAAAATACATAGAAGATTTATCTCTAGGACTCTATATATAGGAGTACATTGAAGTACAATACAATAGTAGATTTATATCTAGGACTCTATTTTATCTTTAGGATTATATCTTATCTCTATAATTTATATTTGACTCTTATCTCTAACTATATATCTATACTTCTAACGCCATGGAGCACGGCGTACGTTGATTTCCAGATCCCTTCCTCTTTTACATGGCATAGTTTACTTTTTGGTTCAGATGCATGGCACGGCGACCCTGATGAAAGCGCGGATGGGCATGGAGCAGAGCAAACAGGGAGACCTCGGAGGGGCAAGGTTGGTGAAGCGAGCGGCAGCGGTGGCAAAAGACGGTCCGGGATATGGCAGCACTTTGAGAGCGTGGAAAATAATGCGAAAGCCAGGTGTGTCGACTGTGGCACGGTGGTCAAATGCGGCTCCGACAATGGGACTTCGGTTTTGCACAATCACCGCAAAAGTGGCAAATGTAAAAGGACACGTGGAGCAACTGATCAACCGCCAAACCCTCCGAGGTGGTAGTACTTTAAAAAAAAACTAGAATCAATCAATTACTGAAAACTCAAATATTTCTCCTAAAACACAGATCATGTTCTTCTTGTAGTGCCAGCGAGGGCGGAGCAAATTCATTTGCAGCTGGTAATTCAGTCGGCAGAAAAAGGATGAGAACCGAGGGTGCATCAGCAGACAACGTGGCTGCTAGTATGCACCCTTGGAACAAGACTGAACTTTCCAACACGATCCAACAAATGACTCATCAGTTACAAGAGGCCATGAATGAGGTTATGAAGCTACGTGGATCGGACAATTTTGTGAGTTCAAACTTCCATCATAATACAACTTCTGATTCACGCCTAAAAACATCGAGCCTTCTCCAAAGGAAAATGTACGGTAGAGTTGATGAGAAGAACTCCATCATAAAGATGATAACAGAAGCCAAATCTGATGGTGTAACTGTTATCCCTATTGTTGGGATTGGAGGTATTGGCAAGACGGCTCTCGCTCAATTCGTATACAATGATCCAGATGTGAAAAGTTTATTTGAGGACAAAATGATCTGGGTGTGGCTGTCTAACAACTTTGACGAAGAGCAACTAACGAGAG
>IR8_chromosome_4_nlr_23
ATGACAGCATAAATCAATGGAACAGATCTGGATGATTACCTTTTGATGAACCACTTAGCTCGAAGTTTGAATCCTGGAGCTGGGCAATTCGATCCCTTAACTCCTTCTCTGTCTTTTTGGCGCACTCCTTGGCCTCATGCAGCTGGTCCCTAACTGCTTCTAGAGTTCCCAAATGAGGAACCAGCTTTTCCAAAGTTGTAGTCTTGGCCTCATTGCGAAGATGGATTCTCTGCATGATGGATCATGGTTCAGTTCTGCTAAAGAGAGAACAAAGTTATTAAAGGTAGTCACCCGGAAGATTTACATTCACAATGCGAGTGGCTTCTCCAAGTGCTTTCTTCAGCTGGCACACTTCCTCATCTTCTTTTTGACGATTTATAACGATGCCGGCGACTTGCGAGTTCTCGTCCCACCATTTGAGCAAGATAGGAGGACGGGAGTCATCAGCCGCCTTTATGCGAGGAATTGTTTCTTCGTCATCGCCTAGTGTTCCTGATGTATTTCCAAGACATTAGACGAGTAAGCTGAAGTTATTTAAATCGCCATCACTTGATAAGATATGTTACCTGAGGATGTTCCTGGCTGAACATGAGGTGGTCCTTGTTCTTTATTTAGAGACCCAATCATTGAGTCTTTACCAGCCTCTGGTCCTTGGGAAGTTGTCGTTTGTGCTTCAACTTCAGGGATTTCTTCGTCTGGACCTACATCCGACTGGTTTCCAGTCGGGGGCTCTCGTGTTGTTGCAGTTTCAGCTGTTGCCGACTGGTCTCCAGTTGGCGGCTGGTCACTCGGATCGGCTTTGTCATCCGAAGCATGGGCGCCAGTCGGCTGGCTTTCGGCAGTCGGCTGGCTTTCGGCAGTCGGTTGGTTTTCAGCAGACGGCTCAGCGTCTTTGGATAAATTTGGCTCTGTCACTGCCGGATCAGGATCTTTTCCAGTTGGATCTATGTCGGACGGTTTCCTGCAAAGTATCCTTTCGATATTCAGCGTAATTTCTATGAGAGAAGCATATCAAAGGGAGTTGGTACCGAGAAGTTTATACCTGGAAGATGTTCTAATCTTTGGCATTTGACGGCCAGCCAGTTTTTTCCTGGGCATGGTATGCTTTGGGAGTTTGTTGGGCGTGCCCTTGTCCCCAGATTTGTTGCTGTCATCGCCCTCATCGTCATTAAGCACCATCTTTCTCTTGCGAGGACCTGTCTGACTAGCCGGTTTGGAGGTTTGAGGTTGTAGGTCTGACCTGATTGTCGGCCCTCCACCTCCCTGAACGGTGTGCTGGCGAGGAGATCGGCGCTGAGCAATTGGGGGGTCAGATTTCATCAATACATATTCCTGAATAAGATGCCTCCATGGTTAGTTAACTCAACATGAAGACAAGATACTATTTTGGTCATAAGTTGAAGATTTCAGATACATACCTGCGGAGGCGGATTGAATGCATTATATGGCACAACTGGCAGCTGGTGTGAGTAGCTGACGACAATGGCATTTGAGAAGATTTTATACATTCTCTCCTTCATGATTTTGAAATCCAGAGAGTCTGGTTCTTCGCGATTAGGATCATGCTTGCCGTCGAACTCAAAAGCTGTACGGGATCTTTCTTTAATTGGCGCTAGTCGGCATTTGATGAAATGCCGAGTGATCTGCTCTCCTTGCAAGCCTTGTTCTTTGAGTTTTAACATGCGATCCAACAATTCCAAGGCTTGGGCAGCTTCATCTCCGATTGGAAGAGAGTTCCAAGTATCTTGGTACACCGGGGGAAGACAAGAATATTCAGGAAGAGCAGGCTCAGGATTCTGAACATAAAACCAGTTCGCGTGCCATCCTTTGTTTGAAGTCTTGAAAGGCATGGAGAAATACTTTTGGCTCAGAGTGCCCCTCAGTTGAAATCCAGCCCCTCCAACTACGCATGGTTTGTTTTTGTTCGGTTGAGGCTTAAGGAAAAATATTCGGCGGAACAGAGCAAAATGAGGTCTAATGCCCAAAAAAGCTTCACAGACATGGATGAAATTGGCAATGTGGACTATGGAATTCGGGTTTAGGTGATGTAAGCTGATTCCATAGAAATTCAGTATCCCACGGAAGAACTTTGAGGTTGGAAGAGCAAATCCGCCATAAAAGAAATGAGAGAAGACCACGACCTCGTGTGTATCGGGGGTTGGAAAGGCTTCACCGCATGCTGGCCGCCACCCGATGATCTCCTTGGCAGGGAGAACGCTGTGCGCCACCATCTCCTTCAGGTTTTCTTCCGTCATGTCGGATGGCGCCCATTGGCTTTCGAAGCTTTCTCTCTCTTCCGCCATCGATTTTTCTCAAATGCGCTGATTTGATTCGAGGGATGGCTTGGGAGAAATGAGGGATTAAGGCGGTGGATCACGGGAAGGATTTTGATGCACTTTTCGAAGGTGGATTTGAGTGGAGTGGTGAACCCTAGTTCGCCGGCGCAGTTCTGCACTGTAGCAAGGAGTAGGGAAAATGGCGAGAGTTCCGGCGGGGAAGACGAAGCGTCGCTTGGATCTCGGGATTTATTGTTAAGGGTATCGGAGGTGCAAATGGGCCTAGGCCTGAACAGTACTTCAGCCCAATACTTTTAACAGCGTGGCCCATTGTGTTCCTTAGGGACTTAGGCATATTTTGCTTTGGCAATATTATGCGCACAATAGTGTTGCCCAATGCTGATAAAATCCTTTTTATGCGGTCATATAATTCTTTGGAATTATTGCAATGCAAATTAAAAGGTGCCCGACAGAAAGGTGTTATACTGCTTTTTGTTAGCTTTATTAGGCTACAGAAGCTGTCTGGGTTAATTTGGAATGACTTGTTTTTATCATAGTCACTTCCTTGGTATGTTATATACCTATTTTCATTATGGTATATGGTCATAGCCTAGGCTATTAGACTTATTCATTACCATAATTTTTATAATACTTGGTGGGTAATCTTTAGAGTTTTATATTCGGATGTCTGTCCAGTATGTTCATTCGTGAACCTTTTAGAGTGTAAACCACTCGGACTCTTTTCATTATGACTAAAAAGCAGTCGGCTGGCATGCCTATCTAGGCGCCGTGTATGCTTTTGTCATATGATGCACAATTGTGTTATTATTTTGTTTCTCAACTATATGTTTAGTTCGTTAACTAATCACATAGTTGGGGGCTACACCTAATTAGGTGCATCTATTCGATGCACCATATTTTATCTTTTCGCCCTTTACAGTCTTCGTCTTCGCTACTCGGCAGGCCTTGGCATGATAAGTTTTGAAGCACTCGGATTATTATCTTTGAGAAGGCTCTGATGGTTGACTGCAAAGGTCTCGGGGGCTACTGTGGAGATTATGGATATCCCATATCTACACGGCGACGGTATTTGGACTGGGTACAGGATACCTAATGTAGATAGAATATCTTACCTGTATCTCGGGTTTGTTTCTTAACTTGTGTATCAAGGAAACACCCTGAGACTTAGTCGGTTACGACTATATTTCATCTGTATTTGCATATTCCGTTAGGGATATAGATTATCTTTTGTAACACGGACTCCTTCCCATATATAAGGGGGGTCCGGGCGCCTCTAGGGGCGGATGTTGATTTTCTCTAAATCATACAATCAATAACACACTCGGCGGATTCATCCCCGGACAGGAGTAGGGTATTACTTCTTTTATAAGAAGGCCTGAACCTGTATAAACCCTTTGTCTTCAAACCCATACACTTTCCTAGCTTGATAGCCACCCCCTTTTATTATTGCCGAAATCTAGTTTCGACACTGATGTACCGGAGGCAGTGGCGGCAGGCAGCAGCAAGAAACGGTCCAAGGCATGGGAACACTTTACTACCGTAGAGTTCACTGCTGACGGGAAGGATTCTAAAGCACGGTGCAAGTACTGCCACAAGGACCTATGTTGCACATCTAAGAACGGGACATCAGCTTTGCGCAACCATCTCAATGTTTACAAGAGGAAACGTGTAACAAGTACTGACCAACCGGTAAATCCATCAAGGTAATGCTAATGGAGTTCTGAATTTAGTGTAAATCCGTTGAAGTGTAAATTTGGCCCGTTACATCTGCTTAAGATCTCATTCTGTCTCTAATCTTCTAATAGCCAACTCATGGTCATTTTTTTTCCTAATATATAGTACCGGTGATGGTGCACCAAATGTAATTAGATGCAAGGAAACAAAAGTGAACAATTGTATATATCAAATATAATTATATCTAAAACATGAGTAGTGTATCAAATCCAATTCTTTCAAAAATCTACTATGCAAAATTGAGTGACAAAATCTGCTGCCTTTTTTTTTTTACAGAAAGCAACCAATTAATATAAGTCAAATATAAAAACGCTTTGTAGTCTCCAATAAAATAGCTCATTGTTTCGTTTATACTTATGTTTATAAATTTAAATTTAAAACTTAATTTTGGAGTTGATTTTGTGGTTTTCTTTTCATCCTATTTTATTTTACAACATTTGATTTTGAATAGTTAAGAATGCGTATATAAAAATTTTACCCATAAGTTATTTTTGAAATTGTTAATAAATCGTAAGGATAATCATAAGTATAAGTGAAACGATTCGCTCTTCATCTACTTAAGATTGCGTTATATTGCTGACCTTTCTAATCGCCTAACCACGATCACATGCTCTTCCAGTGCCGGTGAGGGTGCATCAAATGCAACTGGTAATTCAGTTGGCAGAAAAAGGATGAGAATGGATGGGACTTCAACACACCACGAGGCAGTTAGCACGCACCCTTGGAACAAGGCTGAACTTTCCAACAGGATCCAATGCATGACTCATCAGTTAGAAGAGGCTGTAAATGAGGTTATGAGGCTATGTCGATCCTCAAGTTCAAACCAGAGTCGACAGGGTACACCACCGGCCACAAATGCAACAACATCGTCTTATCTTCCGGAGCCCATAGTGTATGGGAGGGCTGCAGAGATGGAAACCATCAAACAGCTGATCATGAGCAATAGATCTAATGGCATAACCGTCCTGCCAATTGTAGGCAATGGAGGGATAGGAAAAACCACTTTGGCGCAACTGGTCTGCAAAGATCTGGTAATTAAAAGTTAGTTTAATGTTAAGATATGGGTGTATGTATCTGATAAATTTGATGTAGTTAAGATTACAAGGCAGATTTTGGATCATGTCTCCAACCAGAGCCACGAAGGAATAAGCAACCTTGATACGCTTCAGCAGGATCTTGAGGAACAAATGAAATCTAAGAAGTTCCTCATTGTCTTAGATGATGTGTGGGAAATCCGTACAGATGACTGGAAAAAACTACTGGCTCCTTTAAGACCTAATGATCAGGTGAATTCGTCACAGGAAGAGGCAACAGGTAATATGATAATTTTGACAACTCGTATACAGAGTATTGCCAAAAGTCTTGGAACAGTACAATCAATTAAGTTAGAAGCTCTGAAAGATGACGATATATGGTCACTATTTAAAGTGCATGCTTTTGGTAATGATAAACATGATAGTAGTCCAGGCTTACAGGTTCTTGGGAAGCAAATTGCTAGCGAGCTAAAAGGCAACCCACTGGCAGCAAAAACTGTGGGTTCACTATTAGGAACGAATCTTACCATCGATCATTGGGATAGCATTATAAAGAGTGAAGAATGGAAATCCCTGCAACAAGCTTATGGCATCATGCAAGCGCTGAAGTTGTGCTATGATCATCTATCCAACCCCTTACAGCAATGCTTCTCTTATTGTTCTCTTTTCCCCAAGGGTTATTCTTTCAGCAAAGCACAACTAATACAAATATGGATTGCTCAAGGATTTGTGGAAGAATCCAGTGAGAAGTTGGAGCAGAAAGGATGGAAATATCTAGCTGAGTTGGTAAATTCGGGTTTCCTTCAGCAAGTTGAAAGCACACGGTTTTCATCAGAATATTTTGTTATGCACGATCTTATGCATGATTTAGCGCAAAAGGTTTCACAAACAGAATATGCAACTATAGATGGCTCAGAGTGCACAGAGTTAGCCCCAAGTATACGCCATTTGTCAATAGTAACTGATTCTGCATACCGCAAGGAGAAATATAGAAACATATCTCGTAATGAGGTGTTTGAGAAAAGGTTGATGAAAGTTAAGTCAAGGAGTAAGTTGAGGTCACTGGTATTAATTGGGCAATATGATTCTCATTTTTTTAAATATTTCAAAGATGCTTTCAAGGAAGCACAACATCTGCGACTGCTGCAGATCACTGCAACTTATGCTGATTCTGATTCATTTCTCTCCAGTTTGGTAAATTCTACACATCTCCGGTATCTGAAAATTGTGACCGAAGAATCCGGCAGAACTTTGCCCCGATCTCTAAGGAAGTATTACCATCTTCAAGTACTAGATATTGGCTATAGATTTGGAATTCCCCGTATATCTAATGATATAAATAATCTTCTCAGCCTGCGGCATCTTGTTGCATATGATGAAGTGTGTTCTTCCATTGCTAACATTGGTAAAATGACCTCACTTCAGGAACTAGGCAATTTTATTGTTCAGAATAATTTAAGTGGTTTTGAGGTGACACAATTGAAATCCATGAACAAGCTTGTACAACTTAGTGTGTCTCAACTTGAAAATGTTAGAACTCAGGAGGAGGCATGTGGGGCAAAACTGAAAGACAAACAACACTTAGAAAAGCTACATTTGTCCTGGAAGGATGCATGGAATGGATATGACAGTGACGAAAGCTATGAAGATGAATACGGCAGTGATATGAATATAGAAACAGAAGGGGAGGAACTGTCAGTTGGTGATGCCAATGGTGCCCAAAGCTTACAACATCACAGTAATATAAGCTCTGAACTTGCTTCAAGTGAGGTGCTCGAAGGTCTTGAACCACATCACGGCCTCAAGTATCTACGGATATCTGGGTATAATGGATCTACCTCCCCAACTTGGCTTCCTTCTTCACTTACCTGTCTGCAAACACTTCATCTAGAAAAATGTGGAAAATGGCAAATACTTCCTTTAGAAAGGCTAGGGTTACTTGTAAAGCTCGTGTTGATCAAAATGAGGAATGCAACAGAACTCTCAATCCCTTCACTGGAGGAGCTTGTGTTAATTGCATTGCCAAGCTTGAACACATGCTCCTGCACTTCCATCAGGAACTTGAACTCCAGTTTAAAGGTTCTGAAAATTAAGAATTGCCCTGTACTGAAGGTATTTCCCTTGTTTGAGATTTGCCAGAAATTTGAAATCGAGCGGACGTCGTCATGGTTGCCCCATCTTAGCAAGCTTACCATCTATAATTGTCCTCTTTCCTGTGTGCACAGTTCTCTGCCACCTTCATCTATTGTTTCCAAATTATCGATCGGTAAAGTTTCAACACTTCCAACGGTGAGGGGGTCATCTAGTGGAACATTAATAATTGGACTGCACCCCGATGAAGTTGATGATGATGATGGTTTGGAGGATTCTGATCAGCTGAAAACGTTGGATGACAAAGTACTATTATTCCATAACCTGAGGTTCCTAACTAGCTTGGCAATATATGGTTGTCGAAATCTTGCGACTATTTCAATTGAAAGTTTAAGGCAACTCGTTTGTTTGAAGAGTTTGGAATTATACGGCTGCCCAAAACTTTTCTCTTCAGATGTTCCACCAGAGCTTACATGTGAATATATGTCAGGAGCAAATCACAGCGCCCTCCCATCTCTCGAATGTCTCTATATTGAGGATTGTGGAATAACGGGGAAGTGGCTGTCTCTGATGTTGCAACATGTGCAGGCCCTACAGGAACTGAGTTTAGAGGACTGCCAGCAGATAACAAGGCTATCGATAGGAGAGGAAGAAAACAGTCAACCAAATCTTATGTCAGCTATGGAGGATCCGTCATTAGGATATCCAGATCGAGACGAACTTCTGCGCCTTCCGTTAAATCTCATCTCTTCTCTGAAAAAGGTATCTATTACATATTGCTATGATTTAACATTCTACGGCAGCAAGGTAGATTTCGCTGGATTTACCTCCCTTGAGGAGTTAGTGATTTCACGATGCCCCAAGCTGGTGTCGTTCTTGGCGCATAACGACGGAAATGATGAACAGTCGAATGGAAGATGGCTCCTACCGCTATCACTTGGAAAACTTGAGATTAACTATGTTGATTCCCTAAAAACGCTGCAGCTCTGCTTTCCGGGGAACCTCACCCGCCTGAAAAAACTAGTAGTGTTGGGAAACCAAAGTTTAACATCTCTGCAGCTCCATTCCTGCACAGCACTCCAAGAGTTGATAATTCAAAGCTGTGAGTCGCTTAATTCTCTGGAAGGCTTGCAATGGCTCGGCAACCTCAGGTTGCTGCAGGCACACAGATGCCTCAGTGGTTATGGAGAAAATGGAAGGTGTATCCTTCCACAATCACTTGAGGAACTTTACATCAGAGAGTATTCTCAAGAAACGCTGCAGCCCTGCTTTCCAGGGAACCTCACCAGCTTGAAAAAACTAGAAGTACAGGGAAGCCAAAAGTTAATATCTCTGCAGCTGTATTCCTGCACAGCACTCCAAGAGTTGATGATTGAAAGTTGTGTGTCGCTTAATTCTCTGGAAGGCCTGCAATGGCTCGTCAACCTCAGGTTGCTGCGGGCACACAGATGCCTCAGTGGTTATGGAGAAAATGGAAGGTGTATCCTTCACAATCACTTGAGGGACTTTACATCAGAGAGTATTCTCAAGAAATTCTACAGCCCTGCTTCCAGACGAATCTCACTTGCTTAAAAAGATTAGAGGTATCAGGCACTGGAAGTTTCAAATCTCTGGAGTTGCAATCATGCACTGCACTCGAACATTTGAAGATTGAAGGTTGTTCATCACTTGCCACATTAGAGGGCTTGCGATTCCTCCACACCCTCAGGCATTTGAAAGTACACAGATGTCCCAGATTGCCTCCATATTTTGAGAGTTTGTCAGGACAGGGCTATGAGCTATGCCCACGACTGGAAAGGCTCGAGATCAATTATCCCTCAATCCTTACCACGTCGTTTTGCAAGAACCTCACCTCTCTCCAATACCTAGAGCTTTGCAGTCACGGATTGGAAATGGAAAGACTAACGGACGAGGAAGAGAGAGCGCTTCAACTCCTCACTTCCCTGCAAGAGCTCCGATTTAACTGTTGCTACAATCTCGTAGATCTTCCCACAGGGCTCCACAACCTTCCCTCCCTCAAGAGGTTGGAGATCTGGAATTGCGGGAGCATCGCGAGGCCGCTGGAAAAGGGTCTCCCACCTTCGTTGGAAGAACTGGCTATCGTAGATTGCAGTAACGAGCTAGCTCAGCGGTGCAGATTGCTAGCAAGCAAGCGGAAGGTCAAAATTAATCAGAGATATGTGAATTGATTACTCGGTGGCTTTTTCCACCTGCCCAACTGGCATGGGCTCGTTCAGGCGTTCAAGCTGCTGTAAATTCCATTGCCGCAATGACGACCTTCAGAACCGTTACACAATACAAAGGACATATGATGGCTATATCAACTGTCGCAGAGCTAGCTTTGGTTCACCTGAAAACATAAGGCCAAACGCGTGGTTCTTTTAATCAGAAGTATCAAAAATTGGTTTTGGTTTTTAACGAAAAGATGTTAGAAATTGGTTTTAATGTGCCAGATTCTGTACCAGAATTCTGTATTTTGCTCCGTAATTCTGTGCTACGACTGATGTTGTATTTAACTGATAGCAATCGACCGGCAAAACCAATCCGCTCCAATGCATTGTCACATACAAATTCTATAATTCTATCTACTGAAAAGGATGATTGCTGTTCATTTTCGTGATTACAGAAGGAACTGTGTATATCGTGCTATTTTTGCATTCACATTGTGTCCCAGGTTGTGCTCGGATCAGCCAATTTCGGTGGTTAATTCACTTTGCTGTGTCCTCTGTGCAGTGTGCACTCAAGAATTGTTCGCACATGCAATTCAGTTGAGCATCGCACTACGCAAGTTTTTTTTTTTTTGTTAACAAAGGAGTGGTTGACAGCATTGCAGGTTGCTAAAACAGTGTCAAAAATTTGCTAACAAAAGAATTCTCTTCAGAAATAGTATGAAAATAAATGCCACATAAGTAATCTGAGTAAAACAGACAGAATCACTAGAGAAGACTAACGACAAACTCTTCTTTTTCTATTTCTGTGGTGAAAAACTCAGCATATAATCTCATGTATGCATTGGAGGTGCATACCATTTCGATCATGTATGCATTTAGCTGAACATTATCAAGAAGCAAATTTATTGCACGGGCAACCATAAGCTAAACTAATTCTCAAGCAATTTAATAATCACAAAACAGTCTGCAATACCAAGATATATAAAACTTTTGCCAGCATGGAGCAACAACACTGAAACACTACAATCAAGACAGCTCCCAGAAAAGATTATATGTTGCTACTTCAATTGCCACAGTTACAATCACCCATAATGACACATCAAATTACATAAGAGTATTAAGAGTATATGACAGTTGTAACAAAACAACTGCATTGAGAACTAGAAGAACAGACAGCCACATGAACCATATTCACTTCTTCAGATCAGAAAGCCTGGTGAACTACCAGTCTACCAATTGCTACCGTAGTCTCCATTTTTCACTTATATGTACATAGGACACCTGCGCTATCAGAATAGCCACAAAGCCAGTTCACTCGCTACAAATTAATCTTGACTAAATCCAAACAGATACCAACTCCTCTTAATCAACTTACAAAACACCTACACTTTTGTTGTCTCTACACCACCAATCACACAAAAGGAAATTAATCATCCACCTACTCGTATCCTACTGTTAGAATGGAGGCCTTACACCAGAGAATGGGCATTGCCAGATTCTGAGACACTGTCCTTTGAGCTCCCTGAATCTGAACCAGTAACAAAAATCAAATAAGACACAACCCAAAACCTTCCGTTCATCTAGAAGTTGGATGTTCAAATTATAAAGTGACAGTTCGATCGTACCACTGGATGATGAGGACCCACTGCTCGCGGCCTCAGTATCCTTCTCAATCTCCACTGATTGGTAAGTTGCTGTTGGCATTTCATCCCCGACATCTACACAGGGGCGGACCCAGGGCTGGTGCCGGGTATGCACCGGCATACCCAGAAAATTCGGAAAAGATTTAGTAGGCAGTATGCATCAGTGGGCTGAAACTAAGCAAAAGCCCAAGAAGTAAAAGTCTAGCTGTTGCACAGCCCACCAGAAGATGATGTTCCCCTTTGGCTAGCACTCATGCGGTAGGGTTTGGAGCAGGCGTTGGCGGCGCTGCGACAGCGTGGCGCGCTGTGGCACTGTATCATTGATCGGCAGCCTCATGGCAAGCACGACGCATGGACGGTTTGAGCGTCGTGGCGCTGCGGCCGGACAGCGAGCACCGGTGGCAGAGGCTGCCGGTCACTGGGCTAGGCGCTGACTAAATCACCTGGTCCAGTTCCACTCATTATCTGTCCATGTCCAAGTATACTCAAACTTCTTCAGTTCTTTGTCTCTCTGATTTTTTTTTCTTAACAGATGGAGACATAGATTGATTGAAAATTGAAAACTATAATGAGCTAACAAGTGAAATCAATGAGAGTACAAACTTCAAAAATTGAATACATGTTTTTGTGATTTGTACGCTGAGATCAAGTTGAATCAATCAGATTAGAATACGAAGAAGAATATGGGTATTCTTTTTCTTTCTTTAGCAAAGCACCATTAGATTCTGCTTCATCAGGCCATGCCCTATGCTTCACATTTCTAATGGTGATGGGAAACCTTAGAACAGGGAGGGAAAGTAACTGAACAAAGTGAGTTGTGTTATTTTGTTCTTCAATTCACCCTCAGGATACACCAATACTTTCCTAAAATTAAGACTATATTTGTGTCATCATGTGCATATAGTGTTTGATTTGCCTCTCTTTATAGCTAGCATGGGCAAACCCAGGACAAAAATTCTGGGTCCGCCACTGCATCTACATACTCATCCAACTGCTCGGCCTGTGTAGTGATCTTGTCAGGATCCTTGCTCTCCTGTAAACAACAAAACACATCTATCTATTATATAATTAAAGGAATAGAAAAAGGAGCCTCCACGTTCGCTCTCATGGCCTAGAAATTCTCACATTAATCGGAGAAAAAGAAAAAACAGAGTCCATATAGAAATACATTTAGAAATAGCTGAAATTCGGAATTAAAAAATAAGGAATATTAGAAGAGGAGACAAGAGTCCATATAGAAATACAATTAGGAAATAATAGAAATTCGGAATTAAAAATAAGGAATATTAGAAGTAGAGTATAGAGTCCATATAGAAATACAATTAGGAAATAATAGAAACTCTGAATTAAAAATAAGGAATATTAGAAGTAGAATATATAATCCATATAGAAATACAATTAAGAAAAAAAATAGAAATTTAGAATTAAAAAATAAGAAATATTACATGTACAGTATAGAGTCCATATAGGAATTAAAAACTAACTAAAATTCGGAAAAAAATGAGCCTTCATGTTCGCTCTCATGATTTAGAAATTCTCATATTAATCGGAGAAAAAGAAAAAACAGAGTTCATATAGAAATATAATTTAGAAATAGCTGAAATTCGGAATTAAAAAATAAGGAATATTAGAAGAGGAGACTAGAGTCCATATAGAAATACAATTTAGAAATAGTTTAAATTCAGAATTAAAAAATAAGGAATATTAGAAGAGGAGACTAGAGTCCATATAGAAATACAATTTAGAAATAGTTTAAATTCAGAATTAAAAAATAAGGAATATTAGAAGAGGAGACTAGAGTAGTTATTACACATTAGTAGTTTTGAAAAGTTATTGCAATATTTAAATTTATGTTTTCATTGTAATATATTTTAATAATATAATGATAAAACATATATATGCTATTATATGAGAGAAAATATAATGATACTAGCCGCGCAATCTGCACAGGCCACCATGCTAGTTATACAATTAAAGGAATAGAAAAAGGAGCCTCCACGTTCGCTCTCATGGCCTAGAAATTCTCACATTAATCGGAGAAAAAGAAAAACAGAGTCCATATAGAAATACAATTTAGAAATAGTTGAAATTCGAAATTAAAAAATAAGGAATATTAGAAGATGAGACTAGAGTCCATATAGAAATACACTTTAGAAATAGTTGAAATTCGGAATTAAAAAATAAGGAATATTAGAAGAGGAGTATAGAGTCCATATAGAAATACAATTAGGAAATAATAGAAATTCGGAATTAAAAATAAGGAATATTAGAAGTAGAGTATAGAGTCCATATAGAAATACAATTAAGAAAAAAAATAGAAATTCGGAATTAAAAAATAAGAAATATTAGAAGTAGAGTATAGAGTCCATATAGGAATTTAAAACTAACTAAAATTCGGAAAAAAAAAAAAGAAGCCACCACGTTCGCTCTCATGACCTAGAAATTATCACATTAATCGGAGAAAAAGAAAAGGTAGAGTCTATATAGAAATACAATTCAGAAATAGCTGAAATTCAGAATTAAAAAAATAAGGAATATTAAAAGAGGAGACTAGAGTCTATATAGAAATACAATTTAGAAATAGCTAAAATTCGGAATTAAAAAATAAGGAATATTAGAAGAGGAGACTAGAGTCCATATAGAAATATGATTCAGAAATAGCTGAAATTCGGAATTAAAAAATAAGGAATATTAGAACAGGAGACTAGAGTCCATATAGAAATACAATTAGGAAATAACAAAAATTCAGAATTAAAAATAAGGAATATTAGAAGTAGAGTATAGAGTCCATATAGAAATACAATTAGGAAATAACCGAAATTCGGAATTAAAAATAAGAAATATTAGAAGTAGAGTATAGAGTCCATATAGAAATACAATTAAGAAAAAAAATAGAAATTTGAAATTAAAAAATAAGGAATACTATAAGTAGAGTATAGAGTTCATATTGGAATTTAAAACCAACTAAAATTCGGAATAAAAAGGAGCCTCCACGTTCGCTCTCATGGTCTAGAAATTCTCACATTAATCAGAAAAAAAGAAAAAGCAGAGTCCATATAGAAATACAATTTAGAAATAGCTGAAATTCAGAATTAAAAAATAAGGAATACTAGAAGAGGAGACTAGAGTAGTTATTATACATTAGTAGTTTTGAAAAGTTATTGCAAAATTTAAAATTATGTTGTCATTGTAATATATTTTAATAATATAATGAGAAAACATATATGATATTATATGAGAGAAAATATAA
>Lper_4_nlr_13
ACTGTTCATGCTCAGAACTAAGATACATACTTTCAATGAGATTCATAGAGAGCAAACCAGAACAACAGAATATGTTTACCTAACAGGAAATCTGGCTGTAATAAAATGAAGGCAGAACGCACCGGCTCGTCCATTTCAGACTTAAGAGTTCCACGCGCCCAAAGTCCATCCGGGAAACCGATGCGCTCCATCGGATTCGGTTCGGTTTTGGGCGTCGCTTGTTGTCTGACTATACCATTCGCGTCCACCTTCCTTGCTCCTATAGAATTCCACAAATTCAACTCTAAAGCAATGCACCAATTCGGTTCGGTTCGGTTTTTTCTCCGGTTTCAGCCCATGCTATATAAATAGCATTCCCTCGGGTTAATAATCCCCACGACACCAACCAACAAGCTCCCTTCCCCTTCCCTCTCCATCTCAGTCTCCAGCGCCATTACCCAAGCTCAAGCAGAGCATTTCTCTGAAAAAGTAGCACACCACAATCATCAAACAATACATTCGTAGAATCACAGGCACAGAAGACATGGATCTCTTTGCATTCCTCAGCAAGATCCTGTGGGCGATCGCCGACGCCTGCCTCGACGACAACAAGCTTCCGGGGGCAATGATCTCGTGCGGCGTTCTCCAAGCCGCTTGCGCGCTCTCTCTCATTTTCTTCGTTACTCCGAGCGGTATCTTCGGCCACCATGGTAAGGCGCTCCACTGGCTGTATTATGGCAGTCTTATCACTGTAGTCGTCGTTGGATTTGTGGAGGCTTCTCTTGGGTTTTGGGTGGGTGGTGATGTGTTGCTTCGTCGAGTAGCGGGCCGGACAACCCTATTTGGTTTGCCTCTTCAGCTTGATCTTCGTGGTGGCGATTTGGGGCTCTGTTCTTGTGAGATAATTGCACTCTCTTCTGTATGAGGGAGGGTGTTCAGCTGTGTTTTTCTTAGTGTGTATGGCAATATTCTGCCCACGTGAGTTTATGTTTATAGTTTCTAGTTATAGTGTCAAATGATTGTGAGATTTCTGGTGTTTTCATCATTTTCATATAATTAGTGTTCAAGAATAAATAAAAAGGGTGCTTTTGATTCAGATGCTGTTGTCTTTTCACTCTGATCATTTGCCTCTTCATTCTGACTGAAAAAAAAAGCACTTTGGGGCTCTGTTCTCGTGAGATGATAGCACTCTTTGCTGTATGTACTCCCTTTGGTTTTATTTATTTGACGTTGGTACGTCAAACAAAAATGTCCAGAGGGAGTAGAAGATTTAGCATTCCTTTCCTGAGTGAGTGTATTGTGGTATTCAGCTATGCTGTGTTGTAGTTCGTTAGAACTTTACGGTTCAACAAATGGTACCGGTACCTCGAGGTACCAAAACACAATACAATCTAATTGTTTATTTTGGTACCTCAAGGTATCGGTATAATGTATTTTTGTTTTGCCGGGACAGCTGAAGGTTATGAAAGAAAAAGTTCGGTTACAAAGGTTGCGAAAGAATGTTGTCAAGCCATGGGAGGCTTACGCACACACATGGAAGAGAAAAAAAACCGAAAAACCGGTATAATGAATAGTTGGCTAGATTTTATTTTGGACACGAGCATGAACAGAGTCCATTGAGCATTCCTTCTGTCTATATCTCCGTCGTCAGGCTTTGCTTAGCCTAGCACGCATGCAATGCAAGTGCTCTTTTTTTCCGACGGGGTCTGATGATCTGATGTGAATCTGATCCCTTTGCCCGTAGCCTTCCTAGCCGAAGTCCACAGAGAAAACCGATCAAGCTGGCCGGGTTCGGAAAAAAATTCTCTGCGGCGGTGCCGCACTATCTCCGCCCGTGCGACACCGCCCGCGCTTCTGACGCGTGTCCAAGCCTCCAAGGTAGCCGCACGCCCGCACGCCCATCTTTTTCCTTGGAGTTGAGCCGATGTGCGAGTCTGTGACATGAACAGGCGGCTCCCAATCTATCAGCGAGCATCATCTTTTAGCTCCACGATTGACCAACAAAGAAGATTAATTCAAGAATAGTAGCAGTTAACAACACACCCGAAGAAATATTTGGTGCCAACAGATAGCTATCAAGTAACCTTAATTAGAGATACAGTCTGTGCTGAGATTTCAGCTGGAAGATTAGGGATGGGGGGAGGAAAGATTAGATTCTGTGCAGATGTTCTCCTGTTTTGCAAACTCCAACGACATCAATTTGTAGGAGATAATTTAGGGCAAGAAAAGAACAGGCTAATACAGAGGAAAGAAGAGACTCACGCTGGAGACTGAATACGTTGCCGGAGGCGGTTGCTGCCGGCACTCACCGATGAGGAAATTGGAGATGACGCTGAGAGGAAGAGGCTCCGCTGCTCGCGTGTCGCGCCGCTGGAGCCGCCGAGAGAGGGATGGAGCTGAGATTGGGGACGACGCTGAGGAAAAGGGGCTTGCATCCGGTTCAGTTGCACATTGGCTCCGCTCCAAGGAGTAGACTGGGTTCGGCAAGCTCGAACACGCCTCAGCAGAGCAGGCGGTGTCGTACGGGCGAAGATGGTGCGGCACCGCCGCAGAGAATTTCTTTCCGCCGGGTTCGGATTCGGGGCGAGCATGTCCCTGTCATTCGTCGCTCTTGACAAGATGCACCGGGACACCGGGTCGAAGCGGAAACACGACTTGCCAGTAAAAAAACAAGGGTTTCCGGAGCCGTTCCCGCACGCGCGAGCAAGGTCGGGAAACCGATGCTCCATCGGGTTCGGTTCGGATCGGTTTGGCCCCTGCACAGTAAAGCCGTTGTCTGTCTGTTGATTCCTTCTGCTTGACTATACTAACTGGCACCCACCTTCCTTGCGCTTATACTATTCCTGAATTCATCTTGAGAGTGAAAGCGCCACTTCGGTTCGGTTCGGATTTTCGCGCCGGGTTTGGCTTTCGCTATATATAGAGGCAGCTAATCAATCCACATGACACCAACCATCAAAAGCTCTCTCTCCAATCTTCATCTCTCACTCTTCCCCGCCATTACCCAGGCAGCCAAGCTCAAACAGAGCATTTCTTTGAAACAACTGGTACTCCTGCATCACAAGCATATGGATCTCCCGGAGTTCCTCGTCAAGATCCTGCAGGCGATCGCCGAGGCCTGGCTCGATGAGAACAAGCTGCCGGGGGCGCTGATATCGTGCGGCGTCCTCCAAGCCGCGGCCGCGCTCAGCCTCGTCTTCTTCGTTTCTCCGGGCGCTATCTTCGGCCACCATGGTAAGGCACTCCACTGGCTGTATTACGGCAGTCTTATCACCGTAATCTTCGTTGGATTTGTGGAGGCTTCTCTCGGATTCTGGTTGGCTGGTGATGTGGTGAATCGGCGAGCAGTTGGTATGACTATGCTCTTGGTTTGCCTCTTCAGTCTGATCATCGTGGTTGCGATTTGGGGCTCTGTTCTTGTGAGATGATTGCATTCGTTGCTGTATGTAGAAGATTTAGCATTCTTTTATGTGTGTATGGTGGTATTCAGGCAGCTGTGGTGTACTCCTAATTTGGGCTGTTTTCATGTAAGTAGTAAGAGTATTCAGGAATAAAATGATGGTTGTTCAGAGAATCGCAGTTCTGACATGAGATTAAGATGCTTCTGTTCTGTACTTTAGAGAACATTTAACATTCAGACATTGTTCAGAAGGCAAAGGCAGCATAGAGGCACGGGGTTCAGCACTTCAGCTTCTTCAGACATGTTCTGAATATTTCCTGAAGTCGTTTTGACTTCTAAATAACTAGCAGGGCAGCATGCTGCGACATCTGCCCCTTCCTGTCCACCAAGCTTTGGGCCAGGGTTCACCTTCCCGCCCATCATCCCGTTCCCTCCCCCGCGGTAGCGCGGTAACCGCGAGAAATTCACTAAATTTTTTTGCCAATTTTAAACGAATTTAGATAAATTTTATCAAACCATACCGCGGTTACCGCGGCACCGTGCCGCGGTAAGGAACGGTTACCACGGTAACCGCGTGATAACCGTGAGGGATGGTGAACCCTGCTTTGGGCTTTAAATTTAGTTCGTCGTCCTTAACTAAAACTTTGACGATTCGATAACCCTAAACTCCAAATTCAAGCCACATGCAAATGATTTCGTTAGTTGTTCAAATCTGTAACAAAAGATATGCGTTCAGAGTTCAGACCCCAACAATCCAACATACCCCCTCCTTACTTAAATATTTGACACCGTTGACTTTTTCACACACGTTTGACCGTTTGTTTTCTTAAAAAAAATTTGTGAAATATGTAAAACTATATTTATGCATAAAAGTATATTAAACAATGAATCAAATGATAGAAGAAGAATTAATAATTACTTACATATTTTTAATAAGACGATCGGTCAAATATGTATAAAAAAGTCAACGGCATCAAATATTTAGGGATGAAGGGAGTAATTATATTGGGCAAAATTCGTACCGTACCCCAGGCCCGTCAATGCAGAGCTCTATTTCCACCTGCTCCATGCTCCGTCAGGCCCAACATTGACTTAAAACGTGAAAAGGCTAGGGAAGCTCAAATTGGGCTTTCTTCAGATCCTTAATTTCTTTGGGCCGAAATAACCCAACTCGCTGAGCCCATCAAGTTGGAAGTCGAAGACTCCATGGTCAGTCAACGCAACACGTTAATCTTCCGCGTAACTGATCGATCAGACGATTTTTCCACAAGGACAAGGGCGACTAGGCCCTCGCTAGATCAGACTGCTACTCTGCTTTTGCCATTGTCGCCTCTTGCAACCTTGCACAGTTGCATAGTACGCCATTAGCCATCTTCCACGGACTGCTTCTGCCCTGTTCCGATGGAGGAGGTGGAAGCCGGCTTGCTGGAGAGCCGGATCGGATGGCTGGCGGAGACCATCCTGAAGAACCTCGCCACCGGTGATCTGGACGCGTGGATTCGTCAGATCGGGCTCGCCGATGACACGGAGAAGCTCAGGTCAGAGATCGAGAAGGTGGAGAAGGCGATCGCTGCTGTGAAGGGGAGAGCGATCGGGAACAGACCGCTGGGCCGTCTGAGGGATCTGCTCTACGACGCCGACGACGCGGTCGACGAGCTCGATTACTTCAGGCTCGAGCACCAGGTCCAAGGAGGTATATGCATATGTATCAATTAAAGATTCATCGATCCATGCATGCTTGTTTTATGCACAACTTTTACCTTCGATTGATCGGTTCAGATGATTGGCGCGGTCCCCCGGATGCGGATAGAGAAGCACCGACGGCCAACACTGGTATACCAAGTAAGCATCGTATGGACTATGGAGTTAGTAACTTAGTATCAGTATTAGTTGACCTTTTTTTTTCCATTTCTTCTTTTCGATTTTCCGTTCGTACAGTTACGTTGCAGGAGGGCACTGACGGAGCAGAGGAAGTGGACGAATCGAATGGTGGTGATACCGTGATGAGTGAGAGAAACACAGCCGACGAATTTCGATCTTTTGTATGGCAACACTTTGTCAGAATAAAAGATGCGAACGGGAAACTCGTGCAAGCAAGGTGCAAGTACTGTCACAAGACGCTGAAATGCCCAACCGAAAACGGGACAAATTCTTTGAGGAGACATCACTATAGCAAAGCTTGCAATGAGAAGCGTGGAGAAACTGAACAACACCCTGCCATTTCAAGGTACAATTAATTAATTATGGCTCTCATCTCCTTAAGATCCTTCCAGGAGACATAAAATCTTCCATGTTATTGCCGCTTAATTGACACGTCACGTGGAGTAGTTTTTACTTCCATTTTAGTTTATTATGTATAGATTTTTTTTTGTAACTCGTATACTAGCTTTCAAAACACACTGCACTACCTGAATTTTGCTAATAGCCAACAAGTGATAATGTTCTTTGTTGTAGTGCCGATGAGGGTCCACCAAATGGTAACTCGGCTGCAACTGTTAATTCAGTCGGCATAGAAAGTATGACAATTGATGGGGCTTCAGCACACCACGAGGCAGCTAACACGCACCATTGGAACAAGGCTGAACTTTCAAGCAGGATCAAACTCATGACACGTCAGTTACAAGAGATTATGAATGAGATTGTGAGGCTACGTAGATTTGCAAATTCGAATCAGGGTCGTCACAGTACACCCATGGCCACAAATGCAACAATACCTTATCTTCCTGAGACCAAAGTATATGGGAGGGATGCAGAGATGAAATCCATCCTAAAGCTTATTAAGAACAATAGATCCTATGGTATAACTGTGCTGCCAATTGTAGGCATTGGAGGAATAGGGAAAACCACTATGGCCCAGCGTATCTACAATCATCCAGACATCAAAAGTCAGTTTGAGAGCCAGGTATGGGTTCATGTATCTGACAGATTTGACGTGGTTAGGATAACGAGGGAGATTTTAGAGTATGTCTCCAAGAAGAGCTACAAAACAAAAAGCAACTTCAACATGCTTCAGCGAGATCTTGCGAAACACATGGAATGTAAGAAGTTCATGATTGTCTTGGACGACGTCTGGGATGTAACTACAAATGACTGTTGGGATAAACTACTAGGACCTTTAAGACCTAATCATGATAATCCGTCACACTTGGGAGTGACAGATAATACGATCATTGTGACAACTCGAGTACGGACTGTTGCCGAAAGTTGTGGAACGGTAGAATCAATTAATTTAGAATCTCTGGAAGGGGGTGATATATGGCAGCTATTGAAAGCACATGCTTTCGGTAATAATAACCCTGAAAGTTATCCAAGTTTACTTGTTCTTGGGATGGAAATAGCCAGGGAGCTAAAGGGCAACCCTTTGGCAGCAAAAACTGTTGGCCGACTATTACGAAGAAATCTAACCACAGATAACTGGAATGGCATCATAAAGAACAAAGAATGGCAATCCCTGCAACATAATGATGGCATCATGCAAGCGTTGAAGTTGAGTTATGATAATCTACCCAGAAACTTAAAGCAATGCGTCTCTTATTGTTCTCTTTTTCCCAAGGGTTACTCTTTCAGTGAAGCACAACTAATACAAATATGGATTGCTCAAGGATTTGTAGAACAATCCAATGAGAGGTTGGAGAGCAAAGGATCGAAATATCTAGCAGAGTTGGTGAACTCGGGTTTCTTTGAAAGCATCTGGTCTTCATCAGAAGATTTTGTTATGCACGATCTTATGCATGATTTAGCACGAATGGTTTCACAAACAGAATGTGCAACTATAGATGGCTCAGAGTGCAGAGAGTTGGTACCAAGTATACGTCATTTGTCAGTAGTAACTAATTCTGCATACCACAGGGATCAAAATGGTAATATACCTCGTAACGAAGAATTTGAGAAAAGGTTGAAGAAAGTTGTGTCAAAGAGTAAGTTGAGGACATTAATATTAATTGGCCAATATGACCATCACTTTTTTAAATCCTTTCAGCATGATTTCAAGGAGGTACAGCATTTGCGACTGCTACAGATCACTGCAACCTATGCTGATTTTAAATCCTTTCTTTCCAGTCTGGTAAACTCTACCCATCTCCGGTATCTGAGACTTGAGAACAAAGAGTACCATGGAGCTTTGCCCCAAGCTCTGAGCAATTATTACCATCTTCAAGTACTAGACATTGGCTCATGTGGAACTCCCAAAATACCTGATGGTATAAACAATCTTGTCAGTTTGCAGCATCTTGTTGCAAAAAAGTGGGTGTGCTCTTCCATTGCTAATATTGGTAAAATGACATCCCTTCAGGCACTAGAAAATTTTAAGGTTCGGAATTCTATTGGCTTTAAGATAACACAACTTCAATGCATGAGTGAGCTTGTAAAACTTGGTGTGTCTCGACTTGAGAACGTTAGAACTCAGGAGGAGGCTTGTGGGGCATGTCTAAAACACAAAATACACTTAGAAAAGCTACATTTGTCCTGGACGGATGTACAAAATGGATATGATAGCAAATATGACAGTGACATTAGCTACGATGATGAAGATGATCCTGACATGAGCTCTGAAAATGAAGATGACAGTGAGAAGAGCTCAGAAAACGAAGATGACGGTGAGAGAAGCTCTAAAAATGAAAATGGGAGTGGCAGCAGTAGAAGCACTGAAAATGAAAATGACAATGATACGACCTATGAACCTTCTATGGACATAGAAATGGAAGGGGAGAAACAAACGATAAGTTATAGCAGTGATGATCCAGATTTAGCAAGTGAAGTGCTTGATGGTCTTGAACCACATCACAGCCTCAAGCATCTACGTATATCTGGGTATAATGGAGCTGCCCTTCCAACCTGGCTCTCATCTTCACTTACCTGTCTGCGAACACTTCATCTAGAAAGTTGTGGAGAATGGCAAAGACTTCCTCTACAAAATCTACGTTTGCTTACAAAGCTTGTGTTGATCGAAATCGAAAATGCAACAGAACTCTCAATTCCTTCCCTAGAGGAGTTGGTGCTAATTAAATTACCAAGGTTGAACACATGCTGCTGCACTTCCGTGAGGGGCTTGAACTCCAGCTTAAGGGTTCTGAAGATTAAGGAGTGCCCTGTACTTGAGGTATTTCCATTATTTGAGAACTGTCAACGATTTAACATCGAGCAGCATTCATGGTTGTCCAATCTTAGCAAGCTTACTATCCATGATTGTCCTCATTTGCATGTGCACAATCCTCTTCCACATTCAACAACTGTTTCGCAATTAAAAATCATCAATGTTGCAACACTTCCAAGAATGTATATGGACGGGTTACTCAGAGAAATGATTATTGGGGTGGATCTACATTTTAACGACACTTTCAATGAGCATTCTGTTCAGCTGATAAAACTGGATGACAAAGTCCTGTCATTCCATAACCTGAGGTTCCTAACTAATTTGGAAATATCCGGTTGCCAAAATCTTCCCATTATTTCGTTCGAAGGTTTAAGGAAACTCATATGTTTGAAGAATTTAGGAATATGTGACTGCCCAGAACTTCTGTTTTCAGATGTTCCATCAGAGCTTAATAGTGAAGACACGACTGGTGCAAATCGCAGCATCCTCCCTTCTCTCAAAAGGCTCTATATTGTTCGTTGTGGAAGAATAGGGAAGTGGTTGTCTCTGATGTTGCAACATGTGCAAGCCCTACGGGAATTCAAGTTATATGTCTGTGAGCAGATAACAGGGTTATCGACAGGAGAGGAAGAAAACAGTCGATCAAATGACGAGCAGGAAAACGGAAGATGGTTCCTCCCGCTATCACTTGGAGAACTTGTAATCAGCAATGTTAGTTCCCTAAAAACACTCCATCCCTACTTTCCGGAAAACCTCACTTGCCTAAAAAAAGTAAGAATGTGCAAAAACCGAAGTTTAACATCTTTGCAGCTCCATTCTTGCACGACACTCCAAGAGTTGATAATTGAGGAGTGCCAGTCACTTAATTCTCTGGAAGGCTTGAAATCGCTTAGCAACCTCAGGTTGTTGAATGCACATAGATGCCTCGGTGATCACAGAGATAATGGGGGGTGTCTCCTTCCGCGATCACTTGAGGAAATTTATGTCTGCGAGTATTATCTAGAAACTCTGCAGCCCTGCTTCCCGAGCCATCTCACTAGCCTAAAAAAATTAAAAGTAATACGCTCTACAAGTTTGAAATCTCTAGAATTGCAATCATGCACGACACTAGAAGAGTTGGATATTAATGATTGTCCATCTCTTTCCGCATTAGAGGGCCTGCAATCCCTTCATGGACTAAGGTGTTTACAAGTATCTTTTGCTGCAAGTTTGACATCTCTAGATCTACAATCATGCGTAGCACTTGAAGAGTTGAAAATTAGATTCTGTGGATCGCTCACTACGTTAGAGGGCTTGTCATCCCTCTGCAGCCTCAAGAGGTTGGAGATCCACCATTGCATGAGCATCACGAGGCTGCCGGAGAAGGGTCTCCCAGCTTCGTTGAGAGAACTGGATATCGATTGGTGCCGCAAAGAGTTACTTGAGCAGTGCAGAACGCTAGCAAGCAAGCTTACGGTCAAAATTGGTAGGGCTTATGCAAATTGATTATTCGGTGGCTTCTGCACTGATGAACACACCTCTCTCCACCTGCCCATCTGATATTGCCGCAGCAACAATGATGACATTCATCAAAACCATTATGCAATACCACTACGATATTGACTACAAGCTGTTCGTGAAGTGATCTGCAAAGCTAGCTTTGGTTCACCTGACGAAATAGACAAAATATGTGGCTCTTTTACTGTGAAGTATTGTTCAGTTAAAAAAAGAAGATGTCAGAAATTGATTTCATGTGCCAGGTTCTGCACAGGAATTGTCTCGGTTCAGAACTTATCCTAATGTGGCTGTGCAATCGTGTATTGTTACCATAATATGGTGTCTCGTGTTTTTCTCTGTACTTCTGTGCTATGATGTTATAATACGGAGGGAGTATTAACTAATAGCACTCGCCTGGCAAACCAATCCGCTCCATTTTTTTGGTATTATCCATTCAGTTCTTTTCTACCAAATAATTGTTGTCCATTTTTGTGATTAGATAAGGAACTGTATTTAGCATGCTATTTTGGCAATCATATTATGGACCAAGTTGTGCCTGTTCAGACAATTTTAGTTGTCAATTCACTTCAATATATCCCGTGAGCATTCAAGAGTTGTTAGCCGATAAATCACACTGCACACTTTTTTTTTTGTGGACCTGATAATCATTGTAGCCTTGAAGCTTAACAGCATCGTAGGTTTGCTATAACCGTATCAGAAATTTGCTAACCAAAGATTTCTCTTCAGATATATGAAAAATAAAGGCCAGAATGAAATCCGAACAAAACAAATAGAATACTAGAGAACACCAACGACATACTTATATTTCCAATTTCTGGGGTGAAAAACTCATCATGTAATCTCATGTATGCATTGTAGGCACATAACTGTTCGGTCATGTAAGCATTTAACTTAACAGATTAACATTAGCAAGAAGCAAATATATTGTACGGGTAAACATTAGCTAACTAGCTATCAAATTATTTAATAATTGCAATATCAAGGCATATTAAAAAAAGCTTCCAGCTTGAAGCAACACAGAAGCATTACAAGTAAGACAGGTACCCATGGCCAGTGAAATAAGAGCTTCGCTCCGGTTCTCCCTACTAGCAGTATAAAATAATATGGATCTAGTAGATCTATAAACTTTTTTCAGTAAAAATTTAGAGGGTTCGATCATCTAAGAAAAAAAAAGCCGTGAAGTAAAACTGTAATTTTGCATCTCCATCCGAGTGATGCCCCCACTAGAATCACGGCCAATGCGCCTCCACCGTCGTCACCAACACTGAATCGTGGCAGAACGATCCACCGTTCATTTCGATGGAATGAGGTCGATCGGATCCGGTGCCTTCTACTGTTTTATGAATTAAGGAGATCGAAAATCCCTATTTAGTAGATGACTAATATGTCAGTATAATACTGTCAGTAGAGAGTACCGAAGCGTTCCTCATGAAATATATATCTTCCCAGAAAAGATTATCACTAGGCATTAGTATGTTACTACTTCAATCGCCATAGTGATTCAACACAGTGAAGCATCAACTTACATAAGAGTATATGACAGTTGTAGAATAACAACTGCATTGAGAAGGACAACCACATGAACCATATTCACTTCTTCAAACCAGAAAGCCTTGTGAACTACTCCCTCCGTATTTTAATATATGACGTTTTTAAAACTAAAATTAGTATTAAAAACGTCATATATTAATGACCGGAGGGAGTACAAACAACACCTGGGGTATCAGAATACCCACAGAGCAAGTTCACACACTACAAAGTATGTTGGCTAAACCCAACCAGATACCGACTCCTCTTAATGAATTTACAAAACACCTACACTTGATGTGTCTCTACTCCAATCACACAATGGGAAATCAATCATCCACCTACTCAAATCCTACTGATAGAATGAACGCCTTATAGTAGAGAATGGGCATTGCTGCATTCTGAGAGAACATGCTGTCCTTTTAATTTGAGCTCCCTGAATCTGAACCTGTAACGTAAGCCAAATGAGAAACAAATGCAAATGCTTTGGTTTATGAAGAAGTTGGAGATTCGAATCATATAGTGGCAGTTTAATCATACCACTGGACCATGAGGACCCACTGCCTGCACCTTGCAACCTCGGCATCCTTCTCAATCTCTACTACTTGGTAAGTCACTGTTGTGTGTGGGCTTGTGGCATCTCATTCCAACATCTATGTACTCACCCAACTGCTTGGCCAGTGTAGTAATCTTGTCAGGATTGTTGCTTACTATTGCCATTACCACCAGCATTAATTTTCACTTCATCGGCACATCACTATAGCTGGCCACAGGAAGCATCAATAATACCAGCATTTTCACCGTTCACAGTCTGCAGCCCATCGACTCTTGTTGAACCGAGCGCCCTCTTGAAGTTATTTTCAGATCGATGAACAATCCAATCCTCAACTCTAGAGTCGTCTTCCTCTTGTTGACTCCCCATAGCATCGCTTTCCGCACCTGCGCATTCTGTCCCCTGGCATCGGGGGCTCAAGGAGCTTAAAAAAAAATCGTCGGTAGAGGTGTGGACCTCGTGCCCAGCAGGGTTGTACCTCAGTGAAAAAAAAAGGTGAGCAGCGAAGGCGTCGTGCGAGGTTACCTCCCGGCGGCGAGGCTCGCCTTCACCGCGACGAGATCCATACGGTGTGGTAGTCGTGAAACCGGATGCGCTCGACTTCGATTGAGGCGTTGGGGAAAATGCTGCGCTTGTGCTTTCACAGTCTCGGCTCGGCCGGATCTGGCATGGCCGCACCGCCACCTGGATTTTCGCCGGAGGCGGGGAGGTCCCCGTGAGGCCAGACATGGCGCAGCGGCTGCAACTGTGCAGCATGTTGACACGTGAGATATGGGCTTTGGGAGAACAGGGCCTCCAACCCCGGCCTTCCAAAAAATCTTGCTGCACTAAAACTCGGACGGCCTGCAAACAAGATAGGCCAAGAGGCCCATATCACACAAGCCCACTACGAGCATCTAAACAGGCTTTACGACAAAAGAAGGCCCATACCACGATTTCCATCTTCGTTTTCGCTGCCTCCACTTGAACCGCATCACCCGGCCTAACGTGTTCTGCGACACGTTCCATTTACCCGCATCATATTGTCAGGAAACCGAGCTGTTCCTGTCCGGGTCCGGGCTCGGGTTCGGTTCCAATGGAGCTAATTATGGAGTGGGCAAATGATTCACCATTTAATTGTTGTTCCACTTGCGTACTTGTGATGTGACGAACTGAGGATGTGTTTGACCTAGGCAGCCAGGCTTCATAGGTTGCTCTTGGCAAATGCAATTCTTCTGTTTCGGTTTCGGGTAATTCATCTATTACTCTTTGTGGCCGGGGCCACGGCATCTTAACAGGCCTCCGTCTCCGTGCTTCTCAGATTCAGTTCGCCACTGTTCGGAGCTCCCACAAGGCCTGCAAACCGTTCTCTGAAAAACAAAAAATTGCATTTGGATTAGCAAACACATTAGGATAAGAGTACTGCAGAACAAATCTCCCAAACAAAAAATCAGTTACACTGTTCATGTTCAGAAATCAGAACGAATATACATATTTCCTGTGAAGTTCAGAGATAGCAAATCCAGAACAACCAAACGTGTTTACTTCAAAAAAAAATCTGGGTTTAAGAAATGGAACCAGAAAGCATCGGCTCGTCGTAGCGGAAAGACGAGGTATCCATACGCCAAACAGTTAAAGAAGATGTCCACTTCAGACTTCAGAGTTCCACGCGCCCAAATCCATCCGGGAAATTAACCGATGCGCTCCATCGGGTTCGGTTCGGTTTGGTTCCTGGACAGCATTCGCAACCAAAGCAGCTGCTTGACTATATGCCATTCGCATCCACCTTCCTTGCACTTATAGAATTCCACAATTCAACGCTAAACCGGAGCACCAGTTCGGTACGGTTTGGGTTTTCTCTCCAGGTTTGCTGGTGCTATATATAGAGGCCTCTTGTGATTCCCCATGACGCCAACCAACAAGCTTCTTCTCCATCCCAAGCTCAAGCAGAGGAGCACATCTCTGCACACACCACCCAAAACAGAGCTTTTCTCTGAAACACCACAAATTCACAAGCACACCTTACGTTCACAGAATCGAAGATACGCGAGAAATGGATCTCCCGGAATTCGTCATCAAAATCATGCGGGCGATCGCCGACGCCTGCCTCGACGACAACAAACTGCCGGGAGCTCTCATCTCGTGCGGCGTCCTCCAAGCAGCGGCCGCGCTCAGCCTCATCTTCTTCATTGCTCCCGGTGGTATCTTCGGCCACCATGGCAAGGGACTCCACTGGCTGTATTACGGAAGCCTTGTTACCGTGGTCGTCGTTGGGTTTGTGGAGGCTTCTCTCGGATTTTGGGTGGCTGGTGATGTTGTAAACCGGCGAGCATTGGGCAGGACGGTGCTCTTGGTTTGCCTCTTCAGTCTAATCTTCGTGATCGCGCTTTGGGGCTATGTTCTTGTGAAATAGAGTACTGGATTTTGTGCTGTATGTAATGGAGTATTAAGATTTGGCACTCCTTTGTGAGTTTATGAACGTTTTCAGCTGTGTTGTCTGAGTGTGTGGCAATATTGTGCCTGCGTGAGTTTTCGCTTGTAGTTTCCAATTGTATTGTGATCTGCTTTGCAGATTTGGGTTGTTTTCATGTAACTAGTATTGAAGAATAAAAATATGTTGGATTCAGATGTTTTTTTTCTCTATGCGAACTAATGTGTTTTACCTTATAATGTGCGGGTTGTAGTAAACTGCTAGGAGCATAAAAAGGCGTAAATTATTTTTCATCTTTTTTGAACTTTGTGACCCTCAAGGTCATGCACAAGCAGAGCATTCTTAAAATTCAGGCCAGTGTTTCAGCCGCCCG
>CGS_chr4_nlr_14
AAAGGTGCGTTTTATTAATACCTTATTATCAAAGGATTTATTTGGTCCGGTGTTCTGTGACTGTTTACTGTTTAGCTCCACCTAACCAATTGCTAGTTCTTGAGTAAACCACATGTATTATAGTTTAGAAGTTTCACAAATTAAAACCTCGCTCCTACATATGCATGTTGAACATAAATTTACTAAAATTCTAAAACATGCGCTGTATATAAAGTTTAACTTTTCACTAGATATGCTGAAACTAATTGAGATTTAAATAATGATATTAGTTTCATGTAAATTTGACCATAAAACTTGAGGATATTACTCGTGAATTAAGGAATTCCCGATTAGTACCGGTGTTGAGGTATAAAGGGGTTGCTCAGATTGATGTAATTTCAAACTATATCTTTTTTTATATAGTTATCAAAGATGTGCATCTATTTAGTTTTTTGCCAAACTTTAGTAAATACATAAGAAATCTTGCCAAAACTTGATAATATTAACAAATTGCCAAAATTTTAGCATGGACAAAATTTGGTAAGGTTTATTTTGGCTACAATCTGAACAGCCCCAAATATATAGGCCTTTGGTTAATTACAAGTTTGGCGTAACTTTTATCCTACCACTCTGTAATTCTTACACATTCTTTCGGTAACAGTTTTAAAATTAAAATTAAGAAATTATAAAATATGTTTGGCTTCTTAATTATAAACATCAGTCGTCACCCATGCACTGCTCAAGTTATTAACTTCTATTGATATAAGAAAATTAATAAGCGATCCATCGTTTTGCTTATTGGTGTAGCGCCCGTTCCGTCGTGGTGCCTAGCGGGAAAACTATCTCTTAAAAACCCTAATTACGAAATCTGTTTCTTTGCTTGTTGTCTAGTGTCCGTGCCATCTCAAATCTCAAATCCCCGATCTATCGTCAAGTTCAATCCCGAATCCAAATCCTTCCCAAATCAAATCCCTCTGCAAAAGTCTATTTTGCCTCCCTCGGGTTCGATGGGCCAAACTCCTCGGCCGCTCTCGCCAATCTCCCTCACCTCCCACATTCTCTCTGCTTCTCTCCTCTCTCCACAACGCCACGCCTTGTGCGTCTTGGCCCGATGAGCCCGCGCCTGACCCTCACTGCTCTCTATTCTTTCCGGCTGCCCGTCGGCGCCCGTAGCCAAATCATGCATGGCCAGCACGGCAGATTGCTTCCAGCAGCGTCTTTGCGTAGTGGCCGACCGCTTGTCGCCAGCGAGGCGTGGCCTGCGCACGTATCGCTTTGCCGTCAGATGTCGCCCGGTACATCGCGTAGTCATCGCCCGTCGTCATCGACTTCGGCCCTCCAGCCTTGGCTTCCAAGGGAAGGGCGGGGCTCCTCCCTCATCGCTCACCGCCTCCGCCAGCCCAGGCAGCAGAAGCCCTAACCTCTCTCCCGCTCTCCGCCCACCGCGATAATCCTCGCCTGCTCCAGCCCGTTTAGCGGGCAGGCCAGCGGCGTAGCCGCCCAGCGCAGCCCTAGGTGGTTCGCCAGCATTATCCATTACCTACTCATTAGCTCCACCCTCTCGGGCACCACTCCCTTTCGTTTTCATCTCTGCGCCCGCCACCCTGTAGCCCTATTCAGAGTAAAATCATGCGTTCGTGGCGTGTTAAGGAGCCGGCATCAGGCAAGGGCGAAGGCGGACAAAGAGCACCCTCGCTGGCTTCTCTTTCCGGGCTGGTAGGAGATCCGCCATCGGCCTCCGTCCTTCGTCCCAATCACCCCGCCGCGGTGAATTACCCTCCGTTCTCCCTCCTCGTTCCATCTCCTCCCCTTAGACTCGGGTAGTAGCACGAGTAGCCTCCCCGTAGCTAGCTAGCGCCGCCCCGACCGTTGCTGCCGCTCGCCGTGTGCTCGCCGCCGTCGCCGCCCGTGCTCCGTAGCACCCGTTCGTCGCCGGCCTCGCTCGGCGTAGCTCCGCCATATCCGACGCTAGCAACAGACTCCCGGAGTCGCGTAGATGCTCTAGCTCGCCCGAATCGGTCTCCCGTCGCGCCGTCGCCGTTTCCCCCTTCTCTCGCCGCCGGTTGCCGCTACCACAATCCGCCGCCGTCGAGCATCCCCCGGCAAATCCGAGCCGTTGGCTCGTCTCCCCTCATCCCGTGCAACCTTCCGGTGTGCTCGCTTTCGCCTGTATCGCCGTGGTTACCGCCCGTTCGCGATACCGTCCAGATCGTTTCGACCGGCGTCTTCATCAACCTCCCGCCCGGCGTATGGCGTACGTGGCCCGCGTCGGTGCCACCCATTCTGGCGGATCCGTGACTGACCCGGCCGACAGCTCCACCAGTTTTCTCCCCGTGCGCGCCAGCGGGTGAGCCATGAGCTCTTGTGGGCCCGCCCGCATCCCGTGTCCATGGGTGGCGTCTTGGCGCCTCCCCTCCCAAACCCTAGCATGCTTGGCGTGCACCTGCGGCTCCACCCGGTGAGCAGTGGCCGACAAGCGGGTCCCACCCGGGACCACGCGGGATGGACCCGGCCTACCGGCTCTCTCTCTCCCCTCCCCGCCCCGCGCGCGCCTTGGGCCGCCTTCTTGGGCCGGCCGGCCCATTAAGCTCGGCCGAGCCGCCCCATTCTCTCGGGCCGCGCCCTAGCCACCCGAGGGAAGTCTAATTCCCCTCCCTCCTTCTTTTCTTTTCTTTTCTTTTTCAAAAGGATTTAAATAAATCCTTTTCCTTTAGACCAAAAATCCAATAATCTTAGAAATTCAATATCTTCCCAACCGTAAGTCCGTTTGACTCCGTTCAACTTCCAAAATTCCTCAAATCTCGAGATCTATCTAATGGCATGCTTAGAGGTCAATAATAGGGCTTTATTTTCGCTGTTGGCTGAGTTGTCCCGTTTCGCGTGTAGTTTCGGAGCCCGAAGACCCGCAGTGCGAGGATTTCGAGGATCAAGCTCAAGATCTCAAGCGAGGCAAGCCACCTTTGAACATCTTGAGCCTATATTTGAACTTAATTATGTTGCTTGAAAAATATTATGCATTGATAGGATTGCACTTAATCTACTTGTCCCGTCTGCAAGGCAGATTGGTGGACCTACCTAACTTGTTGCATTTGACCCTTCCATTGTAATTGTTATACCATGTTCCCTTGTAACCACCTAGTTGTGCCTCGGTAATATTGCACTCTGCACGAGTATCGACGGTCGCCTTCAAACTTAAAATCTGAGAAACATCTTGGGTAAAACTTGGGTTTTACAAAAGACTTGGAAAACCCGACACCTAGGTCGGTGCTTGCGAACCTAAATGAATTTCCAAAATCGCGGACCGGGGAACGTACCGGGTGTACGGTTTCCCGCTCTTGCACTTAAGGACCGTTTCCTGGGAATTTCATCTGAACATAAGACAAGTACGACCACATGGGTGGAATGGGACACCCCTGGCTGAGTAACTAGCTAATCGGGGGAGTCATGATGCCAAGAGACATGTGGATTCAACGGGGTGGTGTCGGGGAGGACCCCCGGGTTTCCTGGCATAGTATGGTCTGGGACCTAATCTGGTGTTGGTCTGGGACCCCTCTCGTTGGCATATGGTGAACCTGTGTCGGCTTTCGAAATGCCTTATTATGAAAGCCCTAAGGTCTCTAGTCGTGACCGTTCTGCACGGGCTGGATGATCCGGGTTAGTAATGTCGTGTGGGTAAAGTGTACCCCCTCTGCAGAGGTTATTAAAACTGTTCGAACAGTCGTGCCCACGGTCATGGGCGGATGTGAGGTGATTCCTAGCGTAGTTTTGTTTGACTACTGCTTTGTGAAATTTGCTGATGTGGTGTGGGTTCGATGTTTGGAAAACCTGCGGCTGATGGGATCAGCCAGGCCCGGGTGGCCGTTTAAAAGCCGTTGGCCGAGTGCCAACCTTGAACAATTCAAAAGACTGATACCTTGCACATACTCCGACCGGACAAGACGCACTGTCTCATCCGTGTCGTTTGAGAAGCACTCACTTAGTTGTTTCAGAAAAGAGTTTAAATAAAATCAATTGCAAAAACAACAACCTTTCCTTGAAGCCTGCATTAAACACTTAATTCCCATGGCTTGCTGAGTACTCCCGTACTCACCCTTGCTCTATATAAATAATCCCCCCCAGTTGCTGAAGAAGATGAAGCGGATCCCGCCGATGAGGAGTTCTTCCAGGAGCAAGCCGGCTACGATGAGTTTTAGGGTTTCGGCCTAGTTCCCAAGTCGCGCCTGTGATGTCTGGCCCAAGTCTTGGCTTTCGCTTCCCTTTTGTAATGCAGTTGTGAGCTCGGGATCTGTCCGCAGCCCAACATGACTGTAATCCTACTCTATAATAAAGAGACCTCTGTTGCTGTGATATTCTGTCTTCCTGTGATACCAGCACTGTTATCTGGGACTGGTATCGATTAACAGGTTAATTTGGAGCGTCACGGGCTAGTTCCGCTCGGGACTAGTTCGGGGCATGACAATTGGCTTCTCAACCAAAGGAAAAATAAAATCTAAAACTTAATTTTAGAGGTGATTGATGTCTTTTTATTATTTTTAGATAGAAAGGTTTTACAATATTGTTTTCCTTCAATCATCCACGGCTTATCAGCCATGGAGCAAACGATGAATTGCAATATAGAGTACTAAGTTGTACCATTTTACCGTTTGCAGGCAACAGCGGGGATGTTACATCCCCACCTACTCCATATTTCGTTTCTATTACCAGATGGTTCACCGTCACCGGCTGGAAAAGGAAAAGAGAAGAAAACCACACACACCTTGATAATAAGATTCAGTTTTCGGCTACGATAAAACAAATTGCTGGTAAACTACGAGATGCTTGTGGTGATATCAGCAAGGGTCTCAAGATAAACGGATTAAAGTCTCCTGAAGCTTCAAATCTGAGACATCAGAGTACAGCCCGGGTCACAAATGCAACAACATCGTATCTTCTTGAGCCCAAAGTGTATGGAAGGGCTGTAGAGGTCGAATCCATCAAAAAGCTGATCCTGACCAATAGATCCAAGGGCATAACAGTCGTGCCAATTGTAGGCAATGGAGGGATGGGAAAAACCACTCTGGCCCAGCTTGTCTACAAAGATCCTGCAGTCGGAAGCCAGTTTGATGTCATGATATGGGTCCATGTATCTGATAAATTTGACATGGTTAGGGTGACAAGGGAGATTTTGGAGTGTGTCTCCAAGAAGCAACCGAAAGAAGCAAGCAACTTCAATATGCTTCAGCAGGATCTTGAGGAACAAATGCGATATAAGAAGTTCCTGATTGTTTTGGATGATGTCTGGGATGTCCGTAAAGACGACTGGAAAAAACTACTGGCTCCTCTAAGACCTAATAATCATGTGGATCCGTCACAGAAAGAAGCGACATGTAAAATGATAATTATAACAACTCGTATACAGAGTGTTGCCGAAAGTCTTGGGACGGAACAATTAATTAAATTACGAGCTTTGGAAGATGATGATATATGGTCACTATTTAAAAAACATGCGTTTGGTAATGATAAACATGATAGTAATCCAACCTTACAGAATCTTGGGAGGATAATAGTTAAGGAGCTAAAAGGCAACCCGTTGGCAGCAAAAACTGTGGGCGCTCTATTGGGAAGGAATCTTACCATAGATCATTGGAGCAGCATTATAGAGAACAAAGAATGGCAATCCCTGAAACGAACTGATGATGGCATCATGCATGCGTTGAAGTTGAGTTATGATAATCTACCTAACCAACTACAGCAATGTTTCTCTTATTGTTCTCTTTTCCCCAAGGGTTACTCTTTCAGTGAAACACAACTGGTACAAATATGGATTGCTCAAGGGTTTGTGGAAAAATCCAGTGAGAAGTTGGAGCGGAAAGGAGTGGAATATCTAGAGGAGTTGGTGAACTCTGGTTTCTTTGAGTAAGTTAAAAGTATGCGGTCTTCATCAAAAGATTTTGTTATGCATGATCTTATGCATGATTTAGCAAGAATGGTTTCAAAAACAGAATACGCAACTATAGAAGGCTCAGAGGGCAAAGAGTTAGCATCAAGTATACGTCATTTGTCAATAGTAACTTATTCTGTGTACCATGAAGATAAATATGGGAAAATATCTCGTAATGAGGAGTTTGAGAAAAGGTTGCTGAATGTTAGATCAAGGAGTAAGTTGAGGACATTGGTATTAATTGGGAAATATGACCCTCATTTTTTCCAATCCTTCCGAGATACTTTCAAGGAAGCACAACATCTGCGACTGCTGCATATCACTTCAACATATGATGATTTTGGTTCCTTTCTTTCCAGATTGGTAAATTCAACACACCTCCGTTATCTGAGACTTGAGAACGATGAGTTCGGAGCTTTGCCCCAAGCTCTGAGCAATTGTTACCATCTTCAAGTACTAGATATTGGCTCATGTGGAATTCCCTCATTTATACCTAATGATATAAATAAGCTTGTCAACTTGAGGCATCTTGTTGGAGAAGATGAAGTGTTCTCTCGTATTGCTGGCATTGGTGAAATGACCTCACTTCAGGAACTAACAAATTTCGAGGTTCAGAATTCCATTGGCTTTGAGATAGCACAAATTCAATCCATGAGCGAGCTTGTAGAACTTGGTGTATCTCAACTTAAAAATATTACACGTCGAGACGAGGCCTGTGGTGCGAGATTAAGAGACAAGAAAAACTTAGAAAAGCTACACTTGTCCTGGATGGGTTCTATGTCACAAGATGGATATAACAGTGACGAGAGCTATGATACAACGTCACAAGATGGATATAACAGTGACGAGAGCTATGATACAACGTCACAAGATGGATATAACAATGAATATGAAACAGAACATTTTCCAGACATAGCAAGGGAGGTGCTTCATGGTCTTGAACCACATCACAAACTCAAGCATCTAAGAATATCTGGGTTTAATGGAGCTACCTCCCCAACTTGGCTTCTTTCTTCACTTACCTGTTTGCAAACACTTCATCTAGAAAATTGTGGAAAATGGCAAAGACTTCCTTTAGAAAGGCTACTGTTACTTCGGAAGCTTGTGTTGATCAAAATGGAGAATGCAACAGAAGTCTCAATTCCTTCACTGGAGGAGCTTGTGTTAATTGAATTGCCAAGACTGAAGACATGGTCCTGCACTTCGGTCAGGGACTTGAACTTCAGCTTAAGGTGTCTGAACATTAAGCACTGCCCTTTGCTGAAGGTCGGTCCGTTGTTTGAGAACTGCCAGCAATTTGAAGTCCAGCGGAAATCATGGCTGTCCCATCTTAGCCAGCTTACCATCCATAGTTGTCCTCATTTTTGTGTGCACAATACACTTCCGCCTTCACCTATTGTTTCCAAGTTATCCATCGCTGGAGTTTCAACACTTCCAACGGTGAAAGGGTCATCCAGCGGAACATTAAGAATTGGACATCCCAATGATTTTGGTTATTCTTTTGATGAGGGTTCTGATCAACTGATAACGCTGGATGACAAAGTCCTGTCATTCCATAGCCTAAGGTTCCTAACTGAATTGGTAATAAATGGTTGCCAAAATCTTACATCTATTTCATTCGAAAGTTTAAGGCAACTCATATGTTTGAGGAGTTTGAGCATATACAACTGCCTCAAGCTTTTCTCTTCTAATGTCCCATTAGAGCTTGCCCATGAAGATACACAAGGCGCAAACCTTAAGGGAATTGAGTTAGGAATTGTGGAATAACAGGAAAGTGGTTATCTCTAATGCTGCAACAAGCACAGGCCTTAAGGGAATTGAGTTTGCGTGACTGCAATCAGATAACAGGGCTGTCGATAGAGGAAGAACAATCTACGGAGGCTTCATCATTAAAATATCCAGGTGACACAACGTCAAACTCAGATCAAGACGGACTTCTACGCATTCCATTAAATCTCATATCATCTTTGAAGGACATATTTATTGAAAGGTGCTTTGGTATAACATTGAACGAGAGCATGGAAGGTTTCGCTAGATTTACCTCCCTTGAGAGGCTACAAATTGAGGTATGCCCAAACCTGCTCTCGTCCTTGGTTCATATTGATGGATATAATGAGCAGGAGAACAAAAGGCTCCTCCCACTATCGCTTCAAGAACTTGCACTCTGCTTTGATGATTTGCCAGAAAACTTGTTGCCCGGTTTTCTAAGGAACCCGAACCCCATTTGCCTAAAAAAATTAACAGTGTTGTGTGGCACAAATTTGAAATCTCTAGAGCTGCAATCCTGCGTGGCACTCGAAGAGTTGGATATTATTGATTGTGAATCACTTGCCACATTAGAGGGCTTGCAATCCCTCAGCAGCCTTAGGTATTTGAATGTATTTGGCTGCCCTGATTTGCCTGCATATTTGGAGAGTTTGTCAGGGAAGGTTCCTGAGCTATGCCCTCGACTTGAAAAGCTCCATGTTGGTGCCTCTACCCTTACCACATCGTTCTGCAAGCACCTCACCTCCCTCTAATTCCTACGGCTTCACAGTGGCAATGAAGAGGTGGCAAGACTAACGGATGAGCAAGAGAGAGCGCTTCAGCTCCTCTCGTCCCTCCAAGAGCTCCAGTTCGACTGTTGCCACAAGCTTGTAGATCTTCCTACGGTGCTACACAGCCTTCTTTCCCTCAAGAGGTTGGAGATCTCGTCTTGCAGAAGCATCACGAAGTTGCCGGAAAAGGGCCTCCCACCTTCGCTGCAAGAACTGGATATCAGTTATTGCAGCAAAGAACTAACTGACCAGTGCATACCGCTATCAAGCAAGATGAAGGTCAAAATTAGAAGGGAATAAGTGAATTAATTACTGGGTGGCTTGTATGTTAGTGTATATGGTAGTAAGAGTCATATTAGGATATGATTGATTTGTGTGGATTTTTTTTCATATTTGTACTTCTTCCTTATCTCCTCCTCATGTACTTCTATATATATCGGCTCACTAATGCTCAATACAACGTGTCTCCTATTCACAATATTACTCTACTATCCAACATGTTATTAGAGCAGGCGACCTAGGGCCGCTGCTCACACTTCCGCTCCTCATCCCCGGGAGGGTCTCGCTCCCGGGGGCGACCACTGTTTTTTTCGTCGTCGCCCGGAGGAAATTGATCTCCCGAGCGGCCGTCCGTTCTTAGTTCGTCGGTTCTTCGTCAAGTCGCGTCGTCATCATCAAGTTAAGCAGCTGTAGCTTCGCATCTCCGCGCAGAGTAGAGGGACCATCACCATCCATCATCGTCGATCTACTGCCCTCCGAACTCATGCCGCCGGCTTAACCAGCCCTCACCACCGGGCCTCATCCTCGTCGTTGTAGGATCAAGGAGGCCGACTAGAGGTGCGGGTGAATAGGCAGTTTTTAAACTTTTGGCTAAAACCGAGTTTTGTATGTGGAAGCGTAAATCAAAACGGTTTTGCACAATTCAAAACCTAAATCAACTAATCTCAACTAAGTACACAAAGAAGCTAGCCTATGTTAAGGTTTGAAAGCCTAGGGCGATAATAGCACAAATAAACTCTAGTATGTAAACTTGCTCAATGTAAATTTTTACAAAATAAAAGAGACAAATGACAAAGGATTTTTCACCCGAGGTTCGGAAACTCGCCGGTTTCCTACGTCCCCGTTGAGGCAAGCCCAACCCCACCGCTCAAAACCACGAAGCCACCGCAAGCCCCCCTTCGTCAAGGGGTGGGCAAGGGAGCCGGCCCATGAAGAGGACTATCCAAGCCTCGATCATTAAGTGTAACGCTCTGCTTTTTGCGTGACGTTAAAAACTAATTCGGCAAAATCCTATTCGCGAAAATTTTCGTTCTTTGTGTGAGAGTCTAAGTTGTGCCAAGGATCTCAATTTAATCCCGTTGTTCCCTCTCATCGAAATCAAAATCCTCCACCTCGAAAATTCCTCTTCCGATTCGAGTCTCCGAAATCAAATTCCGAAAGTCAATCCCTTCCCTTGAATCCTCTCCAAATAATTGTTCCCATTCCCGAAAGTATCAAACTCCCACTTTGTTTCCTTACTCGTCTCCTTGAACCCTTGTGTACAAGTATCAAATTTAGATTCAAATTCCCTTTTTTGAATCCCGTTGGCGACTCCTCCCTCTCATCCAAATCCCAATTCCGAAAGTCAATCTCTCCCTTCCTTGAACTCGTTGCCAAATCTTTCTCTCGATTTCGAGAGGATCAATCCTCATCCGAATCATTTCCTTGACCTCACCCTATGCTCCCGAGAACAAATACCCAAGTATTCCTTTTGAATCTTTTCCATGACTTCTCCTTGAGTTTCCCTTGATACATCCCTAAACCCTCGAGTTTGAATATCAAATTTGAATTCGAATCCAAACCCTAAATCTCTCCAATTCTATCCAAATCAGTTTTCTCTGTGAAAGTCTAGTTTGCCTCCCCCAAGTTCTATGGGGCGAACGCCCCTCCCCAGCCCATTTCCTCCCTCTGCCGTCCTCCTCCCTCCTCTCGCACGTGCGATGCATGCGCGTGAGCCGAGCCGAGAGAGAGTTCTCTCGCTCTCTCGTCCTCTTCCTCTCTCTCGCTGTTTCTCTCTATCTCGTTCGATCTCCCTCTCCCGGCGCCTATTTCCCGCCGCCGCCGTTCGAAATCCGGCCGCACCCCCGCGTCGCGCGCGCGCTCGCTCGCGAGGTGGCCGATCGGCCGGTCGCCGCCGCCATCAGCCCTTGCGCCGCCGACGCCACGTGCTGCTGCCTTGCCCCCGCTCCATGACAAACCGACCGCCGCCATCATCGCCGACGTCATCCATGGCCCCCGCCACTCCACGCCGCATCGTCCAAGAATGGGAAAAGCAGCTGCTTCCCCTCTCCTCAATATGGCAAAGGACCAACCCCCTTTCCCCCTTCTTTTTCCCTTTCCCCGACCACCGCCGGCGTCACCACCTCTGCGCCGCTTGACCGCTCGCGCCACCCGCCTCATCTCCTTGACCACCCCAAGGTCGGTTCTCTCAAACCGACATCACCACCTATAAAACCCACATCCCCCTCCCATACCTCTCGCTTCCTCTCCTCCATCACACCACTGCCGCCTCGCCGTTCGTCGTCGTTCTCGCCCTCCTCTGCCGTCGTGCGTGTCAGGGAGCTAGCGAGCACGAGGAGTCGACGAGGAGCTCCGCGCCGCCGACACTGTTTCTCTTGTCGGTGAGCTCCCCACCGAACCCCTTTTCCCCTGTCGCATGCCGCGTCGCGCCCGCCGCCGTTCGTCACATCTCGCCGCGCGCCCTTGCTCTGTCCCGGGCGTCGCTCGCTGTCGCCGGCCTCTCTCGGCGCCGCCCGTGCCCTCTCGATCGGTGGAATGAGCTCGCGACCTCGCGTAGATGCTCCAGCTCCAACGAATCGAACCCCCGTTGCCCCGGTGAAGTTTTCCCCCTTTGCTCGCCACCGACGATCGCCGTCGAAATCCGCCACCGTCGGCTCCCCTCTTGTCAATCCCTCTCGCCACCACGCTCCCGGGGATCCCCTTGACCTCCCCCTGGCTGCCCCAAGGCCGCCGGCCTTCTCCTTTGTTCGCGCACATGCAAGCGCCACGGCGTGGCCAGACCATCGGGTCCCACCCACGGCACGCGCATCGGCGCGTTTTGCCTAGGCTAGAGTTCAGCCGCATTTCGTACGAACGACATACATCCCGAGCCGCTTTGCGCCGCCGCCACCGTCGTACATCCCTCTCAGATTGCCATTAAGCGGATTCCCCTTGACCTCGCCAGCTAGCCATAGCGCTAAGGGCCGCTGCCGCTCGGGCGCCGCGTCTCGTGCCACGTCCCTCCCGATCCCGCATCCTCGCACTGCTCGGGGACCAGCGGGTGGCAGCCATCAACCGGGGGCCGACCCGGGTCAAAACCTAGTCAGCCCACCCACCCTTTCTTCTTCGCGGGTCCACGGAGAGCCGAGCCAGCATGATATCCGCATCTCCACGGCGTGCCGTAGTGCCGTGACCCAATCCCTCCGCCAGCGCCCACCGAAGTCGATCGCGGGCCCGTTTGTTTTGTGGTCCGGTGCCGCATGGATCCCTCCCCCTCTCTCCTCCCGCGCGCCCCGCCCGCTTGGGCCGCGCCTTGCCCGGCCATGGGCCGCCTCCTCGCGCCCGCGCCCGGCCCATTGGCTCGGCCATGCCGCGCTTATCCCTTGGGCCGTACCCGAGTCGCCCAAGGAAGTCTAAATCCCATCCCTCCTTCCTTTTCTTATCCAAAGGGATTAATAAATCCTTTTCCCTTTTTCATAAATCAATTCCTTATTCCCAAAATTCCATAAATCATTTCCTTTGGTCCCGTGCGTCTGTGACTGTCAATAATATTCTTGAGAATATTATTTCTATAAATTCCATAAACCATTTCTCGTATTCTAGAAAATCCCGATAAATCATTTCCTTGTCCAGAAATTCCAGTTAAACTTCCAAAATTCATATCTCTCGATCCGTAACTCCGATTGACTCCGTTCAGCTTCCACTATTTTCGTAAAATTGAGATCTATTTAATGGCACTATTATTTAGTCTAAATAGGGTCTTTATTTTGGGTCTTGTGTAGGTTTTTAATTGTTTGCGCATAGTTGCGGTTACCGGATTTTCGTCGATCGCGGGTTTTCTCGAAGATTCGTGAAGCTTCGTGAAGACCTTGAGCAAGGCAAGTCACCCTTTGACCAATTGCTCCTATAATTGGAAAATCATTATTATTTTGTTTGCAACTTGCATTATTAGAGTCACACACTTAACTTGCTTGGCCTCGGTTTGCGTGCCAAACCGACGGACCTACCCAGTAGTCGCACTAATTCCTGTAGGTTGTTCTACCCTGATTCCTTGTCGTTCCACCTTTGTGGTACTTCGGTATCCGTGCTCTCTGAGCGCTTATACCAACTATTCCACATACACCGTTGTTTGTCGATAATTTGGGAAATGGGTTTGAGAAGCCTTGAAAACCCGACATGTGGCGTCGGTGTGTTTGAAAATAAAATGGATTGTGAAAACTCGCGATACGGGGGTTGTGCCTGTGTGGCACTGTCCCGTATTCGCATATAAGGACCGATTCATGTGGGAAATTCACCCGAGCATATAACAAGTATGACCACACGGGTGCAATGGGACGCCCCTGGCTGAGTAATTAGCTAATTAGGGGAGCCATGATGCCAAGAGACATGTGGATTCAACGGGGTGGTGTCGGGGAGAACCCTCGGGCTTCCTGGCACAGTATGGTCTGGGACCTAATCTAGTGTTGGTCTGGGACCCCTCTCGTTGGCATATGGTGAACCTGTGTCGGCTTTCGAAATGCCTTGTCATGAAAGCCTTAAGGTCTCCCGACGTGGCTGATCTCATGGGCTGGGTGATCCGGGTTAGTAATGTCGTGTGGGTAAAGTATACCCCCTCTGCAGAGGTTAACTAACTGTTCGAACAGCCGTGCCCACGGTCATGGGCGGATGTGAGGTGTTTCCTGTAGCGTAGATTTGTTTGCCTGTGCTTTGAGAAAAGTTGTTGTGGTGTGGGAATCATTACCAGAATCAGCCTATGTGGCAGATGGATGACCTGAGTGGTCAAGAAACGAATCTGTGTGATTCGGGATGTCTACGGGCATCATAGACTAGGCTTCCCGAGTGGAAGCAGAATGTTGTGCTGCTGGGCAGCTGGACTCTGGGAGTCCGAGAAAATGAAAAGGCTCTGGGAGCCGATTAATCAAGTGG
>CGS_chr4_nlr_19
TTCAGAAGGCAAATGCAGCAAACAAGTTGTAACGGGGTTCAGCTCTTCAGCCTCTTCTAAATATATCCAGCACTGCAGCATGCTGAAACTTCTCCCCTTCCAGTCCACCAAGATTTCAACTTCAAATTTTGTTCATACTTAACTCAAAATTTCACGAACTGATCACCCTCGAGTCGAAAATTTTCAATCCACATGCAAACTTCTGTAGCTTTCACTAGTAGAACAAAAGAAACACTGATGCATTTATACCCAAAAAAAAAACCGTAATTAATGGACCGCATTTCGTACTGGGACGCGGATCCTCTGACTTTATATGCTAAAGTCATGGTGTGACTTTCGGCCAATCTCTACCGTCCGACTCATCCTCATCCAACGGAGGACATCTCCCGCGGGCTGCTTTCGGGCCATTAAATGCCTTGATTGCTGATCCTAACCAGCGATTAATGAACCTAATTACCTAAACAATATAATACTACATGAGATTAGTCAGATAACTAGAAATTACTTCTAATCTGTGTGCTAAATCGCTGATTCCATCCTCGCAAAAAAAAAAAATCGCTGATTCCATGTGAATATATTACTGTGTAATCAGCATTATTGAAAAAATTTAGTGTAAGCAGTACATGTGATTAGTTTTCTCGCTAGAACGTATCGATTGATATGTTGCACGTACATAAACGAGATCCCTCCAAACATTTTACTAAGAAGAAATTATGAGCATGTTGGGATTGAACACGGGACCTCGAGATCAAAATCAATAAATATCAAGTGCATCTCTATGTTTCACTTATATAGCAATGTATTTTTTTACATAGTTATTTGCTTAAATTTCTGTTGTTATTAGAAAAAATATGCGTGCATTGCAATTTTTTCTCGATCTTTCGATCCACTTGATTTTCATTTCCCATAAAAACGCGGGAAAGCGGCTTTATTAATTTTAGTCACAAAAAAAATATTCATGCGGTTGCCGGACTAATCTCTCATGGAGTAGTATTGTTTAGATTTATTACTCGTTGGGTAGAATCAGCACTAAAATGACATTCATCTGCAACAGATTAGAGGTAATTTTCATTTATCGGACTAATCTCATGCAGTATTATATTGTTTAGGTAATTAGGTTCACTAATCGCTGGTTAGGATCAGCAATCAACTGGCATTTAATGGCCCGAAAGCAGCCCGCGGGAGACGTCCTCCGTCGGATGAGTCGGACGGCGGAGATTGGCCGAAAGTCACACCGTGACTTTAGCAAGTAAAGTCAGAGGATCCGCGTCCTTCGTACTGTGTAGCGGCCCGTCGAAGCATAACTCAAACTTTTAAGCCAGAGATGGGCTTGGGCCAACATCGACATAAACTGGAATAAGTCCACTTGCCTTCCCTCAACTTTACATCGAGTGTGTCTGATGGGGGGCGCCAATGAGCGACCAGTCGCGCGCGGCGCGCGGCGCGCGATCAGTTGCCCCCTCTAGTATATACTACTATATCCTCTAGTCTATACTACTATATATATATATATACACATGTATATACTATATATATATATATGTATAAACTTTGTATATACGTTTACAAAGTTTATACGTATGTATAGATAGTATATACATGCGTGTATACATATATATATATATATAATTTTTTATATGCATATACTTTTAATGTATAAAAAAAATATACACATGTATATAAAGTTTGTGTGCGTATGAATAAAGAACTAAAAAATACACGTATACAAATTTTATATATGTGTAAACAAACTTTGTATACGTGTATACAAAATTGATATACTTATGTAAAAAAGCCCAAAAATTACATGTATACAAACTTTATATATGTGTATACAAACTTTGTATACGTGTATACAAAATTGGTATGCGTAGGTATAAAACCCAAAAAATACACGTATACAAAGTTTGTATACGTGCATACAAAGTTTGTATACGTATATACAAAGTTTATATATGTACATATTAAAAAACCGAAAGAACTAAAAATAGATATGGAAAGAAATAAAAACAGAAAAAAGAAATGTGCGTAACCAAAAAAAACCGCACGGCAAAGATACAGAAAGAAAAAAACAGAAAAAAAAAGAAAACCGTCCGAAAAAAAAGAAAAAAAATCGTTCGGAAAAAATAAAACCGCGCCGCCCGCGCCACCTCTCCGCGCGCGACACGCGTCCAGTCGCGTGCCCACGCGACTGGTCGCCGATTAGCGTTCTCGGTGTATGATGGCCCTGATTCCCAATACCATATGTTGACCCCTCGAGGCTTCAAAACCATGCAAAGTAGTTTCCTCGAGGGTATAGACCATATTTCCCCTGGTTTCCATTGATGTGGCATATATCAGGGCCCACTACCTCAACCATCACCACGTCCAGTCCTTTCGGCCTGTTCGCGATGACGAGCTCGGCCACCACCTCAACATCGTCCATGCTGCGGCGATGGCGAGGAGACAGCTGGGACGGTGAACCTCATAGCTCCGTCTGTTGCAACATCCTCTCGCCATGCTCACGTCGCCACGACACCCTTGTCCTCCTGCTCCGTAGCAGCCTCGCAAGCTCACGCCGCGGCCTCGTCGAGGTCCTCTGTCCCCGAGCCGCTTCTAGCATCGATGAGCTGAGGAACTCCCCACTGCCGAGGCGATGACGATTTGGCAGGGAGGGCTCGATTCGCCCACTCCAATTCGCAGCTTCACACCTCCCCTCCCCCTCCTATTCATCCACCACCAACGCGGATAGGAGAAGGGATAGAGGAAGGTGTGCGTGGACACTTACATGTTGGTCCCATATATTTTTTTTACTCGGATGCCACGTCAGATAAAACAACCGTCGGTCAACATTTTTCGTATTGCGGATTAGGAACGTCATTCATGACTCGACGCAGAGCTGAGGGATGGCAAGTGAACTTATTCCCATAAAACTTCCAAAAGTTTGGAATGCTCAACTTGGGCTTCTCTTCGGATGCTGAAGTGCTAATGGGCCAAATAACCAACTAGCCCACAGCCCATCGAAGTGGAAGCCGACGAGTCCACCGTCAACGCGGCAGTAGTAATCCGAGAAAACGCGGGTCGCGCGAAGCAATCGATCATCATCAGACGATTAATCCACGACGACCAGGAGCGCTGCCCCGAGCCACACGCCCACACGCACTGGTGAATCTTCTCCTTTCCACCTAGTTTTCACTCTGCAGTCTCCTCTCCTAGCTACTACTCTGCCTTCCCATCCTCGCTTGTTGCAGCCCTCTTGCACACGCCATTGGCCACAGTCCAAGGACTGCTCCTGTTCCGATGGAGGAGGTGGAAGCCGGTTTGCTGGAGGGCGGGATCAGGTGGCTGGCGGAGACCATCCTGGATAACCTGGACGCCGACAAGCTGGATGAGTGGATTCGCCAGATTAGGCTCGCCGCTGACACCGAGAAGCTACGGGCTGAGATCGAGAAGGTGGATGGGGTGGTCGCTGCCGTGAAGGGGAGGGCGATCGGGAACAGGTCGCTGGCCCGATCTCTCGGCCGTCTCAGGGGGTTGCTGTACGACGCCGACGATGCGGTCGACGAGCTCGACTACTTCAGGCTCCAGCAGCAGGTCGAGGGAGGAGGTACTGTCTTTGCATATATCCGTGCCTTTTAATTAAGTTTGCAAGCTGCGTTGCCTGCAACAATGGCGTATTGGCGTCAGTTTCCAATCCATGCTTGTGCTACAGTTACTACACGGTTTGAGGCTGAAGAGACGGTCGGAGATGGAGCAGAGGACGAGGACGATATTCCGATGGACAATACTGATGTACCGGAGGCAGTGGCGGCAGGCAGCAGCAAGAAACGGTCCAAGGCATGGGAACACTTTACTACCGTAGAGTTCACTGCTGACGGGAAGGATTCTAAAGCACGGTGCAAGTACTGCCACAAGGACCTATGTTGCACATCTAAGAACGGGACATCAGCTTTGCGCAACCATCTCAATGTTTGCAAGAGGAAACGTGTAACAAGTACTGACCAACCGGTAAATCCATCAAGGTAATGCTAATGGAGTTCTGAATTTAGTGTAAATCCGTTGAAGTGTAAATTTGGCCCGTTACATCTGCTTAAGATCTCATTCTGTCTCTAATCTTCTAATAGCCAACTCATGGTCATTTTTTTTCCTAATATATAGTACCGGTGATGGTGCACCAAATGTAATTAGATGCAAGGAAACAAAAGTGAACAATTGTATATATCAAATATAATTATATCTAAAACATGAGTAGTGTATCAAATCCAATTCTTTCAAAAATCTACTATGCAAAATTGAGTGACAAAATCTGCTGCCTTTTTTTTTTACAGAAAGCAACCAATTAATATAAGTCAAATATAAAAACGCTTTGTAGTCTCCAATAAAATAGCTCATTGTTTCGTTTATACTTATGTTTATAAATTTAAATTTAAAACTTAATTTTGGAGTTGATTTTGTGGTTTTCTTTTCATCCTATTTTATTTTACAACATTTGATTTTGAATAGTTAAGAATGCGTATATAAAAATTTTACCCATAAGTTATTTTTTAAATTGTTAATAAATCGTAAGGATAATCATAAGTATAAGTGAAACGATTCGCTCTTCATCTACTTAAGATTGCGTTATATTGCTGACCTTTCTAATCGCCTAACCACGATCACATGCTCTTCCAGTGCCGGTGAGGGTGCATCAAATGCAACTGGTAATTCAGTTGGCAGAAAAAGGATGAGAATGGATGGGACTTCAACACACCACGAGGCAGTTAGCACGCACCCTTGGAACAAGGCTGAACTTTCCAACAGGATCCAATGCATGACTCATCAGTTAGAAGAGGCTGTAAATGAGGTTATGAGGCTATGTCGATCCTCAAGTTCAAACCAGAGTCGACAGGGTACACCACCGGCCACAAATGCAACAACATCGTCTTATCTTCCGGAGCCCATAGTGTATGGGAGGGCTGCAGAGATGGAAACCATCAAACAGCTGATCATGAGCAATAGATCTAATGGCATAACCGTCCTGCCAATTGTAGGCAATGGAGGGATAGGAAAAACCACTTTGGCGCAACTGGTCTGCAAAGATCTGGTAATTAAAAGTCAGTTTAATGTTAAGATATGGGTGTATGTATCTGATAAATTTGATGTAGTTAAGATTACAAGGCAGATTTTGGATCATGTCTCCAACCAGAGCCACGAAGGAATAAGCAACCTTGATACGCTTCAGCAGGATCTTGAGGAACAAATGAAATCTAAGAAGTTCCTCATTGTCTTAGATGATGTGTGGGAAATCCGTACAGATGACTGGAAAAAACTACTGGCTCCTTTAAGACCTAAAGATCAGGTGAATTCGTCACAGGAAGAGGCAACAGGTAATATGATAATTTTGACAACTCGTATACAGAGTATTGCCAAAAGTCTTGGAACAGTACAATCAATTAAGTTAGAAGCTCTGAAAGATGACGATATATGGTCACTATTTAAAGTGCATGCTTTTGGTAATGATAAACATGATAGTAGTCCAGGCTTACAGGTTCTTGGGAAGCAAATTGCTAGCGAGCTAAAAGGCAACCCACTGGCAGCAAAAACTGTGGGTTCACTATTAGGAACGAATCTTACCATCGATCATTGGGATAGCATTATAAAGAGTGAAGAATGGAAATCCCTGCAACAAGCTTATGGCATCATGCAAGCGCTGAAGTTGAGCTATGATCATCTATCCAACCCCTTACAGCAATGCGTCTCTTATTGTTCTCTTTTCCCCAAGGGTTATTCTTTCAGCAAAGCACAACTAATACAAATATGGATTGCTCAAGGATTTGTGGAAGAATCCAGTGAGAAGTTGGAGCAGAAAGGATGGAAATATCTAGCTGAGTTGGTAAATTCGGGTTTCCTTCAGCAAGTTGAAAGCACACGGTTTTCATCAGAATATTTTGTTATGCACGATCTTATGCATGATTTAGCGCAAAAGGTTTCACAAACAGAATATGCAACTATAGATGGCTCAGAGTGCACAGAGTTAGCCCCAAGTATACGCCATTTGTCAATAGTAACTGATTCTGCATACCGCAAGGAGAAATATAGAAACATATCTCGTAATGAGGTGTTTGAGAAAAGGTTGATGAAAGTTAAGTCAAGGAGTAAGTTGAGGTCACTGGTATTAATTGGGCAATATGATTCTCATTTTTTTAAATATTTCAAAGATGCTTTCAAGGAAGCACAACATCTGCGACTGCTGCAGATCACTGCAACTTATGCTGATTCTGATTCATTTCTCTCCAGTTTGGTAAATTCTACACATCTCCGGTATCTGAAAATTGTGACCGAAGAATCCGGCAGAACTTTGCCCCGATCTCTAAGGAAGTATTACCATCTTCAAGTACTAGATATTGGCTATAGATTTGGAATTCCCCGTATATCTAATGATATAAATAATCTTCTCAGCCTGCGGCATCTTGTTGCATATGATGAAGTGTGTTCTTCCATTGCTAACATTGGTAAAATGACCTCACTTCAGGAACTAGGCAATTTTATTGTTCAGAATAATTTAAGTGGTTTTGAGGTGACACAATTGAAATCCATGAACAAGCTTGTACAACTTAGTGTGTCTCAGCTTGAAAATGTTAGAACTCAGGAGGAGGCATGTGGGGCAAAACTGAAAGACAAACAACACTTAGAAAAGCTACATTTGTCCTGGAAGGATGCATGGAATGGATATGACAGTGACGAAAGCTATGAAGATGAATACGGCAGTGATATGAATATAGAAACAGAAGGGGAGGAACTGTCAGTTGGTGATGCCAATGGTGCCCAAAGCTTACAACATCACAGTAATATAAGCTCTGAACTTGCTTCAAGTGAGGTGCTCGAAGGTCTTGAACCACATCACGGCCTCAAGTATCTACGGATATCTGGGTATAATGGATCTACCTCCCCAACTTGGCTTCCTTCTTCACTTACCTGTCTGCAAACACTTCATCTAGAAAAATGTGGAAAATGGCAAATACTTCCTTTAGAAAGGCTAGGGTTACTTGTAAAGCTCGTGTTGATCAAAATGAGGAATGCAACAGAACTCTCAATCCCTTCACTGGAGGAGCTTGTGTTAATTGCATTGCCAAGCTTGAACACATGCTCCTGCACTTCCATCAGGAACTTGAACTCCAGTTTAAAGGTTCTGAAAATTAAGAATTGCCCTGTACTGAAGGTATTTCCCTTGTTTGAGATTTCCCAGAAATTTGAAATCGAGCGGACGTCGTCATGGTTGCCCCATCTTAGCAAGCTTACCATCTATAATTATCCTCTTTCCTGTGTGCACAGTTCTCTGCCACCTTCCGCAATCAGTGGTTATGGAGAATATGGAAGGTGTACCCTTCCGCAATCACTTGAGGAACTTTACATCCATGAGTATTCTCAAGAAACTCTGCAGCCCTGCTTTTCAGGGAACCTCACTCTCCTGAGAAAATTACATGTACTGGGAAACTCAAATTTAGTGTCTCTGCAGCTCCATTCCTGCACAGCACTCGAAGAGTTGATAATTCAAAGCTGTGAGTCTCTTAGTTCTCTGGATGGCTTGCAATTGCTTGGCAATCTCAGGTTGCTGCAGGCACATAGATGCCTCAGTGGTCATGGAGAAGATGGAAGGTGTATCCTTCCGCAATCACTTGAGGAACTTTACATCCATGAGTATTCTCAAGAAACTCTGCAGCCCTGCTTTTCAGGGAACCTCACTCTCCTGAGAAAATTACATGTACTGGGAAACTCAAATTTAGTGTCTCTGCAGCTCCATTCCTGCACAGCACTCGAAGTGTTGATAATTCAAAGCTGTGAGTCTCTTAGTTCTCTGGATGGCTTGCAATTGCTTGGCAACCTCAGGTTGCTGCAGGCACATAGATGCCTCAGTGGTCATGGAGAAGATGGAAGGTGTATCCTTCCGCAATCACTTGAGGAACTTTACATCCATGAGTATTCTCAAGAAACTCTGCAGCCCTGCTTTTCAGGGAACCTCACTCTCCTGAGAAAATTACATGTACTGGGAAACTCAAATTTAGTGTCTCTGCAGCTCCATTCCTGCACAGCACTCGAAGAGTTGATAATTCAAAGCTGTGAGTCGCTTAGTTCTCTGGATGGCTTGCAATTGCTTGGCAATCTCAGGTTGCTGCAGGCACACAGATGCCTCAGTGGTCATGGAGAAGATGGAAGGTGTATCCTTCCGCAATCACTTGAGGAACTTTTCATCAGTGAGTATTCTCAGAAACTCTGCAGCCCTGCTTTTCAGGGAACCTCACTCACTTGAAAAAATTACATGTACTGGGGAACTCAAATTTAGTGTCTCTGCAGCTCCATTCTTGCACAGCACTCGAAGAGTTGATAATTCAAAGCTGTGAGTCGCTTAGTTCTCTGGATGGCTTGCAATTGCTTGGCAATCTCAGGTTGCTGCAGGCACATAGATGCCTCAGTGGTCATGGAGAAGATGGAAGGTGTATCCTTCCGCAATCACTTGAGGAACTTTTCATCAGTGAGTATTCTCTAGAAACTCTGCAGCCCTGCTTCCTGACGAATCTCACCTGCTTAAAACAATTAAGGGTATCAGGCACCACAAGTTTCAAATCTCTAGAACTGCAATCATGCACTGCACTCGAACATTTGAAGATTCAAGGTTGTGCGTCGCTTGCTACATTGGAGGGGTTGCAATTCCTCCACGCCCTCAGGCATATGGAAGTATTCAGATGCCCTGGCTTGCCTCCATATTTGGGGAGTTCGTCAGAGCAGGGCTATGAGCTATGCCCACGACTGGAAAGGCTCGACATCGATGACCCCTCTATCCTTACCACGTCGTTCTGCAAGCACCTCACCTCCCTCCAACGCCTAGAGCTTAACTATTGCGGAAGTGAAGTGGCAAGACTAACGGATGAGCAAGAGAGAGCGCTTCAGCTCCTCACGTCCCTGCAAGAGCTCCGGTTTAAGTATTGCTACAATCTCATAGATCTTCCTGCGGGGCTCCACAGCCTTCCCTCCCTCGAGAGGTTGGAGATCCGGAGTTGCAGGAGCATCGCGAGGCTGCCGGAGAAGGGCCTCCCACCTTCGTTCGAAGAACTGGATATCATCGCTTGCAGTAATGAGCTAGCTCAGCAGTGCAGAACTCTAGCAAGCACTCTGAAGGTCAAAATTAATGGGGGATATGTGAACTGATTACTCGGTGGCTTGTTAGGCGCACCTTTTTCCACCTGCCCAACTGGCGTGGGCTCGTTCAGGCGTTCAAGCTGCTGTAAATTCCATTGCCGCAATGACGACCTTCAGAACCGTTACACAATACAAAGGACATATGATGGCTAGATCAACTGTCGCAGAGCTAGCTTTGGTTCACCTGAAAACATAAGGCCAAACGCGTGGTTCTTTTAATCAGAAGTATCAAAAATTGGTTTTGGTTTTTAACGAAAAGATGTTAGAAATTGGTTTTAATGTGCCAGATTCTGTACCAGAATTCTGTATTTTGCTCCGTAATTCTGTGCTACGACTGATGTTGTATTTAACTGATAGCAATCGACCGGCAAAACCAATCCGCTCCAATGCATTGTCACATACAAATTCTATAATTCTATCTACTGAAAAGGATGATTGCTGTTCATTTTCGTGATTACAGAAGGAACTGTGTATATCGTGCTATTTTTGCATTCACATTGTGTCCCAGGTTGTGCTCGGATCAGCCAATTTCGGTGGTTAATTCACTTTGTTGTGTCCTCTGTGCACTCAAGAATTGTTCGCACATGCAATTCAGTTGAGCATCGCACTACGCAAGTTTTTTTTGTTAACAAAGGAGTGGTTGACAGCATTGCAGGTTGCTAAAACCGTGTCAAAAATTTGCTAACAAAAGAATTCTCTTCAGAAATAGTATGAAAATAAATGCCACATAAGTAATCTGAGTAAAACAGACAGAATCACTAGAGAAGACTAACGACAAAATCTTCTTTTTCAATTTCTGTGGTGAAAAACTCACTAACTCCGCATATAATCTCATGTATGCATTGGAGGTGCATACCATTTCGATCATGTATGCATTTAGCTGAACATTATCAAGAAGCAAATTTATTGCACGGGCAAACATAAGCTAAACTAATTCTCAAGCAATTTAATAATCACAAAACAGTCTGCAATACCAAGATATATAAAACTTTTGCCAGCATGGAGCAACAACACCGAAACACTACAATCAAGACAGCTCCCAGAAAAGATTATATGTTGCTACTTCAATTGCCACAGTTACAATCACCCATAATGACACATCAAATTACATAAGAGTATTAAGAGTATATGACAGTTGTAACAAAACAACTGCATTGAGAACTAGAACAGACAGCCACATGAACCATATTCACTTCTTCAGATCAGAAAGCCTGGTGAACTACCAGTCTACCAATTGCTACCGTAGTCTCCATTTTTCACTTATATGTACATAGGACACCTGCGCTATCAGAATAGCCACAAAGCCAGTTCACTCGCTACAAATTAATCTTGACTAAATCCAAACAGATACCAACTCCTCTTAATCAACTTACAAAACACCTACACTTTTGGTGTCTCTACACCACCAATCACACAAAAGGAAATTAATCATCCACCAACTCGTATCCTACTGTTAGAATGGAGGCCTTACACCAGAGAATGGGCATTGCCAGATTCTGAGACACTGTCCTTTGAGCTCCCTGAATCTGAACCAGTAACAAAAATCAAATAAGACACAACCCAAAACCTTCCGTTCATCAAGAAGTTGGATGTTCAAATTCTAAAGTGACAGTTCGATCATACCACTGGATGATGAGGACCCACTGCTCGCGGCCTCAGTATCCTTCTCAATCTCCACTGATTGGTAAGTTGCTGTTGGCATTTCATCCCCGATATCTACATACTCATCCAACTGCTCGGCCTGTGTAGTGATCTTGTCAGGATCCTTGCTCTCCTGTAAACAACAAAACACATTAACCATTATAAGAGCTCATTTCACACATAAGCTAATAGCAACCAAGAACAAAGCATGCTGCTCACTATTGCCATTGTCACATCACCGTTGTCCACCATCGTAGCGGTACTGCCATTCACCAGCATATCACTATCATTAGCCACGGAAGCATCAATGACATCGGCATTTTCACCATTAACAATGGCAGCCCGTCGACTCTTGTTGAGCGCCTTCTTGAAGTTGTTGACGAATCGATCAAGCTCCCACTGTGTCTCGACATCCATCTCATCAATATCCAGCTCGATCTCACCCCCAACCAGCTCAGGATTGCCATTCCTCTTCCGCACAATCTGCAGCACATTATGCATCTTCTCCTCTGGCAAGCTCTCCAACCCAACCCTCAACAAGTTCTTCTCCTCCAGCGTCATCTCCCTCTTGTTCGGCTCCCTTGCCTTCGGCTTCCGCATTTTCACATTCCCTGCCCTTGGTTTCACCTGCGCCGGAGCTGTCGCCGGTGGCAATTCCGGTGGCGGCACTGGCATCGGCGGCTCAAGGAGCTTGAGTTCCTGCTCGAACCAAGACATACATGCCTTGTACATCTTCTCAAAGGACGCCAGGAGGTCGCCGGCGAAGGTGTGGACCTCGTGCCCGGCAGGGTTGTATCGCAGCGCGTTGCTGAACGTGAGCCGGACATCGGCGGCGAAGTCGTCGTGCGAGGAGTACCTTCCGGCGGCGAGGTTCGCCCTCACCGTGCCGAGATCCATGGGGCACTTGATGACGGCGTGGTAGTCGTGGAGGCCGAGGCGGTCGACCTCCACGGGGGCGTTGAACCAGATGCTCCGCTTGTCCTTCCGCAGCTTCGCCAGGATCTGCTCGCAACGCTTCCGCATCGCCGCCCTGAGCTTCGCCGGCGGCGTGGGGAGGTCCCGGCGAGGCGAGCCATGGCGCTTCACCTGACCCTGCTGCCACGTGTCGATCCGGGCGATGAGGGCGCGGACCTGGCCAAGCTCGCCGGCGAGGCGGTCCCGCAGCGCGCGGGCCTCGCGGTGAGCCATCGCCCCCGGCCGCAGCGCCACGTAGCTTGACGGCGGCGGCCTCGTGGCCGAGCCGTTGGCGCGCTGCTGGAGAGGGTGGTTGGGATCGGAATTGGGGGCCACGGGCGCGAGCGGGGCATGGGTCTCCCCCCACTGGTGGTGGTGGTGGTGGTGGTTAGCCCCTCCCCGGCCGGCGAGCAGGGCGGAGGCCATCGCCGTCGCCGGCGAGGGTTTCGCGTGCTGCTGCTGCTGCGCTGGCGAGAGTGGGTGGATCCGCACGGGGAAAGGGGAGAAGCCGAGGAGATTTTTTTTTTTCTCGGTGGCGAGTGGATGTGCCCCAGGCGAGATCCTGACCGTTGATGTCTATTCGGAGGCAGATCGAACGGTGGAGATCTGCCTAGTGTTGCCCGCGGGCAGAGGGGAGCGGACGGCTAGGATGTTGGTGAGGGTGTGACGTGGCAATATCTTGCTGCGTGATCGTTATGACGTGATTCGTGAACATATAACGGTAGTGAGGATGTGTAACTGGGTTATTAAGGCGTACTACTTGATTGCACATTTGCTTAGGGCATCCACAATGTAGTGAAAAAGTAGTCCATAAGCAATACAATTCCATTGAGTTACCTAGCAACATTGTGGAACTAGTCCATAACAAAGAAATAACAAAAACTACCAATAAGCATATGGGCTGCCCATAGAGAATTAAATATGTTACTTGTTTCTACTTCCTCTCCTCCTAATACTATTTGCTATCTATATACATTGTGGAGGTTACAATAGTTAAAACTCATATATGTGGGTCCCATTTATATGGACTATTATTGCTATATATATTGTTGTTGGCCTAAGGGAAGCAGCATTCATGCATGTGCCAATGCTCCCGTGTTGTGCTTTCGAATCTCTCTGCAAAGCGTGCGCACCAAAAGAAAGCAGCATTATATGTGGGGGGGCAACTCTCGGGCGATTAAAAGGGATTCGAGAGATGTCCCCTCCTTATTTACATGTCACTTAAATAGTTATGAAAAAAAATTAAAAATTAAGAAGATGTATTAACATGTACTCCATATATCACTCCACAGAAATATAAGTTTAAATTCAACTTCTGCATCTCGCAACGAAAAAAACAAATTTGATTGTGAATATACGTTAACTAGTTGTAGTTTAATTTGTTCTTTTCGTTGTGATATGTAAAAGATAAATCAACTTGTATATTTGTGGAGTGATATATCATATGTTAATATATTTTCTCTTTTTTTTAATTTTTTCCATAATTATTTGAGTGACACATAACAACGAGAGGACATCATCTCGAGAGATCAAAATAATTTTCCGCCATGTGCCCCAGTTCTGGGCATGGTTGGTGTCCCAACCTCCTGATCAATAGGCCTACATGTATATGTAGCCATTTTTCTTGCAACAATTATATGCAAAGTAGAGATGATAGTAAGAGCTATCGATATCTAACATATACATACATAATATAAAACGATCACCATTTTATTAGCTAGTAAGTGCATAGCTGCCATGAGCAGGGAGACATTAGCTACTGTGCTTCCTCCGTTTTTTTTTTTTTTTGGCGTTGGTTAGCTCAAAATTATATTTGGGGAAGGAGATAGTACGTAGTATGACACGTTTCGTTTCTTCGTCTAAAACCACAACGAGAGCATCACTGTATATATATGCGGATCGAATATATTTACGCGCCGATCTCGGAGCACGCTGCTGCTTCGGACGCCGGAGCCGAGGCGAGGTGGAGCCGCTTCTCGCCGTGGACGACGGCGGCGGAGGCGGCGGAGCTCCCGACGACGACGACGACGCACCGCTTCTCCTTGGCCTCGGCGCGCACCAGGACCAACGAGCTGCAGCTGCTGCCGACCATCACATTGCCAGGAGGAGGAGGAGGCGGCGCTGGCGCTGGCGCCACGGCGGCGGCGGCCGCGGCGACGCCAAGGAGCAGCGCGTAGCTCGCCGACAGCTCGCGCGCCATGACTATGGCCGGCGGCGGCGGCGCGTCGGGCTCCTCCTCCGCTATCGTGTCCAGCATCGCCGGGAACCCGCGGCGGCGGCGGGGCCTGA
>CGS_chr4_nlr_29
GAAAAAAAAAAGAGTTTGAGTAGGAATACAATTTTGAAATGACTAAAATTCGAAATAAAAGAATATTATTGAAATAATAATCGAACACAACACGAGTTTAATTAAAATTCGAAATAAACAATAAAATAAATTCCTAAATTAGAAAAAAAATTAAGTAGAAATACAATTTATAAATAACTTAAATTTGGAATAGAAATAACGAAAGTTGAAAAAAAACAGTCCTTCTAAAGCCCAACTCGGGATTGAATTTGTTAGGGTTACAGATAAGGCATACCTCATATCCTACGACTTACGAGATATATCGATTAGGTATACCTTCGCGTATATGGATTGTTCCTGTAAATGTCACATGGAAACTACTTCAAATTATAGAAAATATCTCTACGGGTCAAGTGATTTCCAAAATCCTACTCGGAAAGGATAGAGTTTCTGTTATACTGTACCAGGTCCGATATCCTCAAGCTTTTCTTGGGGGGCAAGATGATCCACGGTATAAAAGGGACCCCTGGGAGGGGTTCAGGGAATCGTATCTCATCTTCAACACACCTCCCGAAGTTTATGAAGCCGGAGTACACGGAGCCAACTCAGTGGGAGATCTCGTCGAATCTCTCGACTACGATCTCGTCGGTACCATCTGTTTCGACTACTCTCTTTGTAATGTGTTCTCATCATCATCAATTCCATATAAACTGGACTAGGGCTATTACCTGATAAGGGCCCTGAACCAGTATAATCTTTGTCTTTTGTCTGCTTGATGTCGTACTACATAGACCCTCGTTCCAATGTACCCCAATACTCTACTTATCCGGTCTACGAGTATCACTCGTCGACAGATTTAAATTTAGAATTAAAACAAAATTAAATTCAAAATTAGACTAGAAAAAATGCCCATGCGTTGGAACGGGTAAACAAAAATTATATCCAAGATAAAAATATTATCTGATTAGGGTTTAGTTTTTCATGATATGAGCCCTTTAAGAAAATATATTCTGAAATAAAGAAAGAAAGTTCTAAAAAAAGAAAAGAAAAATCGAAAGGAAAAAAAAGGCCTTGTCGGACCCCCGCCGGCTTGCTAGGGTATTCACGCACATAGCCCATGAAGCGCGCGCGGCCCAGCAGTGCTGCGGTCCAAGGGATTTTGGACTATTTGCCACTTTCCCGGATGGCGTGTTCTCAAATGCCACTCTTCCAAAGAACTTTGCTTTTTTTACCATTGGAGAGAGATGATTTCTTTCTCATTGGCCATTTTTGAGCTGGTGAGGCGCTACGTCACCAGATATGAGGGCAAAATGACCATTTTGCCTTTCTTCTTCCTCCAGCTTGGGGTCTCTCTCCTTCAACCTTCTTCCTGCGCATGAGCTGGTGATGCCATCACCACCAATGCCAAACCATCAAGCCAAGGCCAGGACGACGTGAAGAGGACCTCGAGCGTCCCGCTGCCGAATGGCTATGGAGGAGACGAACGGCCCCTGGCTCTTCTACCACCCAATGTGCACCCTCACCTCCTGCATCGGGCAGCGAACAATGAGGCAGGGGAAGCCCTAAGGCTGGGTCTGACGCAGCCGTCGACGTCGGGGGAGAGTGGAGAAGATCCGAGAGGAGGACGACGCTCTGTGCTCAGAGGACAACGATGACATCGATGATGGAGTGAGGCACCAGCAATGGCATCACATTGCCGGACAGCCATGCCCGCTGATCCTTGATGACGTTGGCAGTAGGAATAGAGGAGGGGCTGGGGATGTAGGGAGTCGAGTGAGGGAGGGAGGAGCACAAGGCGGGGAGCTCGCCGGAGCCTAAGCAGCTCACTGGCAAGGAAAAGGAAAGATGTAAAAGGGACTGAGGAAGGGGAGGAGAAATGAATTAAGAAGAAGGACAAGATAGTCATTTTGCCCTTAGATCAGGTGACGTGGCGTCTGCCAGGCTCAAAAATGGCACACGAGCAGGAGCCCACCGCTACTCCTCGCAAATAAATATGCATATCTATTTCTAATGTGATGCTAATTTTATTTCATATCATATTTTAGGGTCTCAAATATCACAAATATAAATATGCAACGCTAATTTAAATATACATATGTAGAAATGAAAACAACACAATTTAGTTTTTTTATTTTACACCATTATATTAGATTTATTATTTAAAAATAAAAAAATTATCGTATATACGGATACATGAGAAACATATAGCTATTAACCAGAAAAAGTACTCCATACGTACATATGATTTAAAGAACAATGATGATTACGTATCATTTGCCGGAACAATAGAAAACATACTTATAATAAAGCCAAAAAGATTGGGAGTCCTAAAAATAGAATTTTGTTCAATTTAAAGATAAAATATAATAATCTTGAAATTTACACAAATATAATATAAAATGTCCAATCAATGCTTTTTAAGTGTTCTATCTTTTAAATTATTTTAAAATTATATATCCAATTTGTGATCCCGTTGTATTCCTTTAAATCAATAAATTGATAATGTCTATAGCCCTAAATACATCAAAACATATGGAACCGACAAGTAATAATTAAGGATTTTTAAAATCTCTACAACAATAAGGAGGGCAGGCAGCAGGCGGGCTGTAGATGAGTATAGTGGCGAAGCCACTAACGATTTGATGAGACTTATAAAAAGTAAAAAAGGAATACAAACAATAATTATATTCTAATTTTAAAATCCAAATGACAATAAAGAGAGGTGGTAGTGGACGGCCGTAGAGTAGTAAATTGGTGATGTTTAAAGATACTTCTAAAAATTATGAAAACGAAACCCAACAAGACAATAAACTCTAAAAACTATAAGGCCTAATTTATAAAGTTCTAAAGAGGATGAATAGAAACAGAGGTAGATCGAGTAAGCAAAAAAAAAGTGTCAAAAGAGTAAGGGGTAGCGACTAGCATGGCTTTTAAAGAAAATATAAAATTATTAGAATCAAGGGAATAAAATTTTAAATAAAATTATATGTAAAAATATATGATTTTAAATTGATGCTAGCCGCGCAATTGCGCGGGCTGCCCAACTAGTTTTGTTCAATTTAAAGATAAAATATAATAATCTTGAAATTTACACAAATATAATATAAAATGTCCAATCAATGCTTTTTAAGTGTTCTATCTTTTAAATTATTTTAAAATTATATATCCAATTTGTGATCCCGTTGTATTCCTTTAAATCAATAAATTGATAATGTCTATAGCCCAAAATACATCAAAACATATGGAACCGACAAGTAATAATTAACGCTATGATAATAATTTCACATCATATCTTAGGTGTAAAAAAACTTGATGAATATACAATGCTAATTTAAATGTACATACGTATTCTCCAAATTACTAAAGGTGTCTCATGTCGTTAGAAAGAATAGGTGTTGAAAAGAAACCAGACACTGAACTAACGTGCATTACACTATAGATATCTGTCAAAAATATAATACGGTACTTTGGAGATTATCGTGCTAGTATTTTAAAAAATTACTTTGTCTCAGTTACATATAAATTATTCTATTGTTTTAGAATAAAATTTAACTCCTCCGATTTATGTGACAGAGGAAGTATAAGTAATATAAATCATCTTTGGCTAGATGAAGTAGTATCATTAGCTATTGCCCACATTGATATAGATGTTAATGAATCTAGACACCTATGTGTCTAGATTGATAGGTGTCTAGATTCATTAACATTTATATAAATGTGGGCAATGCTAGAAAGTCTTATAATATAAAATGGATGAAGTATATTTTTAATAGAAAATATATTTTAGAAATATATAATAAAATTAAAATGCTACTTAAAGTAATCTATGGCATACAAAATAAAAAATGTTATATAAGTTCGGAAACTCGAAAAATTTTAAAAATAGAATCACACATAATACAAATAGCTACGAACCAACTCCATTATTGTGACACGTTTGTTTCTAAGAAATTTAAGGATATACAGTTTCTAGTAGTAATACGACCAAACCAGTTATTAACAAATACACGTTTAAAATAGATTAAATAAATATTTCAAAAATATCATCCACACATAAATATTCGTAATAAAAATTCTAACAACATTAAACAACATGTCCGTGCGTATACACAGGCTACATTCCTAGTAACTATAATAAGTTCATTTGCCCTTTGGTATGGATTAATAGTCAACTAATGCATTAAAGATTTTACTATGACCACTACTAATAAAAAAAGGGTGCGATAAGAGTAATTTGAGGATGATGTAACCCGCTTTAAAAATTTTATTTCTATATAAGGAACATCTTTTTAAGTTATCGCATATGTAGATGCGTTTTAGCGCGTCAGCCATTATGATGTAGATCATGGTAATAAAAGTCAAATATAAAAACGGAGAATTGAAGCTCTGTAATCTTCAATAGAATGTTTACGTAGCCACATAAGGCACGTACTTCCTCCGTTCCACAATATAAGTCATTCTAGCATTTACTATATTCATATTGATGTTAATGAATCTAGATCTAGATTCATTAACATCAATATGAATGTGGGAAATGGTAAAATGACTTACATTATGAAACGGAGGGAGTAGCTCTTAATTCCGCTGAGTTAACCGTCTGCGTTTATCTGCTTAAGATCGTGTTATATCGCTGACTTTGCTAATTGCCGAACCACGATCACATTCTTTTGCAGTGCCGGTGAGGGTGCACCAAATGCACCTGGTAATTCAGTTGGCAGAAAAAGGATGAGGATGGATGGCACTTCAACACTCCACGAGGCAGTTAGCACGCATCCTTGGAACAGGGGTGAACTCTCCAACATGATCCAACATATGACTCATCAGTTACAAGAGGCTGTAAATGGGGTTATGAGGCTATGTGGGTATGCAAGTTTAAATCAGAGGTGTGAGAGTACACCCCTGGCCCCAAATGCAATAACATCATCTTATCCTCTTGAGCCCAAAATGTATGGGAGAGATGCAGAGATGGAATCCATCAAAAATCTAATCATGGGAAATAAATCCAATGACATAACCGTCCTACCAATTGTAGGCATAGGAGGGATAGGGAAAACCACTCTGTCCCAACATGTTTATAATGATCCGGAAATCGGAAATCAGTTTGAGATCAAGATATGGGTCCATGTATCTGATAAATTTGATGTGGTTAGGATCACAAGGGAGATTTTAGGGTGTGTCTCCAACCGAAGTTACCAAGGAATAAGCAACTTTAACATGCTTCAGCAGGATCTTGAGAAACACATGAAATCTAAGAAGTTTCTGATTGTTTTGGATGATGTCTGGGATGTCACTACAGAAGACTGTTGGAACAAACTACTGGGTCCTTTAAGACCTAATCATGTGAATGCATCAGAAGTGACAGGTAATATGATCATTGTGACAACTCGAATACTGACTGTCGCTCAAAGGTGTGGAACGGCAGGATCAATAAATTTAGAAGCTCTGGAAGATGGTGATATATGGTCACTATTTAAAGCATATGCATTTAGTACTGATCAACATGGTAGTAATCAAAATTTAGAGAATCTTGGGAGGAAAACAATTAAGGAGCTAAAAGGCAACCCCTTGGCAGCAAAAACTGTGGGCTCCCTACTACGAAGAAATCTTACTGAAGACCATTGGATCAACATTATAGAGAACAAAGAATGGCAATCCCTGAAACATACTGATGGCATCATGCATGTGCTGAAGTTCAGTTATGATTATCTACCTAACCAGCTACAGCAATCTTTCTCTTATTGTTCTCTTTTCCCCAAGGGTTACTCTTTCAGTAAAGCACAACTGATAAAAATATGGATTGCTCAAGGATTTGTGGAAAAATCCAGTGAGAAGTTCGAGCACAAAGGATGGGAATATCTAACTGAGTTGGTGAACTCGGGTTTCTTTCAGCAAGCTGAAAGTTGGTGGTCTTCATCAGTAGTTTTTGTTATGCATGATCTTATGCATGATTTAGCACGACTGGTTTCACAAACAGAATGTGCAACTATAGATGGATCAGAGTGCAGAGAGTTAGCACCGAGTATACGTCATTTGTCGATAGTAACTAATTCTGCATACTGCAAGTATCAAAATGGAAAATTATCTCGTAATGAGGAATTTGAGAAAAGTTTGATGAAAGTTATGTCAAGGAGTAAGTTGAGGACATTGGTACTAATTGGGCAATATAACCATCATTTTTTTAAATCCTTCCAAGATGCTTTCAGGGAGGCTCAGCATTTGCGACTGCTGCATATCACTGCAGCTTATGCTGATCTTGATTCCTTCCTTTCCAGTTTGGCGAACACTACCCATCTCAGGTATCTAAGATTTAAGAACAAAGAGTCCCATGGAGCTTTTCATCTTCTCTTAGAAAGAGTGACCCACGAAGCTTTGCCCCATGCTCTGAGCAAGTGCTACCATCTTCAAGTACTAGATATTGGTTCATATGGAAGTCCCCTTATACCTGATGACATAAATAATCTTGTCAGCCTGCGGCATCTTGCCCAAAAGGGAGTGTGTTCTTCCATTGCTAGCATAGGAGAAATGGCCTCACTTCAGAAGCTAACAAATTTCAAGGTTGAGAATTCTATTGGCTTTGAGATAACACAACTTCAATGCATGAGCGAGCCCGTAGAACCGGGTGTGTCTCGACTTGAAAACGTTACAACTCAGCAAGAGGCCAGTGGAGCAAGCCTGAAAAGCAACCATTGCTTGGAGGGACTACATTTGTTCTGGAAGGGTGTACGGAATGGATATGACAGTGACGGGAATAGATACGACAGTGGTGGGAGCTCTGAAAATGAATGCGATGGTAACATGATATCCGAACCTTCTATGCACTCAGAAACAGAAGGGGAGAGATTGCAAATGAGTGATAGCAATGGTGCCCCTAGTTTAGATCATATTCTAGACATAGCAAGTGAGGAGCTTGAAGGTCTTGAACCCCATCACAACCTCAAGTATCTACGGATATCTTGGTACAATGGAACTAAAGCCCCAACTTGGCTTTCCACTTCACTTACCTATCTGCAAACACTTCGTCTAGAAAATTGTGCAGAATGGCATACACTTTCTTTAGAAGGGCTATCATTGCTTAGAAAGCTTGTGTTGATCGAGATGAAGAATGCATCGGTGCTCTCAATCCGTTCACCGCAGGATATTATTTTAATTGGAATGCAAAACTTGCATACGTGCTCTTGCACTTCCATGGTGGACTTCAACTCCAGTTTAAGGATCCTGAAGATTAAAAGGTGCCCGGTTCTGAAGGTCTTTCCGTTGTTTGAGAACTGCCGTAACTTGGGGTGCTCATGGTTGCCCCACCTCAGCAACCTCACCATCGATGATTGTCCTGATTTCACTGTGCCTCATCCTTTTCCCCCTTCAACTACTGTTTCAGAGTTCTTCATCAATGGAATTTCAACACTTCCAACGATGAGGTCAAACGAAGGAATATTTTATATTAGGAGTAACTCATTTTCTGATAAGCTGACAGCGATGGATAAAACAGTGTTGCCCTACCACAACCTTAGTAGGTTTGTAACTACTTTGCATATATCACAATGCCGAAATCTGAGATATATTTCGTTGGAAGGACTCAGGCAACTGATCCATTTGAAGAGGCTGAAGATAGACGAGTGTCAAAATCTTTTCTCTTCAGATGTTCCGCAAGAGCCTACTTCTACCCGTGAAGACATGGTAGCTGGAATTGGAAATCGCAATGACCGCCCATCTCTTGAACTTGTCAGTATTACAGAATGTGGAATAACGGGGAAGTGGCTATCTCAGATACTGCAACATGTGCAGGGCGTACAGGAATTGACATTAAGAAATTGCCTGGCGGTAACGAGACTATCGATGGGAGAGGAGGAAAAGTGTCAACTAGAGCTTTTGTTAGATCTTGAGGCTTCCTCGTCAAGACATCCAAGTGACGCTTCGATAAGCTCAGCTGAAGACGGACTCCTGCGAATTCCGTTAAATCTCGTCTCCTCTCTGAAGAAGATTCATTGCAGTTGTTCAGACAAATCTCGCAATTTCAGCTTGTCTTCTGTGCATAACGGCAAAAATGATGACCAGGCGAGCGTACATGATTATTCCCTACAAACGGCGCTACCCTGTTTTATAGGGAAGCCCGTCCGCCTCAAAAAATTACTAGTGCAGAACAACGCAAGTTTGGAATGTCTGCAGTTGCAATGCTGCACGGCACTTGAAGAGTTGGAGATTCGAGAATGTTCACAGCTCACCAAAATAGAGGTCTCGCAATCCCTCTGCAATCTCAGGTTTTTGAAAGTATACAAATGCCCCAGCTTGTCCCCATCTTTTCTTTGGTTTCCAGGGCGGGTTGATGAGTTATTCCCTCGATTGGAAAGACTAGAGATCGATGATCCCAGAATCCTTTCTACATCGTTCTTCAAGTACCTTGGCTCCCTCAAACGCCTAGAGCTTGAAAAACACAGACGCGGAGAGGAGAGACTATTGGATGAGCAAGAGAAAGCGCTTCAGCACCTCTCGTCCCTGCAAGAGCTCAAATTTGCGTGCAGCGAATTCATAGATTTTCCTGCCGGATTACACCGCCTTCCCTCACTCAAGAGGTTGGAGATTTGGCATTGTACTCGCATCACAAGGTTGCCAGAAGAGGGCCTCCCACCATCTCTGGAAGAACTCGATATCAATTTATGCAGCAAAGAGCTAACTTACCAATGCAGAATGCTACCAAGCAATCTGAACGTACAAATTAAGCAATACACAAGGGTCCGGCGGTGATGTACGAGATTGCCATATCATGTAGAAACTAGAGTAGACGTGTCTACTTAATTTTTCTATCATTTTTGTCTATTTTTCCGCTCCCACAATACTCCATGTGGTTTTTTACATCATGGTTCTCGGCTTCTAGCAACATTGTGATAACACTACCCTCATCTCATTCTCTATTGTCAGATCAGATTTTATTTTATCTGACAGACGGTTTATTGTGATAGACACTACTAGACGTCGAGACTATTTAATGGAAAAAAAGTGTGGCAAGCTGTTCAATGAACAATATGTGATTTGATTACTGGAGAGCTAACAGGAGCCAAGAACAAAGCATGTTGCTATTACTATTGCCATTACCACCTCACCGTTGTACACTTCATCAGCACATCATCACTATTGTTAGCCAAGAAAGCATCAATGACATCAGCATTTTCACCGTTCAACAATTTGCAGCCCGTCGATTCTTGTTGGAGTTGTTGCAGATCGATAAATCTTCCACTGTGTCTCGACATCCATCTCATCAATATGCAGCTCGATCTCACCACCAAGTGGCGGACCTAGGTATTTTGTCGTGGGTGTGCCCACACAATCCTCAAGAGCCGAATCAGAGTCACTCATACACACAAGTACACAAATAGGGTAAAAGATCTTAGTTTACCCCCAAGTATGGAATAGATAGTGTAGGTCATGTCTTACATAAGACAAACAATGAAAAGAAATTATGTTTATAAGATGGTTTTTGTAGCTTAGAAATTGCTTGCACGCATCATCATTCATTCATGTCTAATCTTAAAGAAAATTTCTCTCAATGACGTTACTAATCTTTATGCACTTGATCATCTTCATTTTTATCTTCCTACAAGGAAAACGAACGCTCATTTGATCGATTCAATTTAATCTAAATCACAAACCTAGGTCCTCTTTGAACTTATTGTTTTCACATTTCATGAATATGAATCATCCAGAGAAAGTAAATTCGCATGCGCCGTGCCACGCCGCCAAATGGCCAACAGGAAAGTACGAGACTGGAGATGAGAAACAGAGAAAACTAGTGAAGTACCCTACAAGCGCACGTGCATGCCCGATGGATTTGTGTGCTGGTGAGTCAGACTATGCCGCTAGGCCTTGGGCTTTTTTTTCTGCATTTATATGTGGAATAAATTCATTTGAGGTCCCTTAACTTTACACCAAATCCGATTTTCGTCCTTCATGATGAGGACACAACTAGCTCGGATATAACCTTGACTATCTTATGTATTACTCAACCAAATGTGCATATGTTCTATATTGGATTTACTTGTTATATATTTGAACAAACATTGCTACACAATGAGTTTCGTGTGTTTTTTTTGTTTACAGAGATACTTGCTTTGGTGAAGGAAAAGAGACCGAGCGTAACGAATGCATGGATGATCAAAGAAGTTGATTGGGGACCAAACTAAGACCTTCTCCAAGTCTACTTCCATCTCACCATGTCACTTTTGGTCTATAGAAGACAAGAGATAAAGTTTTACACGTTTTGCATTCGGATTCGGGCCTCCTGATAGCATCAACTTCAAATAGACCTAACCGCTGATCTAGAAGGATTTTCGGTGCCTATGAGTACTTGTTAGAAAGCTTATGGAGTCTACTTTCATATGGTTTTGGTCCCGTGTTAAAATTCCTACCGAGCTGCCGGGAATCTGCAAAATAAGCCACGTATTTCATCCAGTCCGAATCTGATTTGGGTTTTGGGCCTTGTAATTGTGTCATGGACTTAGCCCAAGGGGGTGTGCGCCCTAGGGCAACCCTAGGACATCCCTAATTATATTTGTTCAGTAGTCGTCATCGTTTTAAGTCGGTTTTTGCTTAGATTAATCTGTCAAGAATAGTATCGCCGCTAGATCGGTTTGTGGAACCCCAAATTCGAGTGCTTAATCATTCATATGCAATTGTGTTGCAATCTATCTCGTTCTTGCTTGTGTTCTTCGATTCGCATGTAGGGATTAGCCTTCTCGGCGAGATTAACCGGGTTTCGGCACGGTTGATAACCAGATGAGACGTGGTGCTGCGATTTGCGGGGCTAAGTAGCGTGTTCGTTCAGAAACCGGATCGAGTTTTGTCGCCATATTGTTGATTATACGTACCAAATATTGTGCTCATGTTGTAAAAAAATTTTTTTACCCCCTTTCCATTTCGAATACCCAATCTTAAAATCCTGGGCCTGCCCCTGAAGGGAACAATCACGATTCCATGGAACACTAAGGTAGCTTGTTAACTTCCCCAGGAATCTAGAGGATCACTTAATAAATTTCTAGTTGGATTATATAAGTTGTTCAGTACATCAAACTTATATGCATATAGAATTGTATATGTGTGATGAAGCTTATTGGCAAAATTTGCTATGAGACATCCAAAAAATATATAATTAGCTGAGGTACACCGCAAGAACGCGTACATGCTGTGGGACACCGAAAAAACTGGTAATTAGCCTGCTGGACACCCATGACATTATTTTATAATATCTAAGAAAAATGAGAGAGAAACAGTTACAAAAGTATGATTTTATCCTTGCCTGCCAAGCCCTACTCGCATATAGCAACTGCACCCCCAGTCGCCGTCGCCGGCTAGGCGACTCTCTGGTGTTTCAGGTGTGGGGGAGGGGGGGGAGGGAGTATGCACACCTAGGCACGGACTACGCATCATTCCCACACTCGTCGCTACTTCAGCGCGAGGGCCACGTTGGCGCTCATGCTCTGCCACACACCACACTTGCAGGCGAGCGCAACGTGGACCACCTCCTGGTTCATGTCTTGGCCACCACGACGTCAGTGCTATATGCGAGACACACATGGCAAATAAGGGCAAAATCATACTTTCATGACTATTTCTCTCTTCATTTGCTCTAGTTATAATAAAATAATATTGCATGTGCTCAGTAGCTAACTACCAGTTTTTTACGATGTCCCACAACAGATATGTGTTCTTGCAATGTCTTCAAGCTGATTACACGTTTTTTAATGTCCTATAATAAATGTTGCCAAACTTATTTGCATATAGAATTCTCATGGAAACATATTCGTTCTCTTCGCTCCCATTACAATAGAAGGAGATCGTTAAAAGTGCATATATGTGTAGTTAGAGTTAGAGTCAAACACGAACCATGGATACAAGGTATAATCATAGAGATAAATCTATTCTAGCATATATTTTACACCAGTTTTTATCTTCTCTCTGTAGTCAATGCAATACAATATAATACAACTGATTATAGGGTTTGTCTATATTTGATATTTTCCATGGAAATGCGCATGTGCAAGAAAATCTCGATTTCTGCGCGCCATCCCTTAGTCGCAGGTGGTTCGAAGAACACATGCGGATACGAGTTATCGACGGCTTACAAAAATGTTTTTTTAGCAGTGTTAACTTCGCCAGAGAAAGATAGAGTACTACGTCACTAAATCATTTTCAAATTGGATTAGTCGTTTACCTACCCTGTTTGTTGACTTCTCCAAGAAGCTAGAGGATCACTTAATCAATTTCAAGTTGGATTAAATATGTAGTTCAGTACATGAAACTTATTTGTATATAGAATTGTACGTGTGTGATGAATTGGACTACTAAGCTACCACATCCATCCCATTTTAAACGTAGTCATCTCTGTCCCATTGTCCCATTTAAGCCGTCATGAGTTTTCGTGTCCAACTTTAATAGTTCGTTTTATTTAATTTTTTTATGATTAGTATTTTTATTGTTATTAGATGATAAAAATATGAATAGTAATTTATGCATGGCTTCTATTTTTTATTTTTTTAAAAAAAAATTATATAAGACGGACAATCAAAATTGAATACGTAAACTCATGACTACGTTTAAAATAGAACGGAGGGAGTACTGGTTTAGACGGTCATCCGTCGGTACTTTGCACTCTCTTATAAGTACGACACTAGACACTGCGTACAATGGCATTGCATGCTCACAAGTCACAAACCATGGGCAACGCCATGCTGCTGCTCCTGCCCTTGCTCTCCCTGATCATGTCCTCCGGCTCCCTGGCCCTGAACCAGGACTTCTGCGTCGGCGACCTGGCCCGCGGCGACACGCCGGCCGGCTACCCGTGCAAGCCCGAGGCCACCGTCACCGCCGAAGACTTCTGCTACCGCGGCCTAGTCACCACCGGCCCGACCGTCAACCCCTTCAACATCGCCCTGTCCTCGGCCTTCTCCACTAGGTAAATGATTACAATTTCGGCTCGAAATTATCGTAAATTAGGACACCTGGCTCCTCCCCCTATCCTAATGATTATCTCATCGGAATTTTTTAGTTTTTTTAAATTGATCAAAATTTGTTAAGATTTAGTTAAAAGTACTAAAATTTTGTAAAATTCAAAATGTTACCGAAATTTTTGACCGAAATCGAAAGTGCAAACCAGGTTTCCCGGCGTGAACGGGCTCGACATCTCCGCCGCACGTGTCGACTTCTCCCCCGGCGGCATCGTGCCGCTGCACTCCCACCCGAGCGGCACCGAGCTCATCTACGTCGTTGAGGGGACCCTGTCCGCCGGATTCATCAGCTCTACATCCAACAAGGTGTACACCAGCACGCTCCGCAAGGGCGACCTCATGGTGTTCCCGCAGGGCCTCCTGCACTTCCAGATCAACGACAACGGTGGCGGCGGCGACGGCAACAACGCGACGGCGGCCATGGCGGTCTCCTTCTACAGCAGCTCCAACCCCGGCCTGCAGATCATGGACTTCGCGCTCTTCGCCAACAACCTCCCAACCGATGTCCTGAGCAAGGTCACCGTGCTGGACGACCTGGAGATCAGGAAGCTCAAGTCACTGTTTCGTGGGACCGGATAATCCATCGGTTCTTAATTTGGTCACCTCACGACCGG
>Nippo_Chr4_nlr_18
CATATGCCACATCTTCTCTACACATATGTCAAAAAGTTGCACATATCTGACTGCCCAAATTTGGTTTTTTGCAGCAGAAAGGTTGGTTTTGCGGGATTCACCTCCCTTGAGGAGTTGACAGTTACCAGATGCCCCAAATTACTCATGCCCATGGTGCATGAAGGTGTTAGTGATGATCATATAGGTGGGAGGTTTCTCCTTCCACCATTACTCAACCAATTTGAGACCGATCATCTCTCAGAAAAGCTCCAGCTCTATTTTCCAGAGAACCATACCTCTCTCAGAAGATTGTCAGTGTGGGACAGCCCTAGCCTGATATGCCTACAGCTGCATTCTTGTACAAAGTTGGAGGAGTTGGAAATCTTTAACTGTAAGAACTTGTGTACACTTGGGGGATTGACATTTCTCAGCTCCCTAAAGATCATGAAGCTTGCAAGGAATCCCAAGCTGTCCACTTCATGGGAATTTGACTCACAGGATCAACAATGCACGGGAGATCAGGCTGGAGATCTAAGCATTTTATCTGGACTGGAATGGCTTGAGACTGATGACTTCTCTGTCCTTACCATGTCCTTCTTCAAACACCTCAACTCCCTCCAACACTTGACGCTTTCAAGCTCGCGAAGTTATTGGAGAGTGGTGAGACTGTCAGAGGGGCAAGGGAGAGTGCTTCAGCAGCTCACCCACCTCCAGGAGCTCAGATTCCTCTGCTGCGATGATCTCCTCGTGCTGCCTGAACAGTTGCATTGCCTGTCCTCCCTCAAGAAGTTGGAGATTGGCTACTGTCCGGGTATCTTACGTTTGCCGGAAGAGGGACTCCCTCTTTTATCACTTGAAGAATTGGAAACCAGAGGCTGCACTGAGGAACTAAATAGGCAGTGCAGACTAGCAGCGACAGAAAAGCTAAAGGTCCTAATTGATGGGAAAGTGTGTAGGGTCTGATAGAAGCTTGAAGACCTCGCCTCTCTATTTGTTGTATGCTCCGCAAATGGGCTAGTACTGAGCTGCTTATGAGGTACTAGTATAATCTAAAATTTACAATATTCCATAGTTAACTGAAATATTCAGTTTTCTCTTGCTAAAGTAAAACTTATAAGAGTTTTTGTACTGCACTGCAGGCCAAGATGTTATTTATGCAGTTGAGGACCATCATTCGCCTAAAATTCCAGCAAACATTCTTGTGATGAGTTGATGATAGTAGCTTATTGAATCTAATATGATTCCTAGCCGCGGCTGTCTGTCATTGCTTGTGCAAGTAAGTTTTGTGGCCGCAGTTTACTGCCTTTTGTTCTGAAGTTTCTGCAGCGCTTCATACTGGGTACTTTTGAAGACTAATACACGCAGTGTAATTTGGTGTGAGTTTGTGTCTGCACTCTGCAGTGTGGATTTGTTGCTGTTTACTATTGGTAGTATTCTCTGGTTTCATTTGGCTAGTCGCACTCAACCGCTGCTGGACGGCGGACAGGTTAAGCATCAGGGGCTTGCTTCACCCCAGCATGTGTGTCTTATGCGATCAGCACGAAGAAAGCATCGATCACATTTTGGTCGCATGCCCAGAATCAAGGCAGCTCTGGTGGCTACTGCTCTCGGCCATCAGTCGCCCGGAATGCTTGCCCGTCAATGAAATCTCATTCCATTCCTGGTTGTGTGACAAGAGGGAAACCTTCCCAAGCTCTCAACGGCGAGGTTTCGATACCATTGCTACACTCGCAGCATGGACAATTTGGAAGGAATGGAATAACAGGGTGTTCAATCAGAAGCAGAGAAGCTGGACAGAAGTGGCAAGGGCAATGGCAGAAGAGGCAGCGCTGTGGCGGCTCACCAATACTGCCATGCCGGCCATGCCTTTAGGCCGCTTAGGTCGCAACATTGTGTCGCGAGAATAGGGTTTAATGTTCTTGGGTGACTTCCTGTAATCCCGTCTCCTTCTGTTTCTCTCTTTCACCTGTACAGACTTTTACTCCTCTTAATACAAAGATGCGCTCCTTGTGTATTCCCAGAAAAAAAAAATACTTGAATGGAATCGCTACTTCTTGTTCATAGTTCTCACCTCTTTCAGTGGCGCATGCAAATCAACAGGCATGCATTTAGGAGACGATTCAAGTCAAGAATCTTTAATCTGTGAGTTTAAATGCGTAAATACTAGTACATTTCCTTGACCACAAGCTCACTGATATAGTACTGTCATTTATCCTGCTATTGCATATTTAGTATTCAGATAAATTTTTAAGTCAGTTGATCGTATGGTTGTAACTGAGAAACGATCAGGGGTTTTTTGGCTAGCTCCACGAGGTAGTGGCATCCATTCTAATTACTATTTGATATTAGATCATTTTCTAATATTCGTGTTTTTTTTATGGTTGTAACTAGCTGGAAGGCTATTCTTCCTCCCCTAGCCCAGGGTCTTCATATTAGTCAGGTGTTTTTTTTTCTTTTTAAGGGTTTTTTAATGAAGTTTTGTAGTATTTCTGTTTTTTCTTTACTCCTTCGAGCTGGATCGCGTCCCTGGATTCTCGAATCCTTGGAGTTAGATTCAAGAGTTGACGATTCAAAAATGTCCATTGCTCACCGCAATTGAGGTCTCACAATCCCTCTGCAACCTCAGGCTTTTGAAAGTATACGGATGCCCCCAGATTTTTCCCCATGCTTCCTTAGGTTTTTCAGGGGAGGTTGAGTGTGATGCGTGGAAGATTTGTGCCATCATCTTGTATCAGAGCCATGCCTTCTCCCCACACCGCGGGCGTCAAAGTCGCCCTCCGCCGCGGCGCGCGCATCGTCATTCGCCACCCCTTGGTTGTTCGGCGTGTGGTGAAGGAGCTGGGCACCTGACGCCGCCGCGTTCTGCACAGGCAGCCGCGTCTCCCCGCTCCGCCTCCGATTCCGCCTGCACAAAGGACGATATGTCCCTCTCCCATCTTTGCAGATTCCACGTGTGGGTGAACCGTGGACGTCGCGGGCGACGAAAACGTCGGCGAGCGAGCCTTTTTGTGTTGCCTTTTCATGTCGGTGTTCCGTGGAACGATGGATTCATGATCAGTGCATCTCCGACTCCTGAAGCATGGCTGGCACGTCACACGCAGGTAAGTCTTGGGCTCGTGAAATTCAGCTTGCTATCTTGTTCTCTGTTACTACTTGCTTCCTGCTGCTCTTTTATATTCGTGCAATTCAGAGATCGTCCCTGTGTTTTTCACCTTGTGGTTGTGGCTGATATTTGAGCCCATACGTCAGTTACATTGTGTCAAGCTACATCTCTCTTTTCTCTATATTAATATGGGTGGGTCCATGATGATTCTAAGTGATGTTTTATACTCCCTCCGTATTTTAATGTATGACGCCGTTAACTTTTTAACAAACGTTTGACCTTTTGTCTTATTCAAAAAATTTATGTAATTATAATTTATTTTATTGTGACTTGATTTATCATCAAATGTTCTTTAAGCATGACATAAGTATTTTTATATTTGCATAAAAATTTTGAATAAGACGAGTGGTCAAACATTGGTTAAAAAGTTAATGGCGTCATGCATTAAAATACGGAGTGAGTACATTGCAACGATTTTCTCTGGTTACTATGATTGGTGCGTGCCACGTCTTTAGTACTCCTACATGAACTATACACTATGAATGTTCTCAGTTTCCTTTTTTTTTTTAAAAAAATCAACCGTCTAGGTAGGTTTTTTTACGGAGGGAATAGGAAACAATTTACATGATTATTATACTTCTGTGGCCAGGATTTACATTGGGATTTTTCTTTGTTATAAACATCTAGTTCCTCCTCCTATAAAAAAATCAACTTATGACTATTTGGTTTTTTTAGGGATGGAGGGAATATGTTACTCTCGCATCATATCCCCGGTTCTGTATGACAGTCCGTATGACTAGTTGAAACACGGATCTTACGCTGCCATCTAACAAGCACGGATTTTGTCAGTCGTTTCTAGTTGGACGCAAAAATCTCAGTGTCATTTTTAAGGAAAAAAGGACTACAACAGGTCAATTATAGACAAAAAAAATTTCAAATGCGGAGCCTTTTTGACGAAAGGGTCACCTTGAAATCTGTGATGAACAAACATTCACTGATTCTTTCGTTGAAAGTGCCACATACCTACAACAAGCATGAAAGTTTTTTAACATAAAGATATGCATTTTCCTTTTAAAAAATAAAAATATGCAGGCCATTTCGACGAAAGGGCCACAAACCACTAGTCCACTACTCTCTCCTATCACTCCCAACAGTGAATATTTGAGCACTTGTGTTTTTCAAACAGCAGCTTCAGTAGAAAAAAAGGGGGCAAAATTAGAGTTAGAAAACAAGGTAAAATCATAATTGCCCAACCAGATGATCTCATACTTTTGAAGCTTCAACTATCGATGGCTTTTGAAACACTTGATCTAAAAACATAAAAAAAATGATATGTGTAGGTTCGTGTTCAGAAGTATTTTCATAATATCATGAACTTATAAGATTTTATTGTAATTTACTGAAATGTTGGTCAAATTAAGTCAAGCTACGCACTCAGCCCTCTTTCGGCGAAATAAAGTGCCATACCCCAACTGGAAATAAAATATTTGACAGAGCTTAGTGGAGACGCCATAGCCATGCACCATGTCCTCCCTAGTCATTTTTTACTTCGTCCAATTGCTCTCTCTCTCTCTCTCATTTCTTTTCTCTCCCAGACAATACAATTCGGTTGCTCCTTCACTACCCATTCTCCAAAATCTCCCAGAGCTGCTCCATACTCCAGTTGCCTCCTGACCGGCTTCGATGGAGGTTTGGAACACGGTGGGGCAGGCGGCCATCGGATGGCTGGTGGAGAGCGTCCTCGGGTCACTGTTCACGGACAAGCTGAGCTCCTGGTTGAGGCGAGTTAATCTTGACGACAATGTCGAGGAGCTCGTGTCGGAGATGAGGAACGTCGCCGTGGTGCTCGAGGCCGCCAAGGGGATGAAGGTCGGCGATCAGAATGAGCCGATGGCTGGGTCTCTTCTCCATCTGAAAGACCTGCTGTACGACGCGGATGACGTGCTGGACAAGCTCGACTACTGTCGTCTTCAAGAACAGATCATAAAAGGTGCGTTTTATTATTACCTTATTATCAAAGGATTTATTTGGTCCGGTGTTCTGTGACTGTTTACTGTTTAGCTCCAGCTAACCAATGGCTAGTTCTTGAGTAAACCACATGTATTATAGTTTAAAAGTTTCAAAAAACCTCGCTCCTACACATGTATGCATGTTGAGCATAAATTTATTAAAATTCTAAAATATGCGCTGTATATAAAGTTTAACTCTTCACTAGATATGCTGAAACTAATTGAGATTTAAATAATGATATTAGTTCCATGTAAATTTGACCATAAAGCTTGAGGTTTTTACGCGCGAAATTTTCCTTAGAATTCCCGATTAGTACAGGTGTAGAGGAATAAATATATAGGCCTTTGGTTATTTACAAATTTGGCGTAACTTTTATCCAACTCTCTAATTCTTACACATTCTTTCGGTAACAGTTTTAAAATTAAAATTAAGAAATTATAAAATATGGTTGGCTTCTTAATTATAAGAGACTTAAGATCTTTTAAGGTGCTTGGAAGGTACTCAACGTATCTTTTAAACTATTGAATATCAACCGTTGATTGCTAAAGGTGAATTTAGAAATAGAAATAACACAAAGATGGGTAATTTAGTAATTATTTCCAGTCCTATCAACTTCTAACTTTTTCATGATTGTTTGCCGCTAGCCCCTACTCTATCCACTGCTGCTCGTGCATTACTTTCGCTCATGAAGAAGTTAGAAGTTGATAGGACTGGAAATAATTACTAAATTACCCATCTTTGTGTTATTTCTATTTCTAAATTCACCTTTAGCAATCAACGGTTGATATTCAATAGTTTAAAAGGTACGCTGAGTACCTTCCAATCACCTTAAAAGATCTCTAATTATAAACATCAGTCGTCACCAATGCACTACATAAGTTATTAACTTTTATTGATATAACAAAATTAATAAGCGATCCATCGTTTGCTTATTGGCTTCTCAACCAAAGCAAAAATAAATTCTAAAACTTAATTTTAGAGGTGATTGATGTCTTTTTATTATTTTTAGATAGAAAGGTTTTACAATATTGTTTTCCTTCAATCATCCACGGCTTGTCAGCCATGGAGCAAACGATGACTTGCAATATACTAAGTTGTACCACTATTGCACTAAATAGATGTTACCGTTTGCAGGCAACAGCGAGGATGTTACATCTACACCTACTTCATCTTTCTTTTCTATTAACAGATGGTTCACCGTCACCGGCTGGAAAAGGAAAAGAGAAGAAAACCACACACTCCTTGATAATAAGCGCCAGTTTTCTGCAACGATAAAATAAATTGCTGGAAAACTACGAGATGCTCGTGGTGATGTCAGCAAGGGTCTCAAGATAAACGGATTAAAGTCTCCTGAAGCTTCAAATCTGAGTCATCGGAGTACAGCCCGGGCCACAAATTCAACAACAACGTCTTATGTTCTTGAGCCCATAGTGTATGGGAGGGCAACAGAGATTGAATCTATCAAAAATCTGATCATGAGCAATAGATCCGATGGCATGATCGTCCTGCCAATTGTAGGCAATGGAGGGATAGGGAAAACCACTCTGGCCCAGCAAATCTATAAGGATTCGGAAATTAGAAAGTCTGCAATCAAGATATGGATCCATGTATCTGATAAGTTTGACTTGCACAAGGTGACGAGGGAGATTTTGGAGTGTGTCTCCAAGAAGAAGCAAAAAGAAACAAGCAACTTTAATGTTGAGTTATGTATGTGTTGGCCCATGAGGCCCATATACTACTCATATGTACATGTATATAGCAGAGTTAGAGAAATGAAAAAAGTAGTGAAGCTTCTAGAGAAAAATTCCCAAAACTTCATGGTATCAGAGCCAATCGGCTGGCGGCTGGCGACGGGCGACGGCTAAACCCTAGCCTCGCCGGAGCTTGTCGAGGCGTGCAGAGAGGTGCTGAGGGAGCTGCGCTGGCAGAGCTGCGCGTGTACGCGGCGCAGGAGCGCGTGGAGCTCCAGGTGAGGAGGGAAACGCTGGTGCTGGAGCTCCCGGCGAGGACGCAGCGGCGTCAACGGTGGCAGGCAGAGTCAACGGCGGCCGCGCGCGGAGGGAGCTGCTGGTTGTGAGGACGGCACTGCTGGTGCTGGTGTGAGGATTTGGTGAGCTGCTATTGCTGTTCTGTTGCTGAGGCAGAGAAGATCGAGCTGAGGATTTGGTAGTGTGCTGTTGCTGCTGAAAGGAAAAGGGGAACACAAATTTGGTAAGTGTGTTGTTGCTGTTGCTGTTGAGCGAGCAGAGGAATTGTTTGCCGGTTGTGCTATTGGTGTGGCTTGTGTGTGCTGCGGCAAGGAGGTGAGCTTGTGAGTATTGTACTGCTGTGTGTGGTTGAGAAAGGAAGAAAAAGAAGGGAGTATTGCTGCTGGATCTGTTGGTGGTGTCGTGTGTGCTGAAGATTACAGGTGCAGAGAGCAATAGCAGGTGAGGAAAGCTGTAGCTAGCTTCATCTAGAAGGGAAGAAGCGGCTTTGGTGTTGGAAATTAATTATTGTCAAGAAGTAAGGCAACAGGTTGTGCAAGGTGAATGTGAAGTTAGTGCTTCAGATTGGCAGGCAACCAACCAAAATTCGTGTGTGCGAGAACACAGTCCAAGCCTCGGCAGTCACAGAGAGGGAGAGGGGTGCTGCTGTGTCGAGTTCCCTGATCAGGAGGAAAGAAAACCAGGGGACGTTGTCTTCAAGGTGTTAGAATAGAGTGAGTTTGTAAAAAAAAAAAAAAGGAATGGAGGGAAGTCAAGGAATTGAACAACTGCTTGCGAAAATGGCTGTAGAAATACAAGAAATAAGGGAAAGAATACGGAAGGAGAGGGAGAAAACAACAGTTCTTGGAAACCTTGTCAACCTCGCGCATCCCATGCAGATGCAGGTACCTCACTCAACCTGGATATTAGACTCTGGAGCATCTAGACATGTAACAGGTATCCCAAGTGAGTTTGTGTCATTTACTCCATATCCACCCACATATAAAGAAACTGTTCAGACCGCCGATGGTACTTCACAGCCTATCAAAGGTGTGGGAAGAGTACAGTGCACTCCATCCATTACATTATCATCAGTGTTATATGCTCCCTCCTTTCCAGTTAATGTGGTATCAATAAGTTCTGTGGTTGACCATATGAATTGTCGGGTAACTCTTGATCGAGAAAATTGCCTAATAGAAGAGAGAAGAACAGGAAGGAAGCTTGGGATTGGCATTAGCCAGAACGGATTGTGGTACTTAGATAGAAGCGGAACAAATAAAGCACTATGTAGTGCATTGCCAGTTGGTACAAGTGAAGAGGAAGCTAGATTGATTCTCCAGCATTGTCGATTGGGCCATATGTGTTTTGAAACTATGAGGAAGATATATCCTGATGAGATGAGTAAGGTGGACAGAAGCAAACTAGTATGTGATGCATGTGAATATGGAAAGCATACAAGAGCTACATATATAAGCAGAGGACTTCGGAGCATATCACCCTTTATGTTAATCCACTCTGATGTGTGGACTTCCCCTATTGTCTCGGTGAGTGGAATGAAGTACTTTGTGACTTTTATTGATTGTTACTCCCGAATGACCTGGATATATCTTATGAAACATAAAAATGAAGTACTAAAATGCTTCAAGGACTTCTACGCATTTGTTAGAAACCAATTCAACACATGTGTCAAAATTATCAGAACTGATAATGGGAAAGAGTATGTGAACAACGAATTTGGTAGTTTCCTTTCGATAGAAGGGATACTACATCAAACTTCTTGTCCTGACACACCACCGCAGAATGGGGTGGCTGAGAGAAAGAATCGCCATATCTTGGAGGTGGCACGTTCACTCATGTATACTATGAATGTACCAAAGTTCCTCTGGAGTGAGACGGTCATGACAGCTACATATCTTATCAATCGTACACCATCAAGAATACTTGGGATGAAGGCTCCATATGAGATGGTATTTGGATGTAATGAATTTATTGTTCCACCAAAGGTGTTTGGATGCGTATGCTTTGTTCGAGATCATAGACCTTCTGTGGGAAAATTGGATCCCAGAGCTATCAAGTGCATATTTATAGGTTACTCATCTGGTCAGAAAGGATACAAATGTTGGAGTCCATCTGAGAGGCGAACATTTGTAAGTATGGATGTCACCTTCAGAGAGTCTATTCCTTTCTATGGAGAAATGACAGATTTGAGTTATTTGTTTTCTGATCTTGACAATCCAATCATGAGTGAAGATAGGTATGAAGGGGTGAATGAATCACTAGGAATGGAAGAAGGGGATGAATCAAAGAGGACGAAGGTTGTTATTGGGTCAATCCCATGCCCTATGGGCAAACTCCCACATGAGCAGAATTGGAGGAAACCACATGAAGAAGAAAATCTACAGGTTTACACAAGGAGAAAGCCAAGGTCCTTGGAGACACAACAGGTAGAACAACAACCTCTAACAATTGATAGAAATGAGATGGTAGAACAACATCAACAACCTCTAGTCATTGATGAAATAAATGATCAATCTTCTTATCAGTCAGATCCTATACAAGAGAATACCGAGACAGGGGGAGAGGAGAGTGAAATATCAGGAGAGGAATCTAACTTGCCTATTGCTAATAGGAAAGGGATAAGAAGCACGGCAGGAAAGCCCCCTATAAGATATGGCTTTGAGGAGGTTGAGGAGGAAAATGGGAATGACATAGCTAATTATGTGTCATATTCATCTTTATCTCCTGCCTATAGGGCTTTTATTGCATCATTACAATCCATAGTGATCCCAAAGGATTGGAGAGAAGCGAAGAATGATCCAAAGTGGCATGAGGCAATGATGGAGGAGATGTCAGCACTTGAGAAGAACAAGACCTGGGAGCTTGTACCTTTTCCAACAGGTAAGAAGGTGGTTAGTTGCAAGTGGGTGTATGCTGTAAAACAAGATCCACTTGGGAAAGTAGAAAGGTACAAGGCAAGGCTTGTGGCAAAAGGGTACAGTCAAACATATGGAATCGATTATGATGAAACCTTTGCACCTGTTGCAAAGATGAGCACAGTGAGAACCTTGATATCATGTGCAGCTAACTTTGATTGGCCACTATACCAACTAGATGTTAAGAATGCATTTTTGCATGGAGATCTTCAAGAGGAAGTTATATGGAGATTCCACCGGGTTTTTCCACCTCTCAAACTAAAGGAAAGGTATTGAGATTGAAGAAATCCTTGTATGGCCTTAAGCAGTCACCAAGGGCTTGGTTTGATAGATTTAGACGTGCAATGTGTGGCATGGGCTACAAACAGTGCAATGGAGACCATACATTGTTTTATCGTCACCGTGGAAAGAAGATTGCCATCCTGGCTGTATATGTGGATGACATAATTATTACAGGAGATGACACTCAAGAAATAGCTCAGTTAAAAGAGAATATAAGCAAAGAATTTGAAGTCAAAGATCTTGGTCAGCTCAAATATTTTTTGGGCATTGAGATTGCAAGATCTCCTAGAGGGATAGTTCTTTCACAACGAAAGTATGTATTGGATCTACTTTGTGACACAGGTATGCTCGGTTGCCGACCTGCCTCTACACCAATTGAGCAAAATCATAAGTTATGTGCTGAATTAGGAGATCCAGTGAATAAAGAAAGATATCAAAGACTTGTGGGACGACTGATATATTTGTGTCATACCAGACCTGACATAACTTATGCTGTGAGTGTTGTTAGTCGATACATGCATGACCCTCGAAGTGGTCACATGGACGCAGTATATAGAATCCTGAGATATTTAAAAGGGAGCCCAGGAAAAGGCTTATGGTTCAAGAAAAATGGACATCTAGGTGTGGAGGGCTACTGTGATGCGGACTGGGCTAGCAGCCTTGATGATAGGAGGTCAACCTCTGGTTACTGCGTATTTGTTGGTGGCAATTTGGTCTCTTGGAGGAGCAAGAAACAACCGGTAGTGTCTCGCTCAACTGCTGAGGCAGAATACAGGGCAATGTCAGTGAGTTTAAGTGAGCTGTTATGGTTGAGAAATCTTCTTTCTGAGTTAAAGTTGCTAATGAATATTCCCATGAAGTTGTGGTGTGACAATAAGTCGGCTATTAGCATCGCTAACAATCCAGTTCAGCATGATCGAACAAAACATGTGGAGATAGATCGTTTTTTTATCAAGAAAAAACTAGATGAAGGGATTTTGAAGCTAGGTTTTGTTATGTCGGGGGAACAAGTAGCTGACTGTTTAACAAAAGCTTTAAGTGTTGGGGAGTGTACTTCATCGTGTAACAAGATGGGCATGATAGATATCTATCGCCCATCTTGAGGGGGAGTGTTGAGTTATGTATGTGTTGGCCCATGAGGCCCATATACTACTCATATGTACATGTATATAGCAGAGTTAGAGAAATGAAAAAAGTAGTGAAGCTTCTAGAGAAAAATTCCCAAAACTTCATTTAATATGCTTCAGCAGGATCTCGAGGAAAATATGAAATCCAAGAGGTTCCTGATTGTTTTGGATGATGTCTGGGATGTCACTACTGACTGTTGGAACAAACTACTGGCTCCTTTAAGAGCTAATCATGTTAATCCGTCAAAGGAAAAAGTGACAGGTAACAGTATGGTCATTGTGACAACTCGAAAAAACACTACTGCCAAGCTTTGTGGAACGGTAGGATCAATTAATTTGGAAGGTCTGAAAGATGATGACATATGGTCACTATTTAAAGCATATGCTTTTGGTAGTGATAAACATAGCAATAATCCAATTTTACAGAATCTTGGGAGGAAAATAGCTAAGGAGCTAAATGGCAACCCATTGGCGGCAAAAACTGTGGGCTCCCTATTACGAAGGAATCTTACCGTAGATCATTGGAGCAGCATTATAGAGAACGAAGAATGGAAATCTCTGCAACATACTGATGGCATTATGCATACATTGAAGTTCAGTTATGATCATCTACCCAGCCACTTACAGCAATGTTTCTCTTATTGTTCTCTTTTCCCCAAAGGTTACTCTTTTAGTGAAGCACAATTGATACAAATATGGATTGCTCAAGGGTTTGTGGAAAAATCCAGTGAGAAGTTGGAGCAGAAAGGATGGGAATATCTAGCTGAATTGGTGAATTCTGGTTTCTTTCAGCAAGTTGAAAATGAGTGGCCTTCATCAGAAGATATTGTTCTGCACGATCTTATGCATGATTTAGCACGAATGGTTTCAAAAACTGAGTGTGCAACTATAGATGGATCAGAGTGTGAAAAGTTAGCGCCAAGTATACGCCATTTGTCAATTGTAACTGACTCTGCGTACTCTGAGGATCCACATGGAAACATATCTCGTAATGAAGAATTTGAGAAAAGATTGCTGAAAGTTATGTCAAGGAGTAAGTTGAGGACACTGGTGTTAATTGGGCAACATGACTCTCTATTCTTCCAATCTTTCCAAAATCTTTTCAAGGAGGCACAGCATTTGCGACTGTTGCAGATGAGTTCGACATATGCTAATTTTGATTCTTTTTCTTTCCAATCTGGTAAATTATATACATCTCCGGTATCTGAGACTTGAGAACGAAGAGTGCGAAGGAGCTTTGCCCCAAGCTCTCGACAAGTGTTACCATCTTCAAGTACTAGATATTGGCTCTTGTACAACTCCCAATGAATATGTCAGTAATGTGAGCTATGTAAATGGATACGACAGTGATATGAGTTCTGAACCTTCTATGGACATGGAAACAGAAGGGGAGGAACTGCCATCGAGTGATAGCAACGGTTCCCCAAGTTCAGAATATTTTACAGACATAATATCAAATGAGGTAATTTATGGTCTTGAACCACATCATAGCCTCAAGCATAATGGAGTTACCTCCCCAACTTGTCTTGCAACTTCACTTACATCTCTGCAAACACTTTATCTAGAAAATTGTGGAAAATGGCAAATACTTTCTCTGGAAAGGCTATGTTTACTTAAGAAGCTTGTATTGATCAGAATGAGCAATGTTGTAGAAGTTTCAATTTGTTCACTGGAGGAGCTTGTGTTGATTAAAATGCCAAAGTTGAAGAGATGCTTCTGCACTTCAATCAGGAACTTGAACGACAATTTAAGGGTTCTCATGATTAAGACGTGCCCTGCACTGGAGGTCTTTCCGTTGTTTGATAACTGCCAGCAATTTAAAATCGAGCAGCCATCTTGGTTGTTCCGTCTTAGCAAGCTTGTCATCCATAAATGTCCCCATTTGCATGTCCACAATCCTCTGCCGCCTTCAACTAATGTTTCAAAATTATCCATCACCGGAGTTTCAACGCTTCCAACGGTTGAGTGGTCCAGAGGAATATTAAGAATCGGGGTTCTCGATGATTCTGATGATCCTTCGGTTATTGATGAGCCTTCTGATCAGCTGATAACGCTAGACGACAAAGTATTGTCATTCCATAACCTGAGGTTCCTAACTGAATTGGTTAATAGCAGGTTGCCAAAATCTCACGTCCATTTCATTGCAAGGTTTGAGGCAACTCATATATTTGAGGACTTTGGAAATACGCGGCTGCCCAAAACTTTTCTCTTCCAATATGCCACCAGAGCTTGTACGTGAGAACATGGCAGCTACATATCACAATGCCCTCCCATCTCTTGAATATCTCTTTATTGCTGCCTGTGGAATAACGGGGAAGTGGCTATCTTTGATACTGCAATATGCGCAGGCCTTACAGGACTTAGATTTATATGAGTGCGAGCAGATAACAGGGCTATCGATAGGAGAGGAAGAAAGCAGTCAACCAAATCTTATGTCAACTCCAGAAACTTTGTCATTAGGACATCAAGGTGACTCGCCAACAAGCTCAGCTCGAGATGGACTTGTGCGCATTCCGTTAAATCTCATCTCCTCTCTGAAGCACATATATATTGGTGACTGCCCTGGTCTAACATATAATGGGAACGATGAAGGTTTCGCTAAACTCACCTCCCTTGAGAGTCTACGAATTATGAATGGCGCCAAGCTACTCTCGTCCTTGGTGCATGGTAATGGATACGATGAGCGGAAGAACATAAAGCTCATCCCACTATCACTTGAAGTACTGGAGCTCAGAGGTTATGATTTACCAGAAGAAGTGGTGCCTGATTTTCTAAGGAACCCCATCCGCCTCAAAAAATTATCTGTTATGGACACTTTAAGTTTAAAATATCTACAGTTGCAATCCTGCACGGCACTCGAAGAGTTGGAGATTGTAAACTGTGAATCGCTTGCCACACTAGAGGGTTTGCAATCCCTGCGAAGCCTCAAGAATTTGATTATATGGGGATGCCCCATCTTGCCACAATGGTTGTGGAGTTCATTAGAGCAGGTCCAGGAGCTTTTGCCTCGACTGGAAAGGCTCAAGATCCAAGACGCCTCTGTCCTTACCACATCTTTCTGCAAGCACCTCACCTCCCTCCAACGCCTAACGCTTTTCGCTTGCAACTGGGAATTGGTGAGACAAACAGATGAGCAAGACATCGCGCTTCAGCTCCTCACATCCCTGCAAGAGCTCTCATTTACGTGTTGCCGCAACCTCGGAGATTTTCCCGTTGATCTGTACAGCCTTCCCTCACTCAAGAGGTTGAATATCTATTATTGTAAGGACATCTCGAGGCTGCCTGAAAAGGGCCTCCCACCTTCTCTAGAAGAACTGGATATCAATGATTGCAGTGAAGAGCTAAATGACCAGTGCAGAATGCTTCCAAGCAAGCTGAAGGTCAAAATCAATCAGAAATATGTGAATTGATTACTGGATGGCTTGATAACATGATGGAATAGTTCTATCTTCCATCATGCTATCTTCAGACTTGACGTGTGCTTAGTGTCAGTATTGAACTAAGCATTCTGTGTTCAGGCATTCAAGCTGCTATACCTATCACTACCGCAGTGACCGCTTTGAATTGGAGTACCATATAACTACAAGCTGCTTTACTTGGAGGTTAAGATGATCCACGGTATAAAAGGGACCCCCCGGAAGGGTCGCAAGGCATCGAATCTTATTGCCAACACACCCACACAGCCTACAAAGCCGAAGTACGCGGAGCCAACTCACCGGGAGGTCTTGTTGAATACATCGACTACGATCTCGTCGATACCATCGATTTCGTCTACTTCCATTGTAATCTGTGATTTTCCATCATCAATCCCATATAAACTGGACTAGGGCTATTACCTGACAAGGGGCCTGAACCAGTATAATCTCTGTCTTCTGTTTGCTTGATGTCGTATTACGTAGATCCTCGTTGCAACGTACCCCAATACCCTAATTATCCGGTCTACGAGTATCACTCGTCGACAGAAGTGTTCTAACTTCTTGGCGTCCCTGTGTTCTCCTGTGGATTAATTATCGCAGAGCTAGCTGGCTTTGGTTAACCTGGCGAAAAGGCCAATCATGTGGTTCATTACAGAGAAGCCAGAAGTATCAGATATTGGTTTTCACGTGCCAAACTCTGCACTAGCATTGTCTCACCTTAGAACCCCATCCTAATGTTGTTTTTTTTGTAATCATGTATTGTTACGGTGTTTCGTATTTTAATCTGTAATTCTGCGCTATGAACCTATACTATGACTTCTGTTGTACTAAGCCAGAAATATCCGCAATGCACAAGTTTTTGTTTTTTTTGGTGAACTTGATATCTCAGGAAGATGAACAGCGTCGCAGATTTACTAGTAGAAGTCTAAACCTTGTCAGATTACCTGAGGTTCGCCTTCCCCATGCGCACGACTTCCACTGAGGGCAGGCTGTTGAACCAGATGCTCGGATGCTCCGGCTTGTCCTTCCGAAGCCTCGGCAGGATCCCGCTCGCACCGCTGCCGCATCGCCGCCTGGATCCTCGGCGGTGGGCGGTGGCGGGGGAGGTCCCGTCCCGGTGAGGCTGGCTCTGATCCGGGCTTCCGGCGACTAGTCGTCTTGTCGATGCGGAGAGATGGATAGACGAGAGCGAGGACTTGGCCCATCTCGCCCGCTAGGCACTCCGACATCGAGCGGGCCTCGTACCAGGCCTCCGCTGCCGGCCTTCCGAATGGGATGGCCTGGTAACAAGATGGGCCCTGTCGGGAAATACCATGCAAAACTCGGATTTTTTAAAATTTTATTTATTATTAAAATATTTACAACTTTTTTATTTTAAAGTTTTACAAATATGCACCTCTACCGTCGGACTTTTTTATGACGTGGCACACGGCCGTTGACATATGCTAACGACCATATGGAAGGTGGCATGTCATTTTGCGGACAATCCTTTTGCCGTCTTTCCAAAGAGGTGAAGGGGGCCGCCTACAAAATATCTAGGGCTTTTGTTATAGGCAGCTCCCTTATCGCCCTCCTATAGAGCTACAAGGGAAGCGCCTACAAAATATTATAGGTCTCTATTTTATAGGCAGCCCTCTTGTTGCCCTGGCTGCCTGTAAAATGACCGGCGTTCCTCCGTGCGACCGTTACAACACATCAACGAATGTGTCACGTCATAAAAAAAACCTTTTGAGAGGGTGTTTTCTACTAAAGGATGGTAGTGGTGTGTGAGGACGTCCCAAAGTCTAGGTGGTGCAATGCTCCAAGGCATGTCAGCGCGAAATATCTGGATGGATGGGGTCTCAAATAAAGTCCAAATAAATACGGTAACCATCCAACCTCATCGCAGACCCCGACATGTCTTGAAGAGTGCACTACATAGGCTCTAAGCCATCGGATATGAAATAGAAGACAACCATTGGAATAGCCACACCAGTCATCTATGTCATACGCCCGTCAACCACTCAATGGTGGCGACCAAAAGCGTACCCCAGAGACTCGATCTCAACAAAGACATATTCCCCGGTTATCTCAACCATTTCAAACCCATCCTCATGTGGGACTAGTTGCCCAGGAATGCAACATATTCTCACATAAATCATCTCAAGCATGATATCCAAATAATAAGTGGTTCTAAGCAATAAGCATAAATAATCTTAATAAGTTTCTAAGTAGTACTTGGCGACAAGCCATAAATATTGGTTCATGCGGTAAGCGTGCTACCCAAAAGCCCATAGGCAAATCGACTAGGGTAAATCCCTAGTTAGAACCATCCTGGAAATCTGCAACATCACAAGCTGCATCAAACTCCCCATCCAAACAGTCATTACCTGCAGCGGGGTCTGAGCATAAACAAGTAAAAGAAAGCAAGAAATCAGTACATTAATCAAATTAATGTACTGGCAAGTCGGAAAACAATCCTAGCATACTACATGTTGGCCATATTCAAAGATAAGCTGTGTATAGGTTAATTTGCATAAATGCCAATTTTAGTTCACAACATGTTTCGCAACGAAATTTTATAACGATAGTATAGAGTAAGTAAAACTTGTAATGTGAATGAATAAATAACACGCATCTACCCCTTAAGGTAGATCATCACCACTCTCCATCATCTCATCACCATTTACCGAACTTTACCCAAGTTTACAAACAAAACATTCCAACCATTTTCAAAACATTACAAATAAGGAATTTTGAATTATATTTTTTTTACGAACGTTATTTTGAATTATTCAGATTCGTAGTAAAAGTGATATCTACCTAACATCTCTTATATTTTATTTTAGGGCGAAGAAACTTGTATATAGCTCTTCTGCTTGCCTTCTCCCCGAAAACCCCCGATCCTCTCTGTCTTGTGCTTACCGTCGCGGCGTCGGTCGCCATTATCGCCCAAGCGTTGCGTTGCTCCTTTTGGACGGTTGGGCCTGACAAAGGACAATTCTATGAGGATTATCTGGGCTTGCCCATCACCGACCTAACTGGACTAGCCCATCAACCAGAAGAGGACGACTCCTCCGTCAAAGTCGGTAGCCACCGGGGTCAGCTAGCCTAGCGCGTCGTCGCTGCGAACCGAATAGCTGATGAACATTGCTACTAGTCTGCTAGCTACTCGCACAGTAATCTGTCCTCTCCTTGTACTTAATTCCTCGCACAGTAATCTGTCTTCCACTTCACCTGCTAGTCCGCTTTCCCCATCCTCTTGTCGTGCTCACACGGTCACGCCATCGGCGATCGCCGATCGAGGAACTGCCTCTGTTCTGCCGGCTGCCGCGTCTGATGGAGGAGGTGGAAGCCGGTTTGCTGGAGGGCGGGATCGGGTGGCTGGCGGAGACCATCCTGGAGAACCTGGACGCCGACAAGCTGGATGACTGGATTCGCCAGGTTGGGCTCGCCGATGACACGAAGAAGCTCAGGTCTGAGATCGAGAGGGTGGATGGGGTGGTGGCTGCCGTGAAGGGGAGGGCGATCTGGAACAGGTCGCTGGCCCGATCGCTCCGTCGTCTCAGGGAGCTGCTCTACGACGCCGACGACGCGATCGACGAGATCGACTACCACAGGCTCCAGCATCAGGTCCAACGAGGAGGTAAAGCATGTATGCAAGACATACGCATCCATTTGCAGAAAATCTAATTGTTGTATTCTATTGTATTACATCGACTCTCTCATAGAGTATATATAAAAATACATAGAAGATTTATCTCTAGGACTCTATATATAGGAGTACATTGAAGTACAATACAAGAGTAGATTTATATCTAGGACTCTATTTTATCTTTAGGATTATATCTTATCTCTATAATTTATATTTGACTCTTATCTCTAACTATATATCTATACTTCTAACGCCATGGAGCACGGCGTACGTTGATTTCCAGATCCCTTCCTCTTTTACATGGCATAGTTTACTTTTTGGTTCAGATGCATGGCACGGCGACCCTGATGAAAGCGCGGATGGGCATGGAGCAGAGCAAACAGGGAGACCTCGGAGGGGCAAGGTTGGTGAAGCGAGCGGCAGCGGTGGCAAAAGACGGTCCGGGATATGGCAGCACTTTGAGAGCGTGGAAAATAATGCGAAAGCCAGGTGTGTCGACTGTGGCACGGTGGTCAAATGCGGCTCCGACAATGGGACTTCGGTTTTGCACAATCACCGCAAAAGTGGCAAATGTAAAAGGACACGTGGAGCAACTGATCAACCGCCAAACCCTCCGAGGTGGTAGTACTTTAAAAAAAAACTAGAATCAATCAATTACTGAAAACTCAAATATTTCTCCTAAAACACAGATCATGTTCTTCTTGTAGTGCCAGCGAGGGCGGAGCAAATTCATTTGCAGCTGGTAATTCAGTCGGCAGAAAAAGGATGAGAACCGAGGGTGCATCAGCAGACAACGTGGCTGCTAGTATGCACCCTTGGAACAAGACTGAACTTTCCAACACGATCCAACAAATGACTCATCAGTTACAAGAGGCCATGAATGAGGTTATGAAGCTACGTGGATCGGACAATTTTGTGAGTTCAAACTTCCATCATAATACAACTTCTGATTCACGCCTAAAAACATCGAGCCTTCTCCAAAGGAAAATGTACGGTAGAGTTGATGAGAAGAACTCCATCATAAAGATGATAACAGAAGCCAAATCTGATGGTGTAACTGTTATCCCTATTGTTGGGATTGGAGGTATTGGCAAGACGGCTCTCGCTCAATTCGTATACAATGATCCAGATGTGAAAAGTTTATTTGAGGACAAAATGATCTGGGTGTGGCTGTCTAACAACTTTGACGAAGAGCAACTAACGAGAGAGATGCTAGATGTTGTCTGTCAAAAAAA
>Nippo_Chr4_nlr_20
AAAACCTAGGCTTGATGCTAATTTACATATGAAGAACACGCAAATTAATTTAATTAATTGTTATGCTTTATTCTGCTTGTTTCTATGCACTACAATTCCAATTTGAGTGCCTATCTTGTCATGCTATTCAGTATAATGTCTTGGCAGGATATGAATCTGTTCATGCATCTATATACAGCCTTCATATAATTAAGTAAGGATTAACCAGATTACTTGCTTTGTCTAATGCAGCCTCACCATTTCATTTGTGGCGAGCACCTTAATTCCATCTTGCCATTGTCAAGAGTATATCATCTGCATCTAATTCTGTATATTGAGTATATATTGACTAGGATCTTGGAAATTTTTGAATTGTTGTCAGATATTAAGTTCCTTAGTTTGATGATTTGATTAGTTTTGCAACTAATCACCATTGATCACAAGTAAACACCACTTATAGCAGTTTAATGGCTATTTATCTAAAAAGGAAAAAACTAGAAGTTTAATGACTGAAACTGCAGTGGTACTATGATCTATAAACAAGAAATCTGCTGAGTTTCCTAGCAGTTGTTGGGTGCACTTTCCTCTTGCTGTGTCATCCATTAAATTTCAAAAACTGCAAATTCTTTGTATAGGTATTACTGGGACTCAAATGTACACCTTTCAGTTCACACTCAATTTTGTAGAACAGTAAAAGCGTGAAAATATAGGAAATATAATTGATTTGTTCAGAAAATTATTCAAATGCTAACACACTGCCTAGGTAATCACTTTCTCAACATAAGTATATGTACAACAATGCATATTGTTTCTACTTTTCACAATTGGGAACCTGAATACATAAGTATATGTACAACAATGCATATTGTTTCTACTTTTCACAATTGGGAACCTGAAATATCAAGATTCTAAAACTAATGTGTGTCTGCTGTACAGTTCTTAAAACAATGCTATGGAATATTCTATGACTAATATGTTGCACTGTAGAGTTCTGAAGATTCTTCAATCAAAGCGTGGGAAACTTCTGAGGGAAAGTTTGTCAAAAAAATTCAGGTTACCAGTGTTTTGGTGGACATTTACATACTTATGCAATTTGATATGCTAAATGAATTTACTACTAATACATTACATCAATCTTCTGTTTGTAACTGGTTCAATGGACCATTAGAGCTTTCTGTTGACAAATTAAATGAGCTTTGTTCATTTATCCAACAACTTTTCTTTTTCTGAATCTTGCTCCAAATTTTGTCATATTATTGACTATTATTTTTTTTAAACCATGCAAATAATTTGTTGATATAACGATGTTCACTTGGCATAAGAAATCATAGCAGTGGAGGTAATTTTTTTTCTCTTTCCACTCTGGAAACCCATGCCCCTTTTTTTTTCCTGATTCATTACAAGTGACATTACTGTGCAATCTTGCAACTGTTTCACAGATGCAACCCTTAGTGCTTTGAATAATATAATAAGATAATGATTCCCTTTTAGCTGTTCTATGTGCAGCAAATATTATTATTGGCTCCGTTCACTATTTGGTAGATTGTTTCCCATTTCGTTGGACAACCAGAACAACAATCGATTGTATGATTTGTATCTTAGTCCTTTGCAAGTAAGGTATTGAGAAAATGACATAATGGGAACAGAGGAAGTGATGTAATTCTGTACCTTATTTGTGAACCTTAATGTATACATAATATTTATTTCAGGAAGACGGGACTGAATACATATTTCTTAATTCCAAAGGCATTCAGGATGTTTATGAAAGATAATTACTGTTGTTTTTAGGAAACATATTACATCGGCGTTGTCAGGTAAGCTAACATAGAGTGATGATGTTCATGGTTTCAAATGAGAATATATATATTCCTCGCATGGACAACTTTACTATGCTTTGTCAAGGAGTATGTAAGGCAAACAGTAACAGGGATTTTTGCCAAACTACCAAACTAGGAAAGAGATAGACCTTACCGAAAATATTATGTATAAAGGTTTCTTGGAATATTAGAAAAATATAATGACACCGTAGCGTTAGCACGGGCATATTACTAGTAGAACAAAAGAAACACTTATGCATTTATACCCAAAAAAAACCGTAATTAATGGACCGCATTTCGTACTGTGTAGCGGCCCGTCGAAGCATAACTCAAACTTTTAAGCCAGAGATGGGCCTGGGCCAACATCGACATAAACTGGAATAAGTCCACTTGCCTTCCCTCAACTTTACATGGAGTGTGTATGATGGCCCTAATTCCCAATACCAGATGTCGACCCCTCAAGTCTTCAAAACCATGCAAAGTAGTTCCTCGAGGGTATAGACCATATTTCCCCTGGTTTCCATTGATGTGGCATATATCAGGGCCCACTACCTGAACCATCGCCACGTCCAGTCCTTTCGGCCTGTTCGCGATGACGAGCTCGGCCACCACCTCAACATCGTCCATGCTGCGGCGATGGCGAGGAGACAGCTGGGACGGTGAACCTCATAGCTCCGTCTGTTGCAACATCCTCTCGCCATGCTCACGCCGCCACGACACCCTTGTCCTCCTGCTCCGTAGCAGCCTCGCAAGCTCACGCCGCGGCCTCATCGAGGTCCCCTGTCCCCGAGCCGCTTCTAGCATCGATGAGCTGAGGAGCTCCCCCACTGCCGAGGCGATGACGATTTGGCAGGGAGGGCTCGATTCGCCCACTCCAATTCGCAGCGTCACACCTCCCCTCCCCCCTCCTATTCATCCACCACCAACGCGGATAGGAGAAGGGATAGAGGAAGGTGTGCGTGGACACTTACATGTTGGTTCCATATTTTTTTTTTACTCGGATGCCACGTCAGATAAAACAACCGTCGGTCAACATTTTTCGTAGTGGGGATTAGGGATGTCATACATGACTCGACGCAGAGCTGAGGGATGGCAAGTGAACTTATTCCCATAAACTTCCAAAAGTTTGGAATGCTCAACTTAGGCTTCTCTTCGGATGCTGAAGTGCTAATGGGCCAAATAACCAACTAGCCCACAGCCCATCGAAGTGGAAGCCGACGAGTCCACCGTCAACGCGGCAGTAGTAATCCGAGAAAACGCGGGTCGCGCGAAGCAATCGATCATCATCAGACGATTAATCCACGACGACCAGGAGCGCTGCCCCGAGCCACACGCCCACACGCACTGGTGAATCTTCTCCTTTCCACCTAGTTTTCACTCTGCAGTCTCCTCTCCTAGCTACTACTCTGCCTTCCCATCCTCGCTTGTTGCAGCCCTCTTGCACACGCCATTGGCCACAGTCCAAGGACTGCTCCTGTTCCGATGGAGGAGGTGGAAGCCGGTTGGCTGGAGGGCGGGATCAGGTGGCTGGCGGAGACCATCCTGGATAACCTGGACGCCGACAAGCTGGATGAATGGATTCGCCAGATTAGGCTCGCCGCTGACACCGAGAAGCTACGGGCTGAGATCGAGAAGGTGGATGGGGTGGTGGCTGCCGTGAAGGGGAGGGCGATCGGGAACAGGTCGCTGGCCCGATCGCTCGGCCGTCTCAGGGGGTTGCTGTACGACGCCGACGATGCGGTCGACGAGCTCGACTACTTCAGGCTCCAGCAGCAGGTCGAGGGAGGAGGTACTGTCTTTGCATATATCCGTGCCTTTTAATTAAGTTTGCAAGCTGCGTTGCCTGCAACAATGGCGTATTGGCGTCAGTTTCCAATCCATGCTTGTGCTACAGTTACTACACGGTTTGAGGCTGAAGAGACGGTCGGAGATGGAGCAGAGGACGAGGACGATATTCCGATGGACAATACTGATGTACCGGAGGCAGTGGCGGCAGGCAGCAGCAAGAAACGGTCCAAGGCATGGGAACACTTTACTACCGTAGAGTTCACTGCTGACGGGAAGGATTCTAAAGCACGGTGCAAGTACTGCCACAAGGACCTATGTTGCACATCTAAGAACGGGACATCAGCTTTGCGCAACCATCTCAATGTTTGCAAGAGGAAACGTGTAACAAGTACTGACCAACCGGTAAATCCATCAAGGTAATGCTAATGGAGTTCTGAATTTAGTGTAAATCCGTTGAAGTGTAAATTTGGCCCGTTACATCTGCTTAAGATCTCATTCTGTCTCTAATCTTCTAATAGCCAACTCATGGTCATTTTTTTTCCTAATATATAGTACCGGTGATGGTGCACCAAATGTAATTAGATGCAAGGAAACAAAAGTGAACAATTGTATATATCAAATATAATTATATCTAAAACATGAGTAGTGTATCAAATCCAATTCTTTCAAAAATCTACTATGCAAAATTGAGTGACAAAATCTGCTGCCTTTTTTTTTTTACAGAAAGCAACCAATTAATATAAGTCAAATATAAAAACGCTTTGTAGTCTCCAATAAAATAGCTCATTGTTTCGTTTATACTTATGTTTATAAATTTAAATTTAAAACTTAATTTTGGAGTTGATTTTGTGGTTTTCTTTTCATCCTATTTTATTTTACAACATTTGATTTTGAATAGTTAAGAATGCGTATATAAAAATTTTACCCATAAGTTATTTTTTAAATTGTTAATAAATCGTAAGGATAATCATAAGTATAAGTGAAATGATTCGCTCTTCATCTACTTAAGATTGCGTTATATTGCTGACCTTTCTAATCGCCTAACCACGATCACATGCTCTTCCAGTGCCGGTGAGGGTGCATCAAATGCAACTGGTAATTCAGTTGGCAGAAAAAGGATGAGAATGGATGGGACTTCAACACACCACGAGGCAGTTAGCACGCACCCTTGGAACAAGGCTGAACTTTCCAACAGGATCCAATGCATGACTCATCAGTTAGAAGAGGCTGTAAATGAGGTTATGAGGCTATGTCGATCCTCAAGTTCAAACCAGAGTCGACAGGGTACACCACCGGCCACAAATGCAACAACATCGTCTTATCTTCCGGAGCCCATAGTGTATGGGAGGGCTGCAGAGATGGAAACCATCAAACAGCTGATCATGAGCAATAGATCTAATGGCATAACCGTCCTGCCAATTGTAGGCAATGGAGGGATAGGAAAAACCACTTTGGCGCAACTGGTCTGCAAAGATCTGGTAATTAAAAGTCAGTTTAATGTTAAGATATGGGTGTATGTATCTGATAAATTTGATGTAGTTAAGATTACAAGGCAGATTTTGGATCATGTCTCCAACCAGAGCCACGAAGGAATAAGCAACCTTGATACGCTTCAGCAGGATCTTGAGGAACAAATGAAATCTAAGAAGTTCCTCATTGTCTTAGATGATGTGTGGGAAATCCGTACAGATGACTGGAAAAAACTACTGGCTCCTTTAAGACCTAATGATCAGGTGAATTCGTCACAGGAAGAGGCAACAGGTAATATGATAATTTTGACAACTCGTATACAGAGTATTGCCAAAAGTCTTGGAACAGTACAATCAATTAAGTTAGAAGCTCTGAAAGATGACGATATATGGTCACTATTTAAAGTGCATGCTTTTGGTAATGATAAACATGATAGTAGTCCAGGCTTACAGGTTCTTGGGAAGCAAATTGCTAGCGAGCTAAAAGGCAACCCACTGGCAGCAAAAACTGTGGGTTCACTATTAGGAACGAATCTTACCATCGATCATTGGGATAGCATTATAAAGAGTGAAGAATGGAAATCCCTGCAACAAGCTTATGGCATCATGCAAGCGCTGAAGTTGTGCTATGATCATCTATCCAACCCCTTACAGCAATGCGTCTCTTATTGTTCTCTTTTCCCCAAGGGTTATTCTTTCAGCAAAGCACAACTAATACAAATATGGATTGCTCAAGGATTTGTGGAAGAATCCAGTGAGAAGTTGGAGCAGAAAGGATGGAAATATCTAGCTGAGTTGGTAAATTCGGGTTTCCTTCAGCAAGTTGAAAGCACACGGTTTTCATCAGAATATTTTGTTGTGCACGATCTTATGCATGATTTAGCGCAAAAGGTTTCACAAACAGAATATGCAACTATAGATGGCTCAGAGTGCACAGAGTTAGCCCCAAGTATACGCCATTTGTCAATAGTAACTGATTCTGCATACCGCAAGGAGAAATATAGAAACATATCTCGTAATGAGGTGTTTGAGAAAAGGTTGATGAAAGTTAAGTCAAGGAGTAAGTTGAGGTCACTGGTATTAATTGGGCAATATGATTCTCATTTTTTTAAATATTTCAAAGATGCTTTCAAGGAAGCACAACATCTGCGACTGCTGCAGATCACTGCAACTTATGCTGATTCTGATTCATTTCTCTCCAGTTTGGTAAATTCTACACATCTCCGGTATCTGAAAATTGTGACTGAAGAATCCGGCAGAACTTTGCCCCGATCTCTAAGGAAGTATTACCATCTTCAAGTACTAGATATTGGCTATAGATTTGGAATTCCCCGTATATCTAATGATATAAATAATCTTCTCAGCCTGCGGCATCTTGTTGCATATGATGAAGTGTGTTCTTCCATTGCTAACATTGGTAAAATGACCTCACTTCAGGAACTAGGCAATTTTATTGTTCAGAATAATTTAAGTGGTTTTGAGGTGACACAATTGAAATCCATGAACAAGCTTGTACAACTTAGTGTGTCTCAACTTGAAAATGTTAGAACTCAGGAGGAGGCATGTGGGGCAAAACTGAAAGACAAACAACACTTAGAAAAGCTACATTTGTCCTGGAAGGATGCATGGAATGGATATGACAGTGACGAAAGCTATGAAGATGAATACGGCAGTGATATGAATATAGAAACAGAAGGGGAGGAACTGTCAGTTGGTGATGCCAATGGTGCCCAAAGCTTACAACATCACAGTAATATAAGCTCTGAACTTGCTTCAAGTGAGGTGCTCGAAGGTCTTGAACCACATCACGGCCTCAAGTATCTACGGATATCTGGGTATAATGGATCTACCTCCCCAACTTGGCTTCCTTCTTCACTTACCTGTCTGCAAACACTTCATCTAGAAAAATGTGGAAAATGGCAAATACTTCCTTTAGAAAGGCTAGGGTTACTTGTAAAGCTCGTGTTGATCAAAATGAGGAATGCAACAGAACTCTCAATCCCTTCACTGGAGGAGCTTGTGTTAATTGCATTGCCAAGCTTGAACACATGCTCCTGCACTTCCATCAGGAACTTGAACTCCAGTTTAAAGGTTCTGAAAATTAAGAATTGCCCTGTACTGAAGGTATTTCCCTTGTTTGAGATTTGCCAGAAATTTGAAATCGAGCGGACGTCGTCATGGTTGCCCCATCTTAGCAAGCTTACCATCTATAATTGTCCTCTTTCCTGTGTGCACAGTTCTCTGCCACCTTCATCTATTGTTTCCAAATTATCGATCGGTAAAGTTTCAACACTTCCAACGGTGAGGGGGTCATCTAGTGGAACATTAATAATTGGACTGCACCCCGATGAAGTTGATGATGATGATGGTTTGGAGGATTCTGATCAGCTGAAAACGTTGGATGACAAAGTACTATTATTCCATAACCTGAGGTTCCTAACTAGCTTGGCAATATATGGTTGTCGAAATCTTGCGACTATTTCAATTGAAAGTTTAAGGCAACTCGTTTGTTTGAAGAGTTTGGAATTATACGGCTGCCCAAAACTTTTCTCTTCAGATGTTCCACCAGAGCTTACATGTGAATATATGTCAGGAGCAAATCACAGCGCCCTCCCATCTCTCGAATGTCTCTATATTGAGGATTGTGGAATAACGGGGAAGTGGCTGTCTCTGATGTTGCAACATGTGCAGGCCCTACAGGAACTGAGTTTAGAGGACTGCCAGCAGATAACAAGGCTATCGATAGGAGAGGAAGAAAACAGTCAACCAAATCTTATGTCAGCTATGGAGGATCCGTCATTAGGATATCCAGATCGAGACGAACTTCTGCGCCTTCCGTTAAATCTCATCTCTTCTCTGAAAAAGGTATCTATTACATATTGCTATGATTTAACATTCTACGGCAGCAAGGTAGATTTCGCTGGATTTACCTCCCTTGAGGAGTTAGTGATTTCACGATGCCCCAAGCTGGTGTCGTTCTTGGCGCATAACGACGGAAATGATGAACAGTCGAATGGAAGATGGCTCCTACCGCTATCACTTGGAAAACTTGAGATTAACTATGTTGATTCCCTAAAAACGCTGCAGCTCTGCTTTCCGGGGAACCTCACCCGCCTGAAAAAACTAGTAGTGTTGGGAAACCAAAGTTTAACATCTCTGCAGCTCCATTCCTGCACAGCACTCCAAGAGTTGATAATTCGAAGCTGTGAGTCGCTTAATTCTCTGGAAGGCTTGCAATTGCTCGGCAATCTCAGGTTGCTGTGTGCACACAGATGCCTCAGCGGCCATGAAGAAGATGGAATGTGTATCCTTCCGCAATCACTTGAGGAAATTTACATCTGCGAGTACTCTCAAGAGAGGCTGCAGCTCTGCTTTCCAGGAAGCCTCACCCGCCTGAAAAAACTAGTAGTGTTGGGAAACCAAAGTTTAACATCTCTGCAGCTCCATTCCTGCACAGCACTCCAAGAGTTGATAATTCAAAGCTGTGAGTCGCTTAATTCTCTGGAAGGCTTGCAATGGCTCGGCAACCTCAGGTTGCTGCAGGCACACAGATGCCTCAGTGGTTATGGAGAAAATGGAAGGTGTATCCTTCCACAATCACTTGAGGAACTTTACATCAGAGAGTATTCTCAAGAAACGCTGCAGCCCTGCTTTCCAGGGAACCTCACCAGCTTGAAAAAACTAGAAGTACAGGGAAGCCAAAAGTTAATATCTCTGCAGCTGTATTCCTGCACAGCACTCCAAGAGTTGATGATTGAAAGTTGTGTGTCGCTTAATTCTCTGGAAGGCCTGCAATGGCTCGTCAACCTCAGGTTGCTGCGGGCACACAGATGCCTCAGTGGTTATGGAGAAAATGGAAGGTGTATCCTTCCACAATCACTTGAGGGACTTTACATCAGAGAGTATTCTCAAGAAATTCTACAGCCCTGCTTCCAGACGAATCTCACTTGCTTAAAAAGATTAGAGGTATCAGGCACTGGAAGTTTCAAATCTCTGGAGTTGCAATCATGCACTGCACTCGAACATTTGAAGATTGAAGGTTGTTCATCACTTGCCACATTAGAGGGCTTGCGATTCCTCCACACCCTCAGGCATTTGAAAGTACACAGATGTCCCAGATTGCCTCCATATTTTGAGAGTTTGTCAGGACAGGGCTATGAGCTATGCCCACGACTGGAAAGGCTCGAGATCAATTATCCCTCAATCCTTACCACGTCGTTTTGCAAGAACCTCACCTCTCTACAATACCTAGAGCTTTGCAATCACGGATTGGAAATGGAAAGACTAACGGACGAGGAAGAGAGAGCGCTTCAACTCCTCACTTCCCTGCAAGAGCTCCGATTTAACTGTTGCTACAATCTCGTAGATCTTCCCACAGGGCTCCACAACCTTCCCTCCCTCAAGAGGTTGGAGATCTGGAATTGCGGGAGCATCGCGAGGCCGCTGGAAAAGGGTCTCCCACCTTCGTTGGAAGAACTGGCTATCGTAGATTGCAGTAATGAGCTAGCTCAGCAGTGCAGATTGCTAGCAAGCAAGCGGAAGGTCAAAATTAATCAGAGATATGTGAATTGATTACTCGGTGGCTTTTTCCACCTGCCCAACTGGCATGGGCTCGTTCAGGCGTTCAAGCTGCTGTAAATTCCATTGCCGCAATGACGACCTTCAGAACCGTTACACAATACAAAGGACATATGATGGCTAGATCAACTGTCACATACAAATTCTATAATTCTATCTACTGAAAAGGATGATTGCTGTTCATTTTCGTGATTACAGAAGGAACTGTGTATATCGTGCTATTTTTGCATTCACATTGTGTTCCAGGTTGTGCTCGGATCAGCCAATTTCGGTGGTTAATTCACTTTGCTGTGTCCTCTGTGCAGTGTGCACTCAAGAATTGTTCGCACATGCAATTCAGTTGAGCATCGCACTACGCAAGTTTTTTTTTTTTTGTTAACAAAGGAGTGGTTGACAGCATTGCAGGTTGCTAAAACAGTGTCAAAAATTTGCTAACAAAAGAATTCTCTTCAGAAATAGTATGAAAATAAATGCCACATAAGTAATCTGAGTAAAACAGACAGAATCACTAGAGAAGACTAACGACAAACTCTTCTTTTTCTATTTCTGTGGTGAAAAACTCAGCATATAATCTCATGTATGCATTGGAGGTGCATACCATTTCGATCATGTATGCATTTAGCTGAACATTATCAAGAAGCAAATTTATTGCACGGGCAACCATAAGCTAAACTAATTCTCAAGCAATTTAATAATCACAAAACAGTCTGCAATACCAAGATATATAAAACTTTTGCCAGCATGGAGCAACAACACTGAAACACTACAGTCAAGACAGCTCCCAGAAAAGATTATATGTTGCTACTTCAATTGCCACAGTTACAATCACCCATAATGACACATCAAATTACATAAGAGTATTAAGAGTATATGACAGTTGTAACAAAACAACTGCATTGAGAACTAGAAGAACAGACAGCCACATGAACCATATTCACTTCTTCAGATCAGAAAGCCTGGTGAACTACCAGTCTACCAATTGCTACCGTAGTCTCCATTTTTCACTTATATGTACATAGGACACCTGCGCTATCAGAATAGCCACAAAGCCAGTTCACTCGCTACAAATTAATCTTGACTAAATCCAAACAGATACCAACTCCTCTTAATCAACTTACAAAACACCTACACTTTTGTTGTCTCTACACCACCAATCACACAAAAGGAAATTAATCATCCACCTACTCGTATCCTACTGTTAGAATGGAGGCCTTACACCAGAGAATGGGCATTGCCAGATTCTGAGACACTGTCCTTTGAGCTCCCTGAATCTGAACCAGTAACAAAAATCAAATAAGACACAACCCAAAACCTTCCGTTCATCAAGAAGTTGGATGTTCAAATTATAAAGTGACAGTTCGATCGTACCACTGGATGATGAGGACCCACTGCTCGCGGCCTCAGTATCCTTCTCAATCTCCACTGATTGGTAAGTTGCTGTTGGCATTTCATCCCCGACATCTACACAGGGGCGGACCCAGGGCTGGTGCCGGGTATGCACCGGCATACCCAGAAAATTCGGAAAAGATTTAGTAGGCAGTATGCATCAGTGGGCTGAAACTAAGCAAAAGCCCAAGAAGTAAAAGTCTAGCTGTTGCACAGCCCACCAGAAGATGATGTTCCCCTTTGGCTAGCACTCATGCGGTAGGGTTTGGAGCAGGCGTTGGCGGCGCTGCGACAGCGTGGCGCGCTGTGGCACTGTATCATTGATCGGCAGCCTCATGGCAAGCACGACGCATGGACGGTTTGAGCGTCGTGGCGCTGCGGCCGGACAGCGAGCACCGGTGGCAGAGGCTGCCGGTCACTGGGCTAGGCGCTGACTAAATCACCTGGTCCAGTTCCACTCATTATCTGTCCATGTCCAAGTATACTCAAACTTCTTCAGTTCTTTGTCTCTCTGATTTTTTTTTCTTAACAGATGGAGACATAGATTGATTGAAAATTGAAAACTATAATGAGCTAACAAGTGAAATCAATGAGAGTACAAACTTCAAAAATTGAATACATGTTTTTGTGATTTGTACGCTGAGATCAAGTTGAATCAATCAGATTAGAATACGAAGAAGAATATGGGTATTCTTTTTCTTTCTTTAGCAAAGCACCATTAGATTCTGCTTCATCAGGCCATGCCCTATGCTTCACATTTCTAATGGTGATGGGAAACCTTAGAACAGGGAGGGAAAGTAACTGAACAAAGTGAGTTGTGTTATTTTGTTCTTCAATTCACCCTCAGGATACACCAATACTTTCCTAAAATTAAGACTATATTTGTGTCATCATGTGCATATAGTGTTTGATTTGCCTCTCTTGATAGCTAGCATGGGCAAACCCAGGACAAAAATTCTGGGTCCGCCACTGCATCTACATACTCATCCAACTGCTCGGCCTGTGTAGTGATCTTGTCAGGATCCTTGCTCTCCTGTAAACAACAAAACACATCTATTATACAATTAAAGGAATAGAAAAAGGAGCCTCCACGTTCGCTCTCATGGCCTAGAAATTCTCACATTAATCGAAGAAAAAGAAAAACAGAGTCCATATATAGAAATACAATTTAGAAATAGTTGAAATTCGAAATTAAAAAATAAGGAATATTAGAAGATGAGACTAGAGTCCATATAGAAATACACTTTAGAAATAGTTGAAATTCGGAATTAAAAAATAAGGAATATTAGAAGAGGAGTATAGAGTCCATATAGAAATACAATTAGGAAATAATAGAAATTCGGAATTAAAAATAAGGAATATTAGAAGTAGAGTATAGAGTCCATATAGAAATACAATTAAGAAAAAAAATAGAAATTCGGAATTAAAAAATAAGAAATATTAGAAGTAGAGTATAGAGTCCATATAGGAATTTAAAACTAACTAAAATTCGGAAAAAAAAAAGAAGCCACCACGTTCGCTCTCATGACCTAGAAATTCTCACATTAATCGGAGAAAAAGAAAAGGCAGAGTCTATATAGAAATACAATTCAGAAATAGCTGAAATTCAGAATTAAAAAAATAAGGAATATTAAAAGAGGAGACTAGAGTCTATATAGAAATACAATTTAGAAATAGCTAAAATTCGGAATTAAAAAATAAGGAATATTAGAAGAGGAGACTAGAGTCCATATAGAAATATGATTCAGAAATAGCTGAAATTCGGAATTAAAAAATAAGGAATATTAGAACAGGAGACTAGAGTCCATATAGAAATACAATTAGGAAATAACAAAAATTCGGAATTAAAAATAAGGAATATTAGAAGTAGAGTATAGAGTCCATATAGAAATACAATTAAGAAATAACCGAAATTCGGAATTAAAAATAAGAAATATTAGAAGTAGAGTATAGAGTCCATATAGAAATACAATTAAGAAAAAAAATAGAAATTTGAAATTAAAAAATAAGGAATACTATAAGTAGAGTATAGAGTTCATATTGGAATTTAAAACCAACTAAAATTCGGAATAAAAAGTAGCCTCCACGTTCGCTCTCATGGTCTAGAAATTCTCACATTAATCAGAAAAAAAGAAAAAGCAGAGTCCATATAGAAATACAATTTAGAAATAGCTGAAATTCAGAATTAAAAAATAAGGAATATTAGAAGAGGAGACTAGAGTAGTTATTATACATTAGTAGTTTTGAAAAGTTATTGCAAAATTTAAAATTATGTTGTCATTGTAATATATTTTAATAATATAATGAGAAAATATATATGATATTATATAAGAGAAAATATAATGATGCTAGCCGCGTAATCTACGCGGACCACCATGCTAGTTAACCATTATAAGAGCTCATTTCACACATAAGCTAATAGCAACCAAGAACAAAGCATGCTGCTCACTATTGCCATCGTCACATCACCGTTGTCCACCATCGTAGCGGTACTGCCATTCACCAGCATATCACTATCATTAGCCACGGAAGCATCAATGACATCGGCATTTTCACCATTAACAATGGCAGCCCGTCGACTCTTGTTGAGCGCCTTCTTGAATTTGTTGACGAATCGATCAAGCTCCCACTGTGTCTCGACATCCATCTCATCAATATCCAGCTCGATCTCACCCCCAACCAGCTCAGGATTGCCATTCCTCTTCCGCACAATCTGCAACACATTATGCATCTTCTCCTCTGGCAAGCTCTCCAACCCAACCCTCAACAAGTTCTTCTCCTCCAGGGTCATCTCCCTCTTGTTCGGCTCCCTTGCCTTCGTTTTCCGCATTTTCACATTCCCTGCCCTTGGTTTCACCTGCGCCGGAGCTTTCGCCGGTGGCAATTCCGGTGGCGGCACTGGCATCGGCGGCTCAAGGATCTTGAGTTCCTGCTCGAACCAAGACACCGACGCTTTGTACATCTTCTCAAAGGACGCGAGGAGGTCGCCGGCGAAGGTGTGGACCTCGTGTCCAGCAGGGTTGTACCGCAGCGCGTTGCTGAACGTGAGCCGGATGTCGGCGGCGAAGTCGTCGTGCGAGGGGTACCTTCCGGCGGCGAGGTTCGCCCTCACCGTGCCGAGATCCATGGGGCACTTGATGACGGCGTGGTAGTCTTGGAGTCCGAGGCGGTCGACCTCCACGGGGGCGTTGAACCAGATGCTCCGCTTGTCCTTCCGCAGCTTCGCCAGGATCTGGTCGCACCGCTTCCGCATCGCCGCCCTGAGCTTCGCCGGCGGCGGGGGGAGGCCCCGGCGAGGCGAGCCATGGGCGCTTCGGCGGCTTCTGCTGTTGCTGACCCCACGAGCCAATGCGGGAGATGAGGCGCGGACCAGGCCGAGGCCCAACTCGCCTGCGACTCCGCGAGGCCCATGAGAGTTCGTTTGGGCTATCAGTCCATTACGGACAAGAAGCCCGAGGGCGCGGCCCACATCCTTCCGTCTTCCCCGCCTTTCCTTCCCTGCCTCGTCGACCGCGTTATCCCGTCTCAAGTCTCAACTCCCAACCTGCGATGCGCCGTAGAAATTTGATACTCGTGTCACTCGTCGTCTTCCTTTGCTTCACTAATCACTCCAATGACGCGACACGCATCTCTCTCAAAAAGAAAAGGATTGGTATGTAACTGTCTACAAGTGATGAATTCATCACTCACGCAGTTCACTGCACATCGTCCCAGTACGCGCACTATCTTGGCAGCAAAAAGTTGTACCAGAATGATCTTGCGTTCTTGGCAGGACATGATCGATCAAAATAATCTCAAGCACTTTGGCTACACACAATGAACGAAATTTTGCAGCTCGGCAGCTCACCAAGGATGGGCGCAACTCAACCACGACTGAAATCGGTGCTGACACTTTTAGCAGCATCTTTGTGATTCAGCCGTGGTTTCTCCGGCGCGTCTCCTTCTGTTCAGAGAAAACCGAATAGTTCGGGTTCGGATTCAGTTCGAAGCAAGCATGGCTTAAAATCAGTTCATGCACACACAGCTGCCCCCTTGGCATTTGTGTGCACTGACACGATGCCGTCTGTCCTACGCGGGTTGGTAGTATGATGAAAGGGTTTGGAAACCGATCTAAAAAACCGTTCGGATCATCGGGTTTTTGACTAGCCATGAAAGTGAAATTGTCCGAAAAGGATAAAAGAGCGAACGACGTCGTCGGTCCAGCACAAAGCTCAGCGCTCAATCACGTCAGAGAAACCGATCACTTCGGGTCCGGGTTCGGTTCTGGAGAGCTAACTAAGGACTTACGGAGTGGTATGTTCAACTGTTCAGAGTATTTAACTTCACGGCCAATACGTTGTCGTCCACCAGAGTGCATGTGAGCGTCACGACGCATCGGATAATTTGACCATTCGTAGGTTGCTGTTGGCGAGCACGGCGAAACCCGAGACGCGGGTTCGGTTTCGGTTAATCCGTTTCGCGGTCGCGCGCGGCCACGGGCACACGGCCATGGCGCCATGCCGCTGTCTCCCCCTCGCTGGCTGCGACGCTTGACTATTTTTATTCTTCATCTCCATTTGATTGATTTAATCTCTCGTTGCAGCAGCAGGCAACGTGCAATCGGTTCGGTTTTGCTACTGTTCGGGTTCCCCTGGCCCTCTCCCCCCTATAAATACACGCCTCCAAAGTCCAATCCAATCCGCCATGAACACTCGGTGCTCGAGCCATTTCCAATTCCAAGCTTACATCGAATCACCATCCACGACAAAGAAGACGCATACGCTGGTGATGGAGCTCATGGCCTCCCTCATCAACATCTTGGCGCTGATCTCCGAGGCATGCCGCAGCGCGGAGAAGCTGCCGGCGGCGCTGATCACTGGCGGCGTCGTGGAGGCCGCGGCGGCGATCTTCGTCGCCTTCTTCAAGCCGCCCGGTGGCGTATTTCAGCACCACGGCAAGGCACCATTCTACCTGTATTACGGCATTATAGGAGGCGTGGCCATCTTCGGCTTCGCGGAGGCGTGGGCCGGGTTCTGGGTCTCCGGCGACCTGAACGGCCGGCGCGCCGTCGGAAAGACGATACTGTGGGTGTCGATTTTGCCTCTTGTCTTGGTAGCTGCGCTCGGAGGGTTCGTCTTCATGAGATAGTTGCAAACCTATGTTAATTTCCTCTGTTTGTACGAGTGGGTGTAATCTCCTGTACCTCTGTGTGTAGTAGTTGTAGCGTGTATGCACTAGTTTTTGCTTTGTAATTTTTAGCCTGGTGTATTTATGATATTTCAGTTATTATGTGATGTAACAGTATGATTGTTAACTTTTACAAGGTTTTATGTAATTATACATAAGGTTATTTTTTGTGTGATACTCCCTCCGTTTTTTAATAGTGACGCCGTTGACTTTTTCTCACATGTTTAACCATTCGTCTTATTCAAAAAATTTATGTAATTATAATTTATTTTGTTATGAGTTATTTTATCACTCATAGTACTTCAAGTATGATTTATATCATATACATTTGCATAAAATTTTTGAATAAGACGAATCATCAAACATGTGAGAAAAAGCCAATGGCGTCATATATTAAAAAACGGAGGTAGTATGTGATTATGCGCGTTTTCCTTGCATTTCTTTAGCTACGGATGTTGTACAGGTGTACCTCTTTTATGAGTATTCCTCCAATCTTCTGCTTATATCCTTCTCGAAATCATGGCAGTAATCAACCAATCATAATCTTAAAAGAATCATGGTAGACGCAGAGCAACCAGTTAGTACATATTTGAAAGAACAGGCCCTTGCATTGCAGGGCCGTATCCTGTAGGCTGCGGTGTTTCAAAGCAGGAAAAAGTACACCGAAGGTCCCTCAACTTGTTATCGAGTTACAAAATCGTCCCTCAACCGCAAAACCATACCGGACGTCCCTCAACTAACAAAACTGTTCA
>Nippo_Chr4_nlr_27
GAAAAAAAAAAGAGTTTGAGTAGGAATACAATTTTGAAATGACTAAAATTCGAAATAAAAGAATATTATTGAAATAATAATCGAACACAACACGAGTTTAATTAAAATTCAAAATAAACAATAAAATAAATTCCTAAATTAGAAAAAAAATTAAGTAGAAATACAATTTATAAATAACTTAAATTTGGAATAGAAATAACGAAAGTTGAAAAAAAACAGTCCTTCTAAAGCCCAACTCGGGATTGAATTTGTTAGGGTTACAGATAAGGCATACCTCATGTCCTACGACTTACGAGATATATCGATTAGGTATACCTTCGCGTATATGGATTGTTCCTGTAAATGTCACATGGAAACTACTTCAAATTATAGAAAATATCTCTACGGGTCAAGTGATTTCCAAAATCCTACTCGGAAAGGATAGAGTTTCTGTTATACTGTACCAGGTCCGATATCCTCAAGCTTTTCTTGGGGGGCAAGATGATCCACGGTATAAAAGGGACCCCTGGGAGGGGTTCAGGGAATCGTATCTCATCTTCAACACACCTCCCGAAGTTTATGAAGCCGGAGTACACGGAGCCAACTCAGTGGGAGATCTCGTCGAATCTCTCGACTACGATCTCGTCGGTACCATCTGTTTCGACTACTCTCTTTGTAATGTGTTCTCATCATCATCAATTCCATATAAACTGGACTAGGGCTATTACCTGATAAGGGCCCTGAACCAGTATAATCTTTGTCTTTTGTCTGCTTGATGTCGTACTACATAGACCCTCGTTCCAATGTACCCCAATACTCTACTTATCCGGTCTACGAGTATCACTCGTCGACAGATTTAAATTTAGAATTAAAACAAAATTAAATTCAAAATTAGACTAGAAAAAATGCCCATGCGTTGGAACGGGTAAACAAAAATTATATCCAAGATAAAAATATTATCTGATTAGGGTTTAGTTTTTCATGATATGAGCCCTTTAAGAAAATATATTCTGAAATAAAGAAAGAAAGTTCTAAAAAAAGAAAAGAAAAATCGAAAGGAAAAAAAAGGCCTTGTCGGACCCCCGCCGGCTTGCTAGGGTATTCACGCACATAGCCCATGAAGCGCGCGCGGCCCAGCAATGCTGCGGTCCAAGGGATTTTGGACTATTTGCCACTTTCCCGGATGGCGTGTTCTCAAATGCCACTCTTCCAAAGAACTTTGCTTTTTTTACCATTGGAGAGAGATGATTTCTTTCTCATTGGCCATTTTTGAGCTGGTGAGGCGCTACGTCACCAGATATGAGGGCAAAATGACCATTTTGCCTTTCTTCTTCCTCCAGCTTGGGGTCTCTCTCCTTCAACCTTCTTCCTGCGCATGAGCTGGTGATGCCATCACCACCAATGCCAAACCATCAAGCCAAGGCCAGGACGACGTGAAGAGGACCTCGAGCGTCCCGCTGCCGAATGGCTATGGAGGAGACGAACGGCCCCTGGCTCTTCTACCACCCAATGTGCACCCTCACCTCCTGCATCGGGCAGCGAACAATGAGGCAGGGGAAGCCCTAAGGCTGGGTCTGACGCAGCCGTCGACGTCGGGGGAGAGTGGAGAAGATCCGAGAGGAGGACGACGCTCTGTGCTCAGAGGACAACGATGACATCGATGATGGAGTGAGGCACCAGCAATGGCATCACATTGCCGGACAGCCATGCCCGCTGATCCTTGATGACGTTGGCAGTAGGAATAGAGGAGGGGCTGGGGATGTAGGGAGTCGAGTGAGGGAGGGAGGAGCACAAGGCGGGGAGCTCGCCGGAGCCTAAGCAGCTCACTGGCAAGGAAAAGGAAAGATGTAAAAGGGACTGAGGAAGGGGAGGAGAAATGAATTAAGAAGAAGGACAAGATAGTCATTTTGCCCTTAGATCAGGTGACGTGGCGTCTGCCAGGCTCAAAAATGGCACACGAGCAGGAGCCCACCGCTACTCCTCGCAAATAAATATGCATATCTATTTCTAATGTGATGCTAATTTTATTTCATATCATATTTTAGGGTCTCAAATATCACAAATATAAATATGCAACGCTAATTTAAATATACATATGTAGAAATGAAAACAACACAATTTAGTTTTTTTATTTTACACCATTATATTAGATTTATTATTTAAAAATAAAAAAATTATCGTATATACGGATACATGAGAAACATATAGCTATTAACCAGAAAAAGTACTCCATACGTACATATGATTTAAAGAACAATGATGATTACGTATCATTTGCCGGAACAATAGAAAACATACTTATAATAAAGCCAAAAAGATTGGGAGTCCTAAAAATAGAATTTTGTTCAATTTAAAGATAAAATATAATAATCTTGAAATTTACACAAATATAATATAAAATGTCCAATCAATGCTTTTTAAGTGTTCTATCTTTTAAATTATTTTAAAATTATATATCCAATTTGTGATCCCGTTGTATTCCTTTAAATCAATAAATTGATAATGTCTATAGCCCTAAATACATCAAAACATATGGAACCGACAAGTAATAATTAAGGATTTTTAAAATCTCTACAACAATAAGGAGGGCAGGCAGCAGGCGGGCTGTAGATGAGTATAGTGGCGAAGCCACTAACGATTTGATGAGACTTATAAAAAGTAAAAAAGGAATACAAACAATAATTATATTCTAATTTTAAAATCCAAATGACAATAAAGAGAGGTGGTAGTGGACGGCCGTAGAGTAGTAAATTGGTGATGTTTAAAGATACTTCTAAAAATTATGAAAACGAAACCCAACAAGACAATAAACTCTAAAAACTATAAGGCCTAATTTATAAAGTTCTAAAGAGGATGAATAGAAACAGAGGTAGATCGAGTAAGCAAAAAAAAAGTGTCAAAAGAGTAAGGGGTAGCGACTAGCATGGCTTTTAAAGAAAATATAAAATTATTAGAATCAAGGGAATAAAATTTTAAATAAAATTATATGTAAAAATATATGATTTTAAATTGATGCTAGCCGCGCAATTGCGCGGGCTGCCCAACTAGTTTTGTTCAATTTAAAGATAAAATATAATAATCTTGAAATTTACACAAATATAATATAAAATGTCCAATCAATGCTTTTTAAGTGTTCTATCTTTTAAATTATTTTAAAATTATATATCCAATTTGTGATCCCGTTGTATTCCTTTAAATCAATAAATTGATAATGTCTATAGCCCAAAATACATCAAAACATATGGAACCGACAAGTAATAATTAACGCTATGATAATAATTTCACATCATATCTTAGGTGTAAAAAAACTTGATGAATATACAATGCTAATTTAAATGTACATACGTATTCTCCAAATTACTAAAGGTGTCTCATGTCGTTAGAAAGAATAGGTGTTGAAAAGAAACCAGACACTGAACTAACGTGCATTACACTATAGATATCTGTCAAAAATATAATACGGTACTTTGGAGATTATCGTGCTAGTATTTTAAAAAATTACTTTGTCTCAGTTACATATAAATTATTCTATTGTTTTAGAATAAAATTTAACTCCTCCGATTTATGTGACAGAGGAAGTATAAGTAATATAAATCATCTTTGGCTAGATGAAGTAGTATCATTAGCTATTGCCCACATTGATATAGATGTTAATGAATCTAGACACCTATGTGTCTAGATTGATAGGTGTCTAGATTCATTAACATTTATATAAATGTGGGCAATGCTAGAAAGTCTTATAATATAAAATGGATGAAGTATATTTTTAATAGAAAATATATTTTAGAAATATATAATAAAATTAAAATGCTACTTAAAGTAATCTATGGCATACAAAATAAAAAATGTTATATAAGTTCGGAAACTCGAAAAATTTTAAAAATAGAATCACACATAATACAAATAGCTACGAACCAACTCCATTATTGTGACACGTTTGTTTCTAAGAAATTTAAGGATATACAGTTTCTAGTAGTAATACGACCAAACCAGTTATTAACAAATACACGTTTAAAATAGATTAAATAAATATTTCAAAAATATCATCCACACATAAATATTCGTAATAAAAATTCTAACAACATTAAACAACATGTCCGTGCGTATACACAGGCTACATTCCTAGTAACTATAATAAGTCCATTTGCCCTTTGGTATGGATTAATAGTCAACTAATGCATTAAAGATTTTACTATGACCACTACTAATAAAAAAAGGGTGCGATAAGAGTAATTTGAGGATGATGTAACCCGCTTTAAAAATTTTATTTCTATATAAGGAACATCTTTTTAAGTTATCGCATATGTAGATGCGTTTTAGCGCGTCAGCCATTATGATGTAGATCATGGTAATAAAAGTCAAATATAAAAACGGAGAATTGAAGCTCTGTAATCTTCAATAGAATGTTTACGTAGCCACATAAGGCACGTACTTCCTCCGTTCCACAATATAAGTCATTCTAGCATTTACTATATTCATATTGATGTTAATGAATCTAGATCTAGATTCATTAACATCAATATGAATGTGGGAAATGGTAAAATGACTTACATTATGAAACGGAGGGAGTAGCTCTTAATTCCGCTGAGTTAACCGTCTGCGTTTATCTGCTTAAGATCGTGTTATATCGCTGACTTTGCTAATTGCCGAACCACGATCACATTCTTTTGCAGTGCCGGTGAGGGTGCACCAAATGCACCTGGTAATTCAGTTGGCAGAAAAAGGATGAGGATGGATGGCACTTCAACACTCCACGAGGCAGTTAGCACGCATCCTTGGAACAGGGGTGAACTCTCCAACATGATCCAACATATGACTCATCAGTTACAAGAGGCTGTAAATGGGGTTATGAGGCTATGTGGGTATGCAAGTTTAAATCAGAGGTGTGAGAGTACACCCCTGGCCCCAAATGCAATAACATCATCTTATCCTCTTGAGCCCAAAATGTATGGGAGAGATGCAGAGATGGAATCCATCAAAAATCTAATCATGGGAAATAAATCCAATGACATAACCGTCCTACCAATTGTAGGCATAGGAGGGATAGGGAAAACCACTCTGTCCCAACATGTTTATAATGATCCGGAAATCGGAAATCAGTTTGAGATCAAGATATGGGTCCATGTATCTGATAAATTTGATGTGGTTAGGATCACAAGGGAGATTTTAGGGTGTGTCTCCAACCGAAGTTACCAAGGAATAAGCAACTTTAACATGCTTCAGCAGGATCTTGAGAAACACATGAAATCTAAGAAGTTTCTGATTGTTTTGGATGATGTCTGGGATGTCACTACAGAAGACTGTTGGAACAAACTACTGGGTCCTTTAAGACCTAATCATGTGAATGCATCAGAAGTGACAGGTAATATGATCATTGTGACAACTCGAATACTGACTGTCGCTCAAAGGTGTGGAACGGCAGGATCAATAAATTTAGAAGCTCTGGAAGATGGTGATATATGGTCACTATTTAAAGCATATGCATTTAGTACTGATCAACATGGTAGTAATCAAAATTTAGAGAATCTTGGGAGGAAAACAATTAAGGAGCTAAAAGGCAACCCCTTGGCAGCAAAAACTGTGGGCTCCCTACTACGAAGAAATCTTACTGAAGACCATTGGATCAACATTATAGAGAACAAAGAATGGCAATCCCTGAAACATACTGATGGCATCATGCATGTGCTGAAGTTCAGTTATGATTATCTACCTAACCAGCTACAGCAATCTTTCTCTTATTGTTCTCTTTTCCCCAAGGGTTACTCTTTCAGTAAAGCACAACTGATAAAAATATGGATTGCTCAAGGATTTGTGGAAAAATCCAGTGAGAAGTTCGAGCACAAAGGATGGGAATATCTAACTGAGTTGGTGAACTCGGGTTTCTTTCAGCAAGCTGAAAGTTGGTGGTCTTCATCAGTAGTTTTTGTTATGCATGATCTTATGCATGATTTAGCACGACTGGTTTCACAAACAGAATGTGCAACTATAGATGGATCAGAGTGCAGAGAGTTAGCACCGAGTATACGTCATTTGTCGATAGTAACTAATTCTGCATACTGCAAGTATCAAAATGGAAAATTATCTCGTAATGAGGAATTTGAGAAAAGTTTGATGAAAGTTATGTCAAGGAGTAAGTTGAGGACATTGGTACTAATTGGGCAATATAACCATCATTTTTTTAAATCCTTCCAAGATGCTTTCAGGGAGGCTCAGCATTTGCGACTGCTGCATATCACTGCAGCTTATGCTGATCTTGATTCCTTCCTTTCCAGTTTGGCGAACACTACCCATCTCAGGTATCTAAGATTTAAGAACAAAGAGTCCCATGGAGCTTTTCATCTTCTCTTAGAAAGAGTGACCCACGAAGCTTTGCCCCATGCTCTGAGCAAGTGCTACCATCTTCAAGTACTAGATATTGGTTCATATGGAAGTCCCCTTATACCTGATGACATAAATAATCTTGTCAGCCTGCGGCATCTTGCCCAAAAGGGAGTGTGTTCTTCCATTGCTAGCATAGGAGAAATGGCCTCACTTCAGAAGCTAACAAATTTCAAGGTTGAGAATTCTATTGGCTTTGAGATAACACAACTTCAATGCATGAGCGAGCCCGTAGAACCGGGTGTGTCTCGACTTGAAAACGTTACAACTCAGCAAGAGGCCAGTGGAGCAAGCCTGAAAAGCAACCATTGCTTGGAGGGACTACATTTGTTCTGGAAGGGTGTACGGAATGGATATGACAGTGACGGGAATAGATACGACAGTGGTGGGAGCTCTGAAAATGAATGCGATGGTAACATGATATCCGAACCTTCTATGCACTCAGAAACAGAAGGGGAGAGATTGCAAATGAGTGATAGCAATGGTGCCCCTAGTTTAGATCATATTCTAGACATAGCAAGTGAGGAGCTTGAAGGTCTTGAACCCCATCACAACCTCAAGTATCTACGGATATCTTGGTACAATGGAACTAAAGCCCCAACTTGGCTTTCCACTTCACTTACCTATCTGCAAACACTTCGTCTAGAAAATTGTGCAGAATGGCATACACTTTCTTTAGAAGGGCTATCATTGCTTAGAAAGCTTGTGTTGATCGAGATGAAGAATGCATCGGTGCTCTCAATCCGTTCACCGCAGGATATTATTTTAATTGGAATGCAAAACTTGCATACGTGCTCTTGCACTTCCATGGTGGACTTCAACTCCAGTTTAAGGATCCTGAAGATTAAAAGGTGCCCGGTTCTGAAGGTCTTTCCGTTGTTTGAGAACTGCCGTAACTTGGGGTGCTCATGGTTGCCCCACCTCAGCAACCTCACCATCGATGATTGTCCTGATTTCACTGTGCCTCATCCTTTTCCCCCTTCAACTACTGTTTCAGAGTTCTTCATCAATGGAATTTCAACACTTCCAACGATGAGGTCAAACGAAGGAATATTTTATATTAGGAGTAACTCATTTTCTGATAAGCTGACAGCGATGGATAAAACAGTGTTGCCCTACCACAACCTTAGTAGGTTTGTAACTACTTTGCATATATCACAATGCCGAAATCTGAGATATATTTCGTTGGAAGGACTCAGGCAACTGATCCATTTGAAGAGGCTGAAGATAGACGAGTGTCAAAATCTTTTCTCTTCAGATGTTCCGCAAGAGCCTACTTCTACCCGTGAAGACATGGTAGCTGGAATTGGAAATCGCAATGACCGCCCATCTCTTGAACTTGTCAGTATTACAGAATGTGGAATAACGGGGAAGTGGCTATCTCAGATACTGCAACATGTGCAGGGCGTACAGGAATTGACATTAAGAAATTGCCTGGCGGTAACGAGACTATCGATGGGAGAGGAGGAAAAGTGTCAACTAGAGCTTTTGTTAGATCTTGAGGCTTCCTCGTCAAGACATCCAAGTGACGCTTCGATAAGCTCAGCTGAAGACGGACTCCTGCGAATTCCGTTAAATCTCGTCTCCTCTCTGAAGAAGATTCATTGCAGTTGTTCAGACAAATCTCGCAATTTCAGCTTGTCTTCTGTGCATAACGGCAAAAATGATGACCAGGCGAGCGTACATGATTATTCCCTACAAACGGCGCTACCCTGTTTTATAGGGAAGCCCGTCCGCCTCAAAAAATTACTAGTGCAGAACAACGCAAGTTTGGAATGTCTGCAGTTGCAATGCTTGCACGGGCACTTGAAGAGTTGGAGATTCGAGAATGTTCACAGCTCACCAAAATAGAGGTCTCGCAATCCCTCTGCAATCTCAGGTTTTTGAAAGTATACAAATGCCCCAGCTTGTCCCCATCTTTTCTTTGGTTTCCAGGGCGGGTTGATGAGTTATTCCCTCGATTGGAAAGACTAGAGATCGATGATCCCAGAATCCTTTCTACATCGTTCTTCAAGTACCTTGGCTCCCTCAAACGCCTAGAGCTTGAAAAACACAGACGCGGAGAGGAGAGACTATTGGATGAGCAAGAGAAAGCGCTTCAGCACCTCTCGTCCCTGCAAGAGCTCAAATTTGCGTGCAGCGAATTCATAGATTTTCCTGCCGGATTACACCGCCTTCCCTCACTCAAGAGGTTGGAGATTTGGCATTGTACTCGCATCACAAGGTTGCCAGAAGAGGGCCTCCCACCATCTCTGGAAGAACTCGATATCAATTTATGCAGCAAAGAGCTAACTTACCAATGCAGAATGCTACCAAGCAATCTGAACGTACAAATTAAGCAATACACAAGGGTCCGGCGGTGATGTACGAGATTGCCATATCATGTAGAAACTAGAGTAGACGTGTCTACTTAATTTTTCTATCATTTTTGTCTATTTTTCCGCTCCCACAATACTCCATGTGGTTTTTTACATCATGGTTCTCGGCTTCTAGCAACATTGTGATAACACTACCCTCATCTCATTCTCTATTGTCAGATCAGATTTTATTTTATCTGACAGACGGTTTATTGTGATAGACACTACTAGACGTCGAGACTATTTAATGGAAAAAAAGTGTGGCAAGCTGTTCAATGAACAATATGTGATTTGATTACTGGAGAGCTAACAGGAGCCAAGAACAAAGCATGTTGCTATTACTATTGCCATTACCACCTCACCGTTGTACACTTCATCAGCACATCATCACTATTGTTAGCCAAGAAAGCATCAATGACATCAGCATTTTCACCGTTCAACAATTTGCAGCCCGTCGATTCTTGTTGGAGTTGTTGCAGATCGATAAATCTTCCACTGTGTCTCGACATCCATCTCATCAATATGCAGCTCGATCTCACCACCAAGTGGCGGACCTAGGTATTTTGTCGTGGGTGTGCCCACACAATCCTCAAGAGCCGAATCAGAGTCACTCATACACACAAGTACACAAATAGGGTAAAAGATCTTAGTTTACCCCCAAGTATGGAATAGATAGTGTAGGTCATGTCTTACATAAGACAAACAATGAAAAGAAATTATGTTTATAAGATGGTTTTTGTAGCTTAGAAATTGCTTGCACGCATCATCATTCATTCATGTCTAATCTTAAAGAAAATTTCTCTCAATGACGTTACTAATCCTTTATGCACCTTGNATACAGTCTTCAAGTTTTTAATCCTTCNCGTACAAGGGAGAAAAACGAACGCTCACTTTGAATCGCAGTTCAACTTTAAGTCTTTAAATTCACAAGAGCCTAGGTCCTCCTTTGAACTTATTTGTTTTCACATTTCATGAATATGAATCATCCAGAGAAAGTAAATTCGCATGCGCCGTGCCACGCCGCCAAATGGCCAACAGGAAAGTACGAGACTGGAGATGAGAAACAGAGAAAACTAGTGAAGTACCCTACAAGCGCACGTGCATGCCCGATGGATTTGTGTGCTGGTGAGTCAGACTATGCCGCTAGGCCTTGGGCTTTTTTTTCTGCATTTATATGTGGAATAAATTCATTTGAGGTCCCTTAACTTTACACCAAATCCGATTTTCGTCCTTCATGATGAGGACACAACTAGCTCGGATATAACCTTGACTATCTTATGTATTACTCAACCAAATGTGCATATGTTCTATATTGGATTTACTTGTTATATATTTGAACAAACATTGCTACACAATGAGTTTCGTGTGTTTTTTTTGTTTACAGAGATACTTGCTTTGGTGAAGGAAAAGAGACCGAGCGTAACGAATGCATGGATGATCAAAGAAGTTGATTGGGGACCAAACTAAGACCTTCTCCAAGTCTACTTCCATCTCACCATGTCACTTTTGGTCTATAGAAGACAAGAGATAAAGTTTTACACGTTTTGCATTCGGATTCGGGCCTCCTGATAGCATCAACTTCAAATGGACCTAACCGCTGATCTAGAAGGATTTTCGGTGCCTATGAGTACTTGTTAGAAAGCTTATGGAGTCTACTTTCATATGGTTTTGGTCCCGTGTTAAAATTCCTACCGAGCTGCCGGGAATCTGCAAAATAAGCCACGTATTTCATCCAGTCCGAATCTGATTTGGGTTTTGGGCCTTGTAATTGTGTCATGGACTTAGCCCAAGGGGGTGTGCGCCCTAGGGCAACCCTAGGACATCCCTAATTATATTTGTTCAGTAGTCGTCATCGTTTTAAGTCGGTTTTTGCTTAGATTAATCTGTCAAGAATAGTATCGCCGCTAGATCGGTTTGTGGAACCCCAAATTCGAGTGCTTAATCATTCATATGCAATTGTGTTGCAATCTATCTCGTTCTTGCTTGTGTTCTTCGATTCGCATGTAGGGATTAGCCTTCTCGGCGAGATTAACCGGGTTTCGGCACGGTTGATAACCAGATGAGACGTGGTGCTGCGATTTGCGGGGCTAAGTAGCGTGTTCGTTCAGAAACCGGATCGAGTTTTGTCGCCATATTGTTGATTATACGTACCAAATATTGTGCTCATGTTGTAAAAAAATTTTTTTACCCCCTTTCCATTTCGAATACCCAATCTTAAAATCCTGGGCCTGCCCCTGAAGGGAACAATCACGATTCCATGGAACACTAAGGTAGCTTGTTAACTTCCCCAGGAATCTAGAGGATCACTTAATAAATTTCTAGTTGGATTATATAAGTTGTTCAGTACATCAAACTTATATGCATATAGAATTGTATATGTGTGATGAAGCTTATTGGCAAAATTTGCTATGAGACATCCAAAAAATATATAATTAGCTGAGGTACACCGCAAGAACGCGTACATGCTGTGGGACACCGAAAAAACTGGTAATTAGCCTGCTGGACACCCATGACATTATTTTATAATATCTAAGAAAAATGAGAGAGAAACAGTTACAAAAGTATGATTTTATCCTTGCCTGCCAAGCCCTACTCGCATATAGCAACTGCACCCCCAGTCGCCGTCGCCGGCTAGGCGACTCTCTGGTGTTTCAGGTGTGGGGGAGGGGGGGGAGGGAGTATGCACACCTAGGCACGGACTACGCATCATTCCCACACTCGTCGCTACTTCAGCGCGAGGGCCACGTTGGCGCTCATGCTCTGCCACACACCACACTTGCAGGCGAGCGCAACGTGGACCACCTCCTGGTTCATGTCTTGGCCACCACGACGTCAGTGCTATATGCGAGACACACATGGCAAATAAGGGCAAAATCATACTTTCATGACTATTTCTCTCTTCATTTGCTCTAGTTATAATAAAATAATATTGCATGTGCTCAGTAGCTAACTACCAGTTTTTTACGATGTCCCACAACAGATATGTGTTCTTGCAATGTCTTCAAGCTGATTACACGTTTTTTAATGTCCTATAATAAATGTTGCCAAACTTATTTGCATATAGAATTCTCATGGAAACATATTCGTTCTCTTCGCTCCCATTACAATAGAAGGAGATCGTTAAAAGTGCATATATGTGTAGTTAGAGTTAGAGTCAAACACGAACCATGGATACAAGGTATAATCATAGAGATAAATCTATTCTAGCATATATTTTACACCAGTTTTTATCTTCTCTCTGTAGTCAATGCAATACAATATAATACAACTGATTATAGGGTTTGTCTATATTTGATATTTTCCATGGAAATGCGCATGTGCAAGAAAATCTCGATTTCTGCGCGCCATCCCTTAGTCGCAGGTGGTTCGAAGAACACATGCGGATACGAGTTATCGACGGCTTACAAAAATGTTTTTTTAGCAGTGTTAACTTCGCCAGAGAAAGATAGAGTACTACGTCACTAAATCATTTTCAAATTGGATTAGTCGTTTACCTACCCTGTTTGTTGACTTCTCCAAGAAGCTAGAGGATCACTTAATCAATTTCAAGTTGGATTAAATATGTAGTTCAGTACATGAAACTTATTTGTATATAGAATTGTACGTGTGTGATGAATTGGACTACTAAGCTACCACATCCATCCCATTTTAAACGTAGTCATCTCTGTCCCATTGTCCCATTTAAGCCGTCATGAGTTTTCGTGTCCAACTTTAATAGTTCGTTTTATTTAATTTTTTTATGATTAGTATTTTTATTGTTATTAGATGATAAAAATATGAATAGTAATTTATGCATGGCTTCTATTTTTTATTTTTTTAAAAAAAAATTATATAAGACGGACAATCAAAATTGAATACGTAAACTCATGACTACGTTTAAAATAGAACGGAGGGAGTACTGGTTTAGACGGTCATCCGTCGGTACTTTGCACTCTCTTATAAGTACGACACTAGACACTGCGTACAATGGCATTGCATGCTCACAAGTCACAAACCATGGGCAACGCCATGCTGCTGCTCCTGCCCTTGCTCTCCCTGATCATGTCCTCCGGCTCCCTGGCCCTGAACCAGGACTTCTGCGTCGGCGACCTGGCCCGCGGCGACACGCCGGCCGGCTACCCGTGCAAGCCCGAGGCCACCGTCACCGCCGAAGACTTCTGCTACCGCGGCCTAGTCACCACCGGCCCGACCGTCAACCCCTTCAACATCGCCCTGTCCTCGGCCTTCTCCACTAGGTAAATGATTACAATTTCGGCTCGAAATTATCGTAAATTAGGACACCTGGCTCCTCCCCCTATCCTAATGATTATCTCATCGGAATTTTTTAGTTTTTTTAAATTGATCAAAATTTGTTAAGATTTAGTTAAAAGTACTAAAATTTTGTAAAATTCAAAATGTTACCGAAATTTTTGACCGAAATCGAAAGTGCAAACCAGGTTTCCCGGCGTGAACGGGCTCGACATCTCCGCCGCACGTGTCGACTTCTCCCCCGGCGGCATCGTGCCGCTGCACTCCCACCCGAGCGGCACCGAGCTCATCTACGTCGTTGAGGGGACCCTGTCCGCCGGATTCATCAGCTCTACATCCAACAAGGTGTACACCAGCACGCTCCGCAAGGGCGACCTCATGGTGTTCCCGCAGGGCCTCCTGCACTTCCAGATCAACGACAACGGTGGCGGCGGCGACGGCAACAACGCGACGGCGGCCATGGCGGTCTCCTTCTACAGCAGCTCCAACCCCGGCCTGCAGATCATGGACTTCGCGCTCTTCGCCAACAACCTCCCAACCGATGTCCTGAGCAAGGTCACCGTGCTGGACGACCTGGAGATCAGGAAGCTCAAGTCACTGTTTCGTGGGACCGGATAATCCATCG
>Obarthii_4_nlr_16
AAGAGTTTTGTTCTCAGCAGAATCTGTACAACGATGTATGCAAAATTACTCATCAACAGCATCCCCTGCAAATGTATTCGTAGGTTTTTTCCTTACATAATCATTGATTCAGCCTGAAAACAAATAATTAGTCTACAGTAATCAACCAATCTATGTGTAGGCGGCGCGCCATTGGCGCGCCCCAGCATCTAGTTGATGGGAAAGTGTGTAGGGTCTGATAGAAGCTTGAAAACCTCGCCTCTCTATTTGTTGTATGCTCCGCAAATGGGCTAGTACTGAGCTGCTTATGAGGTACTAGTATAATCTAAAATTTACAATATTCCATAGTTAACTGAAATATTCAGTTTTCTCTTGCTAAAGTAAAACTTATAAGAGTTTTTGTACTGCACTGCAGGCCAAGATGTTATTTATGCAGTTGAGGACCATCATTCGCCTAAAATTCCAGGAAGTGGCGCGTGTGTTTCAGAACCAGCGGCGCTCAGCCGGTTTCCTGTTTGGTTCAATCAAAGAGGAAGTGGCGATTTGGAAGGAAGCTGGGGTTTTCAGAAATATAGGAGAGTAGTCTCTTAGTGTAATCTTTTGCTTTTGGGAAGTTGCTCCGGTGACAACTTCCATTACTTCAACAGTTTCTTGTTGAAGTTATAACTTTGTATATTTGTGTATATTCTTCAATCTTAAGTAAATTTGGTTGGCCTTTCTTGGCTGGCCCGGCAATAAAATTCCAGCAAACATTCTTGTGATGAGTTGATGATCGTAGCTTATTGAATCTAATATGATTCCTAGCCGAGGTTGTCTGTCATTGCTTGTGCAAGTAAGTTTTGTGGCCGTAGTTTAATGCCTTTTGTTCTGAAGTTTCTGCAGCGCTTCATACTGGGTACTTTTGAAGACTAATACACGCAGTGTAATTTGGTGAGTTTGTGTCTGCACTCTGCAGTGTGGATTTGTTGCTGTTTACTATTGGTAGTATTCTCTGGTTTCATTTGGCTAGTCGCACTCAACCGCTGCTGGAAGGCGGACAGGTTAAACATCAGGGGCTTGCCTCACCCCAGCATGTGTGTCTTATACGATCAGCACGGAGAAAGCATCAATCACATTTTGGTCGCATGCCAGAATCAAGGCAGCTCTGGTGGCTACTGCTCTCGGCCATCGGTCGCCCGGAATGCTTGCCCGTCAATGAAATCTCATTCCATTCCTGGTTGTGTGATAAGAGGGAAACCTTCCCAAGCTCTGGTTTCGATACCATTGATACACTCGCAGCATGGACAATCTGGAAGGAACGGAATAATAGGGTGTTCAACCAGAAGCAGAGAAGCTGGACAGAAGTGGCAAGGGCAATGGCAGAAGAGGCAGCGCTGTGGCGGCTCGCCAATATTGCCATGCCGGCCATGCTTTTAGGGCGCTCAGGTCGCAACATTGTGTCACGAGAATAGGGTTTAATGTTCTTGGGTGATTTCCTGTAATCCTGTCTCCTTTTGTTTCTCTCTTTCACCTGTACAGACTTTTACTCCTCTTAATACAAAGATGCGTTCCTTGCGTATTCCGGAAAAAAAAATACCTGAATGGAATCGCTACTTCTTGTTCATAGTTCTCACCTCTTTCACTGGCGCATGCAAATCAACAGGCATGCATTTAGGAGACGATTCAAGTCAAGAATCTTTAATCTGTGAGTGTAAATGCGTAAATACTAGTACATTTCCTTGACCACAAGCTCACTGGTATAGAACTGTCATTTATCACGCTATTGCATATTCAGTATTCAGATAAAATTTTAAGTCAGTTGATCGTATGGTTGTAACTGAGAAACGATCAGCGCTCAGGTTTTTGGCTAGCTCCACAAGGTAGTGGCATTCATTCTAATTACTATTTGATATTAAGTCATTCCCTAATATTCGTGTTTTTTATGGTTGTAACTAGTTGGAAGGCTATTCTTCCTCCCCTCTTTAATTGTTACCTCGTGCTAATTAATCTTGTGAGAAACGCCCAGGGGTCTTCATATTAGTTAGGTGTTTTTTTTTCTTTTTAAGGGTTTTTTAATGAAGTTTTGTAGTATTTCTGTTTTTTCTTTACTCCTTCGAGTTGGATCGCGTCCCTGGATTCTCGAATCCTTCTAGTTAGATTCAAGAGTTGACGATTCGAAAATGTCCATTGCTCACCGCAATAGAGGTCTCGCAATCTCTCTGCAACCTCAGGTTTTTGAAAGTATACGGATGCCCCCAGATTTTCCCCATGTTTCCTTAGGTTTTTCAGGGCAGGTTGAGTGTGATCAGTAGGATATTTGCCCTCATCTTGTATCAGAGCCATGTCTGCTCCCCACACCGTGGGCGTCAAAGTCGCCCTCCGCCGCGGCGCGCGCATCGTCATTCGCCACCCCCTTGGTTGTTCGGCGTGTGGTGAAGGAGCTGGGGCACCTGACGCCGCCGCGGTGAGAGCCAATACGCCGCCGCGTTCTGCACAGGCGGCCGCGTCTCCCCGCTCCGCCTCCGATTCCGCCTGTACAAAGGACGAGAGAGAGGTTGCTGTACGGTGCGCTCTTCACGTGTTTGTGGAAATGCCTAGTCGGAACCTGAGCGATATGTCCCTCTCCCATCTTTGCAGATTCCACGTGTGGCGGTGTGGGTGAACCGTGGACGTCGCGGGCGACAAAAACGTCGGCGAGAGAGCCTTTTTGTGTTGCCTTTTCATGTCGGTATTCCGTGGAACGATGGATTCATGATCAGTGCATCTCCGACTCCTGAAGCATGGCTGGCACGTCACACGCAGGTAAGTCTTGGGCTCGTGAAATTCAGCTTGCTTCCTGCTAAATTTATCTTGTTCTCCGTTACTTGCTTCCTGCTGCTCTTTTATATTCGTGCAATTCTCAGAGATCGTCCCTGTGTTTTTCACCTTGTGGTTCTATACATTGTGGCTTGATATTTGAGCCCACACGTCAGTTACATTGTGTCAAGCTACATCTCTCTTTACTATATATTAATCTCTTAGGCCATATTCTTTTCTCCAATAAAAGTTGGATAAACTTTTAAATAAAAGTGATACGTTTTTCAATATATTAAACGGTGCGTTTCGTGCGAAAACTTTCTATATGAAAGTTGTTCTAAAATATCAGATTAATCCATTTTTCAAGTTTGCAATAATTAAAACTCAATTAATCACATGTTATTACCACCTCGTTTTGCGTGAAACATTTAGGGTGTGTTTGAGGAGAAGGGGATTGAGGAGATTGGGGAGATACGCAAAACGAGGTGAGCTATTAGCTCATTATTAATTGAGTATTAACTATTTTAAATTTCAAAAATAGATTAATATGATTTTTTTAAGCAACTTTCCTATAAAACTTTTTTGCAAAAAACGCACCGTTTAGTAGTTTGGGAAACGTGCGCGCGGAAAAAGAAACAAACAAACTCACTCTCTCACCCTCTCGTACGCTGCCTTAATCTTTATCTTTAGGAGATTCAAACACCACCTTTATGCATCACAATAATTTTCTCTAGTTGCTATGATTGATGTGGGCCACGTCTTTAGTACTTCCACATGAACTATACACTATGGATGTTCTCAGTTTTTTTTTAAAAAAAAAAACTCAACCGTTTAAGTTAATGTTTTTTCTTAATGGAAGGAGTAGGAAGCAATTTATATGATTATTATACTTCTGTGGCCAGGATTTACGTTGGGATTTTTCTTTGTTATAAACATCTAGTTCCTTCGTCCTATAAAGAATAACTTCCGACTATGTACAGAAATAGTCAGGACAGTCCGTATGACTGGTTGATACACGGATCTTACGCTGCCATCTAACAAGCGTGGATTTTATCAGTCGTTTCTGGTTGGACGCAACCAGGCAGCGAAATCTCAGTGTCATTTTAAGGGGGAAAAAAAGACTACAACAGGTCAATTATAGACAATAAAAATTTCAAATGAGGAGTCTTTTTGACGAAAGGGTCACCTTGAAATCTGTGATGAACATTCACTGATTCTTTCGTTGAAAGTGCCATATACCTACAACAAACATGAAAGTTTTTTTTAACATAAAGATATGCATTTTCCTTTTATAAAAAATAAAAATATGCAGGCTTTTTCGACGAAAGGGCCACAAACCACTAGTCCACTACTCTCTCCTATCACTCCCAACACTGAATATTTGAGCACCTGTGTTTTACAAACAGCAGCTTCAGTAAAAATAAAAAGGGGCCAAAATTAGAGAGTTAGAAAACAAGGTAAAATCATAATTGCCCAACCAAATGATCTCATACTTAATACTCCATCCGTCCCAAAATATAAGCATTTTTTGCCCAACCAGATGATCTCATACTTAATACTACTTTTGAAGCTTCAACTATCGATGGCTTTTGAAATACTTGATCTAAAAACATGAAAAAATGATATTATTTTCATAATATCATAAACTTATAAGATTTTATAGTAATTTACTGAAATATTGGTCAAATTGAGTCAAGCTTTCTTTTCCTAAACACGCACTCAGCCCTCTTTCGGCGAAAGAAAGTGCCACTGCCCAACTGGAAATAAATATTTGACAGAGCTTAGTGGAGACGCCATAGCCATATGCACCATGTCCTCCCTAGTCATTTTTTACTTCGTCCAGTTGCTCTCTCTCTCTCTCTCTCTCTCTCTCTCTCTCTCTCATTTCTTTTCTCTCCCAGGCAATACAATTCGGTTGCTCCTTCACTCCCCATTCTCCAAAATCTCCCAGAGCTGCTCCATACTCCAGTTGCCTCCTGAGTCCTCGTGAGAGTCTCCTGACCGGCTTTCGATGGAGGTTTGGAACACGGTGGGGCAGGCGGCCATCGGATGGCTGGTGGAGAGCGTCCTCGGGTCACTGTTCACGGACAAGCTGAGCTCCTGGTTGAGGCGAGTTAATCTTGACAACGATGTCGAGGAGCTCGTGTCGGAGATGAGGAACGTCGCCGTGGTGCTCGAGGCCGCCAAGGGGATGAAGGTCGGCGATCAGAATGAGCCGATGGCTGTGTCTCTTCTCCATCTGAAAGACCTGCTGTACGACGCGGAGGACGTGCTGGACAAGCTCGATTATCGTCGGCTTCATGAACAGATCACAAAAGGTGCGTTTAATACCTTATTATCGAAGGATTTATTTGGTCCGGTGTTCTGTGACTGTTTACTGTTTAGCTCCACCTGACCAATGGCTAGTTCTTGAGTAAACCACATGTATTATAGTTTAGAAGTTTCACAAATTAAAACCTCGCTCCTACATATGCATGTTGAACATAAATTTACTAAAATTGTAAAACATGCGCTGTATATAAAGTTTAACTCTTCACTAGATATGCTGAAACTAATTGAGATTTAAATAATGATATTAGTTTCATGTAAATTTGACCATAAAACTTGAGGATATTACTTGTGAATTAAGGAATTCCCGATTAGTACCGGTGTTGAGGTATAAAGGGGTTGCTCAGATTGATGTAATTTCAAACTATATCATTTTTTTTTTTGATATAGTTATCAAAGATGTGCATCTATTTAGTTTTTTTGCCAAACTTTAGTAAATACATAAGAAATCTTGCCAAAACTTGACAATATTAACAAATTGCCAAAATTTTAGCATGGATAAAATTTGGTAAGATTTATTTTGGCTACAATCTGAACAGCCCCAAATATATAGGCCTTTGGTTAATTACAAGTTTGGCGTAACTTTTATCCTACCACTCTGTAATTCTTACACATTCTTTCGGTAACAGTTTTAAAATTAAAATTAAGAAATTATAAAATATGTTTGGCTTCTTAATTATAAACATCAGTCGTCACCCATGCACTGCTCAAGCTATTAACTTCTATTGATATAAGAAAATTAATAAGCGATCCATCGTTTTGCTTATTGGCTTCTCAACTAAAGGAAAAAATAAAATCTAAAACTTAATTTTAGAGGTGATTGATGTCTTTTTATTATTTTTAGATAGAAAGGTTTTACAATATTGTTTTCCTTCAATCATCCACGGCTTATCAGCCATGGAGCAAACGATGAATTGCAATATAGAGTACTAAGTTGTACCATTTTACCGTTTGCAGGCAACAACGAGGATGTTACATCTCCACCTACTTCATATTTCGTTTCTATTACCAGATGGTTCACCGTCACCGGCTGGAAAAGGAAAAGAGAAGAAAACCACACACACCTTGATAATAAGATTCAGTTTTCGGCTACGATAAAACAAATTGCTGGTAAACTACGAGATGCTTGTGGTGATGTCAGCAAGGGTCTCAAGATAAACGGATTAAAGTCTCCTGAAGCTTCAAATCTGAGACATCAGAGTACAGCCCGGGCCACAAATGCAACAACATCTTATCTTCTTGAGCCCAAAGTGTATGGAAGGGCTGTAGAGGTCGAATCCATCAAAAAGCTGATCCTGACCAATAGATCCAAGGGCATAACAGTCGTGCCAATTGTAGGCAATGGAGGGATGGGAAAAACCACTCTGGCCCAGCTTGTCTACAAAGATCCTGCAGTCGGAAGCCAGTTTGATGTCATGATATGGGTCCATGTATCTGATAAATTTGACATGGTTAGGGTGACAAGGGAGATTTTGGAGTGTGTCTCCAAGAAGCAAGAAGCAAGCAACTTCAATATGCTTCAGCAGGATCTTGAGGAACAAATGCGATATAAGAAGTTCCTGATTGTTTTGGATGATGTCTGGGATGTCCGTAAAGACGACTGGAAAAAACTACTGGCTCCTTTAAGACCTAATAATCATGTGGATCCGTCACAGAAAGAAGCGACATGTAAAATGATAATTATAACAACTCGTATACAGAGTGTTGCCGAAAGTCTTGGGACGGAACAATTAATTAAATTACAAGCTTTGGAAGATGATGATATATGGTCACTATTTAAAAAACATGCGTTTGGTAATGATAAACATGATAGTTATCCAACCTTACAGAATCTTGGGAGGATAATAGTTAAGGAGCTAAATGGCAACCCGTTGGCAGCAAAAACTGTGGGCGCTCTATTGGGAAGGAATCTTACCATAGATCATTGGAGCAGCATTATAGAGAACAAAGAATGGCAATCCCTGCAACGAACTGATAATGGCATCATGCATGCGTTGAAGTTGAGTTATGATCATCTACCTAACCAACTACAGCAATGTTTCTCTTATTGTTCTCTTTTCCCCAAGGGTTACTCTTTCAGTGAAGCACAACTGGTACAAATATGGATTGCTCAAGGGTTTGTGGAAAAATCCAGTGAGAAGCTGGAGCGGAAAGGAGTGGAATATCTAGAGGAGTTGGTGAACTCTGGTTTCTTTCAGCAAGTTAAAAGTATGCGGTCTTCATCAAAAGATTTTGTTATGCATGATCTTATGCATGATTTAGCAAGAATGGTTTCAAAAACAGAATGCGCAACTATAGACAGCTCAGAGTGGAAAGAGTTAGCATCAAGTATACGTCATTTGTCAATAGTAACTGATTCTGTGTACCATGAAGATAAATATGGGAAAATATCTCGTAACGAGGAGTTTGAGAAAAGGTTGCTGAATGTTAGATCAAGGAGTAAGTTGAGGACATTGGTATTAATTGGGAAATATGACCCTCATTTTTTCCAATCCTTCCGAGAAGCTTTCAAGGAAGCACAACATCTGCGATTGCTGCATATCACTTCAACATATGATGATTTTGGTTCCTTTCTTTCCAGATTGGTAAATTCAACACACCTCCGTTATCTGAGACTTGAGAATGATGAGTTCGGAGCTTTGCCCCAAGCTCTGAGCAATTGTTACCATCTTCAAGTACTAGATATTGGCTCATGTGGAATTCCCTCATCTATACCTATTGATATAAATAATCTTGTCAACTTGAGGCATCTTGTTGGAGAAGATGTAGTGTTCTCTCGTATTGCTTGCATTGGTAACATGACTTCACTTCAGGAACTAACAAATTTCAAGGTTCAGAATTCCACTGGCTTTGAGATAGCACAAATTCAATCCATGAGTGAGCTTGTAGAACTTGGTGTATCTCAACTTAAAAATATTACACGTCGAGACGAGGCCTGTGGCGCGAGACTAAGAGACAAGCAAAACTTAGAAAAGCTACACTTGTCCTGGATGGGTGCTATGTCACAAGATGGATATAACAGTGACAAGAGCTATGACAATGAATATGAAACAGAACATTTTCCAGACATAGCAAGGGAGGTGCTTCATGGTCTTGAACCACATCACAAACTCAAGCATCTAAGAATATCTGGGTTTAATGGAGCTACCTCCCCAACTTGGCTTCTTTCTTCACTTACCTGTTTGCAAACACTTCATCTAGAAAATTGTGGAAAATGGCAAATACTTCCTTTAGAAAGGCTACTGTTACTTAGGAAGCTTGTGTTGATCAAAATGGAGAATGCAACAGAAGTCTCAATTCCTTCACTGGAGGAGCTTGTGTTAATTGAATTGCCAAGACTGAAGACATGGTCCTGCACTTCGGTCAGGGACTTGAACTTCAGCTTAAGGTGTCTGAACATTAAGTACTGCCCTTTGCTGAAGGTCCTTTCATTGTTTGAGAACTGCCAGCAATTTGAAGTCGAGCGGAAATCATGGCTGCCCCATCTTAGCCAGCTTACCATCCATAGCTGTCCTCATTTTGGTGTGCACAATACACTTCCGCCTTCACATATTGTTTCCAAGTTATCCATCGCTGGAGTTTCAACACTTCCAACGGTGAAAGGGTCATCCAGCGGAACATTAAGAATTGGACATCCCGATGTTTATTGTGATTCTTCCGATGAGGGTTCTGATCAACTGATAACGCTGGATGACAAAGTTCTGTCATTTCATAGCCTAAGGTTCCTAACTGAATTGGTAATAAATGGTTGCCAAAATCTTACATCTATTTCATTCGGAAGTTTAAGGCAGCTCATATGTTTGAGGAGTTTGAGCATATACAACTGCCCCGAGCTTTTCTCTTCTAATGTCCCATTAGAGCTTGCCCATGAAGATGAACAAGGCGCAAACCGGAATGCGCTGCCGTCTCTCGAACATCTCTATATTATGAATTGTGAAATAACAGGAAAGTGGCTATCTCTAATGCTGCAACAAGCACAGGCCTTGAGGGCATTGAGTTTACTTTACTGCAATCAGATAACAAGGCTGTCGATAGAGGGAGAACAATCTACGGAGGATTCATCAACGTCAAGCTCAGATCAAGACGGACTTCTACGCATTCCATTAAATCTCGTCTCGTCTCTGAAGAACATATTTATTAACAATTGTTGTGATATGACATTTAATGAGAGCATGGAAGGTTTCTCTAGATTTACCTCCCTTGAGCAGCTACGAATTGGCCCATGCCCAAAGCTGCTCACGTCCTTGGTGAATAATAATGGATATAATGAGCAGGAGAACAAAAGGCTCCTCCCACTATCGCTTCAAGAACTTGAACTCAGCTTTGATGATTTGGCAGAAAAGTTGCTGCCCGGTTTTCTAAGGAACCCGAACCCCATTTGCCTAAAAAAATTATTAGTGTTGTGTGGCACAAATTTGAAATCTCTAGAGCTGCAATCCTGCGTGGCACTCGAAGAGTTGGATATTATTGATTGTGAATCACTTGCCACATTAGAGGGCTTGCAATCCCTCAGCAGCCTCAGGTATTTGAATGTATTTGGTTGCCCTGATTTGCCTGCATATTTGGAGAGTTTGTCAGGGAAGGTTCCTGAGCTATGCCCTCGACTTGAAAAGCTCCATGTTGGTGCCTCTACCCTTACCACATCGTTCTGCAAGCACCTCACCTCCCTCCAATTCCTACGGCTTAACAGTGGCAATGAAGAGGTGGCAAGACTAACGGATGAGCAAGAGAGAGCGCTTCAGCTCCTCTCGTCCCTCCAAGAGCTCCAGTTCGACTGTTGCCACAAGCTCGTAGATCTTCCTACGGTGCTACACAGCCTTCTTTCCCTCAAGAGGTTGGAGATCTCGTCTTGCAGAAGCATCACGAAGTTGCCGGAAAAGGGCCTCCCAACTTCGCTGCAAGAACTGGATATCAGTTATTGCAGCAAAGAACTAACTGACCAGTGCATACCGCTATCAAGCAAGATGAAGGTCAAAATTAGAAGGGAATAAGTGAATTAATTACTGGGTGGCTTGTATGTTAGTGTATATGGTAGTAAGAGTCATATTAGGATATGATTGATTTGTGTGGATTTTTTTTCATATTTGTACTTCTTCCTTATCTCCTCCTCATGTACTTCTATATATATCGGCTCACTAATGCTCAATACAACGTGTCTCCTATTCACAATATTACTCTACTATCCAACATGTTATTAGAGCAGGCGACCTAGGGCCGCTGCTCACACTTCCGCTCCTCATCCCCAGGAGGGTCTCGCTCCCAGGGGCGACCACTGTTTTTTTCGTCGTCGCCCGGAGGAAATTGATCTCCCGAGCGGCCGTCCGTTCTTAGTTCGTCGGTTCTTCATCAAGTCGCGTCGTCATCATCAAGTTAAGCAGCTGTAGCTTCGCATCTCCGCGCAGAGCAGAGGGACCATCACCATCCATCATCGTCGATCTACTGCCCTCCGAACTCATGCCGCCGGCTTAACCAGCCCTCACCACCGGGCCTCATCCTCGTCGTTGTAGGATCAAGAAGGCCGACTAGAGGTGCGGGTGAATAGGCGGTTATAAAACTTTTGGCTAAAACCGAGTTTTGTATGTGGAAGCGTAAATCAAAACGGTTTTGCACAATTCAAAACCTAAATCAACTAATCTCAACTAAGTACACAAAGAAGCTAGCCTATGTTAAGGTTTGCAAGCCTAGGGCGATAATAGCACAAATAAACTCTAGTATGTAAACTTGCTCAATGTAAATTTTTACAAAATAAAAGAGACAAATGACAAAGGATTTTTCACCCGAGGTTCGGAAACTCGCCGGTTTCCTACGTTCCCGTTGAGGCGAGCCCAACCCCACCGCTCAAAACCACGAAGCCACCGCAAGCCCCCCTTCGTCAAGGGGTGGGCAAGGGAGCCGGCCCACGGAGAGGACTACCCAAGCCTCGATCATTAAGGTATGTTGGTATTTCTTAGCGTTACAGATAAAATCCGCAAGCGCGCGGAAGATATCGATGTAGCACTTCACCTGGGTGTTATCTCTTCACCAGATCCAACCAAGGACACCAATCTAATATGGACGGAGGATAGAGAGGATTTCCTAGTGAGAAACAGTGTCTACAGAAAGCTTAGTTTAATCCTAATGCAATACTTCAGGCACTGGCAACCCGCTGTTCCCAAATGTCATGCTACTCCGTACCCGGACAGGGAGGACTTAAGTGATCTCGAGGGTTATCACCACCTCTACACCTACCTCTAATGTACTGTGGGATACGCAGCAATTACTGGATACTAACCACCCAAACACTACGTCTAAGCAGTTAAATATCTACTCTAGTGTTTATAACTCACTAGAGTAATCACTATATTTCAGTTGATTATAGTGAACAATAATCCCATATGCAGATTAGGAACTAACCAAGAGATAATTCTCACGAGATAAATCTAAATTACTCAGGAAGATAATTCTATTAATATCAGAGTAATAAACAGAATAAAAGAAACAGGAGAGGATTACCGATAACTCCGGAATTCCTCCGACTTCTACTCTACCCTCTTCCTATTTCTAGTATACAATATAGTACAATAGAGCCTCTTATAATTCAGCTCAAGCTTGGGAGTGTGTGTGAGAGGTGAGGGAGTGAGCTCCTTAAATAGGCAGGTATGATGGTTGTGAGAAAGGGAATTGTCCGAACTGCCCCTCAACCGCCATCAGGAGAAGATCTGGAACGTCCATGCCAAACCACAGGATGGACGGCTGTGATTGTGGTTCGGGCGAACCCCTGGCTGGGCCCCCTTGGCCTGTCCTTTGGCCCATCTCCTCCCCTGGTCCTCCTCTATCCATTTTTTAGAGTTTTGGGCTGATTAACTGGTGTTTTGATGAAGTTCACAACCCATCCTTGTATAGATACACCCTACCGAGCTCCACATAATTTCAGCCTTTAGAATAGGGAAAAGATTGGCAACATTGCCTTGGTGAGGATATACAGAATTTAAACACCTGAGTGACCTGAGAGTAAGTCATTAAGAGGAGCAAAGCTGTGTTTGTGAAAATTTATAAAAACCCCATGAGTCTGACAGAGAAGCAAGAAGGACTGGAGTTACGACCGTTCCATCTACAAATTACTCAAGGTAAGTAAGTTAGCCACTGACAAAGTTCACAGGTTCAGGTATGGTTCTGAATAATTTATATGCTTGACTTATATCTTGGAAGATTTCATTCTACACTTATTTCTAACCTTTACTCAGGAACGAGTAAAGATCTAAGTGTGGGGGGTTTTGTTGGCGGTTGTTAAACGCAGATTATATACCGCCAATATCTGCAAGAAAGTTCAGATAATAAAACATCCAACATAGTGATAGGACTTATTTCTAATATTTTTCACGAGTGTTGGTGTTTATTCAATGCAGGTAATAAACCCGGAAGTTGGGAGGTAAATCATATTAAAGTGAGCGAGAAATACAGGGGACATATGATGGCTAGATCAACTGTCGCAGAGCTTGCTTTGGTTCACATGAAAAAGTAAGGCCAAACGCGTGGTTCTTTTAATCAGAAGTATCAGAAATTGGTGTTCAGTTTTTAACAAAAGGATGTCAAAATTGGTTTTAATGTGCCAGATTATGCACCGGAATTATGTATTTTTCTCTGTAATTCTGTGCTATGACTGATGTATTTAACTGATAGCAATCGACCGGCAAAACCAATCTGCTTCAATGTATTGTGGCCTGCACTTTCTATGACTCTATCTACTGAAAAGGATGATTGTTATTCATTTTCGTGATTACAGGAGGAACTGTGTATATCATGTTATTTTTTGCATTCACATTGTTTTTCAGGTTGTGCTCGGATCTTCAGCCTTCAGACAAATTCGGTGGTTTATTCACTTTGCACTCAAGAATTGTTCGCACATGCAATTCAGTTGAGCATCGCACTGCGCATGTTGTTTTTTCTTTTTTGTTAACAAAGGAGTGGTTGACAGCATTGCAGGTTGCTAAAACCGTGTCAAAAATTTGCTAACAAAAGAATTCTCATCAGATATGGTATGAAAATAAATGCCACATAAGTAATCTGAGTAAAACATACAGAATCACTAGAGAAGACTAACGACAAACTCTTCTTTTCAAATTCTGTGGTGAAAAACTCATGTATGCATTGGAGATGCATACCATTTCGGTCATGTATGCATTTAGCTGAAAATTATCAAGAAGCAAATTTATTGCACGGGCAAACATATGCTAAACTAATTCTTAAGCGATTTAATAATCACAAAACAGTTTGCAATAACAAGATATATAAAAACTTTTGCCAGCATGAAGCAACAACGCTGAGATTATAGTTGCTACTTCAATTACCACAGTTACAATCACCCATAATGACACACCAAATTACACAGAGTATTAAGAGTATAGACAGTTGTAACAAAACAACTGCATTGGGAACTAGAAGAACAGACAGTCACATGAACCATATTCACTTCTTCAGATCAGAAAGCCTGGTGAACTACCAGTCTACCAATTGCTACCGTAGTCTCCACTTTTCACTTATATGTACATAGGACAACTGCGCTATCAGAATAGCCACAAAGCCAGTTCACTCGCTACAAATTAATCTTGACTAAATCCAAATAGATACCAACTCCTCTTAATCAACTTACAAAACACCTACACTTTTGGTGTCTCTACACCACCAATCACACAAAAGCAAAATTAATCATCCACCTACTCGTATCCTACTGTTAGAATGGAGGCCTTACACCACAGAATGGGCATTGCCATATTCTGAGACACTGTCCTTTGAGCTCCCTGAATCTGAACCAGTAACAAAAATCAAATAAGACACAACCCAAAAACTTCCGTTCATCACGAAGTTGGATGTTCAAATTATAAAGTGACAGTTCGATCGTACCAGGATCTTGTTGCAACGCTTCCGCATCGCCGGAAAAGGAAGTTTATCTGCGAAAAAAAGGATGGTTTTGTATTCTACTGAAAACAAATCAACCATCATAAGAGGCGACGAACTGTATTTTACCTCCCAACCCAGCGGCGAGGTTCGGCTTCCCCGTGGCGAGATCCGCCGTGGTGCCCGAGGCGGCGGGCTTCCACTAAGGCCGTTGAACCAGACGCCCCGGCCGCTTGTCGTTCCGCAGCTTCGGCGGGATCCCGGCCGCACCGCTTCCGCATCGCCGCATCGCCGGAGGCGGGGGAGGTCCCGCCGTCCCGGTGGCCGGTGAGGCGAGCCATGGGCTGGCTCCGCAGCTACGACACCCACGACTGCCACGAGACGATGCGGGAGATGAGGGCGCGGACCAGGCCGAGGCCCAACTCGCCTGCGACTCTACGAGGCCCATGAGAGTTCGTTTGGGCTGCCAGTCCATTACGGACAACAAGGCCGAGGGCGCTCATGATACACATCTTCGTCTTTCCCGCCTGCCCTGCCTCGTCAGCGTTGCCCCGCATCAGCCGTCTCAAATCTGTAATGCGCAGGACTGCAGGAGGCCTAATCGGTAGAAATTCGAGATCCGTCACTCGTCATCTTCCCTCTAATAGTGTTTTGTCTGACATAATTGGTCTCTGGTGTAACACACATCTCTCTCGAAAAGAAGAAATATGCATCAGGAGTAACTGTTTGCAACTGATGAATTCATCACTCACACGGTTCAAAAGCACATCGTCCCAGCACGCTCACTACGCGAAAATCGCCCCAGAATGTATTGCCAAACACATGATCAAAATAAATCGAAACCCACTTGGCTACATACGACGAGCGAAATTTCGCGGCTAACAAAGAACAGGCGCAACCAAGTGTCCCCTCCCCGCTTTCCACGACTGAATCGGAGCTGCAGCATTTTTTTATGATTCGTCCGTGTGTTTCTCCGGCGCATCACTTTCGGTTCACAGAGA
>Obarthii_4_nlr_17
CCAACACCATAAAACAAAGCACGCGATTATAGTGAGATTAATTAAGTATTAGCCTAAAAGAACTTAAAAAATAGATTAGTATGATTTTTTAAAGTAATTTTCATATAGAAAACTTTTGCAAAAAATACACCATTTAGCAGAACGTGGATTTTTCGTCAACAACAGTTTGAAAAGTTGCGCGTGGAAAACGAGATAAGTGAGTTGGGAAAGAGGGGAAAAGAACATAATCTAAAAATGTGCAACATCCATTGCAGAAACTTAAAAATGTGCAACATAGTACAATTCTAGCTGAAACATTTTTTTTCAAACGTGAAACATTGAATTTTAGTGATGGAAACATATATTTTTATTAAAAAAATATAATCATTTCAGATCTTATTGAAAATATTTAATTATAACAAATACAATGAAACGATCGAAACATCAATCGCATAAATAATTTAGAAAAAATTCATCTCAATATTGCTCTATACTTTTTTAAATGCCCCCATTAATAATGGTGAGTGGTGAATCTGACCAACAACTGTCATGTGCTATTGTTTTTTCCCCGACCTCAAGCCACAGCGGCACAGCCCACAGGTGCTCGGCAGGGTGGCGGGACGTCCGATGCAGAGTCGCTCCCGCAAATCCGTCGGGAAACAGATATACGTGGTCGTTCGGGTTTCTCCCACTTGCCCGCGCTGGCACTGCTGCTCTCGGCGAGCGATTAATCTGGTCGCACGACAACGATCTCGCGGGTTCGGTTTCGGTTCAGGTGTGGTGTGGACGTGTGGTCCGTGACAACGCGCGGGCGCAGGTCATCGTGGATCGCTGCGACTTTGCTTGTTTGAAAAAAAAAATGAAAAACATGTTCGTCCGCGATTCTGTCCGTCGCCTCTCACTGATCCAGAGACGCAACACAGTGTGACTGTGTGAGCAATCGGGTTCGGTGTTGTGCTCGGGTTTCACTGGTCTATATATGAGAGCCAAAACCTGTGTCTGCCTCGCACGTCGCACCATTCACCGAGCTCAAAACCACAAACTAAAGACGTTCCTCTGATGATACAGCACGCGCGCTGCGCACACACTGACATACGGTACAGACACTGGCCAAGCGTGCTGAATTTTGCGCGTGATACGCCGGCGACCGCGTCGACGTCGAGAAGCTGCTCATCTCGTGCCGCCGTCTTGCAAGCCGCCGCGGCGTCGCTCTGCCTCGTCTTACGGCCCAAATTCGGCCTGGCCCAATTATGAGTTGTCAACTGGGCCAACCTACTTGGAGGCAATCGGCTCAAGGAATAAGTTCATTTTAGGTCCCTCAAATATGGGTCTAATCTTATTCATATCTATGAACCACGATACCGGGTATCTTGACTCCTAAACTATCAAAACCAGTGTAATTTATCTCTCTCGACTGTTTTGGAAGGCAGTTTCGCTAATATGACGTTTTGACTTGGTGAACATACTGAGTGATCATGTGGGGTTGTTGACACAAAATTCATCGTACACATGAAGCCTTAAGAGATTTATTTTACTCTAGTGCAGGTTCTATCAAAATCGGGTTTCAGAGCGTGCCAGTCAATTTGATCTTACAACTAACAAAATAGGAATGAAAAGGTTAGATCGTGGGGCCAATCGACCATATGGTCAATATAGTATCGTGTGCCTAGCCGATGCCGATAGAATTTCAGATCGATTGGCTATAATCTAGTATGGAATAGAATTTAAGAGTTGAAAGTAGCATCAGCTGGAACCCAAATGAAACATATGCTTGTAAATCTTCTAACTTTTTTATAATAATCTTGATAGATGAATTTAACCGAAACAATATAAGATTGAAGGTAACAAAGTAGAATTCTAACAACCGTATACTTTCTTAGATATAAGCCGATGCACTGGTATATTAATTGAAACTTATCATTGCTCTATGCATGGCTGATTTCCGCTAACCTCTTCTCAACGTTGCATGCAGGGACGAAACGTGTTGTGGCTGTATTTTTTATTTTCCTGCTTACAGTCTTCCAGGGTTATAGTTTTATAATTTTTTTCTGCTCCATCAATGTTTCAAAAAATAAAGGAAGAGAAAAAGAGAGGAAGAGCAAGCAGAGCAGCTGGACTAAAAGAACTTGCTGCAGCCCAAGAATGCTTATTACCGAACGTTCGGCAGAAGACAAAACGTAGAACGCACACATGGTGGGACCCGCTGTCATTTAAGTATTCAACCAATCCATTCCCCATCCATCCTTATCCTCTTATTTGCTTCGCCCGGCTTCTTCACTAGTAGGAACAGGGGGATCCTAATGGGCGATCGATCGCCTGGCAATGTGGGTACTTATCACCCCCCTCCCCCCTCCCTCCCTCCACCTGGTTTTATTTTTTGGCACCACATTACTTTTCTATTTTAGTAAATTTATGTATCTAAAGTTTATACACCTTAAGTTTACACATCTAAAGTTTAGAGACCAAAAGTTTATAAGTCAAAAGTTTTTATATCCGATTCAAATTTGAATTTTAATTCAAATATTTTTTATATATAGTATTTCTATACATCTAAAGTTTATAGACCTAAAGTTTATATACCCGTTTCAAATTTGAATTTTAATTCAAATATCCTATTCAAATTTGAATTTGAATTCAAACATTTTTTATATATAGTATTTCTATACACCTAAAGTTTATAAGTCAAAAGTTTACATACCGATTCAAATTTGAATTTGAATTCAAATTTTTTATATATAGTATTTCTATACATCTAAAGTTTATACACCTAAAATTTATAGACCTAAAATTTATAAGTCAAAAGTTTACATACCCGATTTAAATTTGAATTTGAATTCAAATTTTTTATATATAGTATTTCTATACATAAATTTTTCTAACTTTTTGTTTTTTTTAAAAAAAATTGTGGTGTACTGTAGTAGGAAAAGAAGAAGGGGAGGAGGAAGGGGGAGAGGAGGGAGGAGTATAGGGGAGGGGCAGGGGGGTGATCGCTGGGCGGACGGGGGAGCGATCACCCGCCCATTAGGATTTCCGGTAGGAACACGCATGAGGTGAAGCCCATCGTTTCTAGCCATGACTGCAACGGCGGCAAGGCGAGAAGAGATCGTGGGAGCCTTGGTCGCCGGCGGCAGCGGTAGCAGGACGATGCAGAGAGGAAGGAGGTGCTGGACGTCTAGACCTGGCCGCTGGTGCCGCTACAAACAGGAGGAGGAGATGTGGAGGGATATGAGAGGTCAAGCGATGGTGGTAGTTGGTTGTCGGCTGAGGTGCGACGAGGCTCGGCACAGCGGCGTCTAGCTGCAGTCAAGGATCTCGTTAACGAGGACTGCCTGTGAGTATTGAGAAATGGTTGGGGTAGTAGAAGAAGGCAGACTTAGTTTTTTATTCTCTTGGTTCGACGATTGTTGCAATCCATTATTTGCTTTTGTTGCATGTTGTTGTGGAATGATGTTTCATTGTGTTTTTTATTAGATGTTGCACATATTGTTGTCTTTGTGTTGCAATTAGTAGTTTTCAAGTGTTGCATTTAGTAAAAACGTTTTAACCCGATAGATGAAACATTTTCTCGAGTGATGAAACATTTCTCTCTAAGATACAAACAACTGAAGCATTCCCTGTTGAAACAATTTTTATTGGTCAGTGAAACATTTGTCTACATGTGCTGCAACACCGTCCGATATTTTGAAAAAAATCAGATGTCCGATTCATAGCGCTTTCTGCTGCAGCCTCACTTGCCACGTGTCATGGATGGATGCCCTATCGGCCAGTGCTAGGAGGGGTAACGGAAGGAAGAGAAGAGTCGGTTAGTCACTGATGGGTGGGCCTCATAGGACAACTCAACAGGTTGGACCAAGTTAAAGCACCACGTCAACAAAACCACTTTCCAAAACAGCCAAGGGAGGCAAATTGCACCGGTTTTAATAATTTAGAGATCAAGATATCCGGTACTGTGATTCAGAATTACTTCAAAATCCCTTATATTGTAGGACAGATGGAGTATGAATTAGATTGGACATACTCATGTTTGAGGGAGTCGAAGTGAACTTATTACATCGGCTCAAACAACTTGAAGCCCAAAAAAAATATCCACTGTGCCACGAGTGCTCACCTTCCAGCTTCCGTGGAGCTTTCTAAAGTAGCAACTACTTCATTCGTCCTAAAATTTAAGTGATTTTGGATGGATATGACATATCCACTTAATAGTGATTTGTAGTATTAGAATGTGTCATATCCATCTAAAATACCTTATATTTTGGAATGAAGAAACTAACCCATTGTATATTGCTCTTCTGCTTGCCTTCTCCCCGAAAACCCCCCGATCCTCTCTGTCTTGTGCTTACCGTCGCGGCGTCGCCAGTATCGCTCAAGCGTTGCGTTGCTCCTTTTGGACGGTTGGGCCTGACAAAGGACAATTCTATTATCTGGGCTTGCCCATCACCGACCTAACTGGACTAGCCCATCAGCCAGAAGAGGACGACTCCTCCGTCAAAGTCGGTAGTCACCGGGGTCAGCTAGCGCCTAGCGCGTCGTCGCTGCGATTCTGCGAACCGATTAGCTGATGAACATTGCTAGTCTGCTAGCTACTCGCAAAGTAATCTGTCCTCTCCTTCTACTCCGTACTTAATTCCTCGCTAGTAGTGGTAGCTCACTTTTACTCATCATCCTGTCTTCCAGACTTCCACTACACCTGCTAGTCCGCTTTCCCCATCCTCTTGTCGTGCTCACGCGGTCATGCCATCGGCGATCGCCGATCGAGGAACTGCTTCTGTTCTGCCGGCTGCCGCGTCTGATGGAGGAGGTGGAAGCCGGTTTGCTGGAGGGCGGGATCGGGTGGCTGGCGGAGACCATCCTCGACAACCTGGACGCCGATAAGCTTGGTGAGTGGATTCGTCAGATTGGGCTCGCCGCTGACACCGAGAAGCTACGGGCTGAGATCGAGAGGGTGGATGGGGTGGTCGCTGCCGTGAAGGGGAGGGCGATCGGGAACAGGTCGCTGGCCCGATCGCTCCGTCGTCTCAGGGAGCTGCTCTACGACGCCGACGACGCGATCGACGAGCTCGACTACCACAGGCTCCAGCATCAGGTCCAACGAGGAGGTAAAGCATTTATGCAAGACGTACGCATCCATTGCAGAAAATCTAATTGTTGTATTGTATTACATCGACTCACCCATGGGGTTATATATAGGAGTGTATAGGAGATAGAGACTTAGAGTATAATACAAAAGTAAAATTATCTCTAGTATTCTATCTCTAGGACTATAGAACTCTAGAATTACATTTTATCTTTATAATTTGTATTTAATTCTTATCTCTAACCGATATATTTATACTTCTAACACCATGTACCACGGCTTACGTTGATTTCCAGATCCCTTCCTCTTTTACATGGCATAGTTTGTTTTTTGGTTCAGATGCATGGCACGGCGACCCTGATGAAAGCGCGGATGGGCATGGAGCAGAGCAAACAGAGATACCTCGGAGGGGCAAAGTTGGTGAAGCGAGTGGCAGCGGTGGCAAAAGACGGTCCGGGATATGGCAGCACTTTGAGATCGTGGAAAATAATGCGAAAGCCAAGTGTGTCGGCTGTGGCACGGTGGTCAAGTGCGGCTCCGACAATGGGACTTCGGTTTTGCATAATCACCGCAAAAGTGGCAAATGTAAAAGGACACGTGGAGCAACTGATCAACCGCCAAACCCTCCGAGGTAGTAGTAGTAGTACTTAAAAAAAAACTCGAATTAATCAATTACTGAAAACACAAATACTTCTCCTAAAACACAGATCATGTTCTTCTTGTAGTGCCAGCGAGGGTGGAGCAAATTCATCTGCAGCTGGTAATTCAGTCGGCAGAAAAAGGATGAGAGCCGAGGGTGCATCAGCAGACAACGTGGCTGCTAGTACACACCCTTGGAACAAGACTGAACTTTCCAACACGATCCAACATATGACTCATCAGTTACAAGAGGCCATGAATGAGGTTATGAGGCTATGCGGATCTGCAAGTTCAAATCAGAGTCGTCAGAGTACACCTCCGGCCACAAATGCAACTACATCGTCTTATCTTCTTGAGCCCAAAATATATGGCAGGGATGCAGACATGGAATCCATAAAAAATCTGATCATGAGAAATAAATCCAATGGTATAACCGTCCTGCCGATTGTAGGCATCGGAGGGATAGGGAAAACCACTCTGACCCAACGTGTCTACAATGATCCGGAAATCGGAAATCAGTATGAGATCAAGAAGATATGGGTCCATGTATCTGATAAATTTGATGTGGTTAGGATCACAAGGGAGATTTTAGAGTATGTCTCCAACCAGAGTTATCAAGGAATAAGCAACTTTAATATGCTTCAGCAGGATCTTGAGAAACACATGAAATCTAAGAAGTTCCTAATTGTTTTGGATGATGTCTGGGATGTCACTACTGACTGTTGGAACAAACTACTGGCTCCTATAAGAGCTAATCATGTTAATCTGTCACAGGAAAAAGTGATAGGTAACACTATGATCATTGTGACAACTCGAAAACACACTACTGCCAAGCTTTGTGGAACGGTAGGATCAATTAATTTGGAAGGTCTGAAAGATGATGACATATGGTCACTATTGAAAGCATATGCTTTTGGTAGTGACAAACACGACAATAATCCAATTTTACAGAATCTTGGGAGGAAAATAGCTAAGGAGCTAAAAGGCAGCCCATTGGCGGCAAAAACTGTGGGCTCCCTATTACGAAGGAATCTTACCGTAGATCATTGGAGCAGCATTATAGAGAACAAAGAATGGCAATCTCTGCAGCATACTGATGGTATTATGCATGCATTGAAGTTCAGTTATGATCATCTACCCAGCCACTTACAGCAATGTTTCTCTTATTGTTCTCTTTTCCCCAAAGGTTACTCTTTTAGTGAAGCACAATTGATACAAATATGGATTGCTCAAGGGTTTGTGGAAAAATCCAGTGAGAATTTGGAGCAGAAAGGACGGGAATATCTAGCTGAATTGGTGAACTCTGGTTTCCTTCAGCAAATTGAAAGTAAGTGGGCTTCATCAGAAGATATTGTTCTGCAAGAACTTATGCATGATTTAGCACGAATGGTTTCAAAAACTGAATGTGCAACTATAGATGGATCAGAGTGTGAAAAATTAGCGCCAAGTGTACGCCATTTGTCAATTGTAACTGACTCTGCGTACTCTGAGGATCCACATGGAAACATATCTCGTAATGAAGAATTTGAGAAAAGATTGCTGAAAGTTATGTCAAGGAGTAAGTTGAGGACATTGGTGTTAATTGGGCAACATGACTCTCTATTCTTCCAATCTTTCCAAAATGTTTTCAAGGAGGCACAGCATTTGCGACTGTTGCAGATGAGTTCGACATATGCTAATTTTGATTCTTTTCTTTCCAATCTGGTAAATTATATACATCTCCGGTATCTGAGACTTGAGAACGAAGAGTGCGAAGAAGCTTTGCCCCAAGCTCTCGACAAGTGTTACCATCTTCAAGTACTAGATGTTGGCACAGGTATAACTCCCGATGAATATGTCAGTAATGTATATGATGAATATGTCAGTAATGTGAGATATGTGAGCTATGACAGTGATATGAGTTCTGAACCTTCTATGGACACGGAAACAGAAGGGGAGAAACTGCCATTGAGTGATAGCAACGGTTCCCCAAGTTCAGAACTTTTTAGAGACATATTAAATGAGGTAATTGATGGTCTTGAACCACATCATAACCTCAAGCATAATGGAGTTACCTCCCCAACTTGTCTTTCAACTTCACTTACATCTCTGCAAACACTTCATCTAGAAAATTGTGGAAAATGGCAAATACTTTCTCTAGAAAGGCTATGTTTACTTAAGAAGCTTGTATTGATCAGCATGAGCAATGTAGTACAAGTTTCAATTTGTTCGCTGGAGGAGCTTGTGTTGATTGAAATGCCAAAGTTGAAGAGATGCTTGTGCACTTCAGTCAGGAACTTGAACGACAATTTAAGGGTTCTCATGATTAAGACGTGCCCTGCACTGGAGGTCTTTCCGTTGTTTGATAACTGCCAGCAATTTAAAATCGAGCAGCCATCATGGTTGCTCCGTCTTGGCAAGCTTATCATTTATGAATGTCCCTATTTGCATGTCCACAATCCTCTGCCACCTTCAACTGATGTTTCAAAATTATCCATCACCAGAGTTTCAACACTTCCAACGGTTGAGTGGTCCAGAGGAAAACTAAGAATCGGGCTTCTCTATGATTCTGATGATCCTTCGGTTATTGATGAGCCTTCTGATCAGCTGATAACGCTAGACGACAAAGTATTGTCATTCCATAACCTGAGGTTCCTAACTGAATTGGTAATAGCAGGTTGCCAAAATCTCACGTCCATTTCATTGCAAGGTTTGAGGCAACTCATATATTTGAGGACTTTGGAAATACGCGGCTGCCCAAAACTTTTCTCTTCCAATATGCCACCAGAGCTTGTACGTGAGAACATGGCAGCTACATATCACAATGCCCTCCCATCTCTTGAATGTCTCTCTATTGCTGCCTGTGGAATAACGGGGAAGTGGCTATCTTTGATACTGCAATATGCGCAGGCCTTACAGATCTTAGTTTTAGATGAGTGCGAGCAGATAACAGGGCTATCGATAGGAGAGGAAGAAAGCAGTCAACCAAATCTTATGTCAACTCCAGAAACTTTGTCATTAGGACATCAAGGTGACCCGCCAACAAGCTCAGCTCGAGATGGACTTGTGCGCATTCCGTTAAATCTCATCTCCTCTCTGAAGCACATATATATTTATGACTGCCCTGGTCTAACATATAATGGGAACGATGAAGGTTTCGCTAAATTGACCTCCCTTGAGAGTCTACGAATTTCGAATTGCACCATGCAACCCTCGTCCTTGGTGCATAGTAATGGATACGATGAGCGGAAGAACATAAGGCTCATCCCACTATCACTTGAAGTACTGGAGCTCAGAGTTTATGATATAACAGAAGAAGTGGTGACTGGTTTTCTAAGGAACCCCATCCGCCTCAAAAAATTATCTGTTATGGACACTTTAAGTTTAAAATATCTACAGTTGCAATCCTGCACGGCACTCGAAGAGTTGGAGATTGTAAACTGTGAATCGCTTGCCACACTAGAGGGTTTGCAATCCCTGCGAAGCCTCAAGAATTTGATTATATGGGGATGCCCCATCTTGCCACAATGGTTGCGGAGTTCATTACAGCAGGTCCAGGAGCTTTTGCCTCGACTGGAAATGCTCGAGATCGATGATCCCTCTATCCTTACCACGTCCTTCTGCAAGCACCTCACCTCCCTCCAACGCCTAGAGCTTTTCTCTTGCAACTGGGAATTGGTGAGACAAACAGATGAGCAAGACATCGCGCTTCAGCTCCTCACATCCCTGCAAGAGCTCTCATTTACGAGTTGCCGCAATCTCGGAGATTTTCCCGTTGATCTGTACAGCCTTCCCTCACTCAAGAGGTTGGCGATCTATCATTGTAAGGACATCTCGAGGCTGCCTGAAAAGGGCCTCTCACCTTCTCTAGAAGAACTGGATATCAATGATTGCAGTGAAGAGCTAAACGACCAGTGCAGAATGCTTCCAAGCAAGCTGAAGGTCAAAATCAATCAGAAATATGTGAATTGATTACTGGATGGCTTGATAACATGATGGAATAGTTCTATCTTCCATCATGCTATCTTCAGACTTGACGTGTGCTTAGTGTCAGTATTGAACTAAGCATTCTGTGTTCAGGCATTCAAGCTGCTATACCTATCACTACCGCAGTGACCGCTTTGAATTGGAGTACCATATAACTACAAGCTGCTTTACTTGGAGGTTAAGATGATCCACGGTATAAAAGGGACCCCCGGAAGGGTCGCAAGGCATCGAATCTTATTGCCAACACACCCACACAGCCTACAAAGCCGAAGTACGCGGAGCCAAGTCACCGGGAGGGTCGCAAGGCATCGAATCTTATCGCCAACACACCCACACAGCCTACAAAGCCGGAGTACGCAGAGCCAAGTCACCGGGAGGTCTTGTTGAATACATCGACTACGATCTCGTCGATACCATCGATTTCGTCTACTTCCATTGTAATATGTGATTTTCCATCATCAATCCCATATAAACTGGACTAGGGCTATTACCTGACAAGGGGCCTGAACCAGTATAATCTCTGTCTTCTGTTTGCTTGATATCGTATTACGTAGATCCTCGTTGCAACGTACCCCAATACCCTAATTATCCGGTCTACGAGTATCACTCGTCGACAGAAGTGTTCTAACTTCTTGGCGTCCCTGTGTTCTCCTGTGGATTAATTATCGCAGAGCTAGCTAGCTTTGGTTAACCTGGCGAAAAGGCCAATCATGTGGTTCATTACAGAGAAGCCAGAAGTATCAGATATTGGTTTTCACGTGCCAAACTCTGCACTAGCATTGTCTCACCTTAGAACCCCATCCTAATGTTGTTTTTTTTGTAATCATGTATTGTTACGGTGTTTCGTATTTTAATCTGTAATTCTGCGCTATGAACCTATACTATGACTTCTGTTGTACTAAGCCAGAAATATCCGCAATGCACAAGTTTTTGTTTTTTTTGGTGAACTTGATATCTCAGGAAGATGAACAGCGTCGCAGATTACTAGTAGAAGTCTAAAACCTTGTCAGATTACCTGAGGTTCGCCTTCCCCATGCGCACGACTTCCACTGAGGGCAGGCTGTTGAACCAGATGCTCGGATGCTCCGGCTTGTCCTTCCGAAGCCTCGGCAGGATCCCGCTCGCACCGCTGCCGCATCGCCGCCTGGATCCTCGCCGGTGGGCGGTGGCGGGGGAGGTCCCGTCCCGGTGAGGCTGGCTCTGTTCCAGGCTTCCGGCGACTTGTCGTCTTGTCGATGCGGAGAGATGGATAGACGAGAGCGAGGACTTGGCCCATCTCGCCCGCTAGGCACTCCGACATCGAGCGGGCCTTGTACTAGGCCTCCACTGCCGGCCTTCCGAATGGGATGGCCTGGTAATAAGATGGGCCCTGTCGGAAAATACCATGCAAAACTCAGATTTTTTTTAAAATTTTTAATTTTACTAAAAAAAATGCCCGTGCGTTGCAACAGGTAAAGACGTTTTTTCACTGATATATTTAAAGTTGAGCAATAAATTGAAATATTGGAATCGTTATATACATTATAATTGAAAAAGTTAATGAGAATTCTAACATTGGGATCGCTATAGATTATAATTAAAAAAATTATGAAAATCTTTTCTGGGTTTAGGGTCGATAGCCTTCCTTCCTTTTTAGCCCTAGGCTAGCTACCTCCCTTCGTTTGGCCTGCTTCACTTCAACCCAGCCACAAGTTGAGCCATAAGCGCAGCTCACACAGTCTACTACCATTTTCGACCAGGCTGCTACCTCACTCCGTTTGGCCTGCTTCGCTTCGACCCAGCCACAAGTGGAGCCGTAAGCGCAGCTCACACAGTATACTACCATCTTCAACCTTTCGAAGATAGTCCTGTGGCCATACGGTTGCCAGTCCTGTGGCCGTACGGTTGCCGGAGCAAATCTCCCCATCAAATCTGGTCGAATCTTTCTCGTTCACCCAAAATTGGTTGAGGGATTTTATCCACTCGATCTTCTCTTTCTGTTTTTTTCCAAAATCAGAGTGTAAAACTCTTTGTTCCCTATCAAATCCGGCCAAATCTTTCTCGATCACCCAAAATTGGTTGAGGATTTTTTATCCACTCGATCTCCTCATTTCGTTTTTTTTTCAAAATCAGCTTGGGACAAAAATAACCTGGGAAGATCGCCATCATCATTGGCAACTGTTAAACATATATTAAATCTGACGAATTAAAGCCAAATCGAAAGTAAAAATAATGGAGAAAATGATGAGGGAGGAGTGGGGGAATTTTTTTTAATCATATTGAAGGAGAAAACGCATAATTGATACGGCGGCGGTGTAGCGTCAGGTTTAACTCGAGAGACGTGCAGCGATCGGATTAAGAAAAAAAACCAAAAGCGCGGGAGAAAAAAAACAGATCAGATCTTTTTCTATCGCTTTTGAGTTTGAACTTTTTTATTATTATTTTTAATTTTTTTACTGGCGAGACTTTTTTTTTCCTTTTTAAGTCGGACGATACTGACGACATATGTTTTTTTCATTGCTTTTGAGTCGGACCTTTTTTTTTATTTTTTACCTCTTTGAGTCGGACTTATTTTTATTTTTTTAACAGACAATGGAAATTTAAGTAGTAGAGATAGCATAAAATTAAAAATCGACTTAAACACGAATGACGTATCAAAGTACCGACAAAAATATCTTCAATTTTTATAATAGTAGAGATTTATTAAAATATTTACAAAAATATTTTTTATTTTAAAGTTTTACAAATATTTTTTATTTTAGGAGGACTTTTTTATGACGTGACACACGGTCGTTGACGTATGCTAACGACCACATGGAGGGTGACATGTTATTTTGCGGACAATCTCTTTGCCGTCTTTCCAAAGAGGTGCAAGGGGGCTACCTGCAAAATAATTAGGGCTAGCCATTTATAGGCAGCTCCCTTGTCACCCTCCTAGAGAGCTATAAGAGAACTGCCTACACAATGTCATAGGTCACTATTTTACAGGCAGACCTCTTGTCATCCTTCTAGAGGGATGAAGGGGGTTGCCTGTAAAATGGCCAGTCTTTTTCTGTGCGACCGTTACAACACATCAACGAACATGTGTCTCGTCATAAAAAACACCTTTTGGGAGAGTGTTTTCTCCTAAAGGACAGTATGGGTGTAGATTTATAAAAAAAACAAAAAATTATTGTTCTAAATATTTTAATAAATAAAATTAAAAAATAAAAAATTCCAAAACTAATGATCTTGCCAAAACATGACTGTCTAGCCACTTGGTTGCGCAGCATATGTACGAAATTTCGCGGCTCACCAAAGAATGGGGGCAACTCAAATGTCCTCGCTTTCCACGACTTCTAGCAGCATCTTGTGATTCGTCCGTGTGTTTCTCTAGCGCCGCGGCGCATAGCATTCGGTTCAGAGCAAACCGAGCTGCACGGGTTCGGATTTGGGTCGAGGAGACGATGGCTTAGAATCAGCTCACGCACGCAGCTGCCGCTTGGACATTTTTTGCGCGCGTTGACACGATGCCTTGTAACCCAACAGTGGCTGGTAGCTGAGGAAAAGATGCGCGATTACCAGTGCGCAGCCGTTTCGGTTTCGGTTCGGATCATCGGATTATTGAGCTAGCCTATGAATTGAATTTGTCTGAAAAGGACATGCGCTGACGGCATCGGCCACCACTCCAGCTGACAGCCTCACAGCTGTGCGTTCATTCACGTTGGATAAACCGAATGGTGCTCGGTTCGGGTTCGGTTCCAGTACATGGTTAGAGAAGGGCGACATGTTTAAGCAAAGTGAATACTTTCACTCCACTATCACAGTATCACTACGTTGTTTATCGTTATCTTGACCAGCTGCATGCGTGCATGTGGCGATGAATCCTTCATATCACTGCTACAACCCGCGAGCTGCTCGGTTTCGGTTTCGGTTTCGATTTCTTGCTTCTTGACAATTGCGGTCGTTGATGTTGCTGCTCCTTCTTATAAATTCCGACGCGCGCATGAACTCACATACTCCAAGCCATTCCCCAAGCCACCCTGAAACCTCCATTTCCCTCGACATACTGATACTACACCTTCGATCTCCGAGGCCTGCCACCGTGACGCTGGAGATGGAGCTCATGGCGGTCATCATCAAGATCTTGGCCCTGATCTCCGACGCATGCCGCAACGCGGAGAAGCTGCCGGCGGCGATGATTTCCTGCGGCGTCGTGGAGGCAGCGGCGGCCTTCTTTCTCGGCGCGTTCAAGGCGCCCGGAGGCATATTTCTGCACCACGGCAAGGCGCCCTTCTACCTCTACTACGGCATTATAGGAGGCGTGGCCATCTTCGGCTTCGCCGAGGCGTGGACTGGGTTCTGGGTTTCCGGCGATCTCAACGGCCGACGTGTCATCGGCAAGACGATCCTGTGGGTGGGAATCTTGCCTCTCGTATTGGTGACTGCTCTTGGAGGATTCGTCTTCATGAGATAGCCCCGCACCCTCTGTTTCTTTAGATGATCTCTGTTTTCTCTGTTGTGTCAGTATGTGTTGATGTCTTGCTCCTCTGTTGTATGAGTATGTGCTGTAGTCTCTGTTTTCTCAGTTGTATGAGATCTATGTTTCCTCGGTTTGTATACGATGCAAATACTCCCATATTGTGTGAATATGAGTGCGGTTTTTCCTTGTCTTCCATTGTTTCATCTCTGCTTTCGCCAATATTTTGCGTCTCCCTCTCGAAGTAATGGCAGAAGCAGAGTAACCAGCTTTCATTTTTTTTCGCTGGGAAACTAGCTATTCATTTCAAGGCAAGTTTCAAAGCATATGTTGCACCAATCGAAGACATCATGCAAATTTTATGGATCAGCTGAAAGGAAAAAAAAATTCTCTTTTCTCGCGCGTGTTTCCCAAACTGCTAA
>Obarthii_4_nlr_18
ATAATATCCAAAATTAGAAAAACTAAAAGAGAGTTCAAGTAGGAATACAATTTTGAAACAACTAAAATTGAAAATAAAAAATAAAAATATTAAAAGAACACAATACGGTATTAATTACAAATTGAAAAAAATTAAATTCTGAAATTAGGAAAAGAAAAATAAGATTTCAATTAGGAATACAATTTATAAATAACTAAAATTTGTGATAAAAATAAAGACTATTGAAAGAAAAGACCATCAAAAACACATGACGAGATAACTTAAGTAACATGCCTATAAAGAAGTAGAGTGGTGGCTGTTGATACGACATATAAAAAAACTGTTAATAAAACAACAAATAGAATCCTAATGACGATTAAAAGGAGGGACAATAGGCAGGCCGTGAAGCAAACGAGCAACACGATTGCCAGGACTTCTAGAAAGTAAAAAAAATAAACCCCATTGATAATCATATTCGGTTTTTAAAATTTCAATGACAATAAAAAGGAGAAGCAGCGGATGGGCGTATAGGAGTATAGTTGTAGAGTCGCCGACGGTTGACGGGACTTCTAGAAAATAACAAATGAATTCCAACGATAGTTACGTTCGATTTTTAGAATCACAATGACAATAAAGAGTAGGCGACGGACGGGTCGTAGAGGAGCACAGTGGCATCGTTTAACGGGACTTCTAAAAATTATAAAAAATAAAACCCAACAAGACAATAAACTCTAAAAACTATAAGCTCCAATTTTTATATGTTTGGAACTTCTAAAAAGTAAAAAAAATGATAATCATGTTCTATTTTAAAATCTTAATGACAATAAAGAAGGAGGCAACGGGCGAGCTGTAGAGGAGTACAATGGCAAAGCCACTGATGGTTTGGTGGGACTTCTAGAAAGCAAAAATGAACTCAAACGATAATTATGTTCGAATTTTAAAATCTCAATGACAATAGAGAGAAGAGACAGTGGACAGGTCGTAGAGGAGTATAATGGCAACGTTTGACAGGACATCTAGAAATTATAAAAACGAAACCCAACATGACAATAAACTCAAAAAACTATAAGATCCAATTTTTAAAGGTTCCAAGGAGAATGAATAGAAATAATAGTAGATCGAGCAAGCAAATAAAGAAAATGATGGCATAAGGGATATCAACAGGTGTGACTTTTAAAAACTATATAATTAGAAATACGGGGATGATAAGGTTTGGTCTTTCAAAGTTTTAAGACAATGAGATGGCTATTTAATAAATTTTAAGTAAAATCATACTTAAAATGATTTTGTTTAGGTGCTAGCCGCGCAATTGTGCGGGCCACCCAGCTAGTTTTTGTGATTCGTCCGCGTGTTTGTCCGGCGCGTCGATCTCGGTTCAGAGCAAACCGAGCTGCCCGGGTTCGGGTCGAGGCGACGTCGCGACGATGGCTTAGAATTAGCTCACGCACGCAGCTGCCGCTTGGCCATTATGCGCGCGCTGACACGATGCCTTTTGACCCAGAGGTTGGTAGCTGAGGGGACGATAGCACGATGCAGTCATTTCGGTTTCGGTTCGGATCATCGGATTATTGGACGGGACTGCCCGAGCTAGGGCCTAAGAACTAAAATTGTCTGAAAAGGACTTGCGCTGACGGCATCGGCCCAGCACTCCAGCTCACAAAGTTACAATTGTGCGTTCAGTCACGTTGGAAAACCGACGAGTGCTCGGTTTCGGGTTCGGTTCAAGGAGGGGTGACATGTTTAAGCAGAGTGAGTACTTTCGCTCCACTATCACTACGTTGTTTATTGCTGTTATCTTCTCCAGCTGCACGCGTCCATGTGACGACGAATCCTTAAAATCACTGCTACAACCCGCGAGCTGCTCGGTTTCGGTTTCGGGGTCGTTGCTGCTCCTTATAAATACATTCAGCTCCCAGCCATTCTCCAATCTCACCCTGAAACCTCCATTTCCCTCGACATACTACACCTTCGATCTCTGAGGCCTGCCGCCGCGACGCTGGAGATATGGAGCTCATGGCGGTCATCATCAGGATCTTGGCCCTGATCCCAGACGCATACCGCAACGCGGAGAAGCTCCCGGTGGCGCTGATAACGGGCGGCGCCGTCGAGGCCGTCGCGGCGATCTTCCTCGCCTTCTTCAAGGCGCCCGGTGGCTTGTTTGAGCACCACGGCAAGGCGCCCTTCTACCTCTACTACGGCATTCTCGGATTCGTGGCGGTATTCGGGTTCGCGGAGGCGACGGCCGGATTCTGGGTTTCCGGCGACCTCGCCGAGCGGCGCGCCGTCGGCAAGACGTTCCTGTGGGTGTCCATCCTGCCTCTCGTCTTGGTCGCTGCGTTTGGAGGCTTCGTCTTCATGAGATAGCTGCACCCTCTGTTTTCTTAGATAAACTCTGCTTTCTAGGTGTCAATATCTGTTTTCCCTGTTGTATGAGTATGTCTGTATGTGCTAATCTCTTGCTGCTATGTTGTATTCATCATGTTTCATCATGCCTTGTTTATGGTATTTCGGTTTTTATATACGATGTAGTTACTCCCATGTTTGTGTGAATATGAGTGTTTTTTCCCCTTCTGTTTCCATTTTTTCTCTCTGTTTTCGCCAATATTTTGTTTCTCCCTCTCAAAGTAATGGCAAAGGCTGAGCGCCTGAGTGACCAACTATTCATTTGAAGGAACGACCACTTTCTGGCCTGCAAGCTCATGTAAATTTCAAAGCATAATACAGAAATCGAACTTTATCAAGTCCCAGATAGGCTTCAAGAAGTTATATTAAAAGATTGTCGCAGAAGCTGCCAAGCAAAATATTCAGTTTGGCAGTTCCATTTTCCAGAGCAAAGGCACCTCCTTTCATCTCAAGTTCAGAAAGCAAAGCCAGCCCAAGCAAAAGAGCACCCAGAAGCAGGTCGATGTATATAAGAGGGCCATAGAAAGAAATTCTAATCTTTTTTTTTTGAAGGGAGAAAAAAAATATAATCTTAATACAACTATGTAATCTATTGATTGGGAAATAATTTGAAGTTTCAAAAAACATACTACAGCTGCGATTTTAGTATTTCTTATTCAGAAGAGAAAAAAAAACATCAAATTGAAGAAAACTCAAACTTAAAACGTCTGTCAATTAAAATGGCCAATGCCATTTGCCAGGTACAACAGGATCCTGCCATGTCTTTACTGTTCGAAAAAGACGATCTGATTTAGATTTAGTATGTTACTAGCCGTAGAAGTATCAGTACCGGCAAAAATAACCGAGTTGTTCGGTTCCGGGTTCGGGTTGCGCCATGCATGGCTGCGTGGATTTGTTATTCAGATTATCTTTCTCCTAGTTGTCAATCTGGAGAAAGCGCACACATGCTGAAACGTTGGTGCATTTCTCCATGGTGGGCCCTCTTCCAACAGTGGATCCCTTTGCGCGTCTCTCTTGCTTTCAGAGAAACCTAGTGGCTCGGTTTCGGGTTCGGGTTGGGTTCAGCTCTTGGATTACTTTACACAGGAGCACTAGGAATTACAGATGCTTTCAGCATATGTCTGTATCAATCGGGCCACTTTTGCGTGCTTTGAGACAGGATGACCTTGGTGTCGTTGAGATGAAAGTGCTAATTTATAATTAATGGACCAGTAAGTCCAACGTGTACAGAGGATTCCACCCGAAAATCCGTCCGGAAACCGATAGAGTATATGCGTGCCGTTCGGGTTTATCATTTTGTATTTCTTCCGCTTGCGCACGTTGGCACTGCACTGCTCACTACGCTCTCGGCGAGTGATTACTCTGGTCGCGCGACAACCCGTAACGCGATCTCGCGGTCGCGGGTTCGGTTTCGGTTGAGCTGTGGTGTGGCACAGGTCATCGTGGATCGCTGCAACTTTGCTTGAAAAATGAAAAACATGTTCGTCCGCGATTTTCTGTTCGAGAGATGCAACATAGTCTGAGCGATCGGGTTCGGTTTTTGTGCTCAGCTTTCACCATGAAGTCACCAGGCTCACTGCGTCTGCCTCCTCGCACCATTCGGCATTCGCCGAGTTGAAAACCACAAACTAAGGCGTTCCCCTGATGATACAGCACGCGAGTCGGCGTTCTTTGCCGACCCGGCGAGATACAGCACGCGAGCTGCGCACGCACAGACATACGGTACAGACACTGTCCTCACTCCCGCACGCGATTGCCGGCGCCCGCATCGACGTCGACAAGATGCTCACTCATCCCGTGCCGGCGTCTTGCAAGTCGCGGCGGCGGCGCTCTGCCTCGGCTTACGGCCCAAATTCTGCCTGTAGGCCCGATTTTGAGTTGTCAAGTGAGCCCAACGACTTGGAGGCAGTCGGCCCAAGCATTTGAAAGCCCACAAACATCTGCTGCGAGTGCTCACCTTCCGTGTAGCTTCCTAGTAGTTCCTACACTACCAAACTATACTCCATCTGTCCGAAAAAAAAAAAGCAAACCGTAGGTTCTCGTACCAACGTTTGACTGTCCGTCTTATATGAAATTTTTTTATAATTAATATTTTTATTGTTGTTAGATGATAAAACATGATTAATACTTTATACGTGACTTATCTTTTTAATTTTTTTAAATAAGACAGACGGTCAAACGTTAGACACGGAAACCAGGGTTTGTCTTTTTTTTTTTTCCGACGGAGGGAGTACCGCATTATTTATATCCCTCACAAAAAATAAAAAGGACTACCCGCATTTTATATTGCTCATCTGCCCTCCTCGAATACCTCCCATATTATTCCCATCTCTACCTTTTGCTTACCACTGACCCCAAATCTCTTGCTTCTCTTCCGCCGGATCTGATGGAGGAGGTGGAAGTCGGTTTGCTGGAGGGAGGGATCGGGTGGCTAGCGGAGACCATCCTGGAGAACCTGGACGCCGACAAGCTGGATGACTGGATTCGCCAGGTTGGGCTCGCCGATGTCACGAAGAAGCTCAGGTCTGAGATCGAGAGGGTGGAGGTGGTGGTGGCTGAAGTGAAGGGGAGGGCGATCGGGAACAGGTCGCTCGCCCGATCTCTCGGTCGTCTCAGGGAGCTGTTCTACGACGCCGACGACGCCGTCGACGAGCTCGACTACTACAGGCTTCAGCAGCAGGTTGAAGGAGGTAAAACTTGTAAATGCAAGATGCATCCATGGTGTTCTATATGTAGCATTGGCACACGTTGATTTCCAGATTCGCTTTTGGTTTAGGTTCAGATGCATGTCAGGGCGCACCTGAAAGCGTGGATGGGCATGGAGGAGGAGCAGAGCAGACAGAGAGAGCGTGGGTAAACGCTGGTGAAGGTGAATTAGCCAGCGGCAGCGCTGGCACAAGACGGTCTGGGGTATGGCAATACTTTGAGATCGTGGAAGAGAAAAACGGAAAGCCTGCGAAAGCCAAGTGTGTCGACTGTCACACGGTGGTCAAGTGCGGCTCCGACAATGGGACTTCGGTTTTGCACAATCACCGCAACAGTGGCAAATGTAAAAGGAAACGTGGAGCAACTGGTCAACCGCCAAACCTTCCAAGGTAGTACTAACCTTCTCTTTTTTAACATAAAAAGCAATCAATCAATTACTTCTCTAAAACGAAGATCATTTCTTCTAATACAAAAAAAATGCGCTCCTTGCCTATTGCCAATGTTCTTCTTGTAGTGCCAGCGAGGGTGCAGTAAACGGTAACTCTTCTACAACTAGTAATTCCGTCGGCAGAAAAAGGATGAGAACCGACGCATCAACAGACCACGTGGCGGCTAATTCGCACCCTTGGAACAAGACTGAGCTTTCCAACACGATCCAACAAATGACTCATCGGTTACAAGAGGCCATGAACGAGGTTATGAGGCTAAGCGGGTCTGCAGGTTCAAATCAGAGTCGTCAGAGTACACCTCCGGCCACAAATGCAACTACATCATCTTATCTTCTTGAGCCCAAAGTTTATGGGAGGGATGCAGAGATGGAATCCATAAAAAATATGATCATGGGAAATAAATCCAATGGTATAACCATCCTGCCAATTGTAGGCATCGGAGGGATAGGGAAAACCACTCTGTCCCAACGTATCTACAATGATCCGGAAATTGGAAATCAGTTCGAGATCAAGATATGGGTCCATGTATCTGATAAATTTGATGTGGTTAGGATCACAAGGGAGATTTTAGAGTGCGTCTCCCACCAGAGTTATCAAGGAATAAGCAACTTTAACATGCTTCAGCAGGATCTTGAGAAACACATGAAATCTAAGAAGTTCCTGGTTGTTTTGGATGATGTTTGGGATGTCACTACAGAAGACTGTTGGAACAAACTACTGTGTCCTCTCAGAGATTATGTGAATGCATCACAAGAAGTAACAGGTAATATCATCATTGTGACAACTCGAATACAGAATGTCTCCAAAAGGTGTGGAACGGTAAGATCAATAAATTTAAAAGCTCTGCAAGATGGTGATTTATCACAACTATTTAAAGCATATGCTTTTGGTAATAATAACCCTGATAGTTATACAAGTTTACAGGTTCTTGAGAAGCAAATAGTCAGGGAGCTAAATGGCAACCCGTTGGCAGTAAAAACTGTGGGCCGCCTATTAAGTAGGAATCTTACCTTAGGTCATTGGAACAGCATTATAGAGCACAAAGAATGGCAATCCCTGCGATATACTGATGGCATCATGCATGCCTTGAAGTCGAGTTATGATCATCTGCCTAGACACCTACAAAAATGTTTCTCTTATTGCTCTCTTTTCCCCAAGGGTTATTCTTTAAGTGAAGCACAACTGATACAAATATGGATAGCTCAAGGGTTTGTGGAAAAATCCTGTGAGAAGTTGGAGCAGAAAGGATGGGAATATCTAGCTGAATTGGTGAACTCTGGTTTCTTCCAGCAAGTTGGAAGTAAAAGGTCTTCCTCAAAAGATATTGTTCTGAGTGATCTTATGCATGATTTAGCACGAATGGTTTCAAAAACTGAATGTGCAACTATAGATGGCTTAGAGTGTAAAAAGTTAGCGCCTAATATACGTCATTTGTCAATTGTAACTGGTTCTGCATACTTCAAGGATCAATATGGAAACATATCTCGTAACGAGGAATTTGAGAAAAGGTTGTTGAAAGTAACGTCAAGCAGTAAGTTGAGGACATTGGTATTAATTGGCCAATATGACCATCATTTTTTTAAATCCTTTCAAGATACTTTCAAGGTGGCTCATCATTTGCGACTGCTGCAGATCACTTCAACATTTGCTGATTTTGATTGTTTTCTTTCCAGTTTGGTTAGTTCATTAAATTGTACACATCTCCGGTATCTGCGAGTTGAGAACGAAGAGTCCCAGGGAGCTTTGCCCCAGGATCTGAGCGAGTGCTACCAACTTCAAGTACTAGATGTTGGCTCATGTGGAACTCTCGATATACCTAATGGCATAATAAGTAATCTTGTCAACTTGAGGCATCTTGTTGGAGAAGTGGTAGTGTTATCTCGAAATGCTAGAATTGGTAATAAGACCTCACTGCAAGAACTGTCAGATTTCAAGGTACATAATTCTATTGGCATTGAGATATCACAACTTCAATCCATGAATCAGCTTGTACAGCTCAGTCTGTCCCAACTGGAACGTGTTACAACTAGAGTCGAGGCTTATGGTGCAAGCCTAAGAGATAAACAAAACTTAGAAAAGCTACATTTGTCCTGGAGGGATGCAAAGGATGGATATGACAGTGACATGAGCTACGAAAATGAAAATGACAGATACATGAGCTACAAGAATGAAAGTCACAGTGACAAGAGCTCTGGACCTTGTATGGACATGGAAACTCGAAGGGAGAGACCGCCAATGGGTGATACCAATAGATCCCCAATTCTGAAACCTTTTACAGACATAGCAAGTGAGGTGCTTGATGGTCTTGAACCACATCACAGCCTCAAGCATCTACGTATATCTGGGTATAATGGAGCTACCTCCCCAACTTGGCTTCCTTCTTCACTTACCTGTCTTCAAACACTTCGTCTAGAAAAATGTGGAACATGGCAAAGACTCCCTTTGGAAAGGCTACCGTTACTTATAAAGCTTGTGTTGATCAAAATGAGGAATGCAACAGAAGTCTCAATTCCTTCACTGGAGGAGCTTGTGTTAATTGAATTGCCAAGCTTGAGCACATGCTCCTGCTCTTCCATCAGGAACTTGAACTCCAGTTTGAAGGTTCTGAAAATTAAGAACCTTCCTGCACTGGAGGTATTTCCGTTGTTTGAGAACTGCCAGAAATTTGACATCGAGCGGACATCATGGTTGTCCCATCTTAGAAAACTTACCATCTATAATTGTCCTCTTTTGTGTGTGCACAATCCTCTTCCGCCTTCATCTATTTCCAGATTATCGATCGGTAAAGTTTCAACACTTCCAACGATGGAGGGGTCAGGCAGTGGAACACTAATAATTGGACTGGGCCCCGATGATCTTATTGATTTTTTCAATAAGAATTCTGATCAGCTGAAAATATTGGATGACAAAGTTCTGTCATTCCATAACCTGAGGTTATTAACTGGATTGACAATATATAATTTTCAAAATCTTGCAACTATTTCACTCGAAAGTTTAAGGCAACTCGTCTGTTTAAGAGTTTGAAATTACATAACTGCCCAGAATTTCTCTCTTCAAATGTTCCATCAGAGCTTGCCTGCGAATATATGTCAGCAACAAATCACAACGCCCTCCCATCTCTCAAACGTCTCCATATTGAGGATTGTGGAATAACAGGGAAGTGGCTGTATCTGATGTTGCAACACACACAGGCCCTACACGAAGTGAGTTTACATGAATGTGAGCAGATAACGGGGCTATCGATAGGAGAGGAAGAAAACAGTGAACAAAATCTTATGTCAGCTTCGGAGGCTCCGTCCTTACAATATCCAGGTCGAGACAAACTTCTGCGCCTTTCGTTAAATCTTATATCATCTCTGAAGAAGGTATCTATTAGAGGTTGCTCTAATTTAACATTTTACTGGAGCAACAAAGGTCTCGCTGGATTTACCTCCCTTGAGGAGCTAGACATTGTGGTATGCCCTGAGCTGCTCTCATCCTTCGCGCATAACGATGGAAATGATGAACAGACAAACCGAAGATGGCTCCTCCCGCAATCACTCAGAGAATTTCAGATTGGATATGTTGGTTCCCTAAAAACGCTGCAGCCCTGCTTTCCAGGGAACCTCACCCACCTGAAAAAACTAGTAGTATGGAGCAACGAAAGTTTAACATCTCTGCAGCTTCATTCCTGCACAGCACTCCAAGAGTTGATAATTCAAAACTGTGAGTCACTTGATTCGCTAGAAGGCTTGCAATCTCTCGGCAACCTCAAGTTTCTGCGGGCACACAATTGCCTCAGTGGTTATGGAGAATATGGAAGTTGTATCCTTCCGCAATCACTTGAGGAACTTCACATCAGCGAGTATTCTCAAGAAATGCTGCAGCCCTGCTTTCCAGATAACCTCACTAGCCTGAAAATACTGAAAGTAGAGGAAAACCAAAGTTTAACATCTCTGCAGCTCCATTCCTGCACAGCACTCCAAGAGTTGATAATTAAACGGTGTGGGTCACTTAATTCACTACAAGGCTTGCAATTGCTCAGCAACCTCAGGTTGCTGGAGGCACACAGATGCCTCAGCGGTCATGGAGAAGATGGAAGGTGTATCCTTCCACGATCACTTGAGGAACTTTACGTCAGTGACTATTCTCAAGAAACTCTGCAGCTCTGCTTCCAGATGAATCTCACCTGCTTAAAAAATTTAGAGGTATCAGACACTTCATGTTTAAAATGTCTAGAGTTGCAATCATGCACTGCACTCGAACATTTGAAGATTAAAGGTTGTGCATCACTTGCTACATTAGAGGGCTTGCAATTCCTCCACGCCCTCAAGCATTTGGAAGTATTCAGATGGCCCAGCTTGCCTCCATATTTGGAGAGTTTGTCAAGACAGGGCTATGAACTATGCCCACGACTGGAAAGGCTCAAGATCGATGGCCCCTCGTTCCTTACCACATCCTTCTGCAAGCACCTCACCTCACTCCATCACCTAGAGCTTTACGAGTGCGTAATGGAATTGGGAAGACTAACAGATGAGCAAGAGAGAGCGTTTCAGCTCCTCACGTCCCTACAAGAGCTTCGGTTTGGGTTTTGCTACAATCTCATAGATCTTCCTGCAGGGCTCCACACCCTTCCCTCCCTCAAGAGGTTGGAGATCTTCTTTTGCAAGAGCATCGAGAGGCTGCCAGAGAAGGGCCTCCCACCTTCGTTGGAAGAGCTGGATATCTTCTTTTGCAGTGACGAGCTAGCTCAACAGTGTAAAACACTAGCAAGCAAGCTGAAGGTCATAATTAATGGGGGATATGTGAACTGATTACTTGGTGGTATAGGCTCGTTCAGGCGTTCAATCTACTGTACATACCATTGCTGCTGCAATGACTACCTTCAGAACCATTACATAATACAAGGACCATATGATGGCTAGGTCAGCTATAGCTAGCTTTGGCTCACCTGACAAAAAAAAAGTGTGGAGACCCACACGGCCTCCATATTCAACTAGAGATAGGAGGTGGGTCGGATCCATGTATTATGTAATAGAGTAGAGCTCGGTTGCCATCATGTTGCCTTGTATTCTGTAACGCCCGCTTTTCGCGAGACGTTAAAAACTAAGTTAATAAAATCCTAACTGCGAAAATTATGTTCTTTGAGTGTGAGTCTAAGTTGTGCCATGGATCTCAATTCAAATCCACCCTAGTTCCCTCTCGTCGAAATCGAAATCCGCCACCTCAAAATTCCTAAGCCAAAATCGAGTTCCGAAATTCAATCTCCTCCTTTGAACTCATCGCCAAATACATATCCACCTTTCCGAATATACCAAATTCCCACCTTGAAATCCCTTCCTTGACACCTCTCCCTGTTTTCCTGAGTCCAAGTATCAAATTCGAAATCCAAATCCAAACACCAAATCCTTCTCAAATTCTCTCCAAATCAAATCTTCCAGAAAAAGTCTATTTTGCCTCCCTCGGGTGTCGTGGGCCGTTTTCTCCTCGGCCCATCTCCTCTCGGCCGCTTTCCCCTCCCCCGCACTTGTGTCGCACACGCTGAGCGAGAGAGAGCGTCTTTCTCTCTGTTGACGCCGATTTTGGCTCGTTTCCTAAATATAATTTGTTAAATTATAAACCAATGTATTATCTCAAATATAGTGCGTAAAAATATATATAACAATAAATAAGAATTTTATTGGCAATAAACAATAGAGATAACCGGGTGAATTAATTTAATTAAATAGCGGCCATAAAATAGGTGGCCATGAAATAAAATAAGACCCACTTATGTTGGACTAAAATAATTTTCGACACAAAATAGAAATATGTATGTGCGTTCCATATAAGTAGTGTGAACAAATATTTTTCACACGCTTTTCATCAGACCGACGAACGCTAATACTTAGCTTTCTCGTCGTGTCCACCTATGAAATTTGTGCTATGATAAAGGGTACCGTATAAATATATTGAGACTACGATTATTCGCTAAGTAAATACCTGGCTTAAAACATATGGCCGAGAAATGGGATTTTCCCACTGATCCAAAATAGTCGCGTCCGAAATATTTTCAGAAAGGGTGTACGCACCATATAAAAATAGTTTCAGACTACAGTCATACAAAAAAGATTAAAATGTAAGCCAAAGTATATGTTCATCCGGCTACCTGTATCCACCAATCACATAAAAGAAAATTAATCATCCACCAATCACATAAAAGGAAATTAATAAAAGGAAATTAATCATCCACCAATCACATAAAAGGAAATTAATCATCCACCTACCTGTATCCTACTGTTAGAATGGCCTCCTTACACCAGAGAATGGGCATTGCCAGATTCTGAGACACTGTCCTTTGAGCTCCCTGAATCTGAACCAGCAAGATAAATCAAATAAGACACAACGCAAAAACTTCCGTTTATCAAGAAGTTGGGTGTTCAAATTATAAAGTGACAGTTCGATCGTACCACTGGATGATGAGGACCCACTGCTCGCGACCTCAGTATCCTTCTCAATCTCCACTGATTGGTAAGTTGCTGTTGGCATTTCATCCCCAGTATGTACATACTCATCCAACTGCTCGGCCTGTGTAGTGATCTTGTCAGGATCCTTGCTCTCCTGTAATCAACAAAACACATTAACCATTATGTTTACAAAACACATTAACCATTATAAGAGCTCATTTCACACATAAGCTAATAGCAACCAAGAACAAAGCATATGCTGCTTACTATTGCCATTGCCACATCACCGGTGTCCACCATCGTAGCGGTACTGCCATTCACCAGCACATCACTATCATTAGCCACGGAAGCATCAATGACATCGGCATTTTCACCATTCACAATAGCAGCCCGTCGACTCTAGTTGAGCGCCTTCTTGAAGTTGTTGACGAATCGATCAAGCTCCCACTGTGTCTCGACATCCATCTCATCAATATCCAGCTCGATCTCACCCCCAACCAGCTCTGGATTGCCGTTCCTCTTTCGCACAATCTGCAACACATTATGCATCTTCTCCTCCGGCAAGCTCTCCAACCCAACCCTCAACAAGTTCTTCTCCTCCAGGGTAATCTCCCACTTGATGACGGTGTGGTAGTCGTGGAGCCCGAGGCTTTCGACCTCCACGGGGGCGTTGAACCAGATGCTCCGCTTGTCCTTCCCGCAGCGTCGCCAGGATCTGGTCGCACCGCTTCCGCATCGCCGGAAAAGGAAGTTTATCTGCGAAAAAAGGATGGTTTTGTATTCTACCGAAAACAAATCAACCATCATAAGAGGCGACGAACTGTATTTTACCCCCCAACCCTACGGCGAGGTTCGGCTTCCCCGTGGTGAGATCCGCCGTTGAAACAGATGCCCCGCCCACTTGCCGTTCCGCAGCTTCGGCGGGATCCCGGCCGCACCGCTTCCGCATCGCCGCCTTGAGCTCCGGCGGCGGCGGGGGAGGTGAGGCGACCCATGGGTAGCGCTTCGGCTTGACTCTGCTGCTGCGACACTGACGAGGCGATGTGTCATGTGGGAGATGAGGGCGCGGACAAGGCCGAGGCCCAACTCGCCTGCGACGTACTCTGCGAGGCCCATAAGTATTCGTTTGGACTGGCAGTCCATTACGGACAAGAAGGCCGACGGCGCGCGCGATACACATCTTTGTCTTCCCCGCCTTAGAATAAGTCCACCTGAACTCCCTTAAACATACATAACAAATCTAATCCAGATTCCTTAATCGCAGTAGTAGATATCTTAAACCCTCGACTGTTTAAACCGATGCAAAATGACTCTCTTCGGTGGTTTTGAGAATGGCTCTTGCTGATGTGGCTCGTTGTGAGTCTGCACGTAGGGGCTCACGTTATCCTCTTATTCCCTTCTTCCTCTTTCCTCAAACAACCCCTCCCCGGTTTTGCGCGAGATGGTTTTGCTATCTCGCGCGCACGGCCTCTCCACGCGCATGCATGAATGTGTATGCTCTTTTTCTTTTTTTTATTTTTTCTCCATCTTAATTAATTTTGGGATATATTAAAAGTATCAAAATTTCTATTAAAACTTAATTTAAAACTTTTACTCCAAAATTTAAAACTTTTAACTCAAAATTTAAAATTTTGAACTTCAAAATTCAAAATTTTCAATTCCAAACTTTTAAACTTTGAACTATTTTTTTTAAAAAAATAATGCTAATTACGATAATTAATAATAATTACCGTAAGTAGCAGCGCAGAGGCGTTGTGCGCAATGGGTGTGGGGGGAGGGGGGTGCGCCCACTGTGCAAGTTAAACAGTTGATTCGCACGCGCCCATTAGAGCAAGTCTAATCTTAGGCTATAAGCTAATTATAAGCTTATATAGAGGAGAGAGAATTAAAAATGAAATAGGTTGGCTCTCATGCAAGAGCTAGCTATTCACATATTTCAAGATAAATATATTGAATACGCAGGTGATAGATAAAGAGAGGAGAAAAAATAAAGATAACATTATAGCTCATTTATATACATGTTAACTCAAATATAAGTTATATTCTTGAGATTTGCTACCATCTAGCACTTGGTACCCCAAGGTACCAGTACCACCAGGTACTAAAACAAATCTGGCCATCCAATATTTAGGGGTAGGATTGGGCATGAGTAAGAAATCTCTTCCAATACTGAATCAATCTCGTTCTTGTGTTCTCGTCAAAAGAGAAAAAAAAAACCTCATGCTTGGATGCCGCTGCTGCATTCTTCCTTGCCGCCGGCCGCTGGTGCCGGCGCCTGGTCCGACGACTCGCCATCGCTGCCGTGGTGCCTGTTCCGACAACTCCACGACCACCTCGCTGCCTCGGCCACCTCGACGTCATGGCCGGCAATGCCCCTAACGCCACCGCCGCCGCATAGCTTGGTGTCTGATCTCTCCACGACCACCTCATATGGTGTCTCATCCCGCCGCTCGCAATGGCTACGCTTAGACCAGACCTCGCAGAGTCGCGGGCCACACATGCCGCACGCCGCCGCGGACCCCGCAGCCCGTGCCGTCGACGCTGGGATTGGATCTCGCAGCACGTCGCCGTCAAACGCTGGCCCTGCAACGCACCCGCATGCCACCCCGAACCCTTGAACCCCGCAGCTCGCCGCCACCACTATCAACGCCGGCCCTGAACCTCGTCGTCCGCTAATGCTGCCGTCAACAATGGCCTCACCGCCCACCCTAGAGTCCTTACATGCGAAAAGTCTATACTACCCTTCCACCTCACTTCAAAAGACGGTACCACCATATGGGCTAAAATGGTACCGCACGGTACCGAGAAATCTCAACCGTTTGATTTGTCCCAATTGATGGCAAGGATTTAGTACCGCCTCCCTCAGATGGAGAGGAGTAAATCTCTATATTCTTATAATTGAATCTAGTATTAAACTTGACCCACCAACTCCCCCTCAGCAACCCTTGTCCAGCCGGTTCAGCGTGCTCGGGTACTCAACGTGGGTGAGGCATGACGACAAGTTCAGCAATGCACTTGAGCAGTCGGAGCTGACACTTTTAGGGCCTGTTTGGCACAGCTACAACTTTAGCTCTATCTCTCCTGGAGCTGGAGCTCAGCCAAACAGTTTCAGCTCCACCTAAAATTAGAGCGGAGCTGGGTGGACTCTCTCACAAAATAAACTAGTGAGTTGGAGCTGGATTTAGGTTGCTCTACAACTCCACAACAGACTGACTCCTTAAGCTAAAATTAGCAGTTGTAGCT
>Obrach_4_nlr_9
CTTGTGCAAGTCCTGCATCTGCCTTTGGTGAAGCACTGAAGTGGGAGATGATGGAATTAGTTGGCAATGTGGTGGATGCTGCAATAGGATGGCTCATGCAAAGCATCCTTGGGAGCTTCTGTGGGCAGATGAAAGTTTGGATTCGTGAAGTTGGGCTTGCTGAAGATGTTGAGAAGCTTAAGTCTGAGATGAGGAACATGGAGATGGTGCTTGCTGCTTCTTTGCGAAGGAATATTGATAACAAACCATTGGCTCAGTCGCTGGATGATCTAAGAGAGCTGCTTTATGATGCGGAAGATGTTATGGACGAGCTCGACTACTACTGGCTCCAACAACAGATCGAAAAAGGTTCAGGGCGTTTGGCTGTCTAGTTCTATGCTTCCTGTTTCCGTCTTATTTGTGTAACTGTCATATATTGGTTTATTTGTTGGTTAGTTATGATGTACTTTCACATGATTTAAATTTTGTTAATTATTACTAAAGAATATCTGCTTTTTCTTAGGTGTTCCTTGTGAAGTCCCCATAACAAACTGAGTTTGCTTTTGCAGGTGAAGGTTGCAATGTTGTTGCTGGTAGTAATCCTGAGCCAAGCTATGCGTCTTCCCCCATGTTATCATCTCCTTATCAATTAATAAGCAGTGCCAGAAGCCAAATTACTAGTTGGGTCTCATCTGGCAGAAAAAGGAAACGAGAAGAGGAACATACAACTGATAGCACGATGCTGCCTTTTGAGATAAAACTTGACATTTCAAAGAGGATCAATGGAATAGTGAACAATTTACAGAAAATTGGCCATTTTGTGCAGGGGTTTCTGCAGCTAGAGATTTCATGCTTAGAATTTACATCAAACCAGAGGCAGAGTGTGTACAGGAACAGACGCCTGACAACTTCTGTTCCTATTGAACTCAAGGTGTATGGGAGGGATGCAGATAGGGACAAGATAATAGAGCTTTTAGTAAATGATGAAACTAGTGGTTTGCGTGTTCTGCCAGTTGTTGGCATTGGCGGTATTGGGAAGACAACACTTGCTAGATTTGTATACCAAGACCAAAGAATTATTGATCATTTTGATTTGAAAATATGGATTTGTGTATCCACTAACTTCAATGAAGTGAGGCTAACACTTGAGATCTTAGAGCATGTATGTAAAGATAGACAAGAGTACAAAGGTGTCAGCAATTTCAATTTACTACAGGAGATTCTTTTGAAGTATATTAGAGGTAAAAGATTTCTTATCATATTTGATGATATGTGGGAAGACAGGGACAGGAGTGGATGGGATAACCTGTTAGCTCCATTGAAACATAGTCAAGTAACTGGTTCCGTGGTGCTAGCAACAACTCGAAGAAACTCAGTGGCAGAAATGATAGGAACTATGGATGCATTCCAAATCATCGGCCTAGATGAAAAGGAGTTTTGGTTGTTCTTTAAAGCATGTGCATTTGGTAATGAAGACTACGTGGGCCATCCTAGTTTGCAATCCATTGGGCGGCAGATTGCTAAAGCACTTAAGGGATGCCCACTAGCAGCACGGAGTGTTGGTGCGCTTTTGAACAGAAATGTTAACTATGAACATTGGAGGACAATTCAGGACAAATGGAAATCTCTTCAAGTAAAATCTGATGATATTATACCTATCCTGAAACTTAGTTATGACTATCTACCTTCCCATTTGCAGTGTTGTTTCTCCTACTGCTCTTTGTTCACAGGTTTAATAGAAAGTTTATTTTTTAACTTTGACTTTTACATTACTAAGAATACGTATATAGAAGTTTTACTCGTAAATTATTTTTGTTTATAAATATATTGTTTGACGATTTCAAACAATCATCCCTTTGTCGACACATCTCACGCTTAAAAATATTACAAATTTCTTCATTTTGAGCAAAATCCAATGCACTTATCTTTAACTTTAACATACTCCAGTATATCGATCGTTTTAAAGAAAGTATTTTGTAAGATAGGTGAGATGTAACAAAGATGAAGGTGCCCATCTTTTGGCCTATTTGAGAAATAAAAGAAATGACGTATGTACAAACGAAAAATAATTTATGAATAAAAATTTTATATACATATTAAAATATAAAAATCAAGGCTGAAAAATAAACTACGTTGAAAATACCTTAAAATTAACTCTAAATTTAAAACTAAAAATTTAGCTTATAAGTAAAAGCGAAAAAGTAAGGATGCATGTCTTTCTCAACGGTGTGGAGAGAGTAGCATTAGTAATGTACCGGCATGGAAAAGCACTTCAGGAAGAAGTGCTTATTGCTTTTATTTTTCTGTTGTTTCGTACAATTACGTTGCAGGAGGGCATTGACGGAGCAGAGCAAATGGACGAATCGAATGGTGATACAGTGATGAGTGCGAGTAACACCTTATCAGAATAACAGATGTGCAAGCGGAGTGTAAGTACTGCCGCATGAGGCTGAAATCCGGAACCAAGAATGGGACAAGTTCTTTGAGCAGACATTATTATAGTAAAACTTGCAAGAAAAAGCGCGGAGCAACTGAACAACAGCCTACCACTTCAAGGTACGCGATTAATAGATTATGTAATTTTTTTTGCTGAATCATAATACAGATGCGTCAGCGTCATCTGCTTAAGATCCTGCCAGGGCATGTGCAACTAGCTAGATTTAGGTCATGCATAGAGATTTAGAAGGCTACTATCGGTATAATTTTTAATACTATTTATTTTTTCTTTGACACTGTTGAATATGTTTGATAATTCGTTTTTTTCAAAAAATTATATAAATATTAATTATATTGTTATGATTTAATTTATTACTATAGAAATTTTAAGTATGACTTATAATTTTACATATTTGAATAAAAAATTATAGATAAGACGAACGATCAAACGTAGATCTAAATGTCAGTCTAATAAAATTTTTGGATAAGACAAACTTCTCTAATAACCAACCATGATCATATCTATTATTTATATATATAAAGTAATAGAAAAATGAGTTATCACGTTTACTCTCACGTGCTAGAAAATCCCACATTAATCGAAGGAGAATAAGAGAAAAAAGGTAAGGATTTTTTTTTTGGATCGGACAACTCTAAAAAAAAGAACGTTATTTGTTGGATCACTCCTTAAAAAAAGAACGCGAGATTTTTTTGGATCGGACAACTCTAAAAAAAAGCGTGATTCTTTAGATAAAAAATGATTTTTTTGGATCGGACAATTCCTGAAAAAGAACGTGATTTTTTGATTTTTTTTAAGTGGAATCGGACTAGAAAGTTTTTTTTAAAAAAGGAAAACTACCTACACAGTTTGTTACGACCGTGGAAAAATAAGAGGAAAAAAAAGAAAAGGTGTTTTTGATTTTTTTAAAAAAAGTGGAATTGGACTAGGAAGCTTTTTTAGGAAAACTGTCTGCACAGTTTGTTACGACCGTGGAAAAATAAGAGGAAAAAAGAAAAAAAATACTGCATACGCACGTGGAATCGGACTAGGATTTTTTTTAGAAAAAACTATGTGAAATAAGAGAAAAAAAGAAAAAAAAAATCATGTTTGTGTGAATTAGACAAGGATATATTATACAAATATGCTAGAAATTTTAAGATTAATCGAAGAAAAATAAGGGAAAAAGATTAATCGAAGAAAAATAAGAGAAAAGATCAATCAGGAGAATATTTGCTATAACAGAAAATATCAGGTCGACAGCAGATCAATAGCAATTAAAAAACAGAGAGAACATCAATCAGACATATCAATGTTTCTATAAGAAAAACTAGGACTTAAAAGCGGACAAAAAAAATGGAAAAGAATCGAAAGGAAATTAGGACTTTGGACATGGACAAGTATACTTTGTAATTTTGTGTGAAACACCATGGATATCATGTGAGAAAAAGATTTATTTATTAGCAATTTATTTTGTAAATCGTGATGAAATTGAACGGTTGGATATCGTGCAAGATTAAACTAAAAAATTAATCTCATATGCCTAAAAATATTGTGGTATTATTCTTAGATCTATTATATTATTAAGATAATATAAAAAGAATCACTGTTTTACTTTGCATGGAACATCAAATGTAAAAGTTTGATCTATGTTAGTACCGAGTTTAAAACTATATTACCACTTTCAATATTTATATTTTACAAGAGCATTTTTCTCATCCTTGAGTAGGTACCATGAGGTATCACTGCTTTCTATGTAAACTTTGGTACCTCTTGGTACCTTAGGTACTAGAAGGTACCAAATTTTGTATAGAAAACAGTGGTACCTCATGGTACCTCCTTAAGGATAGGAAAAATGCTCATTTTATAATAATATTTGAAACTATATTTGATTATATAAGAAATTTCATAACAAGTAATATGTATGAAGAGAAGATAACATTATCAGTATGAAGATGCATGAAAGAAGAGATATTATGCCATAAATTTTGTATAAGTTTGATCTATTATAGTATTATTCTTAGATCTATTATATTATTAAGGTAATAAAAAGGAATCATTGTTTTACTTTGCGTGGAGCATTAAATGTAAAAGTTTGATCTAAGTTATGTCTGAGTTTAAAACTATATTACCACTTTCAATATTTATATTTTACAATATAATATGAAACTATATTTGATATTATATAAAAAATTTCATAATGAAGTTAGCCGCGCACTCTGCCGCCCGATGCTGGTTGTTTATATAGGGCCGGTGAGGGTGCACCAAATGGTAATTCAGGCAGCAGAGGAAGTACGAGAATTGATGGGGCTTCAGCACACCACGAGACAACGTACACGCACCCTTGGACACAAGGCTGAACTCTCCAACAGGATCCAACACATGGCTCGTCACTTAAAAGATATTATGAATGAGATTATGAGGCTATGTAGATCTGCAAGTTCAAATCAGAGTCGTCAGAGTAAAACCCCGTCCACAAATACAACATCTTGTCTTCTTGTGCCCACAGTGTATGGGAGGGATGCAGAGATCGAATCCATAAAAGATCTGATCATGAGCAATAAATCCAATGGCATAACCGTCTTGCCTATTGTAGGCCTCGGAGGGATAGGGAAAAGCACTATGTCCCAATGTGTCTACAATGATCCGGAAATTGGAAATCAATTTGAGATCAAGATATGGGTTCATGTATCTGATGAATTTAACGTGGTCAGGATTACAAGGGAGATTTTAGAGGTTGTTTCCAGCAAGAAGTACAAAATAAAAAGCAACTTAAACATGCTTCAGCAGGATCTTGCGAGTCACATGAAATCCAAGAAGTTCCTGATTGTCTTGGACGACGTCTGGGATGTAACTACAAATGACTGTTGGGATATGCTACTAGGTCCTTTAAGACCAAATGATGTGAATCCGTCAGAGGTAGAAGTAACAGGTAATACCATCATTGTGACAACTCGAATTCAGACTGTTGCCAAAAGTTGTGGAACGGTAGGATCAATTAATTTAGAAGCTCTGGAAGATGATGATATATGGGATCTATTGCAAGCATATGCATTTGGTAATAATAATAACCCTGATAGTTATCCAACTTTACATGTTCTTGGGAAGCAAATAGTCAGGGAAATAAATGGTAACCCGTTGGCAGCGAAAACTGTGGGACGACTATTACGAAGGAATCTTAACGTAGATGATTGGAATAGCATTGTAAAGAACAAATTATGGCAATCCCTGCAACATACTAATGGCATTATGTATGCGTTGAAGTTGAGTTATGATCATCTACCTAGACACTTACAGCGATGTTTCTGTTATTGTTCTCTTTTCCCCAAGGGTTACTCTTTCAGTAAAGCACAACTGATACAAATATGGATTGCTCAAGGATTTGTGGAAAAATCCGGTAAGGGATTGGAGCAGAAAGGATGGGAATATCTAGCTGAGTTGGTGGACTCTGGTTTCTTTCAACAAGTTGAAAGCTCTTCATCAGAATATGTTATGCACGATCTTATGCATGATTTATCACGAATGGTTTCCCAAACTGAGTGTGCAACTATAGATGGCTTAGAGTGCACAGAGTTAGTGCCAACTATACGTCATTTGTCAATAATAACTGATTCTACTTATCACAAGGATCAAAATGGAAATATATCTCGTAATTGGAATTTGAAACAAGGTTGCCGAAAGTTATATCAAGGAGTAAATTGAGGACCTTGGTATTAATTGGGAAATATGACGCTCATTTTTTCCAATCCTTCCGAGATGCTTTCAAGGAAGCACAACATCTGCGACTGCTGCATATCGCTTCATCATATGCTGATTTTGATTCCTTTCTTTCAAGTTTAAATTATTCACATCTCCGGTATCTGAGACTCGAGAACAAAGAGTCCCACGGAGCTTTGCCCCAAGATCTAAGCAAGTGCTACCATCTCCAAGTACTAGATATTGACTCGTGTGGAACTCCCAATATACCTGATGATATAAATAATCTTGTCAGCCTGCGGCATCTTGTTGCACAAAAGGGAGTGTGCTCTTCCATTGCTAACATCGGTAAAATGACCTCTCTTCAGGAACTAGACAGTTTTATTGTCAAGAATTTAAGTGGTTTTGAGGTGACACAATTGAAACAGATGAACAAGCTTGTACAACTTGGTGTGTCTGGACTTGAAAACATTACTCAGGAGGAGGCATGTGGGGCAAGCCTGAAAGACAAACAACACTTAGAAATGCTAGGTTTGTCCTGGAATGATGCATGTGATGGATATGGCAGTGGGATAAGCTACGAAAATGACGATGACAATGACAGGAGCTCTGAGAATGAATATGACAGTGGCATGAGCTCTGAACCTTCTTTAATTAAGGAGCTTGATGGTCTTGAACCACATGGCAGCCTCAAGCATCTACGGATATCTGGATATAATGGAGCAGCCTCCCCAACCTGGCTCTCATCTTCACTTACCTATCTGCAAACACTTCATCTAGAAAGTTGTGGAAAATGGCAAAGGATTCCTTTAGAAAGGCTATCGATGCTTACAAAGCTTGTGTTGATTAAAATGAGGAATGCAACAGAAGTCTCAATTCCTTCACTAGAGGAGCTTGTGTTGATTAATTGCCAAGCTTGAACACATTCTCCTGCACTTCCGTCAGGAACTTGAATGACAATTTAAAGGTTCTGAAAATTATGCACTGCCCTGCACTAAAGGTATTTCCGTTGTTTGAGAACTGCCAACAACTTGAAATCGAGCCGACCTCATGGTTGTCCCATCTTAGCAAGCTTACCATCTATAATTGTCCTCTTTTGTGTGTGCACAATCCTCTTCCGCCTTCATCTAATATTTCTGAATTATCGATCCGTAATGTTTCAACTCTTCCAACGATGGAGGTGTCGTCCAATGGAACATTAAGAATTGGACTGGACCCTGATCTTTATTTGGATATTTTCGATGAGCCTTCTGATCAGCTGGAAGCGTTGGACGACAAAGTTCTGTCGTTCCATAAACTGAGGTTCCTAACCAAATTGATAATATCAGGCTGCCAGAATCTTACGACTATTTCATTCAAGGGTTTAAGGCAACTAGTTTGTTTGAAGACTTTGGAATTATACCGCTGCCCAGAACTTCTATCTTCAAATATCCCACCAGAGCTTACCTTTGAATATATGTCTGGAGCAAATCGCGGTGCCCTCCCACCTCTCGAACATGTCGATATTGTTAAGTGTGGAATAACGGGGAAGTGGCTATGTCTCATGCTGCAGCATGCGCATGCTCTCAAGGAATTAAGTTTACATCGGTGCAACCAGATAACAGGGCTATTGATAGGAGAGGAAGAAAACAGTCAACCAAGTCTTATGTCATCTCCAGAGGCTCCGTCATTAGGATATCCAGGTCGAGACGAACTTCTGTGCCATCCGCTAAATCCTATATCATCTCTTAGGAAGTTATCTATTAAATTTTGCTCTAATTTAACATTTTATTAGAGCAAGAAAGGTTTCACTGGATTTACCTCCCTAGAGGAGCTAGTCATTATGGGATGCCCCAAGCTGCTCTCATCCTTGGCGCATAACGACAGAAATGATGAGCAGTCGAATAGAAGATGGCTCCTCCCACTATCACTTGGAGAACTTGATATTGGACATGTTGATTCCCTAAAAGTGTTGCAGCCCTGCTTTCTAATGAACCTCACCGGACTGAAAAAACTAAGAGTATTCGATAACCCAAATTTAACATCTCTGCAGCTGCATTTCTGCACAGCGCTCCAAGAGTTGAGAATTGAAGATTGTGAGTTGCTTAATTCTCTGGAAGGATTGGAATCGCTTGGCAGCCTCAGGTTGCTGCGAGCACAAAGATGCCTTGGTGGTCATGGAGAAAATGGAAGTTGTATCCTTCCGCAATCACTTGAGGAACTTTACATCAGCAGGTATTCTCAAGAAACTCTGCGGCCCTGCTTCCCAAGAAATCTCACCTGCCTAAAAAGATTAGATGCATCAGAAACTTCAAGTTTAAAATATCTAGCGTTGGAATCATGCACTGCACTCGAAGAGTTGAGGGTTGTATGTTGTGAATCGCTCGCCGCAATAGGGGGCTCAGAACCCCATCGCAGCATTAGGCATTTGGAAGTACGTCGATGCCCCAGCTTGCCTGCATGTTTGCCTGCTTCACTGGAAGGACTGGAAAGGTTAGAGATTGATGACCCCTCTTTCCTTACCACGCTGTTCTGCAAGCACCTTACTTCCCTCCAAAGCCTAGAGCTTTCCTGGTGCAAAAGCGAAGTGGAAAGACTAACGGATGAGCAAGATAGAGCGCTTCAGCTCCTCACGTCCCTGCAAGAGCTCCGGTTTTGGTTTTGTGACAATCTAATTGATTTTCCTACGGGGCTCCACAGCCTTCCCTCCCTCAAGAGGTTGGAGATCGTGTTTTGCAAGAGCATCGTGAAGCTGCCGGAGAAGGGTCTTCCACCTTCTTTGGAAGAACTGGATATCACAGGATGCAGCGTAGAGCTAGCTCAACAGTGCAGAATACTAGTACTAGAAAGCAACCTGAAGGTCAAATTTTGTTCTTTTTGAAGCCCGAGCAGGGTGTAATTATATTCAGGCATGGGAAACAAATTACAAAGATCCAAGGGGATCAAGGGGAAGAACAGAAAAAAAAGCAAAAGAAAACCTTTACAAGGGGGAAGGACGCAAACAGTATCAGGCATCGTTGGCTCGTTAAGCACACACTTTTCCAGCTTCCCAACTGGTAAGGGCTCAGGCTTTCAAGCTGCTGTACAATGCCGCAATGACGACCATCAGAACCATTACATAATACAAGTACCATATGATGGGTAGATCAACTGTTGCAGAGCTAGCTTGGCTCACCTGACGTGTGGTTTTTTATTCAGAAGTATCAAAAAGTTGTTTCGGTTGAAAAAGATATGCCAGAAATTGGATTTCATGTGCCAGATTTTGCACTGGAATTGTCTCACTTCAGAACCTAATCCTAATTTGTCAATCGAGTATTGTTACGATGTATTATATTTTTCTCTGTAATTCTGTGCAATGACTGCTGTTGTATTAACCGATAGCAGTGGAGCTTTTTTACCATCTTCGAAAAAGTATCTGGTACCAAAAATTTGTATTACAATTTTCGGTGAGCAATTTTACCATTCTTGAGTAGGTACCAGGAGGTATAACTGTTTTCTACGTAAAATAAGATTTGCTCTGGTCCAATAAAAAGTACCTCGAGGTACTGGTACCTCGAGATATCAAATTGTTTTCCACCATTGGATCTAGCTGAGTCGGATGTGCATTGTTAAATCCAAAGAAACAATTTGGTACCACGAGGTACCGGTAACTCGAGGTACCTTTTGTTACTTTTAGTTGGACTGAAGCAAATCTCATATAAAATTTGGTATATCTTGGTACCTTATATACTAGAAGGTATCAAATTCTGATATTTACTTCAGTCCAACAAAAAGTAACAAAAAGTACCACGAGGTACCGGTACCTCGTGGTACCTAATTGTTTCTGATCGTTGGATCTAACAGTACACATCCTACTCAGTTAGATCCAATGGTGAAAAACGATTTGGTACATCGAGGTACCGGTACCTCAAGGTACTTTTTGTTGGACCGGAGTAAATCTCTTAAATTTTACATAGAAAACAGTGATACCTCATGATATCTTCTCTAGGATGGAAAAAATGCTCATTCTTAATATCTTGAGTTACTTTTTAAGAATGATAAAAACACCCATAGCAGTATGGTAGTTGTATTCATTCTATAATTCTATCTACTTAAAAGGTTTTTTTGTTGTTCGTTTGGTGAGTACGGAAGGAAGTGTGTTTATCATGCTATATTTCGAGATTTTTTAGCACACGCCACGTGATAGCAGATGGGGTAACTGAACATCCGCACTGAACTAGTTTTTTTTTTCCAGGAAAGTCCAGACCGGGTTAACCAATTCCATTAAGATGGGGAAGCTTGTATTCCCTCTTTTTCTTTTTCACGCCGTAAGATTTTCTGATTTTGTCTAGATTTATTTATGTACTAACGAATCTAAATACATATACAAAATATATACATTGATATATGAATAAATCTAAGTAAATAAAAAAATCTTATAATATAGAACGGAGAGAGTACACGATGAGTTTACAAAACTCGGCAGAGATTCCTGAGACCGGAGAAAACCAGGGAAACGCTAACAGAGAGTGGCAGGGGGACTACTCACAACAATCAAAGAACCCCGCTTTCGTCCACGTGACAATTTCACATCTAATTTCATTGAATAACTGAGTCGGTGATCTCGCTTTGCTCTCGAAGATACAAGCATTACACTCCTTCCAGATCAACCAACAGATTAGCACAAGTTTTATTTGGTGGACTTGAGATCACCGTAGCCTAGCTTGAAGCTTGACAGCATTACAGGTTTGCTATAACCGCGTCAAAAATTTGCTAACCAAAGAATTCTCTTCAGATATATCAAATAACCACTTAGCACAAGTAATCCCAATGAACACACAGAGAAGTAAAAAAAACAGATCAACCATCATAACTGATAAATGAGTGATGGTTGTTAATGCTTGTGATGATGAAACTTTCATAGAAACTAAGAAGATATGTCAATTAGATAATGAATGGCTTTAATTGGTTGAGATGACCAAGTAAGTGGAGAAATTCAATAATATATGGTTATTATCAACATATGTGTGTAAAATTACATTTTAGGATAAAATTTGAACAGTATAAATGGCTATATTTTAGATAGGAGGAAGTAATGATAGACAAAGAAATATTTCAAACGCAAAGTGTTTTGACAGGGTAGCTACAAAATTAAGTGGGTGATTGTTTGACTTATTTAAAGAAAAAGACAAACAACATATTTATAAATAAAAAATAATTTATAAATAAAACTTTTATATGTGTGTTCTTAGCAATCTAAAAGTCAATGCTGAAAACTAATATACGATGACCCCAAAAAAATTACATCAAATTTAAGGTGGAAAAATAAAATTTTTACTTATAAATATAAGTATAAGCGAAAAGCGAAAAGATGTGGTTGCTAATGAACAGGGTAGGGTTCCTTTGGAGGCTACATATTAAAGAAATCACCTATCCCGGCTATAAAGAAACCTGACCTAAACAATCATATATTAAAAAGCAAAATTAACTAAAAGGATGGTACATAATTATTATGGAGGTGCACAGCCAAATGACCTTTTATATATATTCCTGCTAACAATTATAGGTTCTTTATACAGTAGGGCAAGTACCTACTACAATAATGAAACTTATTTTTACATTAAAAAAAATGCAGGCTCTTTTGACGAAGGAATGAGCATATATATGAGCATCAGCATTTGTAGTGTATTGACGAAAATACCTTCACACTATCATTAACTGACAAGATTCTCTAAATACATTACAGTTTATATAAATTGTGGTTAAATTAAGCCAAGCTTTATTTTCCTTAAGCACGCACCCACAACACTCTTTCGGCGAAAGTGCTACTGGAAATAAAATATCTCAACTCTCAAAGCAAAGGTGGAGGAGACATGGATAGCCAAATTAGCCATGCATGCACCGTGACCTCCCAGTCTCCCAGCCCCCACCCCCAAGTCAATTTTTAATGTATTTTCGTGGATTTGCTCTTCTTCCTCCACACTTCCCCTCCTCCAAAATCTCCACACTCCAGTCGGGTAGCTGCTGATCGAAGTGATCTCCTGAGCGAGCTGCTGCTTCCGATCGATGGAGGTTTGGAGCACCGTGGGGCAGGCTGCCATCGGGTGGCTGGTGGAGGGCATCCTTGGGTCATTGTTCACCGAGAAGCTGATTTCCTGGTTTAGGCAAGTTAATCTCGACGAGGACGTCGAGAAGCTGGTGTGGGAGATGAGGAACGTCGCCGTGGTGCTTGAGGCCGCCAAGGGGATGAAGATCCACGAGAACGATCCGCTGGCTGGGTCTCTTTTTAATCTGAAAGACCTCCTGTACGACGCGGAGGACGTGCTGGATGAGCTCGACTACTATCAGCTTAAAGAAAAGATCATCAAAGGTGCGTTTATATTCGATCCCTCCGGTACGATGATTTCCTGTCATTTTAGACATTATTGCAGATTTGCAGTTGAAACTGAGAGCTTAACTTATAAATCTATTGGTGATCGTCGGCATATTTATAAATGAAAATAACTTGCGAATAAAATTTTTATATATGTATTCGTAGTGATTAAAAGTCAAAGCTAAAAAGTAAAGTACGATGAAAACCTCGAAATCAACTCTAAATTTATGAATAAAAATTTAAATTTTAACTTATAAGCATTTAGGGCATCCACAATGTGGTTCAAAAGCGATCCATAAACAATATAATATATGATTCAACCACCTAGCAACATTGTGGAACTAGTCCATAGCAAAGAAATAACAAAAGATACCCATAAACATATGGGCTGCCCATAAAGAATAAAATATATGATTTGTCTCTATCTCTTCTCTCCTCCTAATGTCATTTACTATCCATATACATTGTAAAGGTTACAATAGTAAAAGTTTATATATGTGGATCCCATCTATATGGACTACTTTTGTCATATACATTGTTGTTGCCCTAAGCATAAAAATGGGAGTTACAAAGGGTAGGGTGCGTGGGCGTGAAGGTGACCTCCTGGGATATCCCTGGTACTTAAGCGTAGTGTTTGAAAAGAAATCTAGCAAATCCACAAATATATAGCTTTGGTTAACTACAAGTTTGGCTTAAATTCTGCCGTATAACTAGGATATTCTTTAAAGAAAACGTATAAAGGGCTCTCATTGTTGTCTCTACCATTGTATGCTCGCCGACGTGGAAGAGGGAGATGATAGGAGAGAGAAAATTAGTTGTTTTGCATGGAGTTAACAAAACATCTGACTCTTGGCGTATAAAACGAACAGACAACTAAAAAATCTGCTTTACACGTGTGTTGACTCTAATCAGACGCGTTGACTAAATGGAATGCGAATGAGTAATTAATTAGTCTGTAATTATACAGAGTCAGCTTGAGAGACTATCCTTTGTATGAGAAGTTTTTTCTGCTGACATGGCTTGAGATAGTGTCCTAATCTCTTAGGGTATATTCATTTGTTTCTTGTATGTCAGTCGTGTAAAAAATTACAATTTAGAAAATACAATTTTTTTCTTGGCTTCTTACAAATATTAATCAAGTAGGTGGATCAAAAAAATGGCACAACCTATAGACAGAGAATTCAACGATGTATAAGTTGTAGCACTAAATAGCGGTTACCCTTTGCAGGCAACAGTGAGGAGGATACAGTTCAAACTATTTCATCTTTCTTTCCTATCCGTTGGTTCACCGGCTGGAAAAGGAAAAGAGAAGAAAACCACGCATTCATTGATGATAAGAGTCAATTTTCTGTTACGACAAAACAAATTGCTGGTAAACTACGGGATGCCTGCAGTGATGTCAGCAAG
>Obrach_4_nlr_10
AGCTGGAAGCGTTGGACGACAAAGTTCTGTCGTTCCATAAACTGAGGTTCCTAACCAAATTGATAATATCAGGCTGCCAGAATCTTACGACTATTTCATTCAAGGGTTTAAGGCAACTAGTTTGTTTGAAGACTTTGGAATTATACCGCTGCCCAGAACTTCTATCTTCAAATATCCCACCAGAGCTTACCTTTGAATATATGTCTGGAGCAAATCGCGGTGCCCTCCCACCTCTCGAACATGTCGATATTGTTAAGTGTGGAATAACGGGGAAGTGGCTATGTCTCATGCTGCAGCATGCGCATGCTCTCAAGGAATTAAGTTTACATCGGTGCAACCAGATAACAGGGCTATTGATAGGAGAGGAAGAAAACAGTCAACCAAGTCTTATGTCATCTCCAGAGGCTCCGTCATTAGGATATCCAGGTCGAGACGAACTTCTGTGCCATCCGCTAAATCCTATATCATCTCTTAGGAAGTTATCTATTAAATTTTGCTCTAATTTAACATTTTATTAGAGCAAGAAAGGTTTCACTGGATTTACCTCCCTAGAGGAGCTAGTCATTATGGGATGCCCCAAGCTGCTCTCATCCTTGGCGCATAACGACAGAAATGATGAGCAGTCGAATAGAAGATGGCTCCTCCCACTATCACTTGGAGAACTTGATATTGGACATGTTGATTCCCTAAAAGTGTTGCAGCCCTGCTTTCTAATGAACCTCACCGGACTGAAAAAACTAAGAGTATTCGATAACCCAAATTTAACATCTCTGCAGCTGCATTTCTGCACAGCGCTCCAAGAGTTGAGAATTGAAGATTGTGAGTTGCTTAATTCTCTGGAAGGATTGGAATCGCTTGGCAGCCTCAGGTTGCTGCGAGCACAAAGATGCCTTGGTGGTCATGGAGAAAATGGAAGTTGTATCCTTCCGCAATCACTTGAGGAACTTTACATCAGCAGGTATTCTCAAGAAACTCTGCGGCCCTGCTTCCCAAGAAATCTCACCTGCCTAAAAAGATTAGATGCATCAGAAACTTCAAGTTTAAAATATCTAGCGTTGGAATCATGCACTGCACTCGAAGAGTTGAGGGTTGTATGTTGTGAATCGCTCGCCGCAATAGGGGGCTCAGAACCCCATCGCAGCATTAGGCATTTGGAAGTACGTCGATGCCCCAGCTTGCCTGCATGTTTGCCTGCTTCACTGGAAGGACTGGAAAGGTTAGAGATTGATGACCCCTCTTTCCTTACCACGCTGTTCTGCAAGCACCTTACTTCCCTCCAAAGCCTAGAGCTTTCCTGGTGCAAAAGCGAAGTGGAAAGACTAACGGATGAGCAAGATAGAGCGCTTCAGCTCCTCACGTCCCTGCAAGAGCTCCGGTTTTGGTTTTGTGACAATCTAATTGATTTTCCTACGGGGCTCCACAGCCTTCCCTCCCTCAAGAGGTTGGAGATCGTGTTTTGCAAGAGCATCGTGAAGCTGCCGGAGAAGGGTCTTCCACCTTCTTTGGAAGAACTGGATATCACAGGATGCAGCGTAGAGCTAGCTCAACAGTGCAGAATACTAGTACTAGAAAGCAACCTGAAGGTCAAATTTTGTTCTTTTTGAAGCCCGAGCAGGGTGTAATTATATTCAGGCATGGGAAACAAATTACAAAGATCCAAGGGGATCAAGGGGAAGAACAGAAAAAAAAGCAAAAGAAAACCTTTACAAGGGGGAAGGACGCAAACAGTATCAGGCATCGTTGGCTCGTTAAGCACACACTTTTCCAGCTTCCCAACTGGTAAGGGCTCAGGCTTTCAAGCTGCTGTACAATGCCGCAATGACGACCATCAGAACCATTACATAATACAAGTACCATATGATGGGTAGATCAACTGTTGCAGAGCTAGCTTGGCTCACCTGACGTGTGGTTTTTTATTCAGAAGTATCAAAAAGTTGTTTCGGTTGAAAAAGATATGCCAGAAATTGGATTTCATGTGCCAGATTTTGCACTGGAATTGTCTCACTTCAGAACCTAATCCTAATTTGTCAATCGAGTATTGTTACGATGTATTATATTTTTCTCTGTAATTCTGTGCAATGACTGCTGTTGTATTAACCGATAGCAGTGGAGCTTTTTTACCATCTTCGAAAAAGTATCTGGTACCAAAAATTTGTATTACAATTTTCGGTGAGCAATTTTACCATTCTTGAGTAGGTACCAGGAGGTATAACTGTTTTCTACGTAAAATAAGATTTGCTCTGGTCCAATAAAAAGTACCTCGAGGTACTGGTACCTCGAGATATCAAATTGTTTTCCACCATTGGATCTAGCTGAGTCGGATGTGCATTGTTAAATCCAAAGAAACAATTTGGTACCACGAGGTACCGGTAACTCGAGGTACCTTTTGTTACTTTTAGTTGGACTGAAGCAAATCTCATATAAAATTTGGTATATCTTGGTACCTTATATACTAGAAGGTATCAAATTCTGATATTTACTTCAGTCCAACAAAAAGTAACAAAAAGTACCACGAGGTACCGGTACCTCGTGGTACCTAATTGTTTCTGATCGTTGGATCTAACAGTACACATCCTACTCAGTTAGATCCAATGGTGAAAAACGATTTGGTACATCGAGGTACCGGTACCTCAAGGTACTTTTTGTTGGACCGGAGTAAATCTCTTAAATTTTACATAGAAAACAGTGATACCTCATGATATCTTCTCTAGGATGGAAAAAATGCTCATTCTTAATATCTTGAGTTACTTTTTAAGAATGATAAAAACACCCATAGCAGTATGGTAGTTGTATTCATTCTATAATTCTATCTACTTAAAAGGTTTTTTTGTTGTTCGTTTGGTGAGTACGGAAGGAAGTGTGTTTATCATGCTATATTTCGAGATTTTTTAGCACACGCCACGTGATAGCAGATGGGGTAACTGAACATCCGCACTGAACTAGTTTTTTTTTTCCAGGAAAGTCCAGACCGGGTTAACCAATTCCATTAAGATGGGGAAGCTTGTATTCCCTCTTTTTCTTTTTCACGCCGTAAGATTTTCTGATTTTGTCTAGATTTATTTATGTACTAACGAATCTAAATACATATACAAAATATATACATTGATATATGAATAAATCTAAGTAAATAAAAAAATCTTATAATATAGAACGGAGAGAGTACACGATGAGTTTACAAAACTCGGCAGAGATTCCTGAGACCGGAGAAAACCAGGGAAACGCTAACAGAGAGTGGCAGGGGGACTACTCACAACAATCAAAGAACCCCGCTTTCGTCCACGTGACAATTTCACATCTAATTTCATTGAATAACTGAGTCGGTGATCTCGCTTTGCTCTCGAAGATACAAGCATTACACTCCTTCCAGATCAACCAACAGATTAGCACAAGTTTTATTTGGTGGACTTGAGATCACCGTAGCCTAGCTTGAAGCTTGACAGCATTACAGGTTTGCTATAACCGCGTCAAAAATTTGCTAACCAAAGAATTCTCTTCAGATATATCAAATAACCACTTAGCACAAGTAATCCCAATGAACACACAGAGAAGTAAAAAAAACAGATCAACCATCATAACTGATAAATGAGTGATGGTTGTTAATGCTTGTGATGATGAAACTTTCATAGAAACTAAGAAGATATGTCAATTAGATAATGAATGGCTTTAATTGGTTGAGATGACCAAGTAAGTGGAGAAATTCAATAATATATGGTTATTATCAACATATGTGTGTAAAATTACATTTTAGGATAAAATTTGAACAGTATAAATGGCTATATTTTAGATAGGAGGAAGTAATGATAGACAAAGAAATATTTCAAACGCAAAGTGTTTTGACAGGGTAGCTACAAAATTAAGTGGGTGATTGTTTGACTTATTTAAAGAAAAAGACAAACAACATATTTATAAATAAAAAATAATTTATAAATAAAACTTTTATATGTGTGTTCTTAGCAATCTAAAAGTCAATGCTGAAAACTAATATACGATGACCCCAAAAAAATTACATCAAATTTAAGGTGGAAAAATAAAATTTTTACTTATAAATATAAGTATAAGCGAAAAGCGAAAAGATGTGGTTGCTAATGAACAGGGTAGGGTTCCTTTGGAGGCTACATATTAAAGAAATCACCTATCCCGGCTATAAAGAAACCTGACCTAAACAATCATATATTAAAAAGCAAAATTAACTAAAAGGATGGTACATAATTATTATGGAGGTGCACAGCCAAATGACCTTTTATATATATTCCTGCTAACAATTATAGGTTCTTTATACAGTAGGGCAAGTACCTACTACAATAATGAAACTTATTTTTACATTAAAAAAAATGCAGGCTCTTTTGACGAAGGAATGAGCATATATATGAGCATCAGCATTTGTAGTGTATTGACGAAAATACCTTCACACTATCATTAACTGACAAGATTCTCTAAATACATTACAGTTTATATAAATTGTGGTTAAATTAAGCCAAGCTTTATTTTCCTTAAGCACGCACCCACAACACTCTTTCGGCGAAAGTGCTACTGGAAATAAAATATCTCAACTCTCAAAGCAAAGGTGGAGGAGACATGGATAGCCAAATTAGCCATGCATGCACCGTGACCTCCCAGTCTCCCAGCCCCCACCCCCAAGTCAATTTTTAATGTATTTTCGTGGATTTGCTCTTCTTCCTCCACACTTCCCCTCCTCCAAAATCTCCACACTCCAGTCGGGTAGCTGCTGATCGAAGTGATCTCCTGAGCGAGCTGCTGCTTCCGATCGATGGAGGTTTGGAGCACCGTGGGGCAGGCTGCCATCGGGTGGCTGGTGGAGGGCATCCTTGGGTCATTGTTCACCGAGAAGCTGATTTCCTGGTTTAGGCAAGTTAATCTCGACGAGGACGTCGAGAAGCTGGTGTGGGAGATGAGGAACGTCGCCGTGGTGCTTGAGGCCGCCAAGGGGATGAAGATCCACGAGAACGATCCGCTGGCTGGGTCTCTTTTTAATCTGAAAGACCTCCTGTACGACGCGGAGGACGTGCTGGATGAGCTCGACTACTATCAGCTTAAAGAAAAGATCATCAAAGGTGCGTTTATATTCGATCCCTCCGGTACGATGATTTCCTGTCATTTTAGACATTATTGCAGATTTGCAGTTGAAACTGAGAGCTTAACTTATAAATCTATTGGTGATCGTCGGCATATTTATAAATGAAAATAACTTGCGAATAAAATTTTTATATATGTATTCGTAGTGATTAAAAGTCAAAGCTAAAAAGTAAAGTACGATGAAAACCTCGAAATCAACTCTAAATTTATGAATAAAAATTTAAATTTTAACTTATAAGCATTTAGGGCATCCACAATGTGGTTCAAAAGCGATCCATAAACAATATAATATATGATTCAACCACCTAGCAACATTGTGGAACTAGTCCATAGCAAAGAAATAACAAAAGATACCCATAAACATATGGGCTGCCCATAAAGAATAAAATATATGATTTGTCTCTATCTCTTCTCTCCTCCTAATGTCATTTACTATCCATATACATTGTAAAGGTTACAATAGTAAAAGTTTATATATGTGGATCCCATCTATATGGACTACTTTTGTCATATACATTGTTGTTGCCCTAAGCATAAAAATGGGAGTTACAAAGGGTAGGGTGCGTGGGCGTGAAGGTGACCTCCTGGGATATCCCTGGTACTTAAGCGTAGTGTTTGAAAAGAAATCTAGCAAATCCACAAATATATAGCTTTGGTTAACTACAAGTTTGGCTTAAATTCTGCCGTATAACTAGGATATTCTTTAAAGAAAACGTATAAAGGGCTCTCATTGTTGTCTCTACCATTGTATGCTCGCCGACGTGGAAGAGGGAGATGATAGGAGAGAGAAAATTAGTTGTTTTGCATGGAGTTAACAAAACATCTGACTCTTGGCGTATAAAACGAACAGACAACTAAAAAATCTGCTTTACACGTGTGTTGACTCTAATCAGACGCGTTGACTAAATGGAATGCGAATGAGTAATTAATTAGTCTGTAATTATACAGAGTCAGCTTGAGAGACTATCCTTTGTATGAGAAGTTTTTTCTGCTGACATGGCTTGAGATAGTGTCCTAATCTCTTAGGGTATATTCATTTGTTTCTTGTATGTCAGTCGTGTAAAAAATTACAATTTAGAAAATACAATTTTTTTCTTGGCTTCTTACAAATATTAATCAAGTAGGTGGATCAAAAAAATGGCACAACCTATAGACAGAGAATTCAACGATGTATAAGTTGTAGCACTAAATAGCGGTTACCCTTTGCAGGCAACAGTGAGGAGGATACAGTTCAAACTATTTCATCTTTCTTTCCTATCCGTTGGTTCACCGGCTGGAAAAGGAAAAGAGAAGAAAACCACGCATTCATTGATGATAAGAGTCAATTTTCTGTTACGACAAAACAAATTGCTGGTAAACTACGGGATGCCTGCAGTGATGTCAGCAAGGGTCTCAAGATAAACGGATTATTAAAGTCTCCTGAAGCTTCAAATCTAAGTCATCAGAGCACACCTCCGGCCACAAATGCAACAACGTCGTCTTATCTTCTTGAGCCCATAGTGTATGGGAGGGATGAAGAGATGGAATCCATCAGAAAGCTGATCATGACAAATAACAGTAATAGATCCAATGGCATAACCATCCTGCCAATTGTAGGCAATGGAGGGATAGGGAAAACCACTCTGGCCCAGCTTGTCTACAAGGATTCAGAGATAGGAAAGTCTGCAATCAAGATATGGGTCCATGTATCCGATAAATTCGACTTGCATAAAGTGACGAGGGAGATTTTGGAGTGTGTCTCCAAGAAGAAGCAAAAAGAAACGAGCAACTTCAATATGCTTCAACAGGATCTTGAGAAACATATGAAATCCAAGAGGTTCTTGATTGTTTTGGATGATGTTTGGGATGTCACTACTGACTCTTGGAACAAACTACTGGCTCCTTTAATAGCTAATCATGTGAATCCGTCACAGGAAAAAGTGACAGGTAATAGTGTGATCATTGTCACAACTCGAAACCGCACTACTGCCGAATTTTGTGGAACGGTACGGTCAATTAATTTAGGTGGTCTGGAAGATGATGGCATATGGTCACTATTTAAAGTATATGCTTTTGGTAGTGATAGACATGGCAGTGATCCAAATTTACAAAATCTTGGGAGGAAAATAGCTAAGGAGCTAAAAGGCAACCCATTGGCGGCAAAAACTGTGGGCTCCCTGTTACGAAGGAACCTTACCGTAGATCATTGGAGCAGCATTATAGAGAACAAAGAATGGCAATCCCTGCAACATACTGATGGCATCATGCATGCGTTGAAGTTCAGCTATGATCATCTACCCAGCCACTTACAGCAGTGTTTCTCTTATTGTTCTCTTTTCCCCAAAGGTTACTATTTTAATGAAGCACAACTGATACATATTTGGATTGCTCAAGGTTTTGTGGAAAGATCCAGTGAGAACTTGGAGCAGAAAGGAAGGGAATATCTAGCTGAATTGGTGAACTCTGGTTTCTATCAGCAGGTTGAAATTATGTGGCCGACTTTGTCCGAAGAGTATGTTGTGCATGATCTTATGCATGATTTAGCGAGAATGGTTTCACAGACAGAATGTGCAACTATAGATGGTTCAGAGTGCAAAGAGCTAGCACCAAGTATACGCCATTTGTCAATACTAACTGATTCTGCGTACTGGGAGGAACCAAATGGAAACATATCTCGTAATGAAGAATTTGAGAAAAGATTGCTGAAAGTTACATCAAGGAGTAAGTTGAGGACATTGATTTTAATTGGGCAACATGACACTCTCTTTTTCCAGTCTTTCCAAAATGCTTTCAAGGAGGCACAGCATTTGCGACTGTTGCATATGACTTCAAAATATGCTAACTTCGATTCTTTTCTTTCCAAATTGGTAAATTATATACATCTCCGGTATCTAAGAGTTGAGAATGAAGAGTTCCAAGGAGCTTTGCCCCAAGCTCTGGACAAGTGTTACCATCTTCAAGTACTAGATATTAACTCATGTACTCCCGACGAATATTTCAGTGATAGTGACATGAGTTCTGAACCTTCTATGGACATGGAAGGAGAAGGGGAGAGACTACCGAAGAGTGACATTGAAGTTACCTTCCCAACTTGGTTTGCAACTTCACTTGCATCTTTGCAAGCACTTCATCTAGAAAATTGTGGAAAATGGCAAATACTTTCTCTAGACAGGCTATGTTTACTTAAGAAGCTTGTATTGATCAGAATGAGCAATGCAGTAGAAGTCATAATTCGTTCACTGGAGGAGCTTGTGTTGATTGAAATGCCAAAGTTGAAGAGATGCTCCTGCACTTCTGTCACTTCTGTCAGGATCATGAACTATAGCTTAAGGGTTCTGACGATTAAAAGCTGCCCTGAACTGGAGCTCTTTCCGTTGTTTGAGAACTGCCACCAATTTAATGTCAAACGGGCATCATGGTTTTTCCGTCTTTGCAAGCTTACCATCCATGATTGTCCTAATTTATCTATGCCTCATTCTCTTCCTCCCTCAACTATTGTTTCGGAGTTATCCATCTCCCGAGTTTCAACGCTTCCAACGATGGAGGGGTCATCCAGTGGAACATTAAGAATTGGACTCCCCATTAGTAGTTCTTCTCAGCTTTTCGACGGGGATTCTGATCAGCTGACAACATTGAATTACAAAGTTCTGTCATTCCATAACATGAGGTTCCTAACTGGGTTGGTAATAAATGGTTGTCAACATCTTACGTCTATTTCGTTCAAAGGTTTAAGGAAACTCATATGCTTGAAGAGTTTGGAAATATACAGCTGCCCAGAATTTCTCTCTTCAGATGTACCATCAGAACTTATCTGTAAAGGCACTACAGCTGAAAATCGTGATGCCCTCCCATCTCTCGAGTGTCTCACTATTATTAGTTGTGGAATAACGGGCAAGTGGCTATCTCTCATGATGGAACATGCACAGGCCTTACAGGAGCTATGCTTAGTTGATTGCAAGAATATAACAGGGCTATCAATAGGACAGGAAGAAGCCAGCCAACCAAATATTATGTCATCTCTGGAGGCTTCGTCATTAGGATATCCAGATGACGCGAGGACAAGTTCAGCGCAAGACGGACTCCTGCGCATTCCATTAAATCTCATCTCCTCTCTAAAGAAGATATCTGTTAGAGAGTGTTCTGATATATCATTTATCGATAGCGATGAAGGTTTCGCTAGATTTGCCTCCCTTGAGGAGCTCAGCATTGATGTATGTGATGATTTGGCAGAAAAGCTGCTGCCTTGTTTACTAGGGAATGCCATGCACCTCAAAAAACTACAAGTTGAGGCAATCTTTTTGAAGTCTCTACAGCTGCAATCATGCATGGCACTCGAGGAGCTGGATATTTTATGTTGTGAATCGCTCACAGCACTAGAGGGCTTCCAATCCCTCCGCAGCCTGAGGTGTTTGAAAGTATGGGAATGCTCCGGCTTCGTTCCATGTTTGGAGGGTTTGTCACGGCAGGGCCATCAGCTATTCCCTCGACTGGAAAGGTTGGTGATCGATGACCCCTCTATCCTTAACACATCTTTCCGCAGTCAGCTTACCTCCCTCACACGCCTAGAGCTTTCTGGTTGCTCAAACGAAGTAGAGAGACTAACGGATGAGCAGGATAATGGGCTTCAGCACCTCACAAGCCTGGAAGAGCTCCAATTTTCGTCGTGCATCTATCTCAAGGATCTTCCCGCGGGGCTGCACAACCTTCCCTCCCTCAAGAAGTTGGAGATCTCCGAGTGCAAGAAAATTGTTCAGCTACCGAATGAGGGCCTCCCACCTTCGCTAGAAGAATTGGATATCAGTTATTGCAGCAGAGAGCTCTCTGACCAGTGCAGAACGCTAGCAAACAAGCTGAAGGTCAAAATTAGGCCTCGTATACTGGATTCTTAAATAGCAGGAACAGAAAAGATACTGGGACGAGGTCGAAAGAACGGAGTTAATCGAAGGTGAAGAAGATACAATCACCTGGAAGCTGGAACCACAGGCCAACTTCACGGTCAGATTGGCATATGATCTATTATTCATGGCAACAGAAGGCACCCGTTGGGGATCCTTGTTATGGAAGACACGAGCGCCATCAAAAGTGAAGTTCTTCGTCTGGCTAGCGATCAAGAGGAGATGTTTGACAGCTAACAATCTTCAGAAGAGAGGATGGCCAAATCAAACAATCTGTGCTCTTTGCTACCAGATTGACGAAACCTACGACCACCTCCTGATGAAATGTGATTACACAGACAGGGTATGGCGGCTATGGAAGGCATGGACAAACATCCCCTTCCAAACCCCAAGGGAAGCAGGAAAGGAGTTGCAAGACTGGTGGATCGACACGAGACAGGTCTTCGGCAAAAAATTTCGAAAATCCTTCGATTCAGCTTTTGTGTTGATCTGTTGGGAGATCTGTAAATAGACAAATGCCAGGATTTTCCAAGGAACTACTGCTACCCCAGCGAGACTCTTTAATGTAATTAGAGATGAAACCCTTGTCTGGCTAGAGGCAGGTCTATTCAAGCAGGTCGAGAACTAGTTAACTTGTAATAGCCTGTAATACTGTAGCAGGTCTTAGTTTTTTTCGGTTCCTCCCGGCAATGGCCGGACTCAGCGCTTTGCGCCGAGCGTCTTAGGAATCACTTGTTTCTTTCCTCCTTCCAATCTTAATATACTCGGTAGGCCGTCTTGGCCTCCCCGGCAAGAAAAAGATACAGGATCTGAGTCACCGAGTGTCCTACCACCTCAATTCCTATGAGTTGACAAAATACAGGAAAACCACAGGAAGGACCATTTGGATGCACACCAGAAAAACACGGGATTCTGAAGGAAGATAGACACCAATGATTTTCTCCAAGAGACTAGACCTCATGTTAAAATCCCTATATTTTAAGCCAACCCAAAGGAATTTCATGGGATTTTTGGACAGCCATTCCTTTGATCCAAAGGATCACATGGGATTTTTTTCCCCACCTGTTCAACTGGTATATTTCTATGTTCCATCATGTTAGTACATCTTCAGAGTTGACACACGCTCGGTTTCGGACCTAAACTTAGCACTATGTTTTCAGCTTTTTAAGCTGCTATATATGATCAATTATGTCAAGGGTATTGTATTTTTTTCCTGCTCTAGGCTAGTCTTCATGTGCCAAATTCTGCACTGATTTTGCCTCGTTTCAAAACCTCATCCTAACATGTTTAATGCAATCGTCTGTTTTTATGGTGTCTTGCATTTTGTACTATAATTCTGTCTGTGCTATAACTGCCGTTGTACACCGGTAAGTAATTGAAAACGGTCAACCAGTGAACCAGTACACTTCATCGTTTGGTCATATTCACTCTTCTTTGTGTTTAGCGATGAAGGTTGTTGATACAATATCATCTTGCCTCCTATTTGACCGAAGCTCAAGTAGTACATATAAACAATTCAAGTCCCTTTGTACATATAGGGAATACGAACTTGACTACTTGTATAGAGTACTTGAGTCTAAACTAGGCATATAGGTTATTCGATTTCGTATATGAAGAAAGTGGCAACGTGCTCAACACAATAGCCACGGTATAGAGACTAAGTACAAATTGCATATTAAATGTTTTTGTAGGTAATGCAGAGGCAACTAGGGTAAAGTGGCAAGAAGATAAACACCATCAATACATATGAATATGGCTAATTTAGAGTCGTGTTTATGGGCTGGTTTATTCTCTTGCATGAAGGCATATTATGGGGTGCAATTAGGCTCGTTTATTCCCTTGCATGAAGGCAATTCATGGCCTGTAATGAGGGGAATTAACCATAGCTATTTGTTGCCTTGACTTGATCAAATTGTTTTGTAACAGTTGTGACCTACTCTCTAAGCTTATGTGAGGGACGCCCCCCTTGACTAATCGCTAAAGGGTGGGCCTCTTCTACCATTGCTTTAGCCTTTAGTGATTTCTCCCTTAGTCCTTTACTTTACCAGTTCACCTCGAGGGCTCTTATGTTGCGCTCCTTGTAGATTAACCAAGCTCCTAAGGCAATGATGATGTCAAAACCTAGCCGGCGATGTTTGGGGATCTTCTTCCGAGCATCACAAAGCTAGTCCAGGAAGGATTGCTCGTTGAGCGGCATACAGCTTGGTGCACCTATAGCGCTCAGCACCATCCACCATAGCTGGTGAGACTCTGGGCAGGCAACCAAGATGAGACTCACAAAGGACGCAACGGCTAGGGTGAGGGAAGCTACGCCTACTGAGCCAGTCTATTGTCCAACGGCAGCAAAGTGAGACTAGCCATAGGAAGTATATGCATTGAGGGGGTGCTAGGGTCTTCCACAACAGGGAGGCCGGGAATGTAGTACGACCCAAGAACATTGCCGGGCAAGAGCAATCCTAATATAAGACACTAGTGATGATTTCTTTATCCTTTGTGTCATAAAAAACTAGTATTAGACATAACTCTTACAATATAAACATTACTAATTCACATTTAAATTTAATATTATTTATCTTTTATTATGTCTGTGGCATTGTGTAGAAATCATGTCTCATGCTAGACACGATATTCTTCTCTTTCACATTATCTTCTATCCTATCTTATGTTGAAACTTATTTAATTCTATAAACAATATCATATTTATTGCATTGTGAATGCTCTAAGCCGATCTCATGGATTTCTGGCCAGGTGAGAAATTGGTTTTCACGTGACAGATTCAGCGCCGGCAGTGTCTCATTTCACAACCCCATCCTAATGTGGTTTGTGCAATTTTGTGTATTGTTGTGGTGCCTCATAATTTGCTCTATACTTCTGTGTTACGGCTGCTGACACTGTTGCATTGACCAAAAGGTCCGAAGCCATCAGTTCGCTGCATTGTCTGGCAACTGGTACTAGAATCCAATCAGATTTCAGAGTAAGCGCTGTGTACTGAAAGGGTGAGGTTAATTGTTGTTCATTTCTGTATACAGAAGGAAATGTGCATACATCTTCAGTATTCGGACAATTTCAGGCATTTGAGTATTTTTGGTGACTTGTACATTCCTCTTACAATCTTAATATACTTTAGCCGACTACTTGGTCGGCCCAGCCAAAAAAAAAAAAATTGGTGACAGTATAAAATGCCAGTATTAAATAACCCCAATGAACACAGATAGAAGTAAAAACAAATCAACCATCATAAGAGCTAATTTGGCGACATGCGAGATTACCTGCCAGCCCCGCTCCCGCGGCGAGGCTCGCCTTTCCGGTGCTTCCACAGTGGCTGTTGAACCAGATGCTCCCGCTTGCGTTCCGCCGCAGCTTCGGCAGGATCCCGGTGGCTCCGCTTCCGCATCGCCGCCTGGAGCTCCGCCGGAAGCGGGGGAGGGGAGGTCCAGCCGTCCCGGTGTCCTCTTCCGCTGGGCTATGACGATGCGGGAGATGAGGCCCAACCAGGCTGAAAAAGGCCCACACTAGTCCTACTACGAGGATCTGAGAAGGCCCATTTTTAATTGAAATAGATCAAGATTTTAGTTTGGGCTCGTAGTCCACGACGGAAAGGAGGTCCAGTGCAGTCACATCTTCTCTCCTGCCTCGTCCGCGTTGCGATGCATCATCAGCCATCACTATCTCAACTAGTATAAAGATTACGCGGCTAGCGTCGCCATAAAATTCTTTCACATAATACAATAATTCTTTTATATTTTATTGTGAAAAAATATGTTATACAGTAACATAGCGTATAAAACAAATACGATGAATGCTTTTAGTGGTGGATCTCGGATTTAGGATAGGGATAGTCCGACCGATTTTTTTCGTAAGCACAGTAAATATAGCGATGCTATTTCGTTATTGTTTCTCACAGTTTGGACTTTAGCTAGTAATTCTGTTATTGCAGTGGTATAGGTTTGAAGATCCAATCTAATTAGTTAGTTATACTTTTTTACGTGGATAAGAGGATCTAGTTATTTTATTTTTCTTTGAGTAAGACGCTAATTCTAACAATTTTCTCTTGGCGTGAGAATTTCTACCAATTTTATTTTGTAGGATTAGTATGTGGTTCCTATAAGAGTCCTCAATTAATATAATTAAAATATTTACTCTTCTCTCAATATTACCTACTTTTTATCTAGATTTGAAATATTTATAGTAAACTCTTTTCTCATTAATTATTTCTAACCTGAATCTAAGATACTTATAAATTATATGTCCACATGAAATTTCCTCTTTATATTATTTATTTTTAATTCAAATTTAAAATATTTCTAATTATACTCCTTGATAAGCTCTTACTATTTGTTTTTTAATTAAAATTTAGACACTTCTAAATTATATTTCCACATGGATTCTTTCTTTAACCATACTTATTTTTAATCTAATTTTTAGATGTTTTTAAATTATTTCTATCTGCACTATCTTTTACTTTTCTTTATTTTTTTCAAAATTTTATTTCTAATTGTTTTTAATTTTTCTAGTTGTATGTGATTGGCAACGATCAACGATTTTCTTCTTTTTTTTTTCCCTGCCAGCGATGATCCAATAATCTTTTTTTTTCCCCAAATAACATGTCGTTGCTTGGTGTGGGCCAGTCCTGCGCTGGTAAGATCTATCCATACTCGGATAAATGCGCGTATCGTCATGAGTAGGGAATTCCTCCGTGTTAATCTAGGTCATTAAAATCTAATTATAATAAGATCTAGCGGTCAATCTTTTTTTCTTCGGTTAATCTCAGAATTTCTAGCATGTGAGAGACAACTTTGTCCAAAGATTCGATATGATATTTTTTTTTAAAAAAATGAGAACTAAATGACCGGCTAATCTCAATAGTCCGTCCGATAACTTACCAGCAATATTAATTACTCTATTAGAGTAGGGATAAGATACACTCCATCTGTTTAAAAAATTTATTTGTTTGGTTTCTATGTTCGTTTGATCGTCCATCTTATTTAAAAATTTTATTAAAAAAATTAGTACGCATATAGTAATTTTATGTTTTATTATCTAATAACAATAAAAATATTAATTATAAAAATTTAAATAAATGGAGAGTCATTGTATTCAAAATCTGAAAATTGAATTTATTTTGGGGCACCCTCCAACGCGTGGCCGTCCACGTGTCTGTGCACCAGAAAAAACAATTCTTTTCTTTTTTTTTCTCTTATAAAACTCACTGTCCGTTTCAAGGAAAAAAAGGTCGCCGCGTAGCATGGTATTCCACCTTCCCTCAAGCCCTCCCATTGTCCGATTCAAAAAACAGTTCTTTCCTTTTTTTTTTCTTTCTCTTATAAAACTCCTTAGCCGTTTCAAAAAGTATCTTTTCTTTTTCTCTTATTTTTCTTCGATTAACGTGAAATTTTTTAACCATAAGAGTGAACGTGTGGCTTTTTTCTATTAGTATAATAGATGTACAACGCGCAGGAGGAATAGCCTGTATGTACAATTTGAGATGCATGTCGTCGTCTTCCTGCGCTTTACTCATTGGTGCTGGAAATGGCGTTTTTCACTCTTTTCTTTTCTTTTTTTACCACGTTTATAAACAAAAGTTAAATTTTCAACATTAAATTTAGAGTTGGGTTTAGGAATTTATTTCACCATAGTTTATTTTTTACTATTGACTTTTAGATCACCAAGAACATGTATATAAAAATTTTATTTATAAATTATTTTTTATTTACAAATATACTATTTATTTTTTCTCTAGAAAAGCCAAACAATCACTCTACCAATATAATTGGGTGTGTGCCGTAAACACATATCTTTCTCACTATAAAGTGGACATCAGACCACGTGTTTAGAGTTTTTTTTATCGTCCTTAGAAAAGTATATCAAATTACCACTGTTTCAATATAAAAATTTAGTCTTTTTACTATGCTTTAATTAAAGGGAGATACCATATTTTACAGTGTAAAAATTTAGTATTCTAAGGTATAATATATCTTAAAGTACCAAAACTTTATACTAAAATATTTTAGATACCTCAAAGTACTTTTCAATGCTGGTAAAAAGATATTTGCTTCAGTCCAATGAAAAGTACCTCAGGTATCGGTATCTCGTGGTACCAAATCGTTTATGATCGTTGGATCTAACAATGTACATCTTG
>Oglab_4_nlr_17
CTAGCCTCCTCGTCCATCTCCAGCTCGAGAGAGCCAGATGAGAAGGAGAAAGGAAGGTGCAGTCGATGGCTTCGAGATTGCCTCCAAGGCTGCGGGCATCGCTCGCGCCCGTGCCGCTGTTGCCGAACGCGTACTATGGGTGTGTTTAGTTAACGCTAAAATTGGAAGTTTTGGTTGAAATTGAAACGATGTTATGGAAAAATTAGAAATTTGTGTGTGTAGAAAAATTTTAATGTGATAAAAAAGTTGAAAGTTTAAACTCAGCCTATCTCGTACAGGGGCTGCTAGCTGACGCGTGCGCGCCAGCAGCGAGCACTCCCACCTCTCCCCTTTAGTGTTAACTACATGTATTAGTTAATATACTTAACACTAATGATAGTAATTAGGAAAGATTTTTGGAAATTTTTTTTGGAGATTTTTTTACTAACATATTGAAAAAAATTTAANNNNNNNNNNNNNNNNNNNNNNNNNNNNNNNNNNNNNNNNNNNNNNNNNNNNNNNNNNNNNNNNNNNNNNNNNNNNNNNNNNNNNNNNNNNNNNNNNNNNNNNNNNNNNNNNNNNNNNNNNNNNNNNNNNNNNNNNNNNNNNNNNNNNNNNNNNNNNNNNNNNNNNNNNNNNNNNNNNNNNNNNNNNNNNNNNNNNNNNNNNNNNNNNNNNNNNNNNNNNNNNNNNNNNNNNNNNNNNNNNNNNNNNNNNNNNNNNNNNNNNNNNNNNNNNNNNNNNNNNNNNNNNNNNNNNNNNNNNNNNNNNNNNNNNNNNNNNNNNNNNNNNNNNNNNNNNNNNNNNNNNNNNNNNNNNNNNNNNNNNNNNNNNNNNNNNNNNNNNNNNNNNNNNNNNNNNNNNNNNNNNNNNNNNNNNNNNNNNNNNNNNNNNNNNNNNNNNNNNNNNNNNNNNNNNNNNNNNNNNNNNNNNNNNNNNNNNNNNNNNNNNNNNNNNNNNNNNNNNNNNNNNNNNNNNNNNNNNNNNNNNNNNNNNNNNNNNNNNNNNNNNNNNNNNNNNNNNNNNNNNNNNNNNNNNNNNNNNNNNNNNNCTAAAAGATAAAAAAAAATAATCAGAAAAAAATTGGGAAAAAAACCGGAAAAATCGGCAAAGAAAATGGAAAAAAAAAAAGAGGAGGCGCGCGCCGGCGTGGGCCTTTTGGGCCCGAAGCGCCGCCGGCGCGCGCGTGCGTTAGCTTTTCCGATCTCGTACACCCGTTCTGTGCCAAATTAAGGGCGTCTTGCGCCGTTGCGCACTGCGACGCTCGTCCAGGACCTCTCGCGAGGCAACCTAAAAGAGCAATAAACAGATCCCGGGTGGGGTGGGGGGGGGGTGGAGATGGGATAGAACGAGAAAGCAAAACCAATGGCATGTGCACTTTGATGCTATTTTCAATCGTATAAAATTTTGGTAAAGTTATAAAAAAGTGGCTGCATTTAGTTTGCTGTCAAATTTTGGTAACTATAAAACAAATCCTACCAAAATTTTGGCAAGTTGCTAAAATTTTAGCAACTATATTAAAATTTTGACAATGCTAAAATTTGGTAAAGTTGAAAATGGTATCAAAATGAACGGGTTCGAAATATGGACGCATAACCGAGCGAGATCCAGATGCTTGCGTTTGGAGATTGATTGAGGGTGTGTTTAGTTGGGAAAAAGGAAATTTTTGGGTGTCACATCGGACGTTTGACCGGATGTCGGAAGGGGTTTTCGGACATGAATAAAAAAACTAATTTCAGAACTCGCCTGGAAACCGCGAGACGAATCTTTTGAGACTAATTAAGCTGTCATTAGCACATGTAGGCTACTGTAGCACTTATGGCTAATCACGGAATAATTAGGCTTAAAAGATTCGTCTCACGATTTCCCCCATAACTGTGCAATTATTTTTTCTTTTTATCTATATTTAATGTTTCATGCATGTGTTAAAAATTCGATGTGATGTTTTTAGAAAAAAAATTTGGAGAACTAAACGGGCCCTGATTGATTGCTTCCTGCTGGTGGGGATGATAAGACAACGAGGAAAGAAAAGAAAAGAAATAAGATTTGGATTCCTGTGGATTCAATCACAAGGAACTGGTCACAGCAAAATCTGAAATGGATCGAGGCAATCTTTCAGAACAAAATGTGTGACGGAAGACCGAGGATGACAACAGTGAGCTTGGGAAGCATTTTTTTTTTAATAATTGAATATAACATCTCGGTCTTTGCTAAAAAGAGCTACAGTCCATTATTACAATCTAGCACTCTATAACGAGTGTAGTTTAAATAAGATAGCAAATATCGCAGAAAGATAAAAATGAAGCAATAAAAGATAAGAAAAACATATTATTGAAGTCTATTTTTGAATCTCCACCCATAATTGATAAAAAGCTGTATAATTGCCGACTCAAGCTTGCGGTATGCAACTTTTAGAACCTCTCCGTCTTCATCACACCTTTGTAACTGTGTCCAACACCGGAACTAATATGTTGCCGTGAAAATTACCCGCATATATGAAATATATGGTAATTTATCTCGCATAGAGGGAAGCGAGGACGGCGAAGGCGATGACTATTCTGCTAGTATGCTGCCAGCCTAGCAGGCTTATATGTTCTCAACTCAGTGCTGCTAGCCGGCTAGCGCGAGAAGAGCTAGACGAGGAATGCCACTACCGCCGTGGCCACATACCGGAGCAGCGGAGCAGGTCCTACCGCCGACGGTGCCGGCCTGCAGACGAATGGCGGAAGAGAGAGAGAGAGAGAGAGGGCCAGGACATGTGGGTCTCGTGTGCGTCTTATGCTGACTTAATTTGCCATATTAGTTAAAACCGGATATAATATTACCTAGGACCTTGGTTAATCCGGTTTTATAAATTGAGAGACCCATTAATCCATTATATTGGTATTTCGGTTTAGGGTCGGCAACAAGATGAGGGATCTAAAATAAACTTATTCTCCATATGCCAATATAGGGTATTCGGCCCAGTTCGTGATGGCAAAAAAAAAAAAGTTCAAGTTGATCACGAGCACAAGCAGACGCCCGATCAGGAATTAGGAATTTCGGAATAAGAGGGGTAATATGAACTTTATCTCTTGAATAAATTAGACAAGCATATTGTCCATCAAAATAAATGATGTATAGGCACATTGTAAATTAAGTAAAATTGTATTGGTAGTATGCAAATTTATTAAGTGGGTGTAATCTAATACATAAACTTGTAAAACACTTGTTTTGGTACATAACCTTGTTTGTGTATACGAACTGAAACCAAAAGAACACGTTATGGCTAATTTTACCAAGTTAGGTGTCGGTTAGGACACAACGTGCACACATGATGTGGGCTTGAGACGTGCTATATTTGTAAACTTGATTTTCACTATATTATTCTTTGTTCTACCCTTCCATCACTTGCTCGGTTTTTTTTATGTCTTTCTTCATGCAATCGTTAGGCCTTATTCAACCTTTGCTTCAAGGAAGCTATAATCACTTATTACATAATTCTCTCAAAGAGAGCAACATTTAGGCAGGCCATAAAAACTAACTAGCAATCACCAACACTTAAGGAGAAAATAATTATTGAAGTTTATCTATTGAACTAAAAAATTAGCTTTGAAGTTTATGAATACTTGAAAGCTAATTTCTAGCTACATTAGAAATACTATTAAGAGGTAGGTTTGGGTCCAAAGAAAATTTGAACTACTCTTTTTTTTTTTCAAAATGACAGTCAAAGAAAATAAGTTGAATGGTCTCTTTTTTCATACACAAAATTTCTTATTAATCCAATATAAGAAATTATCCAAATTATCTTCTACTACCATTTCAATTTCTTATTGCTAAATTATCCTTAGTTAGAATTACTCCTTTGAACAAAAACCACGTAAAAATCTTGATCTTAATTGGCATTTTCAGTCTCCATATAAACTTATTCCTCTCAATATGATAAGTATTAATCCAATATAAGTACATTGATTGAAAAAAAAAGGACCATTTTGATGAAGATTCCATGTAAAAGTATCATTGTTATCATTCAAATTAGTATGCAAAATCAACGCAACTAAATGATGCTAATTACCTAAGTTTTGATCACAAACGCTCTTCTAAAAGAAACATTAAGTGGGATTGAACTCATAACTGTTGCGTTTGAGACATTCCTCCTTCGAACCTTATTATTGAACAAATGTATGTCTACATAGCATTCTTCCCACTTACGTGTTTATGTAGCATCCCTAATCGACACTTATATTAGCAATATTAGCTTTGTTGTGTTCATTTGGCCTTGGTTCTCATGCAACTGATAAGTTCATGTACCAAAACGATCATTTTATAAGTTTGTATACTAAATTGTACCTGCCTAGTAAATTTATGTACTGATAATGCAATTTACTCCTGCAAACTACAATGTGGATTATAGCACTAAATAAAGCTTACTATTTGCAGGCAACCGCAGGGATATTACAGCCAGAACTGCCCTTCCTCCCCTGCAATCGCAGGATATTGTACCTTCATCTACCTCATCTTCCTTTTCTATCAGTCAGGTTCGAAGCTATATATTTCGTTGTCCCTTTTTTTTTTCCTCCAATACTTATATATCTTATATCTCATAAAAGGCATCGAGTTTGATCTAAAAATGTTGTATTGTTGTCCAATATACCTTCCCTATATGTGATGATTTTTTTTTTTTGGAAACTTTATGCAGTGGTTTTCATATTTTCACTTAAGTGGTTGTTTGGACTACATATTTTCCTTTTTCTCCAGAGGAGCTGGCACATTCCTTGATAACAGGAGTCATCTTTCTGCTAAGATAAACCAAATTGCTGATGAAATAAAATATGCTCATCTTATTGTCATTAACAATCTCAATATAGATAGATCGTACTTTGCTGGAACTTCAAATCAGAGTTGTCAGAGTACACCCTTGGACACAGAGGGAACAACATCTTATACTCTTGATCCCATAGTGTTGTATGGGAGGGATGCAGAGATGGAATCCATAAGAACGCTGATCATGACCGATAAATCCAATGGCATAACCGTCCTGCCAATTGTAGGCAATGGAGGGATAGGGAAAACCACTCTGGCCCAGTTTGTCTACAAAGATCCGGCAGTTCAAAGTCGATTTCAGGTAAAAATATGGGTGCATGTGTCTCAAACATTTGACGTGGACAGGATGACAAGGGAGATTTTGGACTGTCTCTCCGAAACAACCCAAAAAGAGACAATCAACTGCAATAAGCGTCAAGAGGATCTTCAGCAAAAATTGAAATATAAGAGGTTCCTCATTGTCTTGGATGATGTATGGGATGTCCGTATAGATCACTGGAACAAATTACTGGCTCCTTTAAGACCTAATAATGTGAATTCGCCACAGGAAGAAGCAACAGGTAATATGATAATCATGACAACTCGTATACAGAGTGTTGCCAAAAGTCTTGGAACGGTACGATCAATTAATTTAGAAGGTCTGAAAGATGATGATATGTGGTCACTATTTGAAGTACATGCTTTTGGTAATGATAAACATGATAGTAGTCCAGGCTTACAGGTTCTTGGGAAGAAAATTGCTAGCGAGCTAAAAGGCAACCCGTTGGCAGCAAAAACTATGGGTTCATTATTAGGAATGAATCTTACCATCGATCATTGGGATAGCATTATAAAGAGTGAAGAATGGAAATCCCTGCAAGATGTTAATGGCATCATGCATGCGCTGAAGTTGAGTTATGATAATCTACCCAACCCCTTACAGCAATGCTTCTCTTATTGTTCTCTTTTCCCCAAGGGTTACTCTTTCCGTGAAGCACAATTAATGCAAATATGGATCGCTCAAGGATTTGTGAAAATGTCCAGTGAGACGTTGGAGCAGGAAGGACGGAAATATCTAGCTAAGTTGGTGAACTATGGTTTCTTTCAGCAAGTTGAAAGCATGAGGTCTTCGTCTAAAAATTTTGTTATGCACGATCTTATGCATGATTTAGCACGACAGGTTTCACAAGCAGAATGTGCAACAATAGATGGCTCAGGGTGTAAGAAGTTAGAGCCAAGTATACGTCATTTGTCAATATTAACTGATTCTGAATACCGGGAGGGTAGAAATGGAAGAATACTTCGCAATGAGGTCTTTGAGAAACGGTTGCTGGAAGTTACATCAAGGAGCAAGTTGAGGACATTAATATTAATTGGGCAATATGACCATCATTTTTTAAAATCCTTTCAGGATGCTTTCAAGGAAGTACAACATTTGCGACTGCTGCATATCACTTCAACATTTGCTGATTTTGATTCTTTTCTTTCTAGCTTGGTTAATTATACACATCTCCGGTATCTGAGAGTTGAGAACAGAGAGTCCCAGGGAGCTTTGCCTCAAGCTCTGAGCGAGTGCTACCATCTTCAAGTACTAGATATTGGCTCATGTGGAACTCTCGATATACCTACTGAAATAATAAATAATCTTGTCAACCTGAGGCATCTTGTTGCAAAAAAGGGAGTGTGCTCTTCTATTGCTAACATTGGTAAAATGACCTCGCTTCAGGAACTAGACAATTTTATTGTTCAAAATAATTTAAGTGGGTTTGAAATGACACAATTGAAATCCATGAACAAGCTTGTACAACTTGGTGTGTCTCGACTTGAAAATGTTATAACTCAGGAGGAGGCATGTGGGGCAAGCCTGAAAGACAAACAACACTTAGAAAAGCTGCATTTGTGCTGGAAGGATGCATGGGATGGATATGACAGTGACGAAAGCTACGAAAGTGAATACGGCAGTTATATGAATATAGAAACAGAAGGGAACGAACTGCCAGTTGGTGATGCCAATGGTGCCCCACTTTTACAACATCACAGTAATATAAGCTCTGAACTTTCTTTAAGTAAGGTGCTTGATGGCCTTGAACCGTATCACAGCCTCAAGCATCTACGGATATCTGGGTATAATGGAGCTACCTCCCCAACTTGGCTTCCTTCTTCACTTACCTGCCTGCAAACACTTCATCTAGAAAAATGTGAAAAATGGCAAATACCTCCTTTAGAAAGGCTACCATTACTTATAAAGCTCGTGTTGATCAAAATGAGGAATGCAACAGAAGTCTCGATTCCTTCACTGGAGCAGCTTGTGTTAATTGATTTGCCAAGCTTGAACACATGCTCCTGCACTTCCATCAGGAACTTGAACTCCAGTTTAAAGGTTCTGAAAATTAAGAACTGCCCTGCACTGGAGGTATTTCCTTTGTTTGAGAACTGCCAGAAATTTGAAATCGAGCGGACGTCATGGTTGTCCCATCTTAGAAAGCTTACCATCTATAATTGTCCTCATTTGTGTGTTCACAATCCTCTTCCGCCTTCATCTATTGTTTCCAAATTATCGATCGGTAAAGTTTTACCATTTCCAACGGTGGAGCGGTCATCCAGTGGAACATTAACAATTGGAATGGACCCTGAATATTCTGATGATATTTTCGATGAGGATTCTGATCAGCTGAAAATGTTGGATGACAAAGTTCTGTCATTCCATAACCTGAGGTTCCTAACTGTATTGATAATATGTGGTTGTCAAAATCTTGTGGATATTTCACTCGATAGTTTAAGGCAACTCGTTTGTTTGAAGGGTTTGGAATTATACAACTGCCCAAAACTTCTATCTTCAAATGTTCCATCAGAGCTTACCTGTGAATATATGCCAGAAGCAAATCACAGCGCCCTCCGGTCTCTCGAATATCTCTATATTCAGAAGTGTGGAATAACGGGGAAGTGGCTGTCTCTGATGTTGCAACACGCGCTGGCCTTACAGGAACTGAATTTAAATGACTGCAAGCAGATAACAGGGCTCTCGATAGGAGAGGAAGAAAACAGTCAGCTAAATCTTATGTCATCTACAGAGGATCCGTCATTAGGATATCCAGGTCAAGACAAACTTCTGCGCCTTCCGTTAAATCTCATACCCTCTTTGAAAATGGTAGTTATTAAATGTTTTGATGATTTAACATTCTACGGTAGAAAGGAAGATTTTGCTGGATTTACCTCCCTTGAGGAGCTACACATTCGGGAATGCTCCAAGCTGCTCTCATTCTTGGCGCATAACGACGGAAATGATGAGCAGTCGAACGGAAGATGGTTCCTCCCCCTTTCACTTAGGGAACTTCATATTGGATATGTTGATTCCCCAAAAAAGCTGCAGCCCTGCTTTCCAGGGAACCTCACCCGCCTGAAAAAACTAGAAGTGTACGGAAACCAAAGTTTGACATCTCTGCAGCTGCATTCCTGCACGGCACTCCAAGAGTTGATAATTCAAAGTTGTGAGTCGCTTAATTATCTGGAGGGCTTGCAATTGCTCGGCAACCTCAGGTTGCTGCGGGCACACAGATGCCTCAGCGGTCATGGAGAAGATGGAAGGTGTATCCTTCCGCAATCACTTGAGGAGCTTTACATCAGTGAGTATTCTCAAAAAACTCTGCAGCTCTGCTTTTCAGGGAACCTCACACGCCTGAGAAAACTACATGTAAATGGAAACTCAAGTTATTTGCCGGCCGGGAGAAAAAAGGGAAACTCAATTTTAACATGTCTGCAACTTCATTCCTGCACAACACTCCAAGAGTTGATCATTGAAAACTGTAAGTCACTTAACTCTCTTGAAGGCTTGCAATCACTCAGCAACCTCATGTCGCTGAAGGCACACAGATGCTTGGGCAATCATGTAGAAGATGGAAAGTATCTCCTTCCACAATCACTTGAGAAACTTTACATCCACCAGTATTCCCAAGAAACTCTGCAGCCCTGCTTCCCACCCAATCTCACATGCCTAAAAAAATTAGATGTATCAAGCTCTGCAAGTTTGAAATCTCTTGACTTGCAGTCTTGCACAGCACTTGAAAGCTTGAGCATTGTATGGTGTCCGTCCCTTTCCACATTAAAGGGTCTGCAATCCCTCAACGGACTCAATCTCCTCACTTCCCTGCAATATCTCCGATTTTGGTATTGCCACAATCTCGTAGATCTTCCTGCAGGGCTCCACAGCCTTCCCTCCCTCAAGTGGTTGTGGATCAGTTCTTGCAAGAACATCGCGAGGCTGCCGGAGATGGGCCTCCCACCTTCGTTGGAAAAACTATATATCGACGATTGCAGCGAAGAGCTAGTTCAGGAGGTTCAGCTGTGCAGAACTCTAGCAAGCGAGCTGAAGGTCAGAATTGATGAGAGATATGTGAACTGATTATTCAGTGGCTCGTTAGGCGCACCTTTTTCCACCTACCCAACTGTCATGGACTCGTTCAGGCGTTCAAGCTACTGTAAATTCCATTGCCGCAATGACGAGCTTCAGAACCATTACACAATACAAGGGACACGATGGCTGGATCAATTGTCGCAGAGCTAGCGTTGGTTCACCTGACAAAAAAAAAGGACTAAACGCGCGTGTTTCTTTACTCAGAAGTACCATAAATTGATTTCGGTTTTTTTAAAAAAGATGTCAGAAATAGGATTTCATATGCCACATTCTGCATGGAATTGTCTCGCTTCAGAAGCTCATCCTAATGCGGTTGTTTTACTCTGTAATTCTGTGATATGACTGCTGTTGTATTAATTGATAGCACTCGACCGGCAAAACCAATTCGCTTCATTGTTTGCCAGTATCCATTCTATAGTTCTACTCTGAAAAACGATGATTGTTGTTCACTTGTTCATTCTCATGAATACAGAAGGACCCGTGTTTATCATGCTACTTTTGCCATTTATATTGTATTCCAAGTTGTGCTGCAGACGGTTTCAGTGATTAGTTCACTTTGCTGTATCCTGTGTTCGTTCGAGAATTGTTAGCACATGCGCGTGGTAGCTGATGGGGTAGCTGAAGTACTGAACGTCCGCACGGGTTCTTTTGGACTCGAGATCATTGTAGCCTTCAAGCTTAACAGCATTGCAGGTTGCTACAACTGTGTCAGAAATTTGCTAACCAAAGAATTATTTTCTCATATATGAAAATAAATGCCAGCATAATAATCCGAGTAAAATAGACATAATCACTATAGAAGACCAACGGCAAATTCTTCTTTTCAATTTCTAGGGTGAAAAACTCATCGTCTAATCTCATGTCAGCATTGAAGGCTCATACCATTTCGATCATGTATGCATTAAGCCGAACATTAGCAAGAAGCAAATGTATTGCACGGCCAAACATAGCCAACTAATTCTCAAGCAATTTAATAATCACAAAAGAGTTCCAAGTCTTGCAATGTCAAGATATATAAAAACTTATGCCAGCATGAAGCAACACTGAAACAATACAATCAACACAGGTTCCCATGGCCAATGAAATATATATATCATCCCAGAAATTATCACTAGGCATTGGTATGTTGTTACTTCAATCTCCATAGTGTCAGTCACGCACAATGACACATCATATTACATAAGAGTATCAAGAGTATATGACAGTTGTAACAAAACAACTCCATTGAGAAGAACAGACAGCCACATGAACCATATTCACTTCTTCAGATCAGAAAGCCTGGTGAATTATCAGGCTACCAATTGCTACCGTAGTCTCCACTTTTCACCTATATGTACATAGAACACTTGCACTATCAGAATACCCAGAAAGCTAGTTCAGTCACTACAAACTATCTTCTAAATCCAAGCAGATACTTATCCAACTTGAAAAAGACGTACACTTTTGGTGTCTCTACACCATCAATCTCACAAAAGGAAATTAACCATCCACCTACAAGTATCCTACTGTTAGAATGACCACCTTACACCAGAGAATGGATATTCCCAGATTCTGAGACACTGTCCTTTGAGATCCCCGAATCTGAACAACATAAATCAAATAAGACAATGCAAAAACTTCCGTTCATCAAGAAGTTGGAGGTTCAAATGATAAAGTGGCAGTTCAATCGCACTACTGAACGATGAGGAGTTGAGGACCCACTGCTCGCAACCTCACATTCTTCTCAATGTCCACTGATTGGTAAGTTGCTGTTGGCATTTCATCCCCAATATCTACATGTTCATCCACCTGTTAGGCCAGTGTAGTACTCTTGTCAGGATTCTTGCTCTCCTGCAAACAAGAAAACATATTAACCATTATAAGAGCTCATTTCACACATGAGCTAATAGCAACCAAGAACAAAGCATTCTGCTTACTATTGCCATTACCACATCAACGTTGTCCCTTCACCAGCACATCACTATTGTTAGCCAAGGAACCATCAATCTACCAGCGTTTTCACCGTTCACAATTTGCAGCCCATCGATTCTTGTTGGAGTTGTTGAAGGATCGATCAAGCTTCCATTGCGTATGAAGTCTCGACATCCATATCATCTCGTCTCGTCTCATCGATCTCAACCCTAACTAGATGTGCACTGCGGTTCCTCTTTCGCACATTGTCATCTTCTCCTCCGGCAAGCTCTCCAAGTTGACCCTCAACAAGTTCTTTTCCAGGGTTGTCTTCCACTCGTTCGACTCCCTCGCCTTCCGTTTCCGCAACTGCACATTCCCACCCCGCCATAGGTGGCTCAAGGAACTTGCGCTACCGGCTACCGCACGAAGCCTCGAACCAAGAAATCGCCGGCAAGGCATTGTAGAATTGAGGCGGTGCGCAGAGAAGGGCGTCGTGCGAGGTTACCTCCCAGGCCGGCGGCGAGGCTCGCCTTCCTCTTGTCCTTCCGCAGCCTCGGCTCGATCTGGTCGCATCGCTTCCGCTCCGCCGCCGGGATCTTCGCCGGAGACGAGGGAGGTCCCGCCGTCCCGGTGAGGGCGAACCATGGCGCTTCTTGGGCTGGTTCAGTTCCTGCGAGGCTGCGACATGTCTATCAATGGATAACGGGCCTGGCGGTCCATGGACCAAGATGGATGCGGGCTGCAAGCAAGATGGGCTAACAGGCCCATATTGTACATTTGTGGTCCACTGCCATTACGACAGGAAGGCCCGTATCCATCGTCGTTCGCTTGATCGGCGGACGGCCACTGTGGCGATCGGCCATTAGAGCAAGTATAATAGACCTATAAGCCTACCGCAAGCTTACGTGGAGGAGAGAGATAATAAAAAATTAAGTATGTTGGCTCTCATGCAAGAGCTAGCTCAACACAGTCTCCAAGACAAATGCATTAAATGTATAAGTGAGAGATAGAGAGATGAGAAGAAAATTATAGCCAATTTTATAGCTAATCTATTATATGTGTTGGCTTTAAGATAGGCTAATAGTAAGAAGTGAGCTATACTATTATCCTTGCTCTTACGGTTCAGAGAAAAACCGTGATGTGTGCGGTTCAGAGAAATGCCCTTCCTCGGTTTCGGATATTTTGCCTTGTAGTCATGTGGTCGTGGGCGGTCGTTGTCGCTGCTTCTCCAGTTTACTTGACTGCACCTTCGCATTGCTCAGGTTCAGTTCGCCACCGTTCGGAGCTCCAAGAAGGCCTGCAAACCGTTCTCTGAAAACAAAAACACGAACATTTGGATAGGAGTACTGCAAAACAAAACCTTCACTCATTACACGGTTCATGTTCACTCCTCTGACATAGTGAAAATTTGCTCAACCTGTGCATTCCTTCCGTTAGTGTCGCCCTCGTCAGGCTTGCTTAGCCGTAGCACACATGTGTTCGTCCTTTTTCTTCCCCAACGTGTTCCGATCCCTTTTGAGACTTGACCGTACCTTTCGTAGCCGCGATCCGGAGAGAAAACCGATCGAGCTGGGCGGGTTCGGATTCGGGGCGAGCATGTCCCTATCATTTCCGGTGCAACGGAGCCTGGGCGCCTTGCCCACTCTGACAAAGATGCAGCGGGTCGTAGCTGAAAGACGACGTGTGCAAAAGGAGAAAAAACAAATGGCGAAAAAGCAACGTCCAGTTCAGACTTCCAGAGTTCCGCCCGCGCGCGCGACCACCCCGGGAAAAAACCGATGCTCCATCGGGTTCGGATCTAAACCCCCCGCGGACAGCAAGGAAGGGCGTCGTCTGCTGTGATTGACTTCACTATAATATTCCCACTCACCTTCTCTGCACTTACAAAATTTCAGAATCCAGCACGAAACCAAAGTGGCCAATTCGGTTCGGTTCGGATTTTCGCCTCGGTTTTTCCCGGTGCTATATAAAGAGGCAGTAAGTGAACCCCCATGGCGCCAACCAACAAGCTCCCTCTCCATCCCAGTCTTCCCCGCCATTACCAAGCTCAAGCAGAGCATTTCTCTGAAACACCATCCAATCCAGAGCATCTCGTGCTGCCGGGGGCACTCATCTCGTGCGGCGTCCTCCAAGCGGCGGCCGCGCTCAGCCTCGTCTTCTTCATCGCTCCGAGCGGAGTTTTCGGACACCATGGTAAGGCACTCCACTGGCTGTATTACGGAAGCCTTGTCGCCGTGGTGCTCGTCGGTTTTGTGGAGGCCACTCTCGCGTTTTGGGTGGCAAGTGATGTGGTAAATCGGCGAGCAGTGGGCAGGACGATGCTCTTGGTTTGCCTCTTCAGTCTGNNNNNNNNNNNNNNNNNNNNNNNNNNNNNNNNNNNNNNNNNNNNNNNNNNNNNNNNNNNNNNNNNNNNNNNNNNNNNNNNNNNNNNNNNNNNNNNNNNNNNNNNNNNNNNNNNNNNNNNNNNNNNNNNNNNNNNNNNNNNNNNNNNNNNNNNNNNNNNNNNNNNNNNNNNNNNNNNNNNNNNNNNNNNNNNNNNNNNNNNNNNNNNNNNNNNNNNNNNNNNNNNNNNNNNNNNNNNNNNNNNNNNNNNNNNNNNNNNNNNNNNNNNNNNNNNNNNNNNNNNNNNNNNNNNNNNNNNNNNNNNNNNNNNNNNNNNNNNNNNNNNNNNNNNNNNNNNNNNNNNNNNNNNNNNNNNNNNNNNNNNNNNNNNNNNNNNNNNNNNNNNNNNNNNNNNNNNNNNNNNNNNNNNNNNNNNNNNNNNNNNNNNNNNNNNNNNNNNNNNNNNNNNNNNNNNNNNNNNNNNNNNNNNNNNNNNNNNNNNNNNNNNNNNNNNNNNNNNNNNNNNNNNNNNNNNNNNNNNNNNNNNNNNNNNNNNNNNNNNNNNNNNNNNNNNNNNNNNNNNNNNNNNNNNNNNNNNNNNNNNNNNNNNNNNNNNNNNNNNNNNNNNNNNNNNNNNNN
>Oglab_4_nlr_18
TTCAGTTCGCCACCGTTCGGAGCTCCAAGAAGGCCTGCAAACCGTTCTCTGAAAACAAAAACACGAACATTTGGATAGGAGTACTGCAAAACAAAACCTTCACTCATTACACGGTTCATGTTCACTCCTCTGACATAGTGAAAATTTGCTCAACCTGTGCATTCCTTCCGTTAGTGTCGCCCTCGTCAGGCTTGCTTAGCCGTAGCACACATGTGTTCGTCCTTTTTCTTCCCCAACGTGTTCCGATCCCTTTTGAGACTTGACCGTACCTTTCGTAGCCGCGATCCGGAGAGAAAACCGATCGAGCTGGGCGGGTTCGGATTCGGGGCGAGCATGTCCCTATCATTTCCGGTGCAACGGAGCCTGGGCGCCTTGCCCACTCTGACAAAGATGCAGCGGGTCGTAGCTGAAAGACGACGTGTGCAAAAGGAGAAAAAACAAATGGCGAAAAAGCAACGTCCAGTTCAGACTTCCAGAGTTCCGCCCGCGCGCGCGACCACCCCGGGAAAAAACCGATGCTCCATCGGGTTCGGATCTAAACCCCCCGCGGACAGCAAGGAAGGGCGTCGTCTGCTGTGATTGACTTCACTATAATATTCCCACTCACCTTCTCTGCACTTACAAAATTTCAGAATCCAGCACGAAACCAAAGTGGCCAATTCGGTTCGGTTCGGATTTTCGCCTCGGTTTTTCCCGGTGCTATATAAAGAGGCAGTAAGTGAACCCCCATGGCGCCAACCAACAAGCTCCCTCTCCATCCCAGTCTTCCCCGCCATTACCAAGCTCAAGCAGAGCATTTCTCTGAAACACCATCCAATCCAGAGCATCTCGTGCTGCCGGGGGCACTCATCTCGTGCGGCGTCCTCCAAGCGGCGGCCGCGCTCAGCCTCGTCTTCTTCATCGCTCCGAGCGGAGTTTTCGGACACCATGGTAAGGCACTCCACTGGCTGTATTACGGAAGCCTTGTCGCCGTGGTGCTCGTCGGTTTTGTGGAGGCCACTCTCGCGTTTTGGGTGGCAAGTGATGTGGTAAATCGGCGAGCAGTGGGCAGGACGATGCTCTTGGTTTGCCTCTTCAGTCTGNNNNNNNNNNNNNNNNNNNNNNNNNNNNNNNNNNNNNNNNNNNNNNNNNNNNNNNNNNNNNNNNNNNNNNNNNNNNNNNNNNNNNNNNNNNNNNNNNNNNNNNNNNNNNNNNNNNNNNNNNNNNNNNNNNNNNNNNNNNNNNNNNNNNNNNNNNNNNNNNNNNNNNNNNNNNNNNNNNNNNNNNNNNNNNNNNNNNNNNNNNNNNNNNNNNNNNNNNNNNNNNNNNNNNNNNNNNNNNNNNNNNNNNNNNNNNNNNNNNNNNNNNNNNNNNNNNNNNNNNNNNNNNNNNNNNNNNNNNNNNNNNNNNNNNNNNNNNNNNNNNNNNNNNNNNNNNNNNNNNNNNNNNNNNNNNNNNNNNNNNNNNNNNNNNNNNNNNNNNNNNNNNNNNNNNNNNNNNNNNNNNNNNNNNNNNNNNNNNNNNNNNNNNNNNNNNNNNNNNNNNNNNNNNNNNNNNNNNNNNNNNNNNNNNNNNNNNNNNNNNNNNNNNNNNNNNNNNNNNNNNNNNNNNNNNNNNNNNNNNNNNNNNNNNNNNNNNNNNNNNNNNNNNNNNNNNNNNNNNNNNNNNNNNNNNNNNNNNNNNNNNNNNNNNNNNNNNNNNNNNNNNNNNNNNNNNNNNNNNNNNNNNNNNNNNNNNNNNNNNNNNNNNNNNNNNNNNNNNNNNNNNNNNNNNNNNNNNNNNNNNNNNNNNNNNNNNNGTAAGTGGACCTCCACCTATTCCCTCTCTTCCCTTGGAGCTTGCTGACAGGGAAAGGGTTGGCGGCTAGCGAGCCCGACAGTGGCAGTATGAGGTCAGCGGCAAGGGGGCTCGAGGCGGCTGGTATGGCCTAGATCCAAGCGCTAGGGACGCCCCATCGAGGAAGAGGTGGGCAGCATTCATGCTCTCACAGTAAAACTTCGGCACTGCGCTAGAACACCCTCATAAGTCTCGGTGTCGTTCACGCTGGATGACGACAGTCACCGCCTTCGCTACCTAGTAGTTGACCATCTCGAATGGCTAGATCCGGTTGCACCACCACAGGGCACCGGTGTTCTCAGGCACAGCAAAGCGGGGGAGGTTGATGAGGCGACTTGGGGACTTGCTAACCTTCGCGGCTTGAGCTCAAGCTCCGCAAGCACCACACTTCATCGCTAGCTCCCGCAAAAGTTGGAGTCAGCTAGTGCGTCGCCGCCAACGGATTAGTCCCACGAACACTGCCGCTCTCAGAGTGTTTCATCTCCTGGAATCTGTTCTGTTCTCCCCTTCCACTTGATGCCTAGTGTAGTGGTAGCTTCCTTTTACTCAGCATCCTGTACGTCTTCCACTACACCCGCTAGTCTGCTTTCCCCATCCTCTTCTCCTTCTCACGCGGTCACGCCATTGGCGACAACGGAGGAGCTGCTGCCGTTCTGCCGCATCTGATGGAGGAGGTGGAAGCCGGTTTGCTGGAGGGTGGGATCGGGTGGCTGGCGGAGACCATCCTGGAGAACCTGGACGCCGACAAGCTGGATGACTGGATTCACCAGGTTGGGCTCGCCGATGACACGAAGAAGCTCAGGTCTGAGATCGAGATGGTGGAGGCGGTGGTAGCTGCTGCGAAGGGGAGGGCGATCAGGAACAAGCCTCTGTTCCGATCCCTCGGTCGTGTCAGGGAGTTGCTCTACGACGCCGATGACGCCGTCGACGAGCTCGACTACTTCAGGCTACAGCAGCAGGTCCAAGGAGGTAAAGCGTGTATTTGCAAGATGCATCCAAGGTGTTCTATACAGTATGCAGCATGTCATACGCTGATTTCCAGGTTCCTTCTTTCCATTGCATACGCTTACTCTTGGTTCAGATGCATGTCCTGAAAGCGCGGATGGGCATGGAGGAGGAGCAGAGCAAACAGAGAGACCGTGGGGAAACGCTGGTGAAGGTGAAGCCAGTGGCTGCGCTGGCACAAGACGGTCTGGGGTATGGCAGCACTTTGAGATCGTGGAAGAGAAAAACGGAAAGCCTGCGAAAGCCAAGTGTGTCGACTGTGGCACGGTGGTCAAGTGCGGCTCCGACAATGGGACTTCGGTACTGCACAATCACCGCAACAGTGGCAAATGTAAAAGGAAACGTGGAGCAACTGATCAACCGTCAAACTTTCTAAGGTAGTACTAACTTTTTTTTTAAGTATAAACAGCAATCCATTACGGAAACTCAATTATACTTGATACTTCTCTAAAACAAAGATCAAGTTCTTCTTGTAGTGCCAGCGAGGGTGCAGTAAATGGTAATTCTACTGCAACTGGTAGTTCCGTCGGCAGAAAAAGGATGAGAACCGGCAGTAAACTCAATCCATTATTTGCTTTTGTTGCATGTTGTTGTGGAATGATGTTTCATTGTGTTTTTTATTAGATGTTGCACATATTGTTGTCTTTGTGTTGCAATCAGTAGTTTTCAAGTGTTGCATTTAGTAAAAACGTTTTAACCCGATAGATGAAACATTTTCTCGAGTGATGAAACATTTCTCTCTAAGATACAAACAACTGAAGCATTCCCTGTTGAAACAATTTTTATTGGTCAGTGAAACATTTGTCTACATGTGCTGCAACACCGTCCGATATTTTGAAAAAAATCAGACGTCCGATTCATAGCGCTTTCTGCTGCAGCCTCACTTGCCACGTGTCATGGATGGATGCCCTATCGGCCAGTGCTAGGAGGGGTAACGGAAGGAAGAGAAGAGTCGGTTAGTCACTGATGGGTGGGCCTCATAGGACAACTCAACAGGTTGGACCAAGTTAAAGCACCACGTCAACAAAAACCACTTTCCAAAACAGCCAAGGGAGGCAAATTGCACCGGTTTTAATAATTTAGATATCAAGATATCCGGTACTGTGATTCAGAATTACTTCGAAATCCCTTATATTGTAGGACAGATGGAGTATGAATTAGATTGGACATACTCATGTTTGAGGGAGTCGAAGTGAACTTATTACATCGGCTCAAACAACTTGAAGCCCAAAAAAAATATCCACTGTGCCACGAGTGCTCACCTTCCAGCTTCCGTGGAGCTTCCTAAAGTAGCAACTACTTCATTCGTCCTAAAATTTAAGTGATTTTGAATGAATATGACATATCCACTTAATACTCAAGTGATTTGTAGTATTAGGATGTGTCATATCCACCTAAAATATCTTATATTTTGGAATGAAGAAACTAACCCATTGTATATTGCTCTTCTGCTTGCCTTCTCCCCGAAAACCCCCCGATCCTCTGTGTCTTGTGCTTACCGTCGCGGCGTCGCCAGTATCGCTCAAGCGTTGCGTTGCTCCTTTTGGACGGTTGGGCCTGACAAAGGACAATTCTATTATCTGGGCTTGCCCATCACCGACCTAACTGGACTAGCCCATCAGACAGAAGAGGACGACTCCTCCGTCAAAGTCGGTAGTCACCGGGGTCAGCTAGCGCCTAGCGCGTCGTCTCTGCGATTCTGCGAACCGATTAGCTGATGAACATTGCTAGTCTGCTAGCTACTCCCAAAGTAATCTGTCCTCTCCTTCTACTCCGTACTTAATTCCTCGCTAGTAGTGGTAGCTCACTTTTACTCATCATCCTGTCTTCCAGACTTCCACTACACCTGCTAGTCCGCTTTCCCCATCCTCTTGTCGTGCTCACGCGGTCACGCCATCGGCGATCGCCGATCGAGGAACTGCTTCTGTTCTGCCGGCTGCCGCGTCTGATGGAGGAGGTGGAAGCCGGTTTGCTGGAGGGCGGGATCGGGTGGCTGGCGGAGACCATCCTCGACAACCTGGACGCCGATAAGCTTGGTGAGTGGATTCGTCAGATTGGGCTCGCCGCTGACACTGAGAAGCTACGGGCTGAGATCGAGAGGGTGGATGGGGTGGTCGCTGCCGTGAAGGGGAGGGCGATCGGGAACAGGTCGCTGGCCCGATCGCTCCGTCGTCTCAGGGAGCTGCTCTACGACGCCGACGACGCGATCGACGAGCTCGACTACCACAGGCTCCAGCATCAGGTCCAACGAGGAGGTAAAGCATTTATGCAAGACGTACGCATCCATTGCAGAAAATCTAATTGTTGTATTGTATTACATCGACTCACCCATGGGGTTATATATAGGAGTGTATAGGAGACAGAGACTTAGAGTATAATACAAAAGTAAAATTATCTCTAGTATTCTATCTCTAGGACTATAGAACTCTAGAATTACATTTTATCTTTATAATTTGTATTTAACTATTATCTCTAACCGATATATTTATACTTCTAACACCATGTACCACGGCTTACGTTGATTTCCAGATCCCTTCCTCTTTTACATGGCATAGTTTGTTTTTTGGTTCAGATGCATGACACGGCGACCCTGATGAAAGCGCGGATGGGCATGGAGCAGAGCAAACAGAGATACCTCGGAGGGACAAAGTTGGTGAAGCGAGTGGCAGCGGTGGCAAAAGACGGTCCGGGATATGGCAGCACTTTGAGATCGTGGAAAATAATGCGAAAGCCAAGTGTGTCGGCTGTGGCACGGTGGTCAAGTGCGGCTCCGACAATGGGACTTCGGTTTTGCATAATCACCGCAAAAGTGGCAAATGTAAAAGGACACGTGGAGCAACTGATCAACCGCCAAACCCTCCGAGGTAGTAGTAGTAGTACTTAAAAAAAAACTCGAATTAATCAATTACTGAAAACACAAATACTTCTCCTAAAACACAGATCATGTTCTTCTTGTAGTGCCAGCGAGGGTGGAGCAAATTCATCTGCAGCTGGTAATTCAGTCGGCAGAAAAAGGATGAGAGCCGAGGGTGCATCAGCAGATAACGTGGCTGCTAGTACGCACCCTTGGAACAAGACTGAACTTTCCAACACGATCCAACATATGACTTATCAGTTACAAGAGGCCATGAATGAGGTTATGAGGCTATGCGGATCTGCAAGTTCATATCAGAGTCGTCAGAGTACACCTCCGGCCACAAATGCAACTACATCGTCTTATCTTCTTGAGCCCAAAATATATGTCAGGGATGCAGACATGGAATCCATAAAAAATCTGATCATGAGAAATAAATCCAATGGTATAACCGTCCTGCCGATTGTAGGCATCGGAGGGATAGGGAAAACCACTCTGACCCAACGTGTCTACAATGATCCGGAAATCGGAAATCAGTATGAGATCAAGAAGATATGGGTCCATGTATCTGATAAATTTGATGTGGTTAGGATCACAAGGGAGATTTTAGAGTATGTCTCCAACCAGAGTTATCAAGGAATAAGCAACTTTATTATGCTTCAGCAGGATCTTGAGAAACACATGAAATCTAAGAAGTTCCTAATTGTTTTGGATGATGTCTGGGATGTCACTACTGACTGTTGGAACAAACTACTGGCTCCTATAAGAGCTAATCATGTTAATCTGTCACAGGAAAAAGTGATAGGTAACACTATGATCATTGTGACAACTCGAAAACACACTACTGCCAAGCTTTGTGGAACGGTAGGATCAATTAATTTGGAAGGTCTGAAAGATGATGACATATGGTCACTATTGAAAGCATATGCTTTTGGTAGTGACAAACACGACAATAATCCAATTTTACAGAATCTTGGGAGGAAAATAGCTAAGGAGCTAAAAGGCAGCCCATTGGCGGCAAAAACTGTGGGCTCCCTATTACGAAGGAATCTTACCGTAGATCATTGGAGCAGCATTATAGAGAACAAAGAATGGCAATCTCTGCAGCATACTGATGGTATTATGCATGCATTGAAGTTCAGTTATGATCATCTACCCAGCCACTTACAGCAATGTTTCTCTTATTGTTCTCTTTTCCCCAAAGGTTACTCTTTTAGTGAAGCACAATTGATACAAATATGGATTGCTCAAGGGTTTGTGGAAAAATCCAGTGAGAATTTGGAGCAGAAAGGACGGGAATATCTAGCTGAATTGGTGAACTCTGGTTTCCTTCAGCAAATTGAAAGTATGTGGGCTTCATCAGAAGATATTGTTCTGCAAGATCTTATGCATGATTTAGCACGAATGGTTTCAAAAACTGAATGTGCAACTATAGATGGATCAGAGTGTGAAAAATTAGCGCCAAGTGTACGCCATTTGTCAATTGTAACTGACTCTGCGTACTCTGAGGATCCACATGGAAACATATCTCGTAATGAAGAATTTGAGAAAAGATTGCTGAAAGTTATGTCAAGGAGTAAGTTGAGGACATTGGTGTTAATTGGGCAACATGACTCTCTATTCTTCCAATCTTTCCAAAATGTTTTCAAGGAGGCACAGCATTTGCGACTGTTGCAGATGAGTTCGACATATGCTAATTTTGATTCTTTTCTTTCCAATCTGGTAAATTATATACATCTCCGGTATCTGAGACTTGAGAACGAAGAGTGCGAAGAAGCTTTGCCCCAAGCTCTCGACAAGTGTTACCATCTTCAAGTACTAGATATTGGCTCATGTATAACTCTCGATGAATATGTCAGTAATGTGAGCTATGTAAATGGATACGACAGTGATATGAGTTCTGAACCTTCTATGGACATGGAAACAGAAGGGGAGGAACTGCCATCGAGTGATAGCAACGGTTCCCCAAGTTCAGAATATTTTACAGACATAATATTAAATGAGGTAATTTATGGTCTTGAACCACATCATAGCCTCAAGCATAATGGAGTTACCTCCCCAACTTGTCTTGCAACTTCACTTACATCTCTGCAAACACTTTATCTAGAAAATTGTGGAAAATGGCAAATACTTTCTCTGGAAAGGCTATGTTTACTTAAGAAGCTTGTATTGATCAGAATGAGCAATGCTGTAGAAGTTTCAATTTGTTCACTGGAGGAGCTTGTGTTGATTAAAATGCCAAAGTTGAAGAGATGCTTCTGCACTTCAATCAGGAACTTGAACGACAATTTAAGGGTTCTCATGATTAAGACGTGCCCTGCACTGGAGGTCTTTCCGTTGTTTGATAACTGCCAGCAATTTAAAATCGAGCAGCCATCTTGGTTGTTCCGTCTTAGCAAGCTTGTCATCCATAAATGTCCCCATTTGCATGTCCACAATCCTCTGCCGCCTTCAACTAATGTTTCAAAATTATCCATCACCGGAGTTTCAACACTTCCAACGGTTGAGTGGTCCAGAGGAATATTAAGAATCGGGGTTCAGAATGATTCTTATGATCCTTCGGTTATTGATGAGCCTTCTGATCAGCTGATAACGCTAGACGACAAAGTATTGTCATTCCATAACCTGAGGTTCCTAACTGAATTGGTAATAGCAGGTTGCCAAAATCTCACGTCCATTTCATTGCAAGGTTTGAGGCAATTCATATATTTGAGGACTTTGGATATACGCGGCTGCCCAAAACTTTTCTCTTCCAATATGCCACCAGAGCTTGTACGTGAGAACATGGCAGCTACATATCACAATGCCCTCCCATCTCTTGAATGTCTCTCTATTGCTGCCTGTGGAATAATGGGGAAATGGCTATCTTTGATACTGCAATATGCGCAGGCCTTACAGGACTTAGAATTATATGAGTGTGAGCAGATAACAGGGCTATCGATAGGAGAGGAAGAAAGCAGTCAACCAAATCTTATGTCAACTCCAGAAACCTTGTCATTAGGACATCAAGGTGACTCGCCAACAAGCTCAGCTCGAGATGGACTTGTCCGCATTCCGTCAAATCTCATCTCCTCTCTGAAGCACATAAATATTTGTGACTGCCCTGGTCTAACATATAATGGGAACGATGAAGGTTTCGCTAAACTCACCTCCCTTGAGAGTCTACGAATTACGAATGGCGCCAAGCTACTCTCGTCCTTGGTGCATGGTAATGGATACGATGAGCGGAAGAACATAAACCTCATCCCACTATCACTTGAAGTACTGGAGCTCAAAGGTTATGATTTACCAGAAGAACTGGTGCCTGGTTTTCTAAGGAACCCCAACCGCCTCAAAAAATTTTCTGTGATGGAGACTTTAAGTTTAAAATCTCTACAGTTGCAATCCTGCACGGCACTCGAAGAGTTGGAGATTGCAAACTGTGAATCGCTTTCCACACTAGAGGGCTTGCAATCCCTGCGAGGCCTCAAGAATTTGATTATATGGGGATGTCCCATCTTGCCACAATGGTTGCGGAGTTCATTAGAGCAGGTCCAGGAGCTTTTGCCTCGACTGGAAAGGCTCCAGATTGATGACCCTTCTGTCCTTACCACATCTTTCTGCAAGCACCTCACTTCCCTCCAACGCCTAAAGCTTTTCTATTGCAACTGGGAATTGGTGAGACAAACAGATGAGCAAGACATCGCGCTTCAGCTCCTTACATCCCTGCAAGAGCTCTCATTTTCGGGTTGCCACAATCTCAGAGATTTTCCCGTTGATCTGTACAGCTTTCCCTCACTCAAGAGGTTGGCGATCTATAGTTGTAAGGACATCTCGAGGCTGCCTGAAAAGGGCCTCCCACCTTCTCTAGAAGAACTGGATATCAATGATTGCAGTGAAGAGCTAAATGACCAGTGCAGAATGCTTCCAAGCAAGCTGAAGGTCAAAATCAATCAGAAATATGTGAATTGATTACTGGATGGCTTGATAACATGATGGAATAGTTCTATCTTCCATCATGCTATCTTCAGACTTGACGTGTGCTTAGTGTCAGTATTGAACTAAGCATTCTGTGTTCAGGCGTTCAAGCTGCTATACCTATCACTACCGCAGTGACCGCTTTGAATTGGAGTACCATATAACTACAAGCTTCTTTACTTGGAGGTCAAGATGATCCACGGTATAAAAGGGACCCCCAGAAAGGGTCGCAAGGCATCGAATCTTATCGCCAACACACCCACACAGCCTACAAAGCCAGAGTACGCGGAGCCAAGTCACCGGGAGGTCTTGTTGAATACATCGACTACGATCTCATCGATACCATCGATTTCGTCTACCTCCATTGTAATCTGTGATTTTCCATCATCAATCCCATATAAACTGGATTAGGGCTATTACCTGACAGGGGCCTGAACTAGTATAATCTTTGTCTTCTGTTTGCTTGATGTCGTATTACGTAGATCCTCGTTCCAACGTACCCCAATACCCTAATTATCCGGTCTATGAGTATCACTCGTCGATAGAAGTGTTCTAACTTCTTGGCGTCCCTGTGTTCTCCTGTGGATTAATTATCGCAGAGCTAGCTAGCTTTGGTTAACCTGGCGAAAAGGCCAATCATGTGGTTCATTACAGAGAAGCCAGAAGTATCAGATATTGGTTTTCACGTGCCAAACTCTGCACTAGCATTGTCTCACCTTAGAACCCCATCCTAATGTTGTTTTTTTTGTAATCATGTATTGTTACGGTGTTTCGTATTTTAATCTGTAATTCTGCGCTATGAACCTATACTATGACTTCTGTTGTACTAAGCCAGAAATATCCGCAATGCACAAGTTTTGTTTTTTTTGGTGAACTTGATATCTCAGGAAGATGAACAGCGTCGCAGATTTACTAGTAGAAGTCTAAACCTTGTCAGATTACCTGAGGTTCGCCTTCCCCATGCGCACGACTTCCACTGAGGGCAGGCTGTTGAACCAGATGCTCGGATGCTCCGGCTTGTCGTTCCGAAGCCTCGGCAGGATCCCGCTCGCACCGCTGCCGCATCGCCGCCTGGATCCTCGCCGGCGGGCGGTGGCGGGGCCAGGCGGCGATGCGGTGGCGGGGGAGGTCCCGTCTCTGTTCCGGGCTTCCGGCGACTAGCCGTCTTGTCGATGCGGAGAGATGGATAGACGAGAGCGAGGACTTGGCCCATCTCGCCCGCTAGGCACTCCGACATCGAGCGGGCCTTGCACTAGGCCTCCGCTGCCGGCCTTCCGAATGGGATGGCCTGGTAACAAGATGGGCCCTGTCGGAAAATACCATGCAAAACTCGGATTTTTTTAAATTTTATTTATTTATTATTAAAATATTTACAACTTTTTTATTTTAAAGTTTTACAAATATGCACCTCTACCGTCTTTTAGTGGACCTTTTTTATGACGTGGCACACGGCCATTGACATATGCTAACGACCATATAGAAGGTGGTATGTCATTTTGCGGACAACCCTTTTACCGTCTTTCCAAAAAGGTGAAGGGGGCCGCCTGCAAAATATCTGGGGCTTTTTTTATAGGCAGCTCCCTTATCACCCTCCTATGGAGCTACAAGGGAAGCGCCTACAAAATATCATAGGTCACTATTTTACAGGCAGCCCTCTTGTTGCCTAGGCTGCCTGTAAAATGACCAGCATTCCTCCGTGCGACCGTTACAACACACCAACGAATGTGTGTCACATCATAAAAAATACCTTTTGAGAGGGTGTTTTCTACTAAAGGACGGTAGGGGCGTATATTTATAAAAAAAATTTATTCTAAATATTTTAATAAATCTCTATCTCTACTATTATAAAAATTTAAGGTGTTTTTGTCTGTATTTTGGTACGTCATCCGTGTTTAAATCGGTTTTTAAGATCGTTCGTTTTTGAAAATACATAGACATGTTTGAGTTGGATTTTAAGCTCGTTTGCTTTTGGAAATACAAAAGGATTGTACAAGAAATCTCTTTTAAAAAACTCCACATGCTAATTTGAGATGAAAGTCGGACTCTTAATTGCAGCTAATGATTTTCTAAAAAAAAAAATCTAAGCGAATGCCCACAGTGAATTTTACCATAACTAAACTATATAACAATAATAAGATTAAAATAACATATTAAAAATTAAAAAAAAATCAAAATTAATGATCTTGCCAAAACATGACTGTCTAGCCACTTGGTTACGCAGCATATGTACGAAATTTCGCGGCTCACCAAAGAATGGGGGCAACTCAAATGTCCCCGCTTTCCACGACTTCTAGCAGCATCTTGTGATTCGTCCGTGTGTTTCTCTGGCGCGGCGGCGCATCGCTTTCGGTTCAGAGCAAACCGAGTTGCACGGGTTCGGATTTGGGTCGAGGCGACGATGGCTTAGAATCAGCTCACGCACGCAGCTGCCGCTTGGCCATTTTGCTTTTTGCGCGCGCTGACACGATGCCTTTCGATCCAGAACCAGAAGAGGTTGGTAGCTGAGGAAAAGATGCATTACCAGTATGCAGCCGTTTCGGTTTCGGTTCGGATCCTCGGATTGTTGGGCTAGCCTATGAATTAAATTTGTCTGAAAAGGACATGCGCTGACGGCGTCGGTCCACCACTCCAGCTCACAACTCTGCGTTCATTCGCGTCGGATAAACCGAACAGTGCTCGGTTCGGGTTCGGTTCCACGGGTTCCAGTACATGGTTAGAGAAGGGCGACATGTTTGAGCAAAGTGAATACTTTCACTCCACTATCACAGTATCACTACGTTGTTTATCGTTATCTTGACCAGCTGCATGCGTGCATGTGGCGATGATGAATCCTTCATATCACTGCTACAACCCGCGAGCTGCTCGGTTTCGGTTTCGGTTTCGATTTCTTGCTTCTTGACAATTGCGGTCGTCGTCGTCGTTGCTGCTCCTTCTTATAAATACAGACACGCGCATGAACTCACTCATCTCTCACCCATTCTCCAAGCTCACCCTGAAACCTCCATTTCCCTCCTCGACATACTACACCTTCGATCTCTGAGGCCTGCCACCGCGACGCTGGAGATGGAGCTCATGGCGGTCATCGTCAGGATCTTGGCCCTGATCTCCGACGCATGCCGCAACGCGGAGAAGCTGCCGGCGGCGATGATTTCCTGCGGCGTCGTGGAGGCCGCGGCGGCCATCTTTCTCGCCGCGTTCAAGGCGCCCGGAGGCATATTTCTGCACCACGGCAAGGCGCCCTTCTACCTCTACTACGGCATTATAGGAGGCGTGGCCATCTTCGGCTTCGCCGAGGCGTGGGCTGGGTTCTGGGTTTCCGGCGATCTCAACGGCCGGCGTGTCGTCGGCAAGACGATCCTGTGGGTGGGAATCTTGCCTCTCGTCTTGGTGACGGCTCTTGGAGGATTCGTCTTCATGGGATAGCTCTGCACCCTCTGGTTTTTTAGATGATCTCTGTTTTCTCTGTTGTGTCAGTATGTATGTGTTGATGTCTTGCTCCTCTGTTGTATGAGTATGTGCTGTAGTCTCTGTTTTCTCTGTTCAGTTGTATGAGATCTATGTTTCCTCGGTTTGTATACGATGCAAATACTCCCATATTGTGTGAATATGAGTGCGGTTTTTCCTTGTCTTCCATTGTTTCATCTCTGCTTTCGCCAATATTTTGCTTCTCCCTCTCGAAGTAATGGCAGAAGCAGAGTAACCAGCTTTCATTTTTTTTCGCTGGGAAACTAGCTATTCATTTCAAGGCAAGTTTCAAAGCATATGTTGCACCAATCGAACACATCATGCAAATTTTATGGATCAGCTGAAAGGGAAAAAAAAATTCTCTTTTCTCGCGCGTGTTTCCCAAACTGCTAAAATGTGTGAGTTTTTATTAAAAAAAGTTTCTATAAAAAAGTTATTTAAAAATCATATTAATCTATTTTTCAAATTAAAACTAATTAATATTTAATTAATTATGTGCTAATGGCTTATCTCATTTTACATATCTTCTTAATCTTCTCTTTTCCTCTCCTCTCAAACATAGCAATATATGGAAAAATGACATGGGCATGTGGACTAAAAGATTGTAGCAGAATCTGCCAAGCAAAGGATTTAGTTTGGCTGTTCCATTTTCCATAGAAAAGGCACATATTTAATCTAAAGTTCAGAAAGTAAAGCCAGACCAAGCAAACCAGCACCCAGAAGCAGGTAGATGTATAAAAGAGGGCCATACAAAAATATTATAATCCTAATACAACTATGTAATCTATTGATTGGGAAATAATTTGAAATTTCAAAAGAAAAATACTACAGTTGCGATTTTAATCTTCCTTATTCAGAAGAAAAAAACGCCAAATTGAAGAAAACTCAAACTTAAACTGGCTGCCTATTACTGACCAATGCCATTTGCCAAGTAACACAGGATCATGCTATGACTTTGCTGTTCGAAGAAGAATAACCGAGCTGTTCGGTTCCGGGTTCGGGTTGTGCCATGCGTGGTTGCGTGGGTTTCGGTTTATATTTCTCGTTAGTAATTAATCAGGAGAAAGCATGCATAAGCTCAAAACGTTTGTCCATTTCTTCATGGTGGGCCCTCTTCAGACTGTGGATTCCATCGTAGAGAGACCTGGGGTCATTGAGAGGGGGTGTTTGGGAACTAGGGACTAAATTTAGTCCCTCTCACAAAAGTATAAGTCCCTATGATAGGAACTTATGTTTCTATGAGAGGGACTAAAGTTTAGCCCCACTTTAGTCCCTCCAACCAAACACCACTTGTGATAAAAGTGCTAATTGCCATGCTTTAAAAAAGAGTGCTACTGATTGTTATCGTTATTGTTCGGTTCATGGTCGTCGGTTTTATGGATCAGCAAGTCCAACGTGCGCAAA
>Oglab_4_nlr_19
AACCCCATTGATAATCATATTCGGTTTTTAAAATTTCAATGATAATAAAAAGGAGAAGCAGCGGACGGGCGTATAGGAGTATAGTTGTAGAGTCGCCGACGGTTGACGGGACTTCTAGAAAATAACAAATGAATTCCAACGATAGTTATGTTCGATTTTTAGAATCACAATGATAATAAAGAGTATGGCGACGGACGGGCCGTAGAGGAGCACAGTGGCATCGTTTAACGGGACTTCTAAAAATTATAAAAAATAAAACCCAACAAGACAATAAACTCTAAAAACTATAAGCTCCAATATTTATATGTTTGGAACTTCTAAAAAGTAAAAAAATGATAATCATGTTCAATTTTAAAATCTTAATGACAATAAAGAAGGAGGCAACGGGCGAGCTGTAGAGGAGTACAATGGCAAAGCCACTGATGGTTTGGTGGGACTTCTAGAAAGCAAAAATGAACCCAAACGATAATTATGTTCGAATTTTAAAATCTCAATGACAATAGAGAGAAGAGACAGTGGACAGGTCGTAGAGGAGTATAATGGCAACGTTTGACGGGACATCTAGAAATTATAAAAACGAAACCCAACATGACAATAAACTCAAAAAGCTATAAGATCCAATTTTTAAAGGTTCCAAGGAGAATGAATAGAAATAATAGTAGATCGAGCAAGCAAATAAAGAAAATGATGGCATAAGGGATATCAACAGGTGTGACTTTTAAAAACTATATAATTAGAAACACGGGGATGATAAGGTTTGGTCTTTCAAGGTTTTAAGACAATGAGATGGCTATTTAATAAATTTTAAGTAAAATCATACTTAAAAACTATATGATTTTATTTAGGTGTTAGCCGCGCAATTGCGCGGGCCACCCAGCTAGTTTTTGTGATTCGTCCGCGTGTTTGTCCGGCGCGTCGATCTCGGTTCAGAGCAAACCGAGCTGCCCGGGTTCGGGTCGAGGCGACGTCGCGACGATGGCTTAGAATTAGCTCACGCACGCAGCTGCCGCTTGGCCATTATGCGCGCGCTGACACGATGCCTTTTGACCCAGAGGTTGGTAGCTGAGGGGACGATAGCACGATGCAGTCATTTCGGTTTCGGTTCGGATCATCGGATTATTGGACGGGACTGCCCGAGCTAGGGCCTAAGAACTAAAATTGTCTGAAAAGGACTTGCGCTGACGGCATCGGCCCAGCACTCCAGCTCACAAAGTCACAATTGTGCGTTCAGTCACGTTGGAAAACCGACGAGTGCTCGGTTTCGGGTTCGGTTCAAGGAGGGGTGACATGTTTAAGCAGAGTGAGTACTTTCGCTCCACTATCACTACGTTGTTTATTGCTGTTATCTTCTCCAGCTGCACGCGTCCATGTGACGACGAATCCTTAAAATCACTGCTACAACCCGCGAGCTGCTCGGTTTCGGTTTCGGGGTCGTTGCTGCTCCTTATAAATACATTCAGCTCCCAGCCATTCTCCAATCTCACCCTGAAACCTCCATTTCCCTCGACATACTACACCTTCGATCTCTGAGGCCTGCCGCCGCGACGCTGGAGATATGGAGCTCATGGCGGTCATCATCAGGATCTTGGCCCTGATCCCAGACGCATACCGCAACGCGGAGAAGCTCCCGGTGGCGCTGATAACGGGCGGCGCCGTCGAGGCCGTCGCGGCGATCTTCCTCGCCTTCTTCAAGGCGCCCGGTGGCTTGTTTGAGCACCACGGCAAGGCGCCCTTCTACCTCTACTACGGCATTCTCGGATTCGTGGCGGTATTCGGGTTCGCGGAGGCGACGGCCGGATTCTGCGTTTCCGGCGACCTCGCCGAGCGGCGCGCCGTCGGCAAGACGTTCCTGTGGGTGTCCATCCTGCCTCTCGTCTTGGTCGCTGCGTTTGGAGGCTTCGTCTTCATGAGATAGCTGCACCCTCTGTTTTCTTAGATAAACTCTGCTTTCTAGGTGTCAATATCTGTTTTCCCTGTTGTATGAGTATGTCTGTATGTGCTAATCTCTTGCTGCTATGTTGTATTCATCATGTTTCATCATGCCTTGTTTATGGTATTTAGGTTTTTATATACGATGTAGTTACTCCCATGTTTGTGTGAATATGAGTGTTTTTTCCCCTTCTGTTTCCATTTTTTCTCTCTGTTTTCGCCAATATTTTGTTTCTCCCTCTCAAAGTAATGGCAAAGGCTGAGCGCCTGAGTGACCAACTATTCAATTGAAGGAACGACCACTTTCTGGCCTGCAAGCTCATGTAAATTTCAAAGCATAATACAGAAACCGAACTTTATCAAGTCCCAGATAGGCTTCAAGAAGTTATATTAAAAGATTGTCGCAGAAGCTGCCAAGCAAAATATTCAGTTTGGCAGTTCCATTTTCCAGAGCAAAGGCACCTCCTTTCATCTCAAGTTCAGAAAGCAAAGCCAGCCCAAGCAAAAGAGCACCCAGAAGCAGGTCGATGTATATAAGAGGGCCATAGAAAGAAATTCTAATCTTTTTTTTTTGAAGGGAGAAAAAAAATATAATCTTAATACAACTATGTAATCTATTGATTGGGAAATAATTTGAAGTTTCAAAAAACATACTACAGCTGCGATTTTAGTATTTCTTATTCAGAAGAGAAAAAAAAACATCAAATTGAAGAAAACTCAAACTTAAAACGTCTGTCAATTAAAATGGCCAATGCCATTTGCCAGGTACAACAGGATCCTGCCATGTCTTTACTGTTCGAAAAAGACGATCTGATTTAGATTTAGTATGTTACTAGCCGTAGAAGTATCAGTACCGGCAAAAATAACCGAGTTGTTCGGTTCCGGGTTCGGGTTGCGCCATGCATGGCTGCGTGGATTTGTTATTCAGATTATCTTTCTCCTAGTTGTCAATCTGGAGAAAGCGCACACATGCTGAAACGTTGGTGCATTTCTCCATGGTGGGCCCTCTTCCAACAGTGGATCCCTTTGCGCGTCTCTCTTGCTTTCAGAGAAACCTAGTGGCTCGGTTTCGGGTTCGGGTTGGGTTCAGCTCTTGGATTACTTTACACAGGAGCACTAGGAATTACAGATGCTTTCAGCATATGTCTGTATCAATCGGGCCACTTTTGCGTGCTTTGAGACAGGATGACCTTGGTGTCGTTGAGATGAAAGTGCTAATTTATAATTAATGGACCAGTAAGTCCAACGTGTACAGAGGATTCCACCCGAAAATCCGTCCGGAAACCGATAGAGTATATGCGTGCCGTTCGGGTTTATCATTTTGTATTTCTTCCGCTTGCGCGCGTTGGCACTGCACTGCTCACTACGCTCTCGGCGAGTGATTACTCTGGTCGCGCGACAACCCGTAACGCGATCTCGCGGTCGCGGGTTCGGTTTCGGTTGAGCTGTGGTGTGGCACAGGTCATCGTGGATCGCTGCAACTTTGCTTGAAAAATGAAAAACATGTTCGTCCGCGATTTTCTGTTCGAGAGATGCAACATAGTCTGAGCGATCGGGTTCGGTTTTTGTGCTCAGCTTTCACCATGAAGTCACCAGGCTCACTGCGTCTGCCTCCTCGCACCATTCGGCATTCGCCGAGTTGAAAACCACAAACTAAGGCGTTCCCCTGATGATACAGCACGCGAGTCGGCGTTCTTTGCCGACCCGGCGAGATACAGCACGCGAGCTGCGCACGCACAGACATACGGTACAGACACTGTCCTCACTCCCGCACGCGATTGCCGGCGCCCGCATCGACGTCGACAAGATGCTCACTCATCCCGTGCCGGCGTCTTGCAAGTCGCGGCGGCGGCGCTCTGCCTCGGCTTACGGCCCAAATTCTGCCTGTAGGCCCGATTTTGAGTTGTCAAGTGAGCCCAACGACTTGGAGGCAGTCGGCCCAAGCATTTGAAAGCCCACAAACATCTGCTGCGAGTGCTCACCTTCCGTGTAGCTTCCTAGTAGTTCCTACACTACCAAACTACTCCATCTGTCCGAAAAAAAAAAAGCAAACCGTGGGTTCTCGTACCAACGTTTGACTGTCCGTCTTATATGNNNNNNNNNNNNNNNNNNNNNNNNNNNNNNNNNNNNNNNNNNNNNNNNNNNNNNNNNNNNNNNNNNNNNNNNNNNNNNNNNNNNNNNNNNNNNNNNNNNNNNNNNNNNNNNNNNNNNNNNNNNNNNNNNNNNNNNNNNNNNNNNNNNNNNNNNNNNNNNNNNNNNNNNNNNNNNNNNNNNNNNNNNNNNNNNNNNNNNNNNNNNNNNNNNNNNNNNNNNNNNNNNNNNNNNNNNNNNNNNNNNNNNNNNNNNNNNNNNNNNNNNNNNNNNNNNNNNNNNNNNNNNNNNNNNNNNNNNNNNNNNNNNNNNNNNNNNNNNNNNNNNNNNNNNNNNNNNNNNNNNNNNNNNNNNNNNNNNNNNNNNNNNNNNNNNNNNNNNNNNNNNNNNNNNNNNNNNNNNNNNNNNNNNNNNNNNNNNNNNNNNNATGAAATTTTTTTATAATTAATATTTTCATTGTTGTTAGATGATAAAACATGATTAATACTTTATACGTGACTTATCTTTTTAATTTTTTTAAATAAGACAGACGGTCAAACGTTAGACACGAAAACCAGGGTTTGTCTTTTTTTTTTTTTTTCCGACGGAGGGAGTACCGCATTATTTATATCCCTCACAAAAATTAAAAAGGACTACCCGCATTTTATATTGCTCATCTGCCCTCCTCGAATACCTCCCATATTATTCCCATCTCTACCTTTTGCTTACCACTGACCCCAAATCTCTTGCTTCTCTTCCGCCGGATCTGATGGAGGAGGTGGAAGTCGGTTTGCTGGAGGGAGGGATCGGGTGGCTAGCGGAGACCATCCTGGAGAACCTGGACGCCGACAAGCTGGATGACTGGATTCGCCAGGTTGGGCTCGCCGATGTCACGAAGAAGCTCAGGTCTGAGATCGAGAGGGTGGAGGTGGTGGTGGCTGAAGTGAAGGGGAGGGCGATCGGGAACAGGTCGCTCGCCCGATCTCTCGGTCGTCTCAGGGAGCTGTTCTACGACGCCGACGACGCCGTCGACGAGCTCGACTACTACAGGCTTCAGCAGCAGGTTGAAGGAGGTAAAACTTGTAAATGCAAGATGCATCCATGGTGTTCTATATGTAGCATTGGCACACGTTGATTTCCAGATTCGCTTTTGGTTTAGGTTCAGATGCATGTCAGGGCGCACCTGAAAGCGTGGATGGGCATGGAGGAGGAGCAGAGCAGACAGAGAGAGCGTGGGTAAACGCTGGTGAAGGTGAATTAGCCAGCGGCAGCGCTGGCACAAGACGGTCTGGGGTATGGCAATACTTTGAGATCGTGGAAGAGAAAAACGGAAAGCCTGCGAAAGCCAAGTGTGTCGACTGTCACACGGTGGTCAAGTGCGGCTCCGACAATGGGACTTCGGTTTTGCACAATCACCGCAACAGTGGCAAATGTAAAAGGAAACGTGGAGCAACTGGTCAACCGCCAAACCTTCCAAGGTAGTACTAACCTTCTCTTTTTTAACATAAAAAGCAATCAATCAATTACTTCTCTAAAACGAAGATCATTTCTTCTAATACAAAAAAAATGCGCTCCTTGCCTATTGCCAATGTTCTTCTTGTAGTGCCAGCGAGGGTGCAGTAAACGGTAACTCTTCTACAACTAGTAATTCCGTCGGCAGAAAAAGGATGAGAACCGACGCATCAACAGACCACGTGGCGGCTAATTCGCACCCTTGGAACAAGACTGAGCTTTCCAACACGATCCAACAAATGACTCATCGGTTACAAGAGGCCATGAACGAGGTTATGAGGCTAAGCGGGTCTGCAGGTTCAAATCAGAGTCGTCAGAGTACACCTCCGGCCACAAATGCAACTACATCATCTTATCTTCTTGAGCCCAAAGTTTATGGGAGGGATGCAGAGATGGAATCCATAAAAAATATGATCATGGGAAATAAATCCAATGGTATAACCATCCTGCCAATTGTAGGCATCGGAGGGATAGGGAAAACCACTCTGTCCCAACGTATCTACAATGATCCGGAAATTGGAAATCAGTTCGAGATCAAGATATGGGTCCATGTATCTGATAAATTTGATGTGGTTAGGATCACAAGGGAGATTTTAGAGTGCGTCTCCCACCAGAGTTATCAAGGAATAAGCAACTTTAACATGCTTCAGCAGGATCTTGAGAAACACATGAAATCTAAGAAGTTCCTGGTTGTTTTGGATGATGTTTGGGATGTCACTACAGAAGACTGTTGGAACAAACTACTGTGTCCTCTCAGAGATTATGTGAATGCATCACAAGAAGTAACAGGTAATATCATCATTGTGACAACTCGAATACAGAATGTCTCCAAAAGGTGTGGAACGGTAAGATCAATAAATTTAAAAGCTCTGCAAGATGGTGATTTATCACAACTATTTAAAGCATATGCTTTTGGTAATAATAACCCTGATAGTTATACAAGTTTACAGGTTCTTGAGAAGCAAATAGTCAGGGAGCTAAATGGCAACCCGTTGGCAGTAAAAACTGTGGGCCGCCTATTAAGTAGGAATCTTACCTTAGGTCATTGGAACAGCATTATAGAGCACAAAGAATGGCAATCCCTGCGATATACTGATGGCATCATGCATGCCTTGAAGTCGAGTTATGATCATCTGCCTAGACACCTACAAAAATGTTTCTCTTATTGCTCTCTTTTCCCCAAGGGTTATTCTTTAAGTGAAGCACAACTGATACAAATATGGATAGCTCAAGGGTTTGTGGAAAAATCCTGTGAGAAGTTGGAGCAGAAAGGATGGGAATATCTAGCTGAATTGGTGAACTCTGGTTTCTTCCAGCAAGTTGGAAGTAAAAGGTCTTCCTCAAAAGATATTGTTCTGAGTGATCTTATGCATGATTTAGCACGAATGGTTTCAAAAACTGAATGTGCAACTATAGATGGCTTAGAGTGTAAAAAGTTAGCGCCTAATATACGTCATTTGTCAATTGTAACTGGTTCTGCATACTTCAAGGATCAATATGGAAACATATCTCGTAACGAGGAATTTGAGAAAAGGTTGTTGAAAGTAACGTCAAGCAGTAAGTTGAGGACATTGGTATTAATTGGCCAATATGACCATCATTTTTTTAAATCCTTTCAAGATACTTTCAAGGTGGCTCATCATTTGCGACTGCTGCAGATCACTTCAACATTTGCTGATTTTGATTGTTTTCTTTCCAGTTTGGTTAGTTCATTAAATTGTACACATCTCCGGTATCTGCGAGTTGAGAACGAAGAGTCCCAGGGAGCTTTGCCCCAGGATCTGAGCGAGTGCTACCAACTTCAAGTACTAGATGTTGGCTCATGTGGAACTCTCGATATACCTAATGGCATAATAAGTAATCTTGTCAACTTGAGGCATCTTGTTGGAGAAGTGGTAGTGTTATCTCGAAATGCTAGAATTGGTAATAAGACCTCACTGCAAGAACTGTCAGATTTCAAGGTACATAATTCTATTGGCATTGAGATATCACAACTTCAATCCATGAATCAGCTTGTACAGCTCAGTCTGTCCCAACTGGAACGTGTTACAACTAGAGTCGAGGCTTATGGTGCAAGCCTAAGAGATAAACAAAACTTAGAAAAGCTACATTTGTCCTGGAGGGATGCAAAGGATGGATATGACAGTGACATGAGCTACGAAAATGAAAATGACAGATACATGAGCTACAAGAATGAAAGTCACAGTGACAAGAGCTCTGGACCTTGTATGGACATGGAAACTCGAAGGGAGAGACCGCCAATGGGTGATACCAATAGATCCCCAATTCTGAAACCTTTTACAGACATAGCAAGTGAGGTGCTTGATGGTCTTGAACCACATCACAGCCTCAAGCATCTACGTATATCTGGGTATAATGGAGCTACCTCCCCAACTTGGCTTCCTTCTTCACTTACCTGTCTTCAAACACTTCGTCTAGAAAAATGTGGAACATGGCAAAGACTCCCTTTGGAAAGGCTACCGTTACTTATAAAGCTTGTGTTGATCAAAATGAGGAATGCAACAGAAGTCTCAATTCCTTCACTGGAGGAGCTTGTGTTAATTGAATTGCCAAGCTTGAGCACATGCTCCTGCTCTTCCATCAGGAACTTGAACTCCAGTTTGAAGGTTCTGAAAATTAAGAACCTTCCTGCACTGGAGGTATTTCCGTTGTTTGAGAACTGCCAGAAATTTGACATCGAGCGGACATCATGGTTGTCCCATCTTAGAAAACTTACCATCTATAATTGTCCTCTTTTGTGTGTGCACAATCCTCTTCCGCCTTCATCTATTTCCAGATTATCGATCGGTAAAGTTTCAACACTTCCAACGATGGAGGGGTCAGGCAGTGGAACACTAATAATTGGACTGGGCCCCGATGATCTTATTGATTTTTTCAATAAGAATTCTGATCAGCTGAAAATATTGGATGACAAAGTTCTGTCATTCCATAACCTGAGGTTATTAACTGGATTGACAATATATAATTTTCAAAATCTTGCAACTATTTCACTCGAAAGTTTAAGGCAACTCGTCTGTTTGAAGAGTTTGAAATTACATAACTGCCCAGAATTTCTCTCTTCAAATGTTCCATCAGAGCTTGCCTGCGAATATATGTCAGCAACAAATCACAACGCCCTCCCATCTCTCAAACGTCTCCATATTGAGGATTGTGGAATAACAGGGAAGTGGCTGTATCTGATGTTGCAACACACACAGGCCCTACACGAAGTGAGTTTACATGAATGTGAGCAGATAACGGGGCTATCGATAGGAGAGGAAGAAAACAGTGAACAAAATCTTATGTCAGCTTCGGAGGCTCCGTCCTTACAATATCCAGGTCGAGACAAACTTCTGCGCCTTTCGTTAAATCTTATATCATCTCTGAAGAAGGTATCTATTAGAGGTTGCTCTAATTTAACATTTTACTGGAGCAACAAAGGTCTCGCTGGATTTACCTCCCTTGAGGAGCTAGACATTGTGGTATGCCCTGAGCTGCTCTCATCCTTCGCGCATAACGATGGAAATGATGAACAGACAAACCGAAGATGGCTCCTCCCGCAATCACTCAGAGAATTTCAGATTGGATATGTTGGTTCCCTAAAAACGCTGCAGCCCTGCTTTCCAGGGAACCTCACCCACCTGAAAAAACTAGTAGTATGGAGCAACGAAAGTTTAACATCTCTGCAGCTTCATTCCTGCACAGCACTCCAAGAGTTGATAATTCAAAACTGTGAGTCACTTGATTCGCTAGAAGGCTTGCAATCTCTCGGCAACCTCAAGTTTCTGCGGGCACACAATTGCCTCAGTGGTTATGGAGAATATGGAAGTTGTATCCTTCCGCAATCACTTGAGGAACTTCACATCAGCGAGTATTCTCAAGAAATGCTGCAGCCCTGCTTTCCAGATAACCTCACTAGCCTGAAAATACTGAAAGTAGAGGAAAACCAAAGTTTAACATCTCTGCAGCTCCATTCCTGCACAGCACTCCAAGAGTTGATAATTAAACGGTGTGGGTCACTTAATTCACTACAAGGCTTGCAATTGCTCAGCAACCTCAGGTTGCTGGAGGCACACAGATGCCTCAGCGGTCATGGAGAAGATGGAAGGTGTATCCTTCCACGATCACTTGAGGAACTTTACGTCAGTGACNNNNNNNNNNNNNNNNNNNNNNNNNNNNNNNNNNNNNNNNNNNNNNNNNNNNNNNNNNNNNNNNNNNNNNNNNNNNNNNNNNNNNNNNNNNNNNNNNNNNNNNNNNNNNNNNNNNNNNNNNNNNNNNNNNNNNNNNNNNNNNNNNNNNNNNNNNNNNNNNNNNNNNNNNNNNNNNNNNNNNNNNNNNNNNNNNNNNNNNNNNNNNNNNNNNNNNNNNNNNNNNNNNNNNNNNNNNNNNNNNNNNNNNNNNNNNNNNNNNNNNNNNNNNNNNNNNNNNNNNNNNNNNNNNNNNNNNNNNNNNNNNNNNNNNNNNNNNNNNNNNNNNNNNNNNNNNNNNNNNNNNNNNNNNNNNNNNNNNNNNNNNNNNNNNNNNNNNNNNNNNNNNNNNNNNNNNNNNNNNNNNNNNNNNNNNNNNNNNNNNNNNNNNNNNNNNNNNNNNNNNNNNNNNNNNNNNNNNNNNNNNNNNNNNNNNNNNNNNNNNNNNNNNNNNNNNNNNNNNNNNNNNNNNNNNNNNNNNNNNNNNNNNNNNNNNNNNNNNNNNNNNNNNNNNNNNNNNNNNNNNNNNNNNNNNNNNNNNNNNNNNNNNNNNNNNNNNNNNNNNNNNNNNNNNNNNNNNNNNNNNNNNNNNNNNNNNNNNNNNNNNNNNNNNNNNNNNNNNNNNNNNNNNNNNNNNNNNNNNNNNNNNNNNNNNNNNNNNNNNNNNNNNNNNNNNNNNNNNNNNNNNNNNNNNNNNNNNNNNNNNNNNNNNNNNNNNNNNNNNNNNNNNNNNNNNNNNNNNNNNNNNNNNNNNNNNNNNNNNNNNNNNNNNNNNNNNNNNNNNNNNNNNNNNNNNNNNNNNNNNNNNNNNNNNNNNNNNNNNNNNNNNNNNNNNNNNNNNNNNNNNNNNNNNNNNNNNNNNNNNNNNNNNNNNNNNNNNNNNNNNNNNNNNNNNNNNNNNNNNNNNNNNNNNNNNNNNNNNNNNNNNNNNNNNNNNNNNNNNNNNNNNNNNNNNNNNNNNNNNNNNNNNNNNNNNNNNNNNNNNNNNNNNNNNNNNNNNNNNNNNNNNNNNNNNNNNNNNNNNNNNNNNNNNNNNNNNNNNNNNNNNNNNNNNNNNNNNNNNNNNNNNNNNNNNNNNNNNNNNNNNNNNNNNNNNNNNNNNNNNNNNNNNNNNNNNNNNNNNNNNNNNNNNNNNNNNNNNNNNNNNNNNNNNNNNNNNNNNNNNNNNNNNNNNNNNNNNNNNNNNNNNNNNNNNNNNNNNNNNNNNNNNNNNNNNNNNNNNNNNNNNNNNNNNNNNNNNNNNNNNNNNNNNNNNNNNNNNNNNNNNNNNNNNNNNNNNNNNNNNNNNNCATCCACCTACCTGTATCCTACTGTTAGAATGGCCTCCTTACACCAGAGAATGGGCATTGCCAGATTCTGAGACACTGTCCTTTGAGCTCCCTGAATCTGAACCAGCAAGATAAATCAAATAAGACACAACGCAAAAACTTCCGTTTATCAAGAAGTTGGGTGTTCAAATTATAAAGTGACAGTTCGATCGTACCACTGGATGATGAGGACCCACTGCTCGCGACCTCAGTATCCTTCTCAATCTCCACTGATTGGTAAGTTGCTGTTGGCATTTCATCCCCAGTATGTACATACTCATCCAACTGCTCGGCCTGTGTAGTGATCTTGTCAGGATCCTTGCTCTCCTGTAATCAACAAAACACATTAACCATTATGTTTACAAAACACATTAACCATTATAAGAGCTCATTTCACACATAAGCTAATAGCAACCAAGAACAAAGCATATGCTGCTTACTATTGCCATTGCCACATCACCGGTGTCCACCATCGTAGCGGTACTGCCATTCACCAGCACATCACTATCATTAGCCACGGAAGCATCAATGACATCGGCATTTTCACCATTCACAATAGCAGCCCGTCGACTCTAGTTGAGCGCCTTCTTGAAGTTGTTGACGAATCGATCAAGCTCCCACTGTGTCTCGACATCCATCTCATCAATATCCAGCTCGATCTCACCCCCAACCAGCTCTGGATTGCCGTTCCTCTTTCGCACAATCTGCAACACATTATGCATCTTCTCCTCCGGCAAGCTCTCCAACCCAACCCTCAACAAGTTCTTCTCCTCCAGGGTAATCTCCCACTTGATGACGGTGTGGTAGTCGTGGAGCCCGAGGCTTTCGACCTCCACGGGGGCGTTGAACCAGATGCTCCGCTTGTCCTTCCCGCAGCGTCGCCAGGATCTGGTCGCACCGCTTCCGCATCGCCGGAAAAGGAAGTTTATCTGCGAAAAAAGGATGGTTTTGTATTCTACCGAAAACAAATCAACCATCATAAGAGGCGACGAACTGTATTTTACCCCCCAACCCTACGGCGAGGTTCGGCTTCCCCGTGGTGAGATCCGCCGTTGAAACAGATGCCCCGCCCACTTGCCGTTCCGCAGCTTCGGCGGGATCCCGGCCGCACCGCTTCCGCATCGCCGCCTTGAGCTCCGGCGGCGGCGGGGGAGGTGAGGCGACCCATGGGTAGCGCTTCGGCTTGACTCTGCTGCTGCGACACTGACGAGGCGATGTGTCATGTGGGAGATGAGGGCGCGGACAAGGCCGAGGCCCAACTCGCCTGCGACGTACTCTGCGAGGCCCATAAGTATTCGTTTGGACTGGCAGTCCATTACGGACAAGAAGGCCGACGGCGCGCGCGATACACATCTTTGTCTTCCCCGCCTTAGAATAAGTCCACCTGAACTCCCTTAAACATACATAACAAATCTAATCCAGATTCCTTAATCGCAGTAGTAGATATCTTAAACCCTCGACTGTTTAAACCGATGCAAAATGACTCTCTTCGGTGGTTTTGAGAATGGCTCTTGCTGATGTGGCTCGTTGTGAGTCTGCACGTAGGGGCTCACGTTATCCTTTTATTCCCTTCTTCCTCTTTCCTCAAACAACCCCTCCCCGGTTTTGCGCGAGATGGTTTTGCTATCTCGCGCGCACGGCCTCTCCACGCGCATGCATGAATGTGTATGCTCTTTTTCTTTTTTTTATTTTTCTCCATCTTAATTAATTTTGGGATATATTAAAAGTATCAAAATTTCTATTAAAACTTAATTTAAAACTTTTACTCCAAAATTTAAAACTTTTAACTCAAAATTTAAAATTTTGAACTTCAAAATTCAAAATTTTCAATTCCAAACTTTTAAACTTTGAACTATTTTTTTAAAAAAATAATGCTAATTACGATAATTAATAATAATTACCGTAAGTAGCAGCGCAGAGGCGTTGTGCGCAATGGGTGTGGGGGGAGGGGGGTGCGCCCACTGTGCAAGTTAAACAGTTGATTCGCACGCGCCCATTAGAGCAAGTCTAATCTTAGGCTATAAGCTAATTATAAGCTTATATAGAGGAGAGAGAATTAAAAATGAAATAGGTTGGCTCTCATGCAAGAGCTAGCTATTCACATATTTCAAGATAAATATATTGAATACGCAGGTGATAGATAAAGAGAGGAGAAAAAATAAAGATAACATTATAGCTCATTTATATACATGTTAACTCAAATATAAGTTATATTCTTGAGATTTGCTACCATCTAGCACTTGGTACCCCAAGGTACCAGTACCACCAGGTACTAAAACAAATCTGGCCATCCAATATTTAGGGGTAGGATTGGGCATGAGTAAGAAATCTCTTCCAATACTGAATCAATCTCGTTCTTGTGTTCTCGTCAAAAAAGAAAAAAAAAACCTCATGCTTGGATGCCGCTGCTGCATTCTTCCTTGCCGCCGGCCGCTGGTGCCGGCGCCTGGTCCGACGACTCGCCATCGCTGCCGTGGTGCCTGTTCCGACAACTCCACGACCACCTCGCTGCCTCGGCCACCTCGACGTCATGGCCGGCAATGCCCCTAACGCCACCGCCGCCGCATAGCTTGGTGTCTGATCTCTCCACGACCACCTCATATGGTGTCTCATCCCGCCGCTCGCAATGGCTACGCCTAGACCAGACCTCGCAGAGTCGCGGGCCACACATGCCGCACGCCGCCGCGGACCCCGCAGCCCGTGCCGTCGACGCTGGGATTGGATCTCGCAGCACGTCGCCGTCAAACGCTGGCCCTGCAACGCACCCGCATGCCACCCCGAACCCTTGAACCCCGCAGCTCGCCGCCGCCACTATCAACGCCGGCCCTGAACCTCGTCGTCCGCTAATGCTGCCGTCAACAATGGCCTCACCGCCCACCCTAGAGTCCTTACATGCGAAAAGTCTATACTACCCTTCCACCTCACTTCAAAAGACGGTACCACCATATGGGCTAAAATGGTACCGCACGGTACCGAGAAATCTCAACCGTTTGATTTGTCCCAATTGATGGCTAGGATTTAGTACCGCCTCCCTCAGATGGACAGGAGTAAATCTCTATATTCTTATAATTGAATCTAGTATTAAACTTGACCCACCAACTCCCCCTCAGCAACCCTTGTCCAGCCGGTTCAGCGTGCTCGGGTACTCAACGTGGGTGAGGCATGACGACAAGTTCAGCAATGCACTCGAGCAGTCGGAGCTGACACTTTTAGGGCCTGTTTGGCACAGCTACAACTTTAGCTCTATCTCTCCTGGAGCTGGAGCTCAGCCAAACAGTTTCAGCTCCACCTAAAATTAGAGCGGAGCTGGGTGGACTCTCTCACAAAATAAACTAGTGAGTTGGAGCTGGATTTAGGTTGCTCTACAACTCCACAACAGACCGACTCCTTAAGCTAAAATTAGCAGTTGTAGCTCTATTAAAAACGCGAATATTAAGGAATGATCTAATATCAAATAATTAGAAGGGGTGAGGTTTCGAATCCAGATTATCTAGCCTACCACCTTATA
>Oglum_4_nlr_12
TTGCCTGTCCTCCCTCAAGAAGTTGGAGATTGGCTACTGTCCGGGTATCTTACGTTTGCCGGAAGAGGGACTCCCTCTTTTATCACTTGAAGAATTGGAAACCAGAGGCTGCACTGAGGAACTAAATAGGCAGTGCAGACTAGCAGCGACAGAAAAGCTAAAGGTCCTAATTGATGGGAAAGTGTGTAGGGTCTGATAGAAGCTTGAAAACCTCGCCTCTCTATTTGTTGTATGCTCCGCAAATGGACTAGTACTGAGCTGCTTATGAGGTACTAGTATAATCTAAAATTTACAATATTCCATAGTTAACTGAAATATTCAGTTTTCTCTTGCTAAAGTAAAACTTATAAGAGTTTTTGTACTGCACTGCAGGCCAAGATGTTATTTATGCAGTTGAGGACCATCATTCGCCTAAAATTCCAGCAAACATTCTTGTGATGAGTTGATGATAGTAGCTTATTGAATCTAATATGATTCCTAGCCGAGGCTCTGTCATTGCTTGTGCAAGCAAGTTTTGTGGCCGCAGTTTACTGCCTTTTGTTCTTCTGCAGCGCTTCATGCTGGGTACTTTTGAAGACTAATACACGCAGTGTAATTTGGTGTGAGTTTGTGTCTGCACTCTGCAGTGTGGATTTGTCGCTGTTTACTATTGGTAGTATTCTCTGGTTTCATTTGGCTAGTCGCACTCAACCGCTGCTGGACGGCGGACAGGTTAAGCATCAGGGGCTTGCCTCACCCCAGCATGTGTGTCTTATGCGATCAGCACGAAGAAAGCATCAATCACATTTTGGTCGCATGCCCAGAATCAAGGCAGCTCTGGTGGCTACTGCTCTCGGCCATCGGTCGCCCAGAATGCTTGCCTGTCAATGAAATCTCATTCCATTCCTGGTTGTGTGACAAGAGGGAAATCTTCCCGAGCTCTCAACGGCGAGGTTTTGATACCATTACTACACTCGCAGCATGGACAATTTGGAAGGAACGGAATAACAGGGTGTTCAACCAGAAGCAGAGAAGTTGGACAGAAGTGGCAAGAGCAATGGCGGAAGAGGCAGAGCTGTGGCGGCTCGCCAATACTGCCATGCCGGCCATGCCTTTAGGGCGCTCAGGTCGCAACATTGTGTCGCGAGAATAGGGTTTAATGTTCTTGGGTGACTTCCTGTAATCCCGTCTCCTTATGTTTCTCTCTTTCACCTGTACAGACTTTTACTCCTCTTAATACAAAGATGCGCTCCTTGCGTATTCCTAGAAAAAAAAAACTTGAATGGAATCGCTACTTCTTGTTCATAGTTCTCACCTCTTTCACTGGCGCATGCAAATCAACAGGCATGCATTAGGAGACGATTCAAGTCAAGAATCTTTAATCTGTGAGTGTAAATGCGTAAATACTGGAGTAGTACATTTCCTTGACCACAAGCTCACTGATATAGTACTGTCATTTATCATGCTATTGCATATTCAGTATTCAGATAAATTTTTAAGTCAGTTGATCGTATGGTTGTAACTGAGAAACGATGAGGGGTCTTTTGACTAGCTCCACAAGATAGTGGCATCCATTCTAATTATTATTTGATATTAGGTCATTCCCTAATATTCGTGTTTTTTTATGGTTGTAAATAGTTGGAAGGCTATTCTTCCTCCCCTCTTCAATTGTTACCTCGTGCTAATTAATCGTGAGAAACGCCCAGGGGTCTAGTCAGGTGTTTTTTTTTCTTTTTAAGGGTTTTTTAATGAAGTTTTGTAGTATTTCTGTTTTTTCTTTACTCCTTCGAGTTGGATCGCGTCCCTGGATTCTCGAATCCTTCGAGTTAGATTCAAGAGTTGACGATTCGAAAATGTCCATTGCTCACCGCAATAGAGGTCTCGCAATCTCTCTGCAACCTCAGGTTTTTGAAAGTATACGGATGCCCCCAGATTTTCCCCATGTTTCCTTAGGTTTTTTCAGGGCAGGTTGAGTGTGATCAGTAGGAGATTTGCCCTCATCTTGTATCAGAGCCATGTCTGCTCCCCGCACCGTGGGCGTCAAAGTCGCCCTCCGCCGCGGCGCGCGCATCGTCATTCGCCACCCCTTGGTTGCTCGGCGTGTGGTGAAGGAGCTGGGGCACCTGACGCCGCCGCGTTCTGCACAGGCAGCCGCGTCTCCCCGCTCCACCTCCGATTCCGCCTGCACAAAGGACGAGAGAGAGGGTGGCTGGACGCGACCCACGGTCCGGGGGTACGGTGCGCTCTTCATGTGTTCGAGGAAATGCCTGGTCGGAACCTGAGCGATATGTCCCTCTCCCATCTTTGCAGATTCCACGTGTGGGTGAACCGTGGACGTCGCGGGCGACGAAAACGTCGGCGAGCGAGCCTTTTTGTGTTGCCTTTTCATGTCGGTGTTCCGCGGAACGATGGATCCATGATTAGGGTATCCACAATGTGGTGTAAAAGTAGTCCATAAGCAATAGAATATTTCATTCAGCCACCTATTGACATTGTGCATCTAGTCCATATAGAAAAAATAACAAAAGGTATCCATATGTATATGAACTACCCATATGAAATAAATTATATTATCTATCTCTACTCTTCTCTCTTCTCCTAATGATACATTGTGGAGATTGCCTAGGTAAAAACTATTTATGTAGATCCCATCTATATGGATCACTTTGTCATATACATTGGTGTTGCCCTTAGTGCATCTCCGACTCCTGAAGCATGGCTGGCACGCTGGCACGCGTCACACGCAGGTAAGTCTGGGCTCGTCAAATTCAGCTTGCTTCCTGCTGAATTTATCTTGTTCTCTGTTACTTGCTTCCTGCTGCTCTTTTATATTCGTGCAATTCTCAGAGATCGTCCCTGTCTTTTTCACCTTGTGGTTCTATACATTGTGGCTTGATATTTGAGCCCACACGTCAGTTACATTGTGTCAAGCTACATCTCTCTTTCCTACTCCCTCCATCCCAAAAAAAGACAAACTCTGGTTTCCATGCCCAACGTTTGACCGTCCGTCTTATTTAAAAAAATTATGAAAAAAATTAAAAAGACAAGTCACGCATAAAATATTAATCATGTTTTATCATCTAACAACAATGAAAATAGAAATTATTAAAAAAATTCATATGAGACGGACAGTTAAAGTTGGACACGAAAATCCAGGGTTTGCTTTTTTTTTGGGACGGAGGGAGTATATATTAATCCCTTAAGGTCGTGTCCTTTTCTTCAACAAAAGTTGGATAAACTTTTAGATAAAAGTGACACGCTTTTCAAACTGTTAAACAGTGCGTTTCGTGCGAAAGCTTTCTATATGAAAGTTATTCTAAAATATCAGATTAATCTATTTTTCAGGTTTGTAATAATTAAAAATCAATTAATCATATGTTATTACCACATCGTTTTACGTGAAACACCTAATCTCCATCTTTAGGAGATTCAAACACCACCTTTATGCATCATAATAATTTTCTCTAGTTGCTATGATTGATGTGGGCCACGTCTTTAGTACTTCCGCATGAACTATACACTATGGATTATGGATGTTCTCAGTTTTTTTTAGTTTTTTTTAAAAAAAACTCAACCGTTTAGGTTAGTTTTTTCTTTAACGGAAGGAGTAGGAAGCAATTTACATGATTATTATACTTATGTGGCCAGGATTTACGTTGGGATTTTTCTTTGTTATAAACATTTAGTTCCTTCATCCTATAAAAAATAACTTCCGACTATGTACAGAAATAGTTTTTTTAGGGACGTAGATATTATGTTACTCTTGCATCATATCCCCGGCCCAGGACAGTCCGTATGACTGGTTGATACACGGATCTTACGCTGCCATCTAACAAGCGCGGATTTTATCAGTCGTTTCTGGTTGGATGCAACCAGGCAGCGAAATCTCAGTGTCATTTTAAGGGGAAAAAAAGGACTACAACAGGTCAATTATAGACAATAAAAATTTCAAATGAGGAGTCTTTTTGACGAAAGGGTCACCTTGAAATCTGTGATGAACATTCACTGATTCTTTCGTTGAAAGTGCCATATACCTACAACAAGCATGAAAGTTTTTTAACATAAAGATATGCATTTTCCTTTTATAAAAAATAAAAATATGCAGGCTTTTTCGACGAAAGGGCCACAAACCACTAGTCCACTACTCTCTCCTATCACTCCCAATAGTGAATATTTGAGCACTTGTGTTTTACAAACAGCAGCTTCAGTAAAAATAAAAAGGGGCCAAAATTAGAGAGTTAGAAAACAAGGTAAAATCATAATTGCCCAACCAAATGATCTCATACTTAGTACTCCCTCCGTCCTAAAATATAAGCATTTTTTACCCACCCAGATGATCTCATACTTAATACTACTTTTGAAGCTTCAACTATCGATGGCTTTTGAAATACTTGATCTAAAAACATGAAAAAAATGATATTATTTTCATAATATCATGAACTTATAAGATTTTATATTAATTTACTGAAATATTGGTCAAATTGAGTCAAGCTTTCTTTTCCTAAACACGCACTCAGCCTTTTTTTGGCGAAAGAAAGTGCCATACCCCAACTGGAAATAAAATATTTGACAGAGCTTAGTGGAGACGCCATAGCCATACACCATGTCCTCCCTAGTCATTTTTTACTTTGTCCAATTGCTCTCTCTCTCTCTCTCATTTCTTTTCTCTCCCAGACAATACAATTCGGTTGCTCCTTCACTCCCCATTCTCCAAAATTTCCCAGAGCTGCTCCATACTCCAGTTGCCTCCTGAGTCCTGACTCGTGAGCCTCCTGACCGGCTTTCGATGGAGGTATGGAACACGGTGGGGCAGGCGGCCATCGGATGGCTGGTGGAGAGCGTCCTCGGGTCACTGTTCACGGACAAGCTGAGCTCCTGGTTGAGGCGAGTTAATCTTGACGACGATGTCGAGGAGCTCGTGTCGGAGATGAGGAACGTCGCCGTGGTGCTCGAGGCCGCCAAGGGGATGAAGGTCGGCGATCAGAATGAGCCGATGGCTGGGTCTCTTCTCCATCTGAAAGACCTGCTGTACGACGCGGAGGACGTGCTGGACAAGCTCGATTACTGTCGTCTTCAAGAACAGATCATAAAAGGTGCGTTTTATTAATACCTTATTATCAAAGGATTTATTTGGTCCGGTGTTCTGTGACTGTTTACTGTTTAGCTCCACCTAACCAATTGCTAGTTCTTGAGTAAACCACATGTATTATAGTTTAGAAGTTTCACAAATTAAAACCTCGCTCCTACATATGCATGTTGAACATAAATTTACTAAAATTCTAAAACATGCGCTGTATATAAAGTTTAACTTTTCACTAGATATGCTGAAACTAATTGAGATTTAAATAATGATATTAGTTTCATGTAAATTTGACCATAAAACTTGAGGATATTACTCGTGAATTAAGGAATTCCTGATTAGTACCGGTGTTGAGGTATAAAGGGGTTGCCCAGATTGATGTAATTTCAAACTATATCATTTTTTTATATAGTTATCAAAGATGTGCATCTATTTAGTTTTTTGCCAAACTTTAGTAAATACATAAGAAATCTTGCCAAAACTTGACAATATTAACAAATTGCCAAAATTTTAGCATGGACAAAATTTGGTAAGGTTTATTTTGGCTACAATCTGAACAGCCCCAAATATATAGGCCTTTGGTTAATTACAAGTTTGGCGTAACTTTTATCCTATCACTCTGTAATTCTTACACATTCTTTCGGTAACAGTTTTAAAATTAAAATTAAGAAATTATAAAATATGTTTGGCTTCTTAATTATAAACATCAGTCGTCACCCATGCACTGCTCAAGTTATTAACTTCTATTGATATAAGAAAATTAATAAGCGATCCATCGTTTTGCTTATTGGCTTCTCAACCAAAGGAAAAAATAAAATCTAAAACTTAATTTTAGAGGTGATTGATGTCTTTTTATTATTTTTAGATAGAAAGGTTTTACAATATTGTTTTCCTTCAATCATCCACGGCTTATCAGCCATGGAGCAAACGATGAATTGCAATATAGAGTACTAAGTTGTACCATTTTACCGTTTGCAGGCAACAGCGGGGATGTTACATCCCCACCTACTCCATATTTCGTTTCTATTACCAGATGGTTCACCGTCACCGGCTGGAAAAGGAAAAGAGAAGAAAACCACACACACCTTGATAATAAGATTCAGTTTTCGGCTACGATAAAACAAATTGCTGGTAAACTACGAGATGCTTGTGGTGATGTCAGCAAGGGTCTCAAGATAAACGGATTAAAGTCTCCTGAAGCTTCAAATCTGAGACATCAGAGTACAGCCCGGGCCACAAATGCAACAACATCTTATCTTCTTGAGCCCAAAGTGTATGGAAGGGCTGTAGAGGTCGAATCCATCAAAAAGCTGATCCTGACCAATAGATCCAAGGGCATAACAGTCGTGCCAATTGTAGGCAATGGAGGGATGGGAAAAACCACTCTGGCCCAGCTTGTCTACAAAGATCCTGCAGTCGGAAGCCAGTTTGATGTCATGATATGGGTCCATGTATCTGATAAATTTGACATGGTTAGGGTGACAAGGGAGATTTTGGAGTGTGTCTCCAAGAAGCAACCGAAAGAAGCAAGCAACTTCAATATGCTTCAGCAGGATCTTGAGGAACAAATGCGATATAAGAAGTTCCTGATTGTTTTGGATGATGTCTGGGATGTCCGTAAAGACGACTGGAAAAAACTACTGGCTCCTTTAAGACCTAATAATCATGTGGATCCGTCACAGAAAGAAGCGACATGTAAAATGATAATTATAACAACTCGTATACAGAGTGTAGCCGAAAGTCTTGGGACGGAACAATTAATTAAATTACGAGCTTTGGAAGATGATGATATATGGTCACTATTTAAAAAACATGCGTTTGGTAATGATAAACATGATAGTAATCCAACCTTACAGAATCTTGGGAGGATAATAGTTAAGGAGCTAAAAGGCAACCCGTTGGCAGCAAAAACTGTGGGCGCTCTATTGGGAAGGAATCTTACCATAGATCATTGGAGCAGCATTATAGAGAACAAAGAATGGCAATCCCTGAAACGAACTGATGATGGCATCATGCATGCGTTGAAGTTGAGTTATGATAATCTACCTAACCAACTACAGCAATGTTTCTCTTATTGTTCTCTTTTCCCCAAGGGTTACTCTTTCAGTGAAGCACAACTGGTACAAATATGGATTGCTCAAGGGTTTGTGGAAAAATCCAGTGAGAAGTTGGAGCGGAAAGGAGTGGAATATCTAGAGGAGTTGGTGAACTCTGGTTTCTTTGAGCAAGTTAAAAGTATGCGGTCTTCATCAAAAGATTTTGTTATGCATGATCTTATGCATGATTTAGCAAGAATGGTTTCAAAAACAGAATACGCAACTATAGAAGGCTCAGAGGGCAAAGAGTTAGCATCAAGTATACGTCATTTGTCAATAGTAACTTATTCTGTGTACCATGAAGATAAATATGGGAAAATATCTCGTAATGAGGAGTTTTAGAAAAGGTTGCTGAATGTTAGATCAAGGAGTAAGTTGAGGACATTGGTATTAATTGGGAAATATGACCCTCATTTTTTCCAATCCTTCCGAGATACTTTCAAGGAAGCACAACATCTGCGACTGCTGCATATCACTTCAACATATGATGATTTTGGTTCCTTTCTTTCCAGATTGGTAAATTCAACACACCTCCATTATCTGAGACTTGAGAACGATGAGTTCGGAGCTTTGCCCCAAGCTCTGAGCAATTGTTACCATCTTCAAGTACTAGATATTGGCTCATGTGGAATTCCCTCATTTATACCTAATGATATAAATAAGCTTGTCAACTTGAGGCATCTTGTTGGAGAAGATGAAGTGTTCTCTCGTATTGCTGGCATTGGTGAAATGACCTCACTTCAGGAACTAACAAATTTCGAGGTTCAGAATTCCATTGGCTTTGAGATAGCACAAATTCAATCCATGAGCGAGCTTGTAGAACTTGGTGTATCTCAACTTAAAAATATTACACGTCGAGACGAGGCCTGTGGTGCGAGATTAAGAGACAAGAAAAACTTAGAAAAGCTACACTTGTCCTGGATGGGTTCTATGTCACAAGATGGATATAACAGTGACGAGAGCTATGATACAACGTCACAAGATGGATATAACAGTGACGAGAGCTATGACAATGAATATGAAACAGAACATTTTCCAGACATAGCAAGGGAGGTGCTTCATGGTCTTGAACCACATCACAAACTCAAGCATCTAAGAATATCTTTGTTTAATGGAGCTACCTCCCCAACTTGGCTTCTTTCTTCACTTACCTGTTTGCAAACACTTCATCTAGAAAATTGTGGAAAATGGCAAAGACTTCCTTTAGAAAGGCTACTGTTACTTCGGAAGCTTGTGTTGATCAAAATGGAGAATGCAACAGAAGTCTCAATTCCTTCACTGGAGGAGCTTGTGTTAATTGAATTGCCAAGACTGAAGACATGGTCCTGCACTTCGGTCAGGGACTTGAACTTCAGCTTAAGGTGTCTGAACATTAAGCACTGCCCTTTGCTGAAGGTCGGTCCGTTGTTTGAGAACTGCCAGCAATTTGAAGTCCAGCGGAAATCATGGCTGTCCCATCTTAGCCAGCTTACCATCCATAGTTGTCCTCATTTTTGTGTGCACAATACACTTCCGCCTTCGCCTATTGTTTCCAAGTTATCCATCGCTGGAGTTTCAACACTTCCAACGGTGAAAGGGTCATCCAGCGGAACATTAAGAATTGGACATCCCAATGATTTTGGTTATTCTTTTGATGAGGGTTCTGATCAACTGATAACGCTGGATGACAAAGTCCTGTCATTCCATAGCCTAAGGTTCCTAACTGAATTGGTAATAAATGGTTGCCAAAATCTTACATCTATTTCATTCGAAAGTTTAAGGCAACTCATATGTTTGAGGAGTTTGAGCATATACAACTGCCTCAAGCTTTTCTCTTCTAATGTCCCATTAGAGCTTGCCCATGAAGATACACAAGGCGCAAACCGGAATGTGCTGCCGTCTCTCGAGCAGCTCGATATTATGAATTGTGGAATAACAGGAAAGTGGTTATCTCTAATGCTGCAACAAGCACAGGCCTTAAGGGAATTGAGTTTGCGTGACTGCAATCAGATAACAGGGCTGTCGATAGAGGAAGAACAATCTACGGAGGCTTCATCATTAAAATATCCAGGTGACACAACGTCAAACTCAGATCAAGACGGACTTCTACGCATTCCATTAAATCTCATATCATCTTTGAAGGACATATTTATTGAAAGGTGCTTTGGTATAAAATTGAACGAGAGCATGGAAGGTTTCGCTAGATTTACCTCCCTTGAGAGGCTACAAATTGAGGTATGCCCAAACCTGCTCTCGTCCTTGGTTCATATTGATGGATATAATGAGCAGGAGAACAAAAGGCTCCTCCCACTATCGCTTCAAGAACTTGCACTCTGCTTTGATGATTTGCCAGAAAACTTGTTGCCCGGTTTTCTAAGGAACCCGAACCCCATTTGCCTAAAAAAATTAACAGTGTTGTGTGGCACAAATTTGAAATCTCTAGAGCTGCAATCCTGCGTGGCACTCGAAGAGTTGGATATTATTGATTGTGAATCACTTGCCACATTAGAGGGCTTGCAATCCCTCAGCAGCCTTAGGTATTTGAATGTATTTGGCTGCCCTGATTTGCCTGCATATTTGGAGAGTTTGTCAGGGAAGGTTCCTGAGCTATGCCCTCGACTTGAAAAGCTCCATGTTGGTGCCTCTACCCTTACCACATCGTTCTGCAAGCACCTCACCTCCCTCAAATTCCTACGGCTTCACAGTGGCAATGAAGAGGTGGCAAGACTAACGGATGAGCAAGAGAGAGCGCTTCAGCTCCTCTCGTCCCTCCAAGAGCTCCAGTTCGACTGTTGCCACAAGCTTGTAGATCTTCCTACGGTGCTACACAGCCTTCTTTCCCTCAAGAGTTTGGAGATCTCGTCTTGCAGAAGCATCACGAAGTTGCCGGAAAAGGGCCTCCCACCTTCGCTGCAAGAACTGGATATCAGTTATTGCAGCAAAGAACTAACTGACCAGTGCATACCGCTATCAAGCAAGATGAAGGTCAAAATTAGAAGGGAATAAGTGAATTAATTACTGGGTGGCTTGTATGTTAGTGTATATGGTAGTAAGAGTCATATTAGGATATGATTGATTTGTGTGGATTTTTTTTCATATTTGTACTTCTTCCTTATCTCCTCCTCATGTACTTCTATATATATCGGCTCACTAATGCTCAATACAACGTGTCTCCTATTCACAATATTACTCTACTATCCAACATGTTATTAGAGCAGGCGACCTAGGGCCGCTGCTCACACTTCCGCTCCTCATCCCCGGGAGGGTCTCGCTCCCGGGGGCGACCACTGTTTTTTTCGTCGTCGCCCGGAGGAAATTGATCTCCCGAGCGGCCGTCCGTTCTTAGTTCGTCGGTTCTTCGTCAAGTCGCGTCGTCATCATCAAGTTAAGCAGCTGTAGCTTCGCATCTCCGCGCAAAGCAGAGGGACCATCACCATCCATCATCGTCGATCTACTGCCCTCCGAACTCATGCCGCCGGCTTAACCAGCCCTCACCACCGGGCCTCATCCTCGTCGTTGTAGGATCAAGGAGGCCGACTAGAGGTGCGGGTAAATAGGCGGTTTTAAAACTTTTGGCTAAAACCGAGTTTTGTATGTGAAAGCGTAAATCAAAACGGTTTTGCACAATTCAAAACCTAAATCAACTAATCTCAACTAAGTACACAAAGAAGCTAGCCTATGTTAAGGTTTGCAAGCCTAGGGCGATAATAGCACAAATAAACTCTAGTATGTAAACTTGCTCAATGTAAATTTTTACAAAATAAAAGAGACAAATGACAAAGGATTTTTCACCCGAGGTTCGGAAACTCGCCGGTTCCCTACGTCCCCGTTGAGGCGAGCCCAACCCCACCGCTCAAAACCACGAAGCTACCGCAAGCCCCCCTTCGTCAAGGGGTGGGCAAGGGAGCCAGCCCACGGAGAGGACTACCCAAGCCTCGATCATTAAGGTATGTTGGTATTTCTTAGCGTCACAGATAAAATCCGCAAGCGCACGGAAGATATCGATGTAGCACTTCACCTGGGTGTTATCTCTTCACCAGATCCAACCAAGGACACCAATCTAATATGGACGGAGGATAGAGAGGATTTCCTAGTGAGAAACAGTGTCTACAGAAAGCTTAGTTTAATCCTAATGCAATACTTCAGGCACTGGCAATCCGCTGTTCCCAAATGTCGTGCTACTCCGTACCCGGACAGGAAGGACTTAAGTGATCTCGAGGGTTATTGTCACACCCTGAAGTTCTTTCCCAAGCCTAAATTGAAGTTATAAATGGTCTGAAGAAAATATCTGTGTAAAGCAAGAGTAAACCTTAATAAATTAATGCAAATAATAATCGGAATTGACATGTGGAATTTTTCTTGAGTTCTACATGTCGAAATTCGCTAACAAGATTTTTAGTGGAATTTTCAGAGCCCTCGAAATAATTTTAACCAATTAAAAATGAGCACAAGCAATGNNNNNNNNNNNNNNNNNNNNNNNNNNNNNNNNNNNNNNNNNNNNNNNNNNNNNNNNNNNNNNNNNNNNNNNNNNNNNNNNNNNNNNNNNNNNNNNNNNNNNNNNNNNNNNNNNNNNNNNNNNNNNNNNNNNNNNNNNNNNNNNNNNNNNNNNNNNNNNNNNNNNNNNNNNNNNNNNNNNNNNNNNNNNNNNNNNNNNNNNNNNNNNNNNNNNNNNNNNNNNNNNNNNNNNNNNNNNNNNNNNNNNNNNNNNNNNNNNNNNNNNNNNNNNNNNNNNNNNNNNNNNNNNNNNNNNNNNNNNNNNNNNNNNNNNNNNNNNNNNNNNNNNNNNNNNNNNNNNNNNNNNNNNNNNNNNNNNNNNNNNNNNNNNNNNNNNNNNNNNNNNNNNNNNNNNNNNNNNNNNNNNNNNNNNNNNNNNNNNNNNNNNNNNNNNNNNNNNNNNNNNNNNNNNNNNNNNNNNNNNNNNNNNNNNNNNNNNNNNNNNNNNNNNNNNNNNNNNNNNNNNNNNNNNNNNNNNNNNNNNNNNNNNNNNNNNNNNNNNNNNNNNNNNNNNNNNNNNNNNNNNNNNNNNNNNNNNNNNNNNNNNNNNNNNNNNNNNNNNNNNNNNNNNNNNNNNNNNNNNNNNNNNNNNNNNNNNNNNNNNNNNNNNNNNNNNNNNNNNNNNNNNNNNNNNNNNNNNNNNNNNNNNNNNNNNNNNNNNNNNNNNNNNNNNNNNNNNNNNNNNNNNNNNNNNNNNNNNNNNNNNNNNNNNNNNNNNNNNNNNNNNNNNNNNNNNNNNNNNNNNNNNNNNNNNNNNNNNNNNNNNNNNNNNNNNNNNNNNNNNNNNNNNNNNNNNNNNNNNNNNNNNNNNNNNNNNNNNNNNNNNNNNNNNNNNNNNNNNNNNNNNNNNNNNNNNNNNNNNNNNNNNNNNNNNNNNNNNNNNNNNNNNNNNNNNNNNNNNNNNNNNNNNNNNNNNNNNNNNNNNNNNNNNNNNNNNNNNNNNNNNNNNNNNNNNNNNNNNNNNNNNNNNNNNNNNNNNNNNNNNNNNNNNNNNNNNNNNNNNNNNNNNNNNNNNNNNNNNNNNNNNNNNNNNNNNNNNNNNNNNNNNNNNNNNNNNNNNNNNNNNNNNNNNNNNNNNNNNNNNNNNNNNNNNNNNNNNNNNNNNNNNNNNNNNNNNNNNNNNNNNNNNNNNNNNNNNNNNNNNNNNNNNNNNNNNNNNNNNNNNNNNNNNNNNNNNNNNNNNNNNNNNNNNNNNNNNNNNNNNNNNNNNNNNNNNNNNNNNNNNNNNNNNNNNNNNNNNNNNNNNNNNNNNNNNNNNNNNNNNNNNNNNNNNNNNNNNNNNNNNNNNNNNNNNNNNNNNNNNNNNNNNNNNNNNNNNNNNNNNNNNNNNNNNNNNNNNNNNNNNNNNNNNNNNNNNNNNNNNNNNNNNNNNNNNNNNNNNNNNNNNNNNNNNNNNNNNNNNNNNNNNNNNNNNNNNNNNNNNNNNNNNNNNNNNNNNNNNNNNNNNNNNNNNNNNNNNNNNNNNNNNNNNNNNNNNNNNNNNNNNNNNNNNNNNNNNNNNNNNNNNNNNNNNNNNNNNNNNNNNNNNNNNNNNNNNNNNNNNNNNNNNNNNNNNNNNNNNNNNNNNNNNNNNNNNNNNNNNNNNNNNNNNNNNNNNNNNNNNNNNNNNNNNNNNNNNNNNNNNNNNNNNNNNNNNNNNNNNNNNNNNNNNNNNNNNNNNNNNNNNNNNNNNNNNNNNNNNNNNNNNNNNNNNNNNNNNNNNNNNNNNNNNNNNNNNNNNNNNNNNNNNNNNNNNNNNNNNNNNNNNNNNNNNNNNNNNNNNNNNNNNNNNNNNNNNNNNNNNNNNNNNNNNNNNNNNNNNNNNNNNNNNNNNNNNNNNNNNNNNNNNNNNNNNNNNNNNNNNNNNNNNNNNNNNNNNNNNNNNNNNNNNNNNNNNNNNNNNNNNNNNNNNNNNNNNNNNNNNNNNNNNNNNNNNNNNNNNNNNNNNNNNNNNNNNNNNNNNNNNNNNNNNNNNNNNNNNNNNNNNNNNNNNNNNNNNNNNNNNNNNNNNNNNNNNNNNNNNNNNNNNNNNNNNNNNNNNNNNNNNNNNNNNNNNNNNNNNNNNNNNNNNNNNNNNNNNNNNNNNNNNNNNNNNNNNNNNNNNNNNNNNNNNNNNNNNNNNNNNNNNNNNNNNNNNNNNNNNNNNNNNNNNNNNNNNNNNNNNNNNNNNNNNNNNNNNNNNNNNNNNNNNNNNNNNNNNNNNNNNNNNNNNNNNNNNNNNNNNNNNNNNNNNNNNNNNNNNNNNNNNNNNNNNNNNNNNNNNNNNNNNNNNNNNNNNNNNNNNNNNNNNNNNNNNNNNNNNNNNNNNNNNNNNNNNNNNNNNNNNNNNNNNNNNNNNNNNNNNNNNNNNNNNNNNNNNNNNNNNNNNNNNNNNNNNNNNNNNNNNNNNNNNNNNNNNNNNNNNNNNNNNNNNNNNNNNNNNNNNNNNNNNNNNNNNNNNNNNNNNNNNNNNNNNNNNNNNNNNNNNNNNNNNNNNNNNNNNNNNNNNNNNNNNNNNNNNNNNNNNNNNNNNNNNNNNNNNNNNNNNNNNNNNNNNNNNNNNNNNNNNNGTAGGCTTCGTCCGTGCCGTCGAGGATGCCTGTGGAGTGGTGTTCCCGCTGCAGATCAAGTCAAGGCTTAGCTCCAGTTAGCTTTCGTTTTTCCGCTGCATTTATGTAAGACTCTTATGATGTTTGTAAGACGTGGATCTGAATGTCAACATTGTCGTTTGTGTACCCCGGCTGGTCTTGGACGGGGATTTTAATGCACATTCTGCTTGGAATTCTATTCGGGAATTTCTGGGCGTGACAGTTATCACCACCTCTACACCTACCTCTAATGTACTGTGGGATACGCAGCAATTACTGGATACTAACCACCCAAACACCACGTCTAAGCAGTTAAATATCTACTCTAGTGTTTATAACTCACTAGAGCAATCACTATATTTCAGTTGATTATAGTGAACAATAATCCCATATGCAGATTAGGAACTAACCGAGAGATAATTCTCACGAGATAAATCTAAATTACTCAGGAAGATAATTCTATTAATATCAGAGTAATAAACAGAATAAAAGAAACAGGAGAGGATTACCGACAACTCCGGAATTCCTCCGACTTCTACTCTACCCTCTTCCTATTTCTAGTATACAATATAGTACAATAGAGCCTCTTATAATTCAGCTCAAGCTTGGGAGTGTGTGTGAGAGGTGAGGGAATGAGCTCCTTAAATAGGCAGGTATGACGGTTGTGAGAAAGGGAATTGTCCGAACTGCCCCTCAACCGCCATCAGGAGAAGATCTGGAGCGTCCACGCCAAACCACAGGATGGACGGCTGTGATTGTGGTTCGGGCGAACCCCTGGCTGGGCCCCCTGGCCTGTCCTTTGGCCCATCTCCTCCCCTGATTCTCCTCTATCCATTTTTTAGAGTTTTGG
>Oglum_4_nlr_13
GTCGACGGCTACGAGGATAAGGTGCCGTCACCACGCGCGGTGTTTCGTGTTCGTGGGCGTGGCAACGACAGACAAATCAATAGCCTGGAGATCAACGGCAAATCATCAAACCTATAGGAATAGGATTAGTCCAAGCACAGCTTCATGCTCCGGGCCACTTACGTGTTCTGAGTCACGATTGATAAAGGCTCAAAACTCTGCTCTTAAACTCAAAGTCACGATATGTCAACAAACCGATCTGTTCCGGTCGGATTCGGTTTTCGGTTCCACGGAACTAGCCGTGCTGCCGTGGTGACGGAATATGCGTCGCGCGAGTTTTAATCATTTCTTGCTGTTCCACTTGTGTCCAATAATCCGTTTGACCCAGCTTCTGCTCTTGCCTCTTTGCGAGCACTGCAAATGTTTCGGTTTCTTTTGCGGTTTCGGGTAATTCGTATCGCGTCGCGGCCGTGGGCTGCAGGTCGTTGTCGATGCTTCTAAATACTTGACTTTGACAATCACCTCCTCCTTCAGTCCTTCTCATGGCAGCAGCAGCAGTGCAAGAGCGGGTTCGGTTTGCCACTGTTCGATTCGGTTCGGTTTGCTGCTTCCTATAACTATAAATACACACGCAAGCATGGAGCTTCTTCTTTCATCCATTCTCCGAGCTCCAAAACCAAAAGCATTGTTTCTTCCAGACTTCCACACAGCACAGCACACGCATACGCTGGAGATGGAGCTGATGGCCATCCTTCTCAGAACGGCGAGCTTGATCTCCGAGGCCTGCCGCAACGCCGAGAAGTTGCCGGCGGCGCTGATAACGGGCGGCGCCGTCGAGGCCATCGGGGCGATCTTCCTCTGCCTTTTCGTGCCGCCCGGTGGTTTGTTTGAGAACCACGGCAAGGGGCCCTTCTTCCTCTACTACGGCATTCTCATCGCGGTGGGCGTCTTCGGGCTTGGTGAGGCGTCGGCCGGCTTCTGGGTGGCGGGGAACCTGACCGGCCGGCGTGCCGTCGGGAAGACGATCTTGTGGGTTTCGATTTTGCCGCTTGTCATGGTGGCTGCGCTAGGTGGATTTATCATCTTCAGATAGTTGCACACTCTGTTTCTTCTGTTGTATGTGTCCGTTTCTTATTCCTGTGTGAGTTTCCGATATTCATTTGTGATGTGAGATTGTGATCGTTAAAAGAAAATTCAGTAGTGATGTGCTATAAGAGTGTCAGGATTCAGCCGTGTTTTCCACTTGTACTAGTATGGTCTGTTGGTAAGATTCTGGTTATTATTGAATTATTACTATTCTTGAGTTTTCATGTGAATTAGTTTTCTATTGCTCCCGCACAAAATAATAGCCGAACTGAGAAAACAGCCCGGCTGTTTATTCGAAGAGGCCACCGCAATGCAGGTCTGCAGACTGATCAGTTAAGTTTCAGAACATCTTTAAGAAATAAAATTCTCAGCTCTCAGAAGGCCTGAAAGCAGTAATCTTTTTTAAAAAAATGGAAACGGACACGTGAAATAACAAACTACATTAAGATAAGGATATTTTACAACAAAATCTTCCACAGCTCATGTTCAGAGCAAGGACATATATTTTGTCCCAGGTTCAGAGAACAAAGCCAGAACTACCAAACATGCATCCAGAAAGCATAAGGCCATTCACAACCCAATGGCTAGAATAGTGTCCATAGCATTAAATAAGTTGCCACCTAGAATGAAAAATGATGTGACAAGTGAATAAATGAGAAAAGAGAAGGAAACCATGTCTTGCATGAGAGATGGTTTCTACACAACATCCAAGACATCATGTGAGATAAGTAGCAATAAATTTAAGTATGGAATAGTGGTGTTTGTATTGGAAAAGTAGTGTTTAGTACTAGTTTCTTGATGATGTGGAGTTTATGGAAATTATGTCTAATGTCTTGGTTTGGGAATGGCCTAATAGTGTGCACAAAGCTAGAAATGTGGTGAAATTTCAATAACCTATGCAAGGGAACAAGGAAAATTCTTTATAAATTGCACTCTAACGCATTAAGTTATTTGATTATTTCTTGTGAAAAGTTGTGCTGAATTGATCAGCTCTTGACACGAAATACTGGTAAATACTACTGTAACAGATAACTGACATTCCTTTTTTACATATGTAGACCGTGTTTAGTTGTTTTGGCAAAAAAAAAATATAAGCCTAATTAACAAAACAAATTATAAATTCCGCAGCTAGACGAATCTATTAAACCTAATTAATTCGTTATTAGCAAATATTTACTGTAGCACCACATTGTCAAATCATGTCGTAATTAAGCTCAAAAGATTCGTCTCACACTTTACATACAAACTGTGCAATTGTTTTTTTTCACATTTAATACTCCATACATATATCCAAACATTTGATGTGAGAAAAAGTTAGAAGTTTGAAGGGAATTAAACACAGCCATATTATACCTGAGCTAATAAGAAAATCGGTGTTGTCTCACAGGAATAGTAAAAGGTCCTCCATCAGTATCGCCCTTGTCAAGCTTTGCTTAACCGTAGCACACATGTGCTCTTTCCTTTTCTTTCCTTTTTCTTTATTTGAGCAATTGCAAATTTACCATTACTTTGAATCGTTATTGTAAAACTGCCACTAAAATATTACAAAAATGTCACTAAAACTGTTATTCGAGTGGTATCCTTGTAATATTGAAAAAACCGGTGGCAAATTTCTATTTTATTTGGCAACCTTGCGTCCTTGTCCCAATCTCTTTGCGCGTAGCTTGCCAAGCCGCAGTGAAAACCGATAGAGCTGGCCGGTTTCGGGTTCTGGGTGAGCATGTCCCTCTCGTTTCAGAATTCAGATAATCAGATGCAACGGGTGCTTGGCTGCTTGCACGCTTGACGAGATGCACCAGGTCATTGCTGAAAGATGACGTGTGCACAGAGGAAAAAAAGTAAAAAAATGGCGAAATGCGATATCCAGTTCAAACGAACATCGGGAAACCGATGCTCGATCGGGTTCGGTTCGGTTTGCCCAGCAAGAGGCGTGATCTTCACTCGCACCCACCTCTTTCTCTGCACCTATGGAAATTTCAGAATTCAACGAAAGTGAAGTGCCAATTCGGTTCGGTTCGGTTTTTTGCTCCGGTTTTCTGCTGGTGCTATATATTCGAGGCAGCGGGTAATCGATCCCCGCCACTACCCAAAGCTCAAACAGAGCATCTCTCCGAAACACCACTCAAAAAATAGAGCATTTCTCCGAATCCGCGAATCGCTCGATACATTCGCAGGATTGGAGGTACACAAATACATGGATCTGCCTGAGTTCCTCGCCAAGATCCTGCAGGCGATCGCGGACGCCTGCCTCGACGAGAACAAGCTTCCCCGGGCGCTTATCTCGTGCGGCGTCCTCCAAGCCGCGGCTGCACTCTCCCTCATCTTCTTCCAAGCTCCGGGCGGTATCTTCGGCCACCATGGTAAGGCACTCCACTGGTTTTATTACGGAAGCCTTGTCACCGTGGTAATCGTCGGGCTTGTGGAGACTTCTCTCGGATTTTGGGTGGCAGCGGATTTGGTAAACCGGCGAGCAGTGGGCACGACGACGCTCTTGGTTTGCCTCTTCAGTCTGATCTATGTGGTCGCGCTTTGGGGCTCTCTTCTTGTGAGATGATTGCATTCTTTGCTGTATGTACAAGATTTAGCATTCCTTTGTGAGTATGTGGTATTTTTCAACTGTGTTGTACTGTTATCTAAATATATTCATTGTAATATTCAAACTGTGTGAGATTTTCATTTGTAGTTTCAGAAATTCTTGGACGATTTTTACCGTACTTCTGATTTGGGCTGTTTTCGTGTAATTAGTACTACTAGTATTTACGTTGTTTTTTCAGACGATCGCAGTTCTGACATGTGCTTACGCTGCCTCTATTCTACTTCCGATAGCGCTGCACATATTTGCACTCGCGTTCAGAAGGCAAATGCAGCAAACAAGTTGTAACGGGGTTCAGCACTTCAGCCTCTTCTAAATATATCCAGCACTGCAGCGTGCTGAAACTTCTCCCCTTCCAGTCCACCAAGATTTCAACTTCAAATTTTGTTCATACTTAACTCAAAATTTCACGAACTGATCACCCTCGAGTCGAAAATTTTCAATTCACATGCAAACGATTTCTGTAGCTTTCACTAGTAGAACGAAAGAAACACTGATGCATTTATACCCAAAAAAAAAACGTAATTAATGGACCGCATTTCGTACTGTGTAGCGGCCGTCGAAGCCTAACTCAAACTTTTAAGCCAGAGACGGGCCTGGGCCAACATCGACATAAAACTGGAATAAGTCCACTTGCCTTCCCTCAACTTTACATCGAGTGTGTATGATGGCCCTAATTCCCAATACCAGATGTCGACCCTCAAGTCTTCAAAACCATGCAAAGTAGGTCCCTCGACGGTATAGGCCATATTTCCCCTGGTTTCCATTGATGTGGCATATATCAGGGCCCACTACCTCAACCATCGCCACCTCCAGCGAATTTCCTATTGCGCGCGGTTCCAGCCCAGCCCACCACACGATTGCGCAGCGTCGCAGTGCAGGAAGGTCAGTAGGTGGGGACACGCACACGTTCCCATGCGCGGATAAGATTGGATTAGCGTAATCAGGTTTTGACTAATCACGATGTGAATTACGGTGACCATTCTCCTTTCCACCTAGTTTTCACTCTGCAGTCTCCTCTCCTAGCTACTACTCTGCCTTCCCATCCTCGCTTGTTGCAGCCCTCTTGCACACGCCATTGGCCACAGTCCAAGGACTGCTCCTGTTCCGATGGAGGAGGTGGAAGCCGGTTTGCTGGAGGGCGGGATCAGGTGGCTGGCGGAGACCATCCTGGATAACCTGGACGCCGACAAGCTGGATGAGTGGATTCGCCAGATTAGGCTCGCCGCTGACACCGAGAAGCTACGGGCTGAGATCGAGAAGGTGGATGGGGTGGTCGCTGCCGTGGAGGGGAGGGCGATCGGGAACAGGTCGCTGGCCCGATCGTTCCGTCGCCTCAGGGAGCTGCTCTACGACGCCGACGACGCCGTCGACGAGCTCGACTACTTCAGGCTCCAGCAGCAGGTCGAGGGAGGAGGTACTGTCTTTGCATATCCGTGCCTTTTTAATTAAGTTTGCAAGCTGCGTGCCTGCAACAATGGCGTCAGTTTCCAATCCATGCTTGTGCTACAGTTATTACACGGTTTGAGGCTGAAGACACGGTTGGAGATGGAGCAGAGGACGAAGGCGATATTCCGATGGACAATACTGATGTACCGGCGGCGGCTGCGGCAGGCCGCAGCAGCAAGAAACGGTCCAAGGCATGGGAACACTTTACTCCCGTAGAGTTCACTGCTGATGGGAAGGCTTCTAAAGCACGGTGCAAGTACTGCCACAAGGACCTATGTTGCACATCTAAGAACGGGACATCAGCTTTGCGCAACCATCTCAATGTTTGCAAGAGGAAACGTGTAACAAGTACTGACCAACCGGTAAATCCATCAAGGTAATGCTAATGGAGTTCTGAATTTAGTGTAAATCCGTTGAAGTGTAAATTTGGCCCGTTACATCTGCTTAAGATCTCATTCTGTCTCTAATCTTCTAATAGCCAACTCATGGTCATTTTTTTTCCTAATATATAGTACCGGTGATGGTGCACCAAATGTAATTAGATGCAAGGAAACAAAAGTGAACAATTGTATATATCAAATATAATTATATCTAAAACATGAGTAGGGTATCAAATCCAATTCTTTCAAAAATCTACTATGCAAAATTGAGTGACAAAATCTGCTGCCTTTTTTTTTACAGAAAGCAACCAATTAATATAAGTCAAATATAAAAACGCTTTGTAGTCTCCAATAAAATAGCTCATTGTTTCGTTTATACTTATGTTTATAAATTTAAATTTAAAACTTAATTTTGGAGTTGATTTTGTGGTTTTCTTTTCATCCTATTTTATTTTACAACATTTGATTTTGAATAGTTAAGAATGCGTATATAAAAATTTTACCCATAAGTTATTTTTTAAATTGTTAATAAATCGTAAGGATAAGCATAAGTATAAGTGAAATGATTCGCTCTTCATCTACTTAAGATTGCGTTATATTGCTGACCTTTCTAATCGCCTAACCACGATCACATGCTCTTCCAGTGCCGGTGAGGGTGCATCAAATGCAACTGGTAATTCAGTTGGCAGAAAAAGGATGAGAATGGATGGGACTTCAACACACCACGAGGCAGTTAGCACGCACCCTTGGAACAAGGCTGAACTTTCCAACAGGATCCAATGCATGACTCATCAGTTAGAAGAGGCTGTAAATGAGGTTATGAGGCTATGTCGATCCTCAAGTTCAAATCAGAGTCGACAGGGTACACCCCCGGCCACAAATGCAACAACATCGTCTTATCTTCCGGAGCCCGTAGTGTATGGGAGGGCTGCAGAGATGGAAACCATCAAACAGCTGATCATGAGCAATAGATCCAATGGCATAACCGTCCTGCCAATTGTAGGCAATGGAGGGATAGGAAAAACCACTTTGGCGCAACTGGTCTGCAAAGATCTGGTAATTAAAAGTCAGTTCACTGTTAAGATATGGGTGTATGTATCTGATAAATTTGATGTGGTTAAGATTACAAGGCAGATTTTGGATCATGTCTCCAACCAGAGCCACGAAGGAATAAGCAACCTTGATACGCTTCAGCAGGATCTTGAGGAACAAATGAAATCTAAGAAGTTCCTCATTGTCTTAGATGATGTGTGGGAAATCCGTACAGATGACTGGAAAAAACTACTGGCTCCTTTAAGACCTAATAATCAGGTGAATTCGTCACAGGAAGAGGCAACAGGTAATATGATAATTTTGACAACTCGTATACAGAGTATTGCCAAAAGTCTTGGAACAGTACAATCAATTAAGTTAGAAGCTCTGAAAGATGACGATATATGGTCACTATTTAAAGTGCATGCTTTTGGTAATGATAAACATGATAGTAGTCCAGGCTTACAGGTTCTTGGGAAGCAAATTGCTAGCGAGCTAAAAGGCAACCCGCTGGCAGCAAAAACTGTGGGTTCACTATTAGGAACGAATCTTACCATCGATCATTGGGATAGCATTATAAAGAGTGAAGAATGGAAATCCCTGCAACAAGCTTATGGCATCATGCAAGCGCTGAAGTTGAGCTATGATCATCTATCCAACCCCTTACAGCAATGCGTCTCTTATTGTTCTCTTTTCCCCAAGGGTTATTCTTTCAGCGAAGCACAACTAATACAAATATGGATTGCTCAAGGATTTGTGGAAAAATCCAGTGAGAGGTTGGAGCGGAAAGGATGGAAATATGTAGCTGAGTTGGTAAATTCGGGTTTCCTTCAGCAAGATGAAAGCATGTGGTATTCATCAGAATGTTTTGTTATGCACGATCTTATGCATGATTTAGTGCAAAAGGTTTCACAAACAGAATATGCAACTATAGATGGCTCAGAGTGCACAGAGTTAGCCCCAAGTATACGCCATTTGTCAATAGTAACCGATTCTGCATACCGCAACGAGAAATGTAGAAACGTATCTCGTAATGAGGAGTTTGAGAAAAGGTTGATGAAAGTTAAGTCAAGGAGTAAGTTGAGGTCACTGGTATTAATTGGGCAATACGATTCTCATTTTTTTAAATACTTCAAAGATGCTTTCAAGGAAGCACAACATCTGCGACTGCTGCAGATCACTGCAACTTATGCTGATTCTGATTCATTTCTCTCCAGTTTGGTAAATTCTACACATCTCCGGTATCTGAAAATTGAGAACAAAGAATCCGGTGGAACTTTGCCCCGAGCTCTAAGCAAGTATTACCATCTTCAAGTACTAGATATTGGCTTGCGTGGATTTGAAGTTCCCCATATACCTAATGATATAAATAATCTTGTCAGCCTGCGGCATCTTGTTGCAAAAAAGGGAGTTTGCTCTTCTATTGCTAACATTGGTAAAATGACCTCTCTTCAGGAACTAGACAATTTTATTATTCAGGATTTAAGTGGGTTTGAGGTGACACAGTTGAAATCCATGAACAAGCTTGTACAACTTGGTGTGTCTCGACTTAAAAACGTTAGAACTCAGGAGGAGGCATGTGGGGCAAAACTGAAAGACAAACAACACTTAGAAAAGCTACATTTATCCTGGAAGGATGCATGGGATGGATATGACAGTGACGAAAGCTATGAAAATGAATACGACAGTTATATGAATATAGAAACAGAAGGGGAGGAACTGTCGGTTGGTGATACCAATGGTACCAAAAGCTTACAACATCACAGTAATATAAGCTCTGAACTTGCTTTAAGTAAGGTGCTTGATGGTCTTGAACCGCATCACAGCCTCAAGCATCTACGGATATCTGGGTATAATGGAGCTACCTCCCCAACTTGGTTTCCTTCTTCACTTACCTGCCTGCAAACACTTCATCTAGAAAAATGTGGAAAATGGCAAAGACTTCCTTTAGAAAGGCTATCCTTACTAATAAAGCTTGTGTTGATCGAAATGGGGAATGCAACAGTGGTCTCAATTCCTTCACTGGAGCAGCTTGTGTTAATTGATTTGCCAAGCTTGAACACATGTTCATGCACTTCCGTCAGGAACTTGAACTCCAGCTTAAAGGTTCTGAAAATTAAGAACTGCCCTGCACTGAAGGTATTTCCCTTGTTTGAGAACTGCCAGAAATTTGAAATCGAGCGGACGTCGTCATGGTTTCCCCATCTTACCAAGCTTACCATCTATAATTGTCCTCTTTCCTGTGTGCACAATTCTCTGCCACCTTCATCTATTGTTTCCAAATTATCAATTGGTAATGTTTCAACACTTCCGACGGTTGAGGGGTCATCCACTGGAACATTAACAATTGGAGTGAACCCCAATGATTGGGATGGATTTTTCGTTCAGGATTCTGATCAGCTGGAAACGTTGGATGACAAAGTTCTGGCATTCCATAACCTGAGGTCCCTAACTGGATTGACAATATGTGCTTGTCGAAATCTTGCGACTATTTCACTCGAAAGTTTAAGGCAACTCGTTAGTTTGAAGAGTTTGGAATTATACAACTGCCCAGAACTTTTCTCTTCCAATGTTCCACCAGAGCTTACATGTGAATATATGTCAGGAGCAAATCACAGCGCCCTCCCATCTCTCGAACGTCTCCATATTGAGTATTGTGGAATAACGGGGAAGTGGCTGTCTCTGATGTTGCAACATGTGCAGGCCCTACAGGAACTGAGTTTAGAGGGCTGCTGGCAGATAACAGGGCTATCGATAGGAGAGGAAGAAAACAGTCAACCAAATCTTATGCCAGCTATGGAGGATCCGTCATCAGGATATCCAGGACGAGACAAACTTCTGCACCTTCCGTTAAATCTCATCTCCTCTCTGAAAAGGTTATCTATTACAGGGTGCAATGATTTAACATTCTACGGCAGGAAGGTAGATTTCGTTGGATTTACCTCCCTTGAGGAGTTAGTGATTTCGCAATGCCCTAAGCTGCTCTCGTTCTTGGCGCATAACGACGGAAATGATGAGCAGATGAACGGAAGATGGTTCCTACCGCTATCACTTGGAGAACTTGTGATAGAACATGTTGATTCCCTAAAAACGCTGCAGCCCTGCTTTCCAGAGAACCTCACCCGCCTGAAAAGACTAGACGTATTGGATAACCGAAGTTTAACATCTCTGCAGCTCCATTCCTGCACAGCACTCGAAGAGTTGATAATTAAACGCTGTGAGTCGCTTAGTTCTCTGGATGGCTTGCAATTGCTTGGCAATCTCAGGTTGCTGCTGGCACATAGATGCCTCAGTGGTCATGGAGAAGATGGAAGGTGTATCCTTCCGCAATCACTTGAGGAACTTTTCATCAGTGAGTATTCTCTAGAAACTCTGCAGCCCTGCTTTTCAGGGAACCTCACTCACTTGAAAAAATTACTAGTAATGGGGAACTCAAGTTTAGTGTCTCTGCAGCTCCATTCTTGCACAACACTCCAAGAGTTGAAAATTCAAAACTGTAAGTCACTTAATTCGCTGGAAGGCTTGCAATTGCTTAACGATCATGGACAATATGGAAGGTTGATCCTTCCGCAATCACTTGAGAAACTTTACATCAGTGAGTATTCTCAAGAAACTTTGCAGCCCTGTTTCCTGACGAATCTCACCTGCTTAAAACAATTAGAGGTATCATGCACCACAAGTTTAAAATCTCTAGAACTGCAATCATGCACTGCACTCGAACATTTGAAGATTCAATGTTGTGCGTCGCTTGCTACATTGGAGGGGTTGCAATTCCTCCACGCCCTCAGGCATATGGAAGTATTCAGATGCCCCATCTTGCCCCTATGTTTGGGGAGTTCGTCAGAGCAGGGCTATGAGCTATGCCCACGACTGGAAAGGCTCAAGATCGATGACCCTTCTATCCTTACCACGTCATTCTGCAAGCACCTCACCTCCCTCCAACGCCTAGAGCTTACCTGTTGCGGAAGTGAAGTGGCAAGACTAACGGATGAGCAAGAGAGAGCGCTTCAGCTCCTATTGTCCCTGCAAGAGCTCTGGTTTGGAGATTTCCACAATCTCATAGATCTTCCTGCGGGGCTCCACAGCCTTCCCTCCCTCAAGAGGTTGGAGATCTGGGATTGCGAGAGCATCGCGAGGCTGCCGGAGAAGGGCCTCCCACCTTCGTTGGAAGAACTGGATATCGGTTATTGCAGCGAAGAGCTAGTTCAGCTGTGCAGAACTCTAGCAAGCAAGTTTAAGGTCAAAATTAATAGGAGATATGTGAACTGATTACTTGGTGGCTTGTTAAGCACAACTTTCTCCACCTGCCCAACTGGCATGGGCTCGTTCATGCATTCAAGCTGCTGTACATACCGTTGCCGCAATGACGACTTTCAGAACCATTACACAATACTAGGGACCATATGATGGCTAGATCAACTATCGCTGAGCCAGCTTTGGTTCACCTGAAAAAATAAGGCCAAACGCGTGGTTCTTTTACTCACCAGTATCAGAAATTGGTTTCGGTTTTCAACGAAAAGATGTCAGAAATTGATTTTTCACTTATATGGTTGTGCAATCGTGTATTGTTACGGTGTTCTGTATTTTTGCTCCGTAATTCTGTGCTGACTGATGTTGTATTTAACTGATAGCAATCGACCGGCAAAACCAATCCGCTTCAATCTATTGTAGCATACACATTCTATGATTCTATCTAGCGAAAAGGATGACTGTTGTTCATTGTCATGATTATGTATATCATGCTATTTTTTGCATTCACATTGTGTTCCAGGTTGTGCTCGGATCTTCAGCCTTCGGACGATTTCATAGGTTAATTCGCTTTGCTGCATCCTCTGTGCATTCAGAATTGTTCGCACATGCAATTCAGTTGAGCTGTCTTGGGCATCGCACTGCGCATGTTTTTGTTTTTGTTAACAAAGGAGTTGTTGACAACATTGCAGGTCAGTAATCTGAGTAAAACATACAGAATCACTAGAGAAGATTAACGACAGGCTATTCTTTTCAAATTCTGTGGTGAAAAACTCATGCAGTATGCATTGGAGATGCATACCATTTCGATCATGTATGCATTTAGCTGAACATTATCATGAAGCAAATTTATTGCACGTGCAAACATAAGCTAAACTCATTCTCAAGCGATTTAATAATCACAAAACAGTTTGCAATAACAAGATATATAAAAAAACAACTTTTGCCAGCATGAAGCAACAGCACTGAAACACTACAATCAAGACATCTCCCAGAAAAGATTATGGTTGCTACTTCAATTACCACAGTTACAATCACCCATAATGACACATCAAATTACATAGAGTATTAAGAGTATATGACAGTTGTAACAAAACAACTGCATTGAGAACTAGAAGAACAGACAGCCACATGAACCATATTCACTTCTTCAGATCAGAAAGCCTGGTCAGCTACCAGTCTACCAATTGCTACCGTAGTCTCCACTTTCCACTTATATGTACATAGGACACCTGTGCTATCAGAATAGCCACAAAGCCAGTTCACTCGCTACAAATTAATCTTGACTAAATCCAAACAGATACCAACTCCTCTTAATCAACTTACAAAACACCTACACTTTTGGTGTCTCTACACCACCAATCACACAAAAGGAAATTAATCATCCACCTACTCGTATCCTACTGTTAGAATGGAGGCCTTACACCAGAGAATGGGCATTGCCAGATTCTGAGACACTGTCCTTTGAGCTCCCTGAATCTGAACCAGTAACAAAATTCAAATTAGACACAACCCAAAAACTTCCGTTCATCAAGAAGTTGGATGTTCAAATTATAAAGTGACAGTTCGATCATACCACTGGATGATGAGGACCCACTGCTCGCGACCTCAGTATCCTTCTCAATCTCCACTGATTGGTAAGTTGCTGTTGGCATTTCATCCCCGATATCTACATACTCATCCAACTGCTCGGCCTGTGTAGTGATCTTGTCAGGATCCTTGCTCTCCTGTAAACAACAAAACACATTAACCATTATAAGAGCTCATTTCACACATAAGCTAATAGCAACCAAGAACAAAGCATGCTGCTCACTATTGCCATCGTCACATCACCGTTGTCCACCATCGTAGCGGTACTGCCATTCACCAGCATATCACTATCATTAGCCACGGAAGCATCAATGACATCGGCATTTTCACCATTAACAATGGCAGCCCGTCGACTCTTGTTGAGCGCCTTCTTGAAGTTGTTGACGAATCGATCAAGCTCCCACTGTGTCTCGACATCCATCTCATCAATATCCAGCTCAATCTCACCCCCAACCAGCTCAGGATTGCCATTCCTCTTCCGCACAATCTGCAGCACATTATGCATCTTCTGCTCCGGCAAGCTCTCCAACCCAATCCTCAACAAGTTCTTCTCCTCCAGGGTCATCTCCCTCTTGTTCGGCTCCCTTGCCTTCGGCTTCCGCATTTTCACATTCCCTGCCCTTGGTTTCACCTGCGCCGGAGCAGTCGCCGGCGGCAATTCCGGTGGCGGCACTGGCATCGGCGGCTCAAGGAGCTTGAGTTCCTGCTCGAACCAAGACACCGACGCTTTGTACATCTTCTCAAAGGACGCCAGGAGGTCGCCGGCGAAGGTGTGGACCTCGTGTCCAGCAGGGTTGTACCGCAGCGCGTTGCTGAACGTGAGCCGGACGTCGGCGGCGAAGTCGTCGTGCGAGGAGTACCTTCCGGCGGCGAGGTTCGCCCTCACCGTGCCGAGATCCATGGGGCATTTGATGACTGCGTGGTAGTCGTGGAGCCCCAGGCGGTCGACCTCGACGGGGGCATTGAACCAGATGCTCCGCTTGTCCTTCCGCAGCTTCGCCAGGATCTGGTCGCACCGCTTCCGCATCGCCGCCCTGAGCTTCGCCGGCGGCGTGGGGAGGTCCCGGCGAGGCGAGCCATGGCGCTTCACCTGACCCTGCTGCCACGTGTCGATCCGGGCGATGAGGGCGCGGACCTGGCCCAGCTCGCCGGCGAGGCGGTCCCGCAGCGCGCGGGCCTCGCGGTGAGCCATCGCCCCCGGCCGCAGCGCCACGTAGCTTGACGGCGGCGGCCTCGTGGCCGAGCCGTTGGCGCGCTGCTGGAGAGGGTGGTTGGGATCGGAATTGGGGGCCACGGGCGCGAGCGGGGCACGGGTCTCCCCCCACTGGTGGTGGTGGTGGTGGTTAGCCCCGCCCCGGCCGGCGAGCAGGGCGGAGGCCATCGCCGTCGCCGTCGCCGGCGAGGGTTTCGCGTGCTGCTGCGGCTGCGCTGGCGAGAGTGGGTGGATCCGCACGGGGAAAGGGGAGAAGCCGAGGAGATTTTTTTTTTTCTCTCGGTGGCGGGTGGATGTGCCCCAGGCGAGATCCTGACCGTTGATGTCTATTCGGAGGCAGATCGAACGGTGGAGATCTGCGTAGAGTTGCCCGCGGGCAGAGGGGAGTGGACGGCTAGGATGTTGGTGAGGGTGTGACGTGGCACGGTCTCGCTGCATGATCGTTATGACGTGATTCGTGAACATATAACGGAGTATTATTGAGTGATTAGAAGCTTATTAAGGCGTACTACTTGATAGCACATTTGCACTGCTTATTACATTGTGAGATGCAGCATTCATGCATGTGCCAATGCTCCCGTGTTGTGCTTTCGAATCTCTCTGCAAAGCGTGCGCACCAAAAGAAAGCAACATTATATGGAGGGAGCCCCCATGTGCCGGGAGTGGATTTTGATCGATCGAGAAAATGTGCTCTTGTTATTTGCATGTCATTTAAATAGTTATTAAAAAAATTGAGAAGATATATTAACATGTACTCCATATATAACTCTACAAAAACACAAGTTTGAATTCAACTTCTACATCTCGCAACGGAAAAAACAAATTTGACTGTGAATATACGTAGTTGTAGTTTAATTTATTCTTTTCGTTGCGATATGTAAAAGATAAATCTGAACTTGCATATTTGTGGAGTGATATATTATATGTTAATATATTTTCTTTTTTTTTATTTTTTTCTAAAACCATTAGAGTGTTTTTTCTAAAACCATTAGAGTGGCATGTAAATAAGGAGATAACATCCTCTCGAGGTATCAAAATAATTTCCCATCATGTGCCCCTTTGTTCTGCAAGCATGGTTGGTGTCCCAACCTCCTGATCAATAGGCCTACATGCATGTAGCCATTTTTCTTGCAACAACTATATACAAAGTAGAGATGATAGTAAGAGTTATCAATATCTAGCATATAGCATATAGATGCATAATATAAAACGAGAACCATTTTATTAGCTAGTAAGTACATAGCTGCCATGAGCAGGGAGGCATTAGCTACTGTGCTTCCTCTGTTTTTTTTTTCTTTTGACGTTGGTTAGCTCAAAATTATATATGGGGAAGGAGATCGTACATAGTATGACACGTTCCGTTCTTCGTCTAAAACCACAACGAGAGCATCATTGCATATATATATGCGGATCGAATATATTTACGCGCCGATCTCGGAGCACGCTGCTGCTTCGGACGCCGGAGCCGCGGCGAGGTGGAGCCGCTTCTCGCCGTGGACGACGGCGGCGGAGGCGGCCGAGCTCCCGACGACGACGACGACGCACCGCTTCTCCTTGGCCTCGGCGCGCACCAGGACCAGCGAGCTGCAGCTACTGCCGACCATCACATTGCGAGGAGGAGGAGGAGGCGGCGCTGGCGCCACGGCGGCGGCGACGCCACGGAGCAGCGCGTAGCTCGCCGACAGCTCGCGCGCCATGACTATGGCCGGCGGCGGCGGCGGCGCGTCGGGCTCCTCCTCCGCTATCGTGTCCAGCATCGCCGGGAACCCGCGGCGGCGGGGCCTGATGATCGACGACAGCGGCGGCGGCGCGACCTCGACGGAGAACCGGGCGACGAGCTGGGCCTTCGCCATTGTCGGCGTCAGCGTCAAGCGTGCGCTACGCACAGCGATCGGCAGCTCAAGAATCTGTGGCCATGGAAGCTTTCTGCTAAGCTTGCTGGAAATCGAAGTCTGGGTGCTCGTATTTATAGACCCGTACACTGTCAATTTGGAATTGCAATTTAATTTTGAGCCATGCAATTTGCAAGTGGATGGTTCTCTCTGGTGGGAAACTGACGAGTAGATAAATTTTGGAAAGGGAATACTAGAAAT
>Omeri_4_nlr_19
TTGGAATACGAGCAGCATTTGTCATGGCCCATTCTCTCTTTTCCACCCTTGGTCTGCAAGCTAGCGCCGTCTAAAGCCGCGCGACGGAGTCGGGGGGAGCTGCTCCGGCAGGTAGCCATCGCTTAGCTACTCTCGTGCTGGCCGCCGCCCTTCTCCCGACCTACCGTTCGCGCTCCACGGGGGATGGCATATAGCTCCTCTGCGGCCATACGTCTTGGCAAGCTCCTACCAGGGTCCGCTGCCGCGAACCCATCCGAAGGGACCGGCGAGGGTGCTACCGAAGGCGCTAGCCTCCTCGTCCATCTCCAGCTCGAGAGAGCCAGATGAGAAGGAGAAAGGAAGGTGCAGTCGATGGCTTCGAGATTGCCTCCAAGGCTGCGGGCATCGCTCGCGCCCGTGCCGCTGTTGCCGAACGCGTACTATGGGTGTGTTTAGTTAACGCTAGAATTGAAAGTTTTGGTTGAAATTGAAACGATGTTATGGAAAAATTAGAAATGTGTGTGTAGAAAAATTTTAATGTGATAGAAAAGTTGAAAGATTAAAGAAAAAGTTTGGAACTAAACTCAGCCTATCTCGTACAGGGGCTGCTAGCTGGCGCGTGCGCGCCAGCGAGCACTCCCACCTCTCCCCTTTAGTGTTAACTACATGCATTAGTTAATATACATACACTAATGATAGTAATTAGGAAAGATTTTTGGAAATTTTTTTGGGAGATTTTTTTACTAACATATTGAAAAAAATTTAAGTTAGATTTGAAAACTTTCGATTTANNNNNNNNNNNNNNNNNNNNNNNNNNNNNNNNNNNNNNNNNNNNNNNNNNNNNNNNNNNNNNNNNNNNNNNNNNNNNNNNNNNNNNNNNNNNNNNNNNNNNNNNNNNNNNNNNNNNNNNNNNNNNNNNNNNNNNNNNNNNNNNNNNNNNNNNNNNNNNNNNNNNNNNNNNNNNNNNNNNNNNNNNNNNNNNNNNNNNNNNNNNNNNNNNNNNNNNNNNNNNNNNNNNNNNNNNNNNNNNNNNNNNNNNNNNNNNNNNNNNNNNNNNNNNNNNNNNNNNNNNNNNNNNNNNNNNNNNNNNNNNNNNNNNNNNNNNNNNNNNNNNNNNNNNNNNNNNNNNNNNNNNNNNNNNNNNNNNNNNGAGGAGGCGCGCGCCGGCGTGGGCCTTTTGGGCCCGAAGCGCCGCCGGCGTGCGCGTGCGTTAGCTTTTCCGATCTCGTACACCCGTTCTGTGCCAAATTAAGGGCGTCTTGCGCCGTTGCGCACTGCGACGCTCGTCCAGGACCTCTCGCGAGGCAACCTAAAAAAGCAATAAACAAATCCCGGGTGGGGTGGGGGGTGGAGATAGGATAGAACGAGAAAGCAAAACCAATGGCATGTGCACTTTGATGCTATTTTCAATCGTATAAAATTTTGGTAAAGTTATAAAAAAGTGGCTGTATTTAGTTTGCTGTCAAATTTTGATAACTATATAACAAATCCTACCAAAATTTTGGCAAGTTGCTAAAATTTTAGCAACTATATTAAAATTTTGACAATGCTAAAATTTGGTAAAGTTGAAAATGGTATTAAAATGAATGGGTTCGAAATATGGACGCATAACCGAGCGAGATCCAGATGCTTGCGTTTGGAGATTGATTGAGGGTGTGTTTAGTTGGGAAAAATGAAATTTTTGGGTGTCACATCGGACGTTTGACCGGATGTCGGAAGGGGTTTTCGGACATGAATAAAAAAACTAATTTCAGAACTCGCCTGGAAACCGCGAGACGAATCTTTTGAGACTAATTAAGCTGTCATTAGCACATGTGGGCTACTGTAGCACTTATGGCTAATCACGGAATAATTAGGCTTAAAAGATTCGTCTCGCGATTTTCCCCATAACTGTGCAATTAATTTTTCTTTTTATTTATATTTAATGCTTCATGCATGTGTTAAAAATTCGATGTGATGTTTTTGAAAAAAAAAAATTGGAGAACTAAACGGGCCCTGATTGATTGCTTCCTGCTGGTGGGGATGATAAGACAACGAGGAAAGAAAAGAAAAGAAATAAGATTTGGATTCCTGTGGATTCAATCACAAGGAACTGGTCACAGCAAAATCTGAAATGGATCGAGGCAATCTTTCAGAACAAAATGTGTGACGGAAGACCGAGGATGACAACAGTGAGCTTGGGAAGCATTTTTTTTTAATAATTGAATATAGCATCTAGATCTTTACTTAAAAAAGCTATAGTCCATTATTACAATCTAGCGCTCTATAACGAGTGTAGTTTAAATAAGATAGCAAATATCGCAGAAAGATAAAAATGAAGCAATAAAAGATAAGAAAAACATATTATTGAAGTCTATTTGTGAATCTCCACCCATAATTGATAAAAAGCTGCATAATTGCCGACTCAAGGTTGCGGTATGCAACTTTTAGAACCTCTCCGTCTTCATCACACCTTTGTAACTGTGTCCAACACCGTAGCTAATATGTTGCCGTGAAAATTACCCGCATATATGAAATATATGGTAATTTATCTCGCATAGAGGGAAGCGAGGACGGCGAAGGCGATGACTATTCTGCTAGTATGCTGCCAGCCTAGCAGGCTTATATGTTCTCAACTCAGTGCTGCTAGCCGGCTAGCGCGAGAAGAGCTAGACGAGGAATGCCACTACCGCCGTGGCCACATACCGGAGCAGGTCCTACCGCCGACGGTGCCGGCCTGCAGACGAATGGCGGAAGAGAGAGAGAGAGGGCCAGGACATGTGGGTCTCGTGTGTGTCTTATGCTGACTTAATTTGCCATATTAGTTAAAACCGGATATAATATTACCTAGGACCTTGGTTAATCCGGTTTTATAAATTGAGAGACCCATTAATCCATTATATTGGTATTTCGGTTTAGGGTCGGCAACAAGATGAGGGATCTAAAATAAACTTATTCTCCATATGCCAATATAGGGTATTCGGCCCAGTTCGTGATGGCAAAAAAAAAAAAAAAGTTCAAGTTGATCACGAGCACAAGCAGACGCCCGATCAGGAATTAGGAATTTCGGAATAAGAGGGGTAATATGAACTTTATCTCTTGAATAAATTAGACAAGCATATTGTCCATCAAAATAAATGATGTATAGGCACATTGTAAATTAAGTAAAATTGTATTGGTAGTATACAAATTTATTAAGTGGGTGTAATCTAATACATAAACTTGTAAAACACTTGTTTTGGTACATAACCTTGTTTGTGTATACGAACTGAAACCAAAAGAACACGTTATGGCTAATTTTACCAAGTTAGGTGTCGGTTAGGACACAACGTGCACACATGATGTGGGCTTGAGACGTGCTATATTTGTAAACTTGATTTTCACTATATTATTCTTTGTTCTACCCTTCCATCACTTGCTCGGTTTTTTTTATGTCTTTCTTCATGCAATCGTTAGGCCTTATTCAACCTTTGCTTCAAGGAAGCTATAATCACTTATTACATAATTCTCTCAAAGAGAGCAACATTTAGGCAGGCCATAAAAACTAACTAGCAATCACCAACACTTAAGGAGAAAATAATTATTGAAGTTTATCTATTGAACTAAAAAATTAGCTTTGAAGTTTATGAATACTTGAAAGCTAATTTCTAGCTACATTAGAAATACTATTAAGAGGTAGGTTTGGGTCCAAAGAAAATTTGAACTACTCTTTTTTTTTCAAAATGACAGTCAAAGAAAATAAGTTGAATGGTCTCTTTTTTCATACACAAAATTTCTTATTAATCCAATATAAGAAATTATCCAAATTATCTTCTACTACCATTTCAATTTCTTATTGCTAAATTATCCTTAGTTAGAATTACTCCTTTGAACAAAAACCACGTAAAAATCTTGATCTTAATTGGCATTTTCAGTCTCCATATAAACTTATTCCTCTCAATATGATAAGTATTAATCCAATATAAGTACATTGATTGAAAAAATAAGGACCATTTTGATGAAGATTCCATGTAAAAGTATCATTGTTATCATTCAAATTAGTATGCAAAATCAACTCAACTAAATGATGCTTATTACCTAAGTTTTGATCACAAACGCTCTTCTAAAAGAAACATTAAGTGGGATTGAACTCATAACTGTTGCGTTTGAGACATTCCTCCTTCGAACCTTATTATTGAACAAATGTATGTCTACATAGCATTCTTCCCACTTACGTGTTTATGTAGCATCCCTAATCGACACTTATATTAGCAATATTAGCTTTGTTGTGTTCATTTGGCCTTGGTTCTCATGCAACTGATAAGTTCATGTACCAAAACGATCATTTTATAAGTTTGTATATTAAATTGTACCTGCCTAGTAAATTTATGTACTGATAATGCAATTTACTCCTGCAAACTACAATGTGGATTATAGCACTAAATAAAGCTTACTATTTGCAGGCAACCGCAGGGATATTACAGCCAGAACTGCCCTTCCTCCCCTGCAATCGCAGGATATTGTACCTTCATCTACCTCATCTTCCTTTTCTATCAGTCAGGTTCGAAGCTATATATTTCGTTGTCCCTTTTTTTTTCCTCCAATACTTATATATCTTATATCTCATAAAAGGCATCGAGTTTGATCTAAAAATGTTGTATTGTTGTCCAATATACCTTCCCTATATGTGATGATTTTTTTTTTTGGAAACTTTATGCAGTGGTTTTCATATTTTCACTTAAGTGGTTGTTTGGACTACATATTTTCCTTTTTCTCCAGAGGAGCTGGCACATTCCTTGATAACAGGAGTCATCTTTCTGCTAAGATAAACCAAATTGCTGATGAAATAAAATATGCTCATCTTATTGTCATTAACAATCTCAATATAGATAGATCGTACTTTGCTGGAACTTCAAATCAGAGTTGTCAGAGTACACCCTTGGACACAGAGGGAACAACATCTTATACTCTTGATCCCATAGTGTTGTATGGGAGGGATGCAGAGATGGAATCCATAAGAACGCTGATCATGACCGATAAATCCAATGGCATAACCGTCCTGCCAATTGTAGGCAATGGAGGGATAGGGAAAACCACTCTGGCCCAGTTTGTCTACAAAGATCCGGCAGTTCAAAGTCGATTTCAGGTAAAAATATGGGTGCATGTGTCTCAAACATTTGACGTGGACAGGATGACAAGGGAGATTTTGGACTGTCTCTCCGAAACAACCCAAAAAGAGAGAATCAACTGCAATAAGCGTCAAGAGGATCTTCAGCAAAAATTGAAATATAAGAGGTTCCTCATTGTCTTGGATGATGTATGGGATGTCCGTATAGATCACTGGAACAAATTACTGGCTCCTTTAAGACCTAATAATGTGAATTCGCCACAGGAAGAAGCAACAGGTAATATGATAATCATGACAACTCGTATACAGAGTGTTGCCAAAAGTCTTGGAACGGTACGATCAATTAATTTAGAAGGTCTGAAAGATGATGATATGTGGTCACTATTTGAAGTACATGCTTTTGGTAATGATAAACATGATAGTAGTCCAGGCTTACAGGTTCTTGGGAAGAAAATTGCTAGCGAGCTAAAAGGCAACCCGTTGGCAGCAAAAACTGTGGGTTCATTATTAGGAATGAATCTTACCATCGATCATTGGGATAGCATTATAAAGAGTGAAGAATGGAAATCCCTGCAAGATGTTAATGGCATCATGCATGCGCTGAAGTTGAGTTATGATAATCTACCCAACCCCTTACAGCAATGCTTCTCTTATTGTTCTCTTTTCCCCAAGGGTTACTCTTTCCGTGAAGCACAATTAATGCAAATATGGATCGCTCAAGGATTTGTGAAAATGTCCAGTGAGACGTTGGAGCAGGAAGGACGGAAATATCTAGCTAAGTTGGTGAACTATGGTTTCTTTCAGCAAGTTGAAAGCATGAGGTCTTCGTCTAAAAATTTTGTTATGCACGATCTTATGCATGATTTAGCACGACAGGTTTCACAAGCAGAATGTGCAACAATAGATGGCTCAGGGTGTAAGAAGTTAGAGCCAAGTATACGTCATTTGTCAATATTAACTGATTCTGAATACCGGGAGGGTAGAAATGGAAGAATACTTCGCAATGAGGTCTTTGAGAAACGGTTGCTGGAAGTTACATCAAGGAGCAAGTTGAGGACATTAATATTAATTGGGCAATATGACCATCATTTTTTAAAATCCTTTCAGGATGCTTTCAAGGAAGTACAACATTTGCGACTGCTGCATATCACTTCAACATTTGCTGATTTTGATTCTTTTCTTTCTAGCTTGGTTAATTATACACATCTCCGGTATCTGAGAGTTGAGAACAGAGAGTCCCAGGGAGCTTTGCCCCAAGCTCTGAGCGAGTGCTACCATCTTCAAGTACTAGATATTGGCTCATGTGGAACTCTCGATATACCTACTGAAATAATAAATAATCTTGTCAACCTGAGGCATCTTGTTGCAAAAAAGGGAGTGTGCTCTTCTATTGCTAACATTGGTAAAATGACCTCGCTTCAGGAACTAGACAATTTTATTGTTCAAAATAATTTAAGTGGGTTTGAAATGACACAATTGAAATCCATGAACAAGCTTGTACAACTTGGTGTGTCTCGACTTGAAAATGTTATAACTCAGGAGGAGGCATGTGGGGCAAGCCTGAAAGACAAACAACACTTAGAAAAGCTGCATTTGTGCTGGAAGGATGCATGGGATGGATATGACAGTGACGAAAGCTACGAAAGTGAATACGGCAGTTATATGAATATAGAAACAGAAGGGAACGAACTGCCAGTTGGTGATGCCAATGGTGCCCCACTTTTACAACATCACAGTAATATAAGCTCTGAACTTTCTTTAAGTAAGGTGCTTGATGGCCTTGAACCGTATCACAGCCTCAAGCATCTACGGATATCTGGGTATAATGGAGCTACCTCCCCAACTTGGCTTCCTTCTTCACTTACCTGCCTGCAAACACTTCATCTAGAAAAATGTGAAAAATGGCAAATACCTCCTTTAGAAAGGCTACCATTACTTATAAAGCTCGTGTTGATCAAAATGAGGAATGCAACAGAAGTCTCGATTCCTTCACTGGAGCAGCTTGTGTTAATTGATTTGCCAAGCTTGAACACATGCTCCTGCACTTCCATCAGGAACTTGAACTCCAGTTTAAAGGTTCTGAAAATTAAGAACTGCCCTGCACTGGAGGTATTTCCTTTGTTTGAGAACTGCCAGAAATTTGAAATCGAGCGGACGTCATGGTTGTCCCATCTTAGAAAGCTTACCATCTATAATTGTCCTCATTTGTGTGTTCACAATCCTCTTCCGCCTTCATCTATTGTTTCCAAATTATCGATCGGTAAAGTTTTACCATTTCCAACGGTGGAGCGGTCATCCAGTGGAACATTAACAATTGGAATGGACCCTGAATATTCTGATGATATTTTCGATGAGGATTCTGATCAGCTGAAAATGTTGGATGACAAAGTTCTGTCATTCCATAACCTGAGGTTCCTAACTGTATTGATAATATGTGGTTGTCAAAATCTTGTGGATATTTCACTCGATAGTTTAAGGCAACTCGTTTGTTTGAAGGGTTTGGTATTATACAACTGCCCAAAACTTCTATCTTCAAATGTTCCATCAGAGCTTACCTGTGAATATATGCCAGAAGCAAATCACAGCGCCCTCCGGTCTCTCGAATATCTCTATATTCAGAAGTGTGGAATAACGGGGAAGTGGCTGTCTCTGATGTTGCAACACGCGCTGGCCTTACAGAAACTGAATTTAAATGACTGCAAGCAGATAACAGGGCTATCGATAGGAGAGGAAGAAAACAGTCAGCTAAATCTTATGTCATCTACAGAGGATCCGTCATTAGGATATCCAGGTCAAGACAAACTTCTGCGCCTTCCGTTAAATCTCATACCCTCTTTGAAAATGGTAGTTATTAAATGTTTTGATGATTTAACATTCTACGGTAGAAAGGAAGATTTTGCTGGATTTACCTCCCTTGAGGAGCTACACATTCGGGAATGCTCCAAGCTGCTCTCATTCTTGGCGCATAACGACGGAAATGATGAGCAGTCGAACGGAAGATGGTTCCTCCCCCTTTCACTTAGGAAACTTCATATTGGATATGTTGATTCCCCAAAAAAGCTGCAGCCCTGCTTTCCAGGGAACCTCACCCGCCTGAAAAAACTAGAAGTGTACGGAAACCAAAGTTTGACATCTCTGCAGCTGCATTCCTGCACGGCACTCCAAGAGTTGATAATTCAAAGTTGTGAGTCGCTTAATTATCTGGAGGGCTTGCAATTGCTCGGCAACCTCAGGTTGCTGCGGGCACACAGATGCCTCAGCGGTCATGGAGAAGATGGAAGGTGTATCCTTCCGCAATCACTTGAGGAGCTTTACATCAGTGAGTATTCTCAAAAAACTCTGCAGCTCTGCTTTTCAGGGAACCTCACACGCCTGAGAAAACTACATGTAAATGGAAACTCAAGTTATTTGCCGGCCGGGCGAAAAAAGGGAAACTCAATTTTAACATGTCTGCAACTTCATTCCTGCACAACACTCCAAGAGTTGATCATTGAAAACTGTAAGTCACTTAACTCTCTTGAAGGCTTGCAATCACTCAGCAACCTCATGTCGCTGAAGGCACACAGATGCTTGGGCAATCATGTAGAAGATGGAAAGTATCTCCTTCCACAATCACTTGAGAAACTTTACATCCACCAGTATTCCCAAGAAACTCTGCAGCCCTGCTTCCCACCCAATCTCACATGCCTAAAAAAATTAGATGTATCAAGCTCTGCAAGTTTGAAATCTCTTGACTTGCAGTCTTGCACAGCACTTGAAAGCTTGAGCATTGTATGGTGTCCGTCCCTTTCCACATTAAAGGGTCTGCAATCCCTCAACGGACTCAATCTCCTCACTTCCCTGCAATATCTCCGATTTTGGTATTGCCACAATCTCGTAGATCTTCCTGCAGGGCTCCACAGCCTTCCCTCCCTCAAGTGGTTGTGGATCAGTTCTTGCAAGAACATCGCGAGGCTGCCGGAGATGGGCCTCCCACCTTCGTTGGAAAAACTATATATCGACGATTGCAGCGAAGAGCTAGTTCAGGAGGTTCAGCTGTGCAGAACTCTAGCAAGCGAGCTGGAGGTCAGAATTGATGAGAGATATGTGAACTGATTATTCAGTGGCTCGTTAGGCGCACCTTTTTCCACCTACCCAACTGTCATGGACTCGTTCAGGCGTTCAAGCTACTGTAAATTCCATTGCCGCAATGACGAGCTTCAGAACCATTACACAATACAAGGGACACGATGGCTGGATCAATTGTCGCAGAGCTAGCGTTGGTTCACCTGACAAAAAAAAAGGACTAAACGCGCGTGTTTCTTTACTCAGAAGTACCATAAATTGATTTCGGTTTTTTTAAAAAAGATGTCAGAAATAGGATTTCATATGCCACATTCTGCATGGAATTGTCTCGCTTCAGAAGCTCATCCTAATGCGGTTGTTTTACTCTGTAATTCTGTGATATGACTGCTGTTGTATTAATTGATAGCACTCGACCGGCAAAACCAATTCGCTTCATTGTTTGCCAGTATCCATTCTATAGTTCTACTCTGAAAAACGATGATTGTTGTTCACTTGTTCATTCTCATGAATACAGAAGGACCCGTGTTTATCATGCTACTTTTGCCATTTATATTGTATTCCAAGTTGTGCTGCAGACGGTTTCAGTGATTAGTTCACTTTGCTGTATCCTGTGTTCGTTCGAGAATTGTTAGCACATGCGCGTGGTAGCTGATGGGGTAGCTGAAGTACTGAACATCCGCACGGGTTCTTTTGGACTCGAGATCATTGTAGCTTTCAAGCTTAACAGCATTGCAGGTTGCTACAACTGTGTCAGAAATTTGCTAACCAAAGAATTATTTTCTCATATATGAAAATAAATGCCAGCATAATAATCCGAGTAAAATAGACATAATCACTATAGAAGACCAACGGCAAATTCTTCTTTTCAATTTCTAGGGTGAAAAACTCATCGTCTAATCTCATGTCAGCATTGAAGGCTCATACCATTTCGATCATGTATGCATTAAGCCGAACATTAGCAAGAAGCAAATGTATTGCACCGTCAAACATAGCCAACTAATTCTCAAGCAATTTAATAATCACAAAAGAGTTCCAAGTCTTGCAATGTCAAGATATATAAAAACTTATGCCAGCATGAAGCAACACTGAAACAATACAATCAACACAGGTTCCCATGGCCAATGAAATATATATATCATCCCAGAAATTATCACTAGGCATTGGTATGTTGTTACTTCAATCTCCATAGTGTCAGTCACGCACAATGACACATCATATTACATAAGAGTATCAAGAGTATATGACAGTTGTAACAAAACAACTCCATTGAGAAGAACAGACAGCCACATGAACCATATTCACTTCTTCAGATCAGAAAGCCTGGTGAATTATCAGGCTACCAATTGCTACCGTAGTCTCCACTTTTCACCTATATGTACATAGAACACTTGCACTATCAGAATACCCAGAAAGCTAGTTCAGTCACTACAAACTATCTTCTAAATCCAAGCAGATACTTATCCAACTTGAAAAACACGTACACTTTTGGTGTCTCTACACCATCAATCTCTCAAAAGGAAATTAATCATCCACCTACAAGTATCCTACTGTTAGAAGGACCACCTTACACCAGAGAATGGACATTCCCAGATTCTGAGACACTGTCCTTTGAGATCCCCGAATCTGAACAGCATAAATCAAATAAGACAATGCAAAAACTTCCGTTCATCAAGAAGTTGGAGGTTCAAATTATAAAGTGGCAGTTCGATCGCACTACTGAACGATGAGGAGTTGAGGACCCACTGCTCGCAACCTCACATTCTTCTCAATGTCCACTGATTGGTAAGTTGCTGTTGGCATTTCATCCCCAATATCTACATGTTCATCCACCTGTTAGGCCAGTGTAGTACTCTTGTCAGGATTCTTGCTCTCCTGCAAACAAGAAAACATATTAACCATTATAAGAGCTCATTTCACACATGAGCTAATAGCAACCAAGAACAAAGCATTCTGCTTACTATTGCCATTACCACATCAACGTTGTCCCCTTCACCAGCACATCACTATTGTTAGCCAAGGAACCATCAATCTACCAGCGTTTTCACCGTTCACAATTTGCAGCCCGTCGATTCTTGTTGGAGTTGTTGAAGGATCGATTAAGCTCCCATTGCGTATGAAGTCTCGACATCCATATCATCTCGTATCGTCTCATTGATCTCAACCCTAACTAGATGTGCACTGCGGTTCCTCTTCCGCACATTGTTATGCATCTTCTCCTCCGGCAAGCTCTCCAAGTTGACCCTCAACAAGTTCTTCTCCAGGGTCGTCTTCCTCTCGTTCGACTCCCTCGCCTGCATTTTCCGCATCTGCGAATCCCCTCCCCGCCATCGGAGGCTCAACGACCTGTGGCGCTACCGGCTACCGCCCGAAGCATAGAACCAACAAATCGCCGGAAAAGCATTGGAGAATTGAGGTTGTGGGCAGAGAAGGGCGTCGTGCGAGGTTACCTCCCGGGCCAGCGGCGAGGCTCGCCTTCCGCTTGTCCTTCCGCAGCCTCGGCCCGATCTGGTCGCATCGTTTCCGCGCCGCCGCCTGGATCTTCGCCGGAGGCGAGGGAGGTCCCGCCGTCCCGGTGAGGGCGAACCATGGCGCGTCTTGGGCTGGTTCAGTTCCTGCGAGGCTGCGACATGTCTATCACGAGATAACGGGCCTGGAGGTCCATGGACCAAGATGGATGCGGGCTGCAAGCAAGATGGGCCAACAGGCCCATATTGTACATTTGTGGTCCACTGCCGAAGGCCCGTACCACGATTTCCATCGTCCTTCGCTTGATCGGTGCCTACGAGGGCGGGGGTCGCGCCATTGACGGTTCAGAGAGAAAACCGTGCTGTGTGCGGTTCAGAGGAATGTCGTTCCTCGGTTTCGGATAATTTGCCTTATAGTCTTGTGGTCGTGGGCGGTCGTTGTCGCTGCTTCTCCAGTTTACTTAATTACTCTCTCCGTTTCACAATATAAGCCATTTTAGTATTTCCCACATTCATATTGGTGTTATTAACATCAATATGAATATGAGAAATGCTAAAATAACTTACATTGTGAAATGGAGCAAGTACTTGACTGCACCTTCGCATTGCTCAGGCTCAGTTCGCCACCGTTCGGAGTTCCAAGAAGGCCTGCAAACCGTTCTCTGAAAACAAAAACACGAACATTAGGATAGGAGTACTGCAAAACAAAACCTTCACTTATTACACGGTTCATGTTCAGAACAAAGACACAATTTCCTCTGACATAGTGAAAATTTGCTCAACCTATGCAACGGAAGTTTTTATTTTTATTTTTATTTTTGCAAAAAAAAGGTAACTCTAATGCTTTAGGTTTCTCAATTCTTGCTGAATTTTTTTATTACCACTCATCAACAGTATAACCGAGCTAGCACAGTTCCCAGTTTGGGTTGTGCCTGTGCATTCCTTCCGTCAGTGTCGCCCTCGTCAGCCTTGCTTAGCCGCATCACACGTGTTCGTCCTTTTTCTTCCCCAACGTGTTCCGATCCCTTTTGAGTCTTGACCGTAGCTTTCGTAGCCGCGATACGGAGAGAGAACCGATCGAGCTGGGCGGGTTCGGATTCGAGGCGAGCATGTCCCTATCATTTCCGGTGCAACGGAGCCTGGGCGCCTGCCCCACTCTTGACAAATGGTGCGCTCATCAAGAAGGGGAAAGATGGATGGGAAATGCTTATCAAGCTCGGTTCTTTAAAGAATAGCATCCTCGTCTTCGTTTCGTGTATAACGTATCTATCGGCACGGCGTCGGGCTTCATAAAGCAACCGAATTAAATCCTCCTTTATTTTGAATTCTGTTTCAAAATAAGAAAGAATCATTAATAAGAAAGAATCATTTCTTGTTGCTGATGCAGTGAGTCGTAGCTGAAAGACGACGTGTGCAAAAGGCTAAAAAACAAATGGCAAAAAGCAACGTCCAGTTCAGACTTCCAGAGTTCCGCCCGCGCGCGCGGCCACGTCGGGAAAAAACCGATGCTCCATCGGGTTCGGATCGGTTTGGCCCCCGCGGACAGCGAGCAAGGGCGTCGTCTGCTGTGATTGACCTCACTATAATATTCCCACTCACCTTCTCTGCACTTGCAAAATTCCAGAATCCAGCACCGGGATTTTGGCCTCGGTTTTGTTTTTTCCCGGTGCTATATAAAGAGGCAGTGAGCGAACCCCCATGGCGCCAACCAACAAGCTCCCTCTCCATCCCAGTCTTCCCCGCCATTACCAAGCTCAAGCAGAGCATTTCTCTGAAACACCATCCAATCCAAAGAATCTCTCTCGTGTGCACACGATAAATCCACTGAATCGAAGGTACGCAAGATATGGATATCCCGGAGTTCCTCCTCAAGATCTTGCGGGCGATCGCCGACGCCTGCCTCGACGACGACAAGCTACCAGGCGCGCTGATCTCCTGCGGCGTCCTCCAAGCTGCGGCCGCGCTCAGCCTCGTCTTCTTCATCGCTCCGAGCGGAGTTTTCGGACACCATGGTAAGGCACTTCACTGGTTGTATTACGGAAGCCTTGTCGCCGTGGTGCTCGTCGGTTTTGTGGAGGCTTCTCTCGGGTTTTGGGTGGCAGGTGATGTGGTAAACCGGCGAGCAGTGGGCAGGACGATGCTGTTGGTTGGCCTCTTCAGCCTGATTTTCGTGGTCGCTCTTTGGGGCTCTGTTCTTGTGAGATGATTGCATTCTTTGCTGTATGTACAAGATTTAGCATTACTTTGTGAATTGTGAGTGTATGCTGGTTGTCAGTTCTGTTGTCTCGAGTTTACGACAATATTCTGCCTCCGTGAGCTTCTGGTCTGTAGTTCCCAGTTATAGTGTCATCTGTTTGTGAGTTTTGGGTTGTTTTCATGTAACTAGTATTCAAGAGTAAAAAGATATCTGATTAGATGATGATTTTTTTTG
>Onivara_4_nlr_14
TGTAACTGAGAAACGATTGGGGGTCTTTTGAATAGCTCCACAAGGTAGTGGCATCCATTCTAATTACTATTTGATATTAGGTCATTCCCTAATATTTGCGTTTTTTATGGTTGTAACTAGTTGGAAGCTATTCTTCCTCCCCTCTTCAATTGTTACCTCGTGCTAATTAATCTTGTGAGAAACGCCCAGGGGTCTTCATATTAGTTAGGTGTTTTTTTTTTCTTTTTAAGGGTTTTTTAATGAAGTTTTGTAGTATTTCTGTTTTTTCTTTACTCCTTCGAGTTGGATCGCGTCCCTGGATTCTCGAATCCTTCGAGTTAGATTCAAGAGTTGACGATTCAAAAATGTCCATTGCTCACCGCAATAGCGGTCTCGCAATCCCTCTGCAACCTCAGGCTTTTGAAAGTATACGGATGCCCCCAGATTTTTCCCCATGCTTCCTTAGGTTTTTCAGGGGAGGTTGAGTGTGATGCGTGGAAGATTTGTGCCATCATCTTGTATCAGAGCCATGCCTTCTCCCCACACCGCGGGCGTCAAAGTCGCCCTCCGCCGCGGCGCGCGCATCGTCATTCGCCACCCCTTGGTTGTTCGGCGTGTGGTGAAGGAGCTGGGCACCTGACGCCGCCGCGTTCTGCACAGGCAGCCGCGTCTCCCCGCTCCGCCTCCGATTCCGCCTGCACAAAGGACGATATGTCCCTCTCCCATCTTTGCAGATTCCACGTGTGGGTGAACCGTGGACGTCGCGGGCGACGAAAACGTCGGCGAGCGAGCCTTTTTGTGTTGCCTTTTCATGTCGGTGTTCCGTGGAACGATGGATTCATGATCAGTGCATCTCCGAGTCCTGAAGCATGGCTGGCACGTCACACGCAGGTAAGTCTTGGGCTCGTGAAGTTCAGCTTGCTATCTTGTTCTCTGTTACTACTTGCTTCCTGCTGCTCTTTTATATTCGTGCAATTCAGAGATCGTCCCTGTGTTTTTCACCTTGTGGTTGTGGCTGATATTTGAGCCCATACGTCAGTTACATTGTGTCAAGCTACATCTCTCTTTTCTCTATATTAATATGGGTGGGTCCATGATGATTCTAAGTGATGTTTTATACTCCCTCCGTATTTTAATGTATGACGTCGTTAACTTTTTAACAAACGTTTGACATTTTGTCTTATTCAAAAAATTTATGTAATTATAATTTATTTTATTGTGACTTGATTTATCATCAAATGTTCTTTAAGCATGACATAAGTATTTTTATATTTGCATAAAAATTTTGAATAAGACGAGTGGTCAAACGTTGGTTAAAAAGTTAATGGCGTCGTGCATTAAAATACGGAGGGAGTACATTGCAACGATTTTCTCTGGTTACTATGATTGGTGTGTGCCACGTCTTTAGTACTTCTACATGAACTATACACTATGAATGTTCTCAGTTTCCTTTTTTAAAAAAAAAAATCAACCGTCTGGGTAGGTTTTTTTACGGAGGGAATAGGAAGCAATTTACATGATTATTATACTTCTGTGGCCAGGATTTACATTGGGATTTTTCTTTGTTATAAACATCTAGTTCCTCCTCCTATAAAAAAATCAACTTATGACTACTTGGTTTTTTTAGGGATGGAGGGAATATGTTACTCTCGCATCATATCCCCGGTTCTGTATGACAGTCCGTATGACTAGTTGAAACACGGATCTTACGCTGCCATCTAACAAGCACGGATTTTGTCAGTCGTTTCTAGTTGGACGCAAAAATCTCAGTGTCATTTTTAAGGAAAAAAGGACTACAACAGGTCAATTATAGACAATAAAAATTTCAAATGCGGAGCCTTTTTGACGAAAGGGTCACCTTGAAATCTGTGATGAACAAACATTCACTGATTCTTTCGTTGAAAGTGCCACATACCTACAACAAGCATGAAAGTTTTTTAACATAAAGATATGCATTTTCCTTTTAAAAAATAAAAATATGCAGGCCATTTCGACGAAAGGGCCACAAACCACTAGTCCACTACTCTCTCCTATCACTCCCAACAGTGAATATTTGAGCACTTGTGTTTTTCAAACAGCAGCTTCAGTAGAAAAAAAGGGGGCAAAATTAGAGTTAGAAAACAAGGTAAAATCATAATTGCCCAACCAGATGATCTCATACTTTTGAAGCTTCAACTATCGATGGCTTTTGAAACACTTGATCTAAAAACATAAAAAAAATGATATGTGTAGGTTCGTGTTCAGAAGTATTTTCATAATATCATGAACTTATAAGATTTTATTGTAATTTACTGAAATGTTGGTCAAATTAAGTCAAGCTACGCACTCAGCCCTCTTTCGGCGAAATAAAGTGCCATACCCCAACTGGAAATAAAATATTTGACAGAGCTTAGTGGAGACGCCATAGCCATGCACCATGTCCTCCCTAGTCATTTTTTACTTCGTCCAATTGCTCTCTCTCTCTCTCTCTCATTTCTTTTCTCTCCCAGACAATACAATTCGGTTGCTCCTTCACTCCCCATTCTCCAAAATCTCCCAGAGCTGCTCCATACTCCAGTTGCCTCCTGACCGGCTTCGATGGAGGTTTGGAACACGGTGGGGCAGGCGGCCATCGGATGGCTGGTGGAGAGCGTCCTCGGGTCACTGTTCACGGACAAGCTGAGCTCCTGGTTGAGGCGAGTTAATCTTGACGACGATCACGCTAATACCGAAGAAGGACAGTCCTACCCTCCTCAAGGATTATAGGCCAATTAGTTTGATTCATAGTTTCTCTAAGATAGCTGCGAAGATTATGGCGCAGCGGTTAGCACCGAAGCTGAATGTCCTCATTCCATCCTCCCAAACTGCTTTTATCAAGGGACGCTGCATACACGAGAACTTTGTCTTCGTCAAAGGATTGGTGCAACAATTTCACAGACAAAGGAAGGCTATGATGTTGCTGAAATTAGACATCTCGAAAGCTTTCGACACTGTCTCCTGGGGTTTTCTTATGTCGATGTTACAGTTCAGAGGCTTTGGTCCACTTTGGAGAAGATGGCTCTCGGCGGTTTTTCTCACTGCAGAAACAAGAATATTGATAAATGGTGTTCTGTCTGACACAATCAAGCCGGCGAGGGGGTTGAGGCAGGGTGACCCACTGTCGCCGCTGCTCTTTGTTCTAGTAATGGATGCCTTGCAAGCTATTGTTTCCCAGGCAAGGATGGCAAGACTGCTCTCGCCCCTCAACGTACGACAGAATTTGCCACCAATTTCAGTTTATGCCGACGATGCGGTTCTGTTTTTCCGCCCTACAGCTGACGAAGCTCGAGTCATCAAGGGTATCCTGGAGTTGTTCGGGGCTGCCACAGGTCTCAAAACCAATTTCTCCAAAAGCGCAATCACTCCAATCCAATGTGACGAGCAGCAGTATGTGCAAGTTGAATCCATTCTCTCCTGCCGAGTGGAAAAGTTCCCAATCACTTATCTTGGACTCCCTCTCTCCACTAGGAAACCAACGAAGGAAGAGATCCAGCCGATCCTTGATAGGCTGGCAAAGAAGGTAGCCGGTTGGAAGCCGAAAATGCTGTCTATTGATGGGCGACTGTGCTTGATCAAGTCGGTCCTAATGGCGCTGCCGGTGCACTACATGACAGTCCTGCAGCTACCGCGATGGGCGATTAAGGACATCGAGCGGAAGTGCCGTGGGTTTCTTTGGAAAGGACAGGAAGAGATCAGCGGCGGGCATTGCCTAGTCTCGTGGCGAAAGGTTTGCTCACCCATCGAGAAAGGGGGACTTGGTGTCAAAGATCTTAATTTGTTCGGTCAAGCTCTCCGGTTGAAATGGCTTGCAAAATCCTTGGAGCAGAAGGATAGACCCTGGACCTTAGCAACTTTCCGTCCTGGAAGCGATGTGGAAGAGATCTTTCGATCCGTTGCTGAGCACATCATTGGTGACGGGGTGAACACACAGTTTTGGACAGACAATTGGACAGGGAAAGGTTGCTTCGCCTGGAGGTGGCCGGTGTTGTTTTCCCATGTGAGCCGTGCCAAGCTGACAGTAGCTGATGCCCTGATTGCTAACAGATGGGTTCGCCGATTACAAGGTGCCTTGTCCAATGAAGCTCTGGGTGAATTCTTCCAACTTTGGGATGAAGTTCACGACGTGTCACTGCAGCAGATGGCTGACACGATCAAATGGAAGTTGACTGCTGATGGTAATTTCTCAGTGGCCTCGGCGTATGATCTATTTTTCATAGCGACAGAGGACTGTTCCTACGGGGACACGCTGTGGCACTCCAGGGTGCCGTCGCGTGTTCGCTTCTTCATGTGGATTGCACTCAAGGGCCGCTGTCTCACGGCGGACAACCTGGCAAAGAGAAACTGGCCGCATGACGCCATTTGCTCCCTATGCCAACGCGAGAACGAAGACTGCCATCATTTGCTTGTGTCCTGTGATTATACGGCGGCGGTTTGGCGCAAGCTGAGACGTTGGTGCAACATTAACATTGCAATCCCTGCGGAAGATGGCATGCCGCTTGCAGATTGGTGGATCGCGACAAGACGGCGTTTTCAGAACACGTATAGGACGGATTTCGATAGTCTGTTCATGCTAATTTGTTGGCTTATCTGGAAAGAGCGAAATACAAGGATCTTTCAACACATCGCCAAGTCGGTTGACCGGCTAGCGGATGACATCAACGAGGAAATCGCAATTTGGAGGGCAGCAGGGATTTTCTCCCAGGCTAGCGAGTAATCCCGATTAGAGGCGGGACCTGCCCCATTTTTTCCTTTTCTTTCCGGGCTTGAGTTTGCTTGAGACCGGCGCGACATCCTTCATGTCGTTGTAATTAAAACTTTATTTCCCTCAATCTTAATGAAATTGGCCGGCCTACCTTTGGCCGTCCCGGCAAAAAATCTTGACGACGATGTCGAGGAGCTCGTGTCGGAGATGAGGAACGTCGCCGTGGTGCTCGAGGCCGCCAAGGGGATGAAGGTCGGCGATCAGAATGAGCCGATGGCTGGGTCTCTTCTCCATCTGAAAGACCTGCTGTACGACGCGGATGACGTGCTGGACAAGCTCGACTACTGTCGTCTTCAAGAACAGATCATAAAAGGTGCGTTTTATTATTACCTTATTATCAAAGGATTTATTTGGTCCGGTGTTCTGTGACTGTTTACTGTTTAGCTCCACCTAACCAATGGCTAGTTCTTGAGTAAACCACATGTATTATAGTTTAAAAGTTTCAAAAAACCTCGCTCCTACACATGTATGCATGTTGAGCATAAATTTATTAAAATTCTAAAATATGCGCTGTATATAAAGTTTAACTCTTCACTAGATATGCTGAAACTAATTGAGATTTAAATAATGATATTAGTTTCATGTAAATTTGACCATAAAGCTTGAGGTTTTTACGCGCGAAAGTTTCCTTAGAATTCCCGATTAGTACAGGTGTAGAGGAATAAATATATAGGCCTTTGGTTATTTACAAATTTGGCGTAACTTTTATCCAACTCTCTAATTCTTACACATTCTTTTGGTAACAGTTTTAAAATTAAAATTAAGAAATTATAAAATATGGTTGGCTTCTTAATTATAAGAGACTTAAGATCTTTTAAGGTGCTTGGAAGGTACTCAACATACCTTTTAAACTATTAAATATCAACCGTTGATTGCTAAAGGTGAATTTAGAAATAGAAATAACACAAAGATGGGTAATTTAGTAATTATTTCCAGTCCTATCAACTTCTAACTTCTTCTTGCGCGTACTTTATGCACTGGTGGTCGTGGATTGCTTTGGGTCTTGCGGAAGTTAGAAGTTGATAGGACTGGAAATAATTACTAAATTACCCATCTTTGTGTTATTTCTATTTCTAAATTCACCTTTAGCAATCAACGGTTGATATTCAATAGTTTAAAAGGTACGCTGAGTACCTTCCAATCACCTTAAAAGATCTCTAATTATAAACATCAGTCGTCACCAATGCACTACATAAGTTATTAACTTTTATTGATATAACAAAATTAATAAGCGATCCATCGTTTGCTTATTGGCTTCTCAACCAAAGCAAAAATAAATTCTAAAACTTAATTTTAGAGGTGATTGATGTCTTTTTATTATTTTTAGATATAAAGGTTTTACAATATTGTTTTCCTTCAATCATCCACGGCTTGTCAGCCATGGAGCAAACGATGACTTGCAATATACTAAGTTGTACCACTATTGCACTAAATAGATGTTACCGTTTGCAGGCAACAGCGAGGATGTTACACCTACACCTACTTCATCTTTCTTTTCTATTAACAGATGGTTCACCCTCACCGGCTGGAAAAGGAAAAGAGAAGAAAACCACACACTCCTTGATAATAAGCGCCAGTTTTCTGCAACGATAAAACAAATTGCTGGAAAACTACGAGATGCTCGTGGTGATGTCAGCAAGGGTCTCAAGATAAACGGATTAAAGTCTCCTGAAGCTTCAAATCTGAGTCATCGGAGTACAGCCCGGGCCACAAATGCAACAACAACGTCTTATGTTCTTGAGCCCATAGTGTATGGGAGGGCAACAGAGATTGAATCTATCAAAAATCTGATCATGAGCAATAGATCCGATGGCATGATCGTCCTGCCAATTGTAGGCAATGGAGGGATAGGGAAAACCACTCTGGCCCAGCAAATCTACAAGGATTCGGAAATTGGAAAGTCTGCAATCAAGATATGGATCCATGTATCTGATAAGTTTGACTTGCACAAGGTGACGAGGGAGATTTTGGAGTGTGTCTCCAAGAAGAAGCAAAAAGAAACAAGCAACTTTAATATGCTTCAGCAGGATCTCGAGGAAAATATGAAATCCAAGAGGTTCCTGATTGTTTTGGATGATGTCTGGGATGTCACTACTGACTGTTGGAACAAACTACTGGCTCCTTTAAGAGCTAATCATGTTAATCCGTCAAAGGAAAAAGTGACAGGTAACAGTATGGTCATTGTGACAACTCGAAAAAACACTACTGCCAAGCTTTGTGGAACGGTAGGATCAATTAATTTGGAAGGTCTGAAAGATGATGACATATGGTCACTATTTAAAGCATATGCTTTTGGTAGTGATAAACATAGCAATAATCCAATTTTACAGAATCTTGGGAGGAAAATAGCTAAGGAGCTAAATGGCAACCCATTGGCGGCAAAAACTGTGGGCTCCCTATTACGAAGGAATCTTACCGTAGATCATTGGAGCAGCATTATAGAGAACAAAGAATGGAAATCTCTGCAACATACTGATGGCATTATGCATACATTGAAGTTCAGTTATGATCATCTACCCAGCCACTTACAGCAATGTTTCTCTTATTGTTCTCTTTTCCCCAAAGGTTACTCTTTTAGTGAAGCACAATTGATACAAATATGGATTGCTCAAGGGTTTGTGGAAAAATCCAGTGAGAAGTTGGAGCAGAAAGGATGGGAATATCTAGCTGAATTGGTGAATTCTGGTTTCTTTCAGCAAGTTGAAAATGAGTGGCCTTCATCAGAAGATATTGTTCTGCACGATCTTATGCATGATTTAGCACGAATGGTTTCAAAAACTGAGTGTGCAACTATAGATGGATCAGAGTGTGAAAAGTTAGCGCCAAGTATACGCCATTTGTCAATTGTAACTGACTCTGCGTACTCTGAGGATCCACATGGAAACATATCTCGTAATGAAGAATTTGAGAAAAGATTGCTGAAAGTTATGTCAAGGAGTAAGTTGAGGACACTGGTGTTAATTGGGCAACATGACTCTCTATTCTTCCAATCTTTCCAAAATCTTTTCAAGGAGGCACAGCATTTGCGACTGTTGCAGATGAGTTCGACATATGCTAATTTTGATTCTTTTCTTTCCAATCTGGTAAATTATATACATCTCCGGTATCTGAGACTTGAGAACGAAGAGTGCGAAGGAGCTTTGCCCCAAGCTCTCGACAAGTGTTACCATCTTCAAGTACTAGATATTGGCTCTTGTACAACTCCCAATGAATATGTCAGTAATGTGAGCTATGTAAATGGATACGACAGTGATATGAGTTCTGAACCTTCTATGGACATGGAAACAGAAGGGGAGGAACTGCCATCGAGTGATAGCAACGGTTCCCCAAGTTCAGAATATTTTACAGACATAATATCAAATGAGGTAATTTATGGTCTTGAACCACATCATAGCCTCAAGCATAATGGAGTTGCCTCCCCAACTTGTCTTGCAACTTCACTTACATCTCTGCAAACACTTTATCTAGAAAATTGTGGAAAATGGCAAATACTTTCTCTGGAAAGGCTATGTTTACTTAAGAAGCTTGTATTGATCAGAATGAGCAATGTTGTAGAAGTTTCAATTTGTTCACTGGAGGAGCTTGTGTTGATTAAAATGCCAAAGTTGAAGAGATGCTTCTGCACTTCAATCAGGAACTTGAACGACAATTTAAGGGTTCTCATGATTAAGACGTGCCCTGCACTGGAGGTCTTTCCGTTGTTTGATAACTGCCAGCAATTTAAAATCGAGCAGCCATCTTGGTTGTTCCGTCTTAGCAAGCTTGTCATCCATAAATGTCCCCATTTGCATGTCCACAATCCTCTGCCGCCTTCAACTAATGTTTCAAAATTATCCATCACCGGAGTTTCAACGCTTCCAACGGTTGAGTGGTCCAGAGGAATATTAAGAATCGGGGTTCTCGATGATTCTGGTGATCCTTCGGTTATTGATGAGCCTTCTGATCAGCTGATAACGCTAGACGACAAAGTATTGTCATTCCATAACCTGAGGTTCCTAACTGAATTGGTAATAGCAGGTTGCCAAAATCTCACGTCCATTTCATTGCAAGGTTTGAGGCAACTCATATATTTGAGGACTTTGGAAATACGCGGCTGCCCAAAACTTTTCTCTTCCAATATGCCACCAGAGCTTGTACGTGAGAACATGGCAGCTACATATCACAATGCCCTCCCATCTCTTGAATATCTCTTTATTGCTGCCTGTGGAATAACGGGGAAGTGGCTATCTTTGATACTGCAATATGCGCAGGCCTTACAGGTCTTAGATTTATATCAGTGCGAGCAGATAACAGGGCTATCGATAGGAGAGGAAGAAAGCAGTCAACCAAATCTTATGTCAACTCCAGAAACTTTGTCATTAGGACATCAAGGTGACTCGCCAACAAGCTCAGCTCGAGATGGACTTGTGCGCATTCCGTTAAATCTCATCTCCTCTCTGAAGCACATAAATATTGGTGACTGCCCTGGTCTAACATATAATGGGAACGATGAAGGTTTCGCTAAACTCACCTCCCTTGAGAGTCTACGAATTATGAATGGCGCCAAGCTACTCTCGTCCTTGGTGCATGGTAATGGATACGATGAGCGGAAGAACATAAAGCTCATCCCACTATCACTTGAAGTACTGGAGCTCAGAGGTTATGATTTACCAGAAGAAGTGGTGCCTGATTTTCTAAGGAACCCCATCCGCCTCAAAAAATTATCTGTTATGGACACTTTAAGTTTAAAATATCTACAGTTGCAATCCTGCACGGCACTCGAAGAGTTGGAGATTGCAAACTGTGAATCGCTTGCCACACTAGAGGGCTTGCAATCCCTGCGAGGCCTCAAGAATTTGAGTATATGGGGATGTCCCATCTTGCCACAATGGTTGCGGAGTTCATTAGAGCAGGTCCAGGAGCTTTTGCCTCGACTGGAAAGGCTCGAGATCGATGACCCCTCTGTCTTTACATCTTTCTGCAAGCACCTCACTTCCCTCCAACGCCTAATTCTTTCGTCTTGCAACTGGGAATTGGTGAGACAAACAGATGAGCAAGACATCGCGCTTCAGCTCCTCACATCCCTGCAAGAGCTCTCATTTACGTGTTGCCGCAATCTCGGAGATTTTCCCGTTGATCTGTACAGCCTTCCCTCACTCAAGAGGTTGAATATCTATTATTGTAAGGACATCTCGAGGCTGCCTGGAAAGGGCCTCCCACCTTCTCTAGAAGAACTGGATATCAATGATTGCAGTGAAGAGCTAAATGACCAGTGCAGAATGCTTCCAAGCAAGCTGAAGGTCAAAATCAATCAGAAATATGTGAATTGATTACTGGATGGCTTGATAACATGATGGAATAGTTCTATCTTCCATCATGCTATCTTCAGACTTGACGTGTGCTTAGTGTCAGTATTGAACTAAGCATTCTGTGTTCAGGCATTCAAGCTGCTATACCTATCACTACCGCAGTGACCGCTTTGAATTGGAGTACCATATAACTACAAGCTGCTTTACTTGAAGGTTAAGATGATCCACGGTATAAAAGGGACCCCCCGGAAGGGTCGCAAGGCATCGAATCTTATTGCCAACACACCCACACAGCTTACAAAGCCGAAGTACGCGGAGCCAAGTCACCGGGAGGGTCGCAAGGCATCGAATCTTATCGCCAACACACCCACACAGCCTACAAAGCCGGAGTACGCGGAGCCAACTCACCGGGAGGTCTTGTTGAATACATCGACTATGATCTCGTCGATACCATCGATTTCGTCTACTTCCATTGTAATCTGTGATTTTCCATCATCAATCCCATATAAACTGGACTAGGACTATTACCTGACAAGGGGCCTGAACTAGTATAATCTCTGTCTTCTGTTTGCTTGATGTCGTATTACGTAGATCCTCGTTGCAACGTACCCCAATACCCTAATTATCCGGTCTACGAGTATCACTCGTCGACATCGACAGAAGTGTTCTAACTTCTTGGCGTCCCTGTGTTCTCCTGTGGATTAATTATCGCAGAGCTAGCTAGCTTTGGTTAACCTGGCGAAAAGGCCAATCATGTGGTTCATTACAGAGAAGCCAGAAGTATCAGATATTGGTTTTCACGTGCCAAACTCTGCACTAGCATTGTCTCACCTTAGAACCCCATCCTAATGTTGTTTTTTTTGTAATCATGTATTGTTACGGTGTTTCGTATTTTAATCTGTAATTCTGCGCTATGAACCTATACTATGACTTCTGTTGTACTAAGCCAGAAATATCCGCAATGCACAAGTTTTTGTTTTTTTTGGTGAACTTGATATCTCAGGAAGATGAACAGCGTCGCAGATTTACTAGTAGAAGTCTAAACCTTGTCAGATTACCTGAGGTTCGCCTTCCCCATGCGCACGACTTCCACTGAGGGCAGGCTGTTGAACCAGATGCTCGGATGCTCCGGCTTGTCCTTCCGAAGCCTCGGCAGGATCCCGCTCGCACCGCTGCCGCATCGCCGCCTGGATCCTCGCCGGTGGGCGGTGGCGGGGGAGGTCCCGTCCCGGTGAGGCTGGCTCTGATCCGGGCTTCCGGCGACTAGTCGTCTTGTCGATGCGGAGAGATGGATAGACGAGAGCGAGGACTTGGCCCATCTCGCCCGCTAGGCACTCCGACATCGAGCGGGCCTCGTACTAGGCCTCCGCTGCCGGCCTTCCGAATGGGATGGCCTGGTAACAAGATGGGCCCTGTCGGGAAATACCATGCAAAACTCGGATTTTTTTAAATTTTATTTATTATTAAAATATTTACAACTTTTTTATTTTAAAGTTTTACAAATATGCACCTCTACCGTCAGACTTTTTTATGACGTGGCACACGTGTAACGCTCCGCTTTTCGTGAGACGTTAAAAACTAATTCGGCAAAAATCCTAATTGCGAAAATTTCGTTCCTTGAGTGTTGAGTCTAAGTTGTGCCAAAGATCTCAATTTAAATCCCTCCCTTGTCTCGATACCCTGTTATCAAAGATCGTCTCCTCAAAATTACCATCCCAATGTAGTCCCGAAGCTCGATTCCTTCTATTCNNNNNNNNNNNNNNNNNNNNNNNNNNNNNNNNNNNNNNNNNNNNNNNNNNNNNNNNNNNNNNNNNNNNNNNNNNNNNNNNNNNNNNNNNNNNNNNNNNNNATGATTCATATTTGTCACCGTGGGTACCAGCACTATGTCCTGGGACTGGTACCGAGTTCGCGGTTTCGTAGGAAGCGGTTCGCGCCGTTTTTCCTACGACACGCTCCTATCAGGTGCCGTTGTGCGGTGGTGCCGGATTGGGGTGTGACAACACGGCCGTTGACATATGCTAACGACCATATGGAAGGTGGCATGTCATTTTGCGGACAATCCTTTTGCCGTCTTTCCAAAGAGGTGAAGGGGGCCGCCTACAAAATATCTAGGGCTTTTGTTATAGGCAGCTTCCTTATCGCCCTCCTATAGAGCTACAAGGGAAGCGCCTACAAAATATTATAGGTCTCTATTTTATAGGCAGCCCTCTTGTTGCCCTGGCTGCCTGTAAAATGACCAGCGTTCCTCCGTGCGACCGTTACAACACACCAACGAATGTGTGTCACGTCATAAAAAAAAAAACTTTTGAGAGGGTGTTTTCTACTAAAGGATGGTAGGGGTGTATATTTGTAAAACTAAAAAAATATTGTTCTAAATATTTTAATAAATCTCTATCTCTACTATTATAAAAAATTAAGGTGTTTTTGTTGGTATTTTGGTACGTCATCCGTGTTTAAGTCGGTTTTTAACATCGTTTGTTTTTGGAAATACATAGACGTGTTTGAGTTGGATTTTAAGCTCGTTTGCTTTTGGAAATACAAAAGGATTGTACAAGAAATCTCTTTTAAAAAACTCCACATGCTAACTTGAGATGAAAGTCAGACTCTTAGTTGCAGCTAATGATTTTCTAAAAAAAAAATCTAAGCGAATCCCCACAGTAAATTTTACCATAACTAAACTATATAACAATAATAAGATTAAAATAACATGCACCCGTTGCAAAGCACGGACGTTTTTCTAGTAAAATTAAAAATTAAAAAAAAAACAAAATTAATGACCTTGCCAAAACATGACTGTCTAGCCACTTGGTTACGCAGCATATGTACGAAATTTCGCGGCTCACCAAAGAATTGGGGCAACTCAAATGTCCCCGCCGTGCAACTCAAATGTGATTCGTCCGTGTGTTTCTCTGGCGCGGCGGCGCATCGCTTTCGGTTCAGAGCAAACCGAGCTGCACGGGTTCGGATTTGGGTCGAGGCGACGATGGCTTAGAATCAGCTCACGCACGCAGCTGCCGCTTGGCCATTTTGCTTTTTGCGCGCGCTGACACGATGCCTTTCGATCCAGAACCAGAAGAGGTTGGTAGCTGAGGAAAAGATGCATTACCAGTATGCAGCCGTTTCGGTTTCGGTTCGGATCATCGGATTATTGGGCTAGCCTATGAATTGAATTTGTCTGAAAAGGACATGCGCTGACGGCATCGGCCCACCACTCCAGCTGACAGCCTCACAGCTGTGCGTTCATTCACGTTGGATAAACCGAACGGTGCTCGGTTCGGGTTCGGTTCCAGTACCCGGTTAGGGAAGGGTGACATGTTTGGGCAAAAGTGTGAATACTTTCACTCCACTATCACAGTATCACTACGTTGTTTATCGTTATCTTGACCAGCTGTGGCGATGATGAATCCTTCATATCACTGCTACAACCCGCGAGCTGCTCGGTTTCGGTTTCTTGCTTCTTGACAATTGCGGTCGTCGTCGTCGTTGCTGCTCCTTCTTATAAATACAGACACGCGCATGAACTCACTCATCTCTCACCCATTCTCCAAGCTCACCCTGAAACCTCCATTTCCCTCCTCGACATACTACACCTTCGATCTCTGAGGCCTGCCACCGCGACGCTGGAGATGGAGCTCATGGCGGTCATCGTCAGGATCTTGGCCCTGATCTCCGACGCATGCCGCAACGCGGAGAAGTTGCCGGCGGCGATGATTTCCTGCGGCGTCGTGGAGGCCGCGGCGGCCATCTTTCTCGCCGCGTTCAAGGCGCCCGGAGGCATATTTCTGCACCACGGCAAGGCGCCCTTCTACCTCTACTACGGCATTATAGGAGGCGTGGCCATCTTCGGCTTCGCCGAGGCGTGGGCTGGGTTCTGGGTTTCCGGCGATCTCAACGGCCGGCGTGTCGTCGGCAAGACGATCCTGTGGGTGGGAATCTTGCCTCTCGTCTTGGTGACGGCTCTTGGAGGATTCGTCTTCATGGGATAGCTCTGCACCCTCTGGTTTTTTAGATGATCTCTGTTTTCTCTGTTGTGTCAGTATGTATGTGTTGATGTCTTGCTCCTCTGTTGTATGAGTATGTGCTGTAGTCTCTGTTTTCTCTGTTCAGTTGTATGAGATCTATGTTTCCTCGGTTTGTATACGATGCAAATACTCCCATATTGTGTGAATATGAGTGCGGTTTTTCCTTGTCTTCCATTGTTTCATCTCTGCTTTCGCCAATATTTTGCTTCTCCCTCTCGAAGTAATGGCAGAAGCAGAGTAACCAGCTTTCATTTTTTTTTTTCGCTGGGAAACTAGCTATTCATTTCAAGGCAAGTTTGAAAGCATATGTTGCACCAATCGAAGACATCATGCAAAATTTATGGATAAGCTGAAAGGAAAAAAATTCTCTTATCTCACGCGCGTTTCCCAAACTGCTAAAAAGTGTGTGTTTTTTTTTTAAAAAAAGTTTCTATAACAAAGTTATTTAAAAACCATATTAATCTATTTTTCAAATTAAAACTAATTAATATTTAATTAATTATGTGCTAGTGGCTTATCTCATTTTACATATCTTCTTAATCTTCTCTTTTCCTCTCCTCTCAAACATAGCAATATATGGAAAAATGACATGGGCATCTTCTCTTTAAGAGAACTTTTAAAGAGAATTTTGATTTTGCTAATCTAAGATTAAAACCAGCATGATGCAATCAAATTTTAGTTTAAAATTTGAGGATGTTACACGATGGTTGGCCAGTGCCGTGGAGACTAGAAAGGCGATGCTACCTCATCGCCAGTGACGACTAGCTTGGCATCTCTACCGACGACCAATGCCATGCTAGTCTCCATTACAAGCACCATCTTTACCTCCACCGACGAGGCTGGCGGAGTTTATGTAAAGGCGACGTCACCAACA
>Opunct_4_nlr_16
TGAATTTTTCCATGTTTAGTACGGTGAGGCCTCCCTGTCTTGTTGGCATGTATGTTTTTATTCAGTTGATCTTGTATTTTCCTCCAATGATATCTCCCGTGCCAGCCCACGGGAAACGCCACCGCTGTTTGTCTAGGTACTCCAAGGCTTCCTCTGTAACTTTTCAGTGCAGGTTGAGTGTGATCCGTGGGAGATTGCCTTCATCATGTCTGCTCCCACACCGCGGGTGTCAAGTAGCCCTCCGCCGCGGCGCGCGCGTCGTCAAATCGCCGATCGCCACCCCTTCCTCCGCACCGTGGTCGCCGTCACGCGGGTGACCGAGGCTTGGTTGTTCGGCGTGGTGGTGAAGGAGCCGGACACCTGACGCATGCCGCATGCGCGCGGTGAGAGCCTCCAATACGCCGCCGCGTTCTGCACAGGCAGCCGCGTCTCTCCGCGCCGCCTCCGTTTCCCGCCTGCACAAGCACAACGGACGAGAGGTTGCTGCACGCGACCTATGGTCCACGGTACAGAGCGCACTCCATGTGTTCGTGGAAATGCCTGGTTGGAACCTGAGCGATGTCCCTCTCCCATCTTTGCAGATTCCACGTCTGGGTGGACCGTGGACGTCGGCGAGCGAGCCTTTGTGTTGCCTTTCATGTTGGTATTCTGTGGAACGATGGATTCATGATTCCTCGACTCCTAAGCATGGCTGGCACGTCACACGCAGGTAAGTCTGGGCTCGTGAAGTTCAGCTTGCTATCTTGTTCTCTGTTACTTGCTTCCTGCTGCTCTTTTATATTCGTGCAACTCAGAGATCGTCCCTCTATTTTTCACCTCGTGATTATAAAAACAGCTGAAATCGACATACTCCCTCATGAGCATCTGCATTGCTGGTTTTAGAGAAGATACTAGAGGAGAAGATAAGACCATAATGCCGGTCCTATACACTGTGGCTGATATTTTAGCAGGCCTCATCCTGCGACCAGGAATGGAAAGAGTGCGTTTCTGAGCCCACGTGTCAGATATATTATGTCCAGCTACATCTCTCTTTCATCTATTTTAATGTGGGTAGGTCCTGCGATGAATCTAAGGGGATGTTTTATACATTGCGTTGCTATAACCAGTGGCGTTGCTAGAAAGATTTTTTTTGAGCCTAGACAAATTTCAATAATAACTAATATTTATATAGAAATTTCACCATGAATTTACTCATCAATATTAAAATATAATGGAGTTTTCTCCAGCGAGCCGAGTGATGGTTCTACCACTAGCTATGATTGATGTGTGCCCCGTCTCTACCACTTCTATATGAACTATACACAATGGATTTCTCAGTTGAAAAAAAAAATCAACCGTTTAGGTTAGGTTTTTTTGGGATGAAGGAAGTAGAAACAATTAAATGATTATTCTGCTTCCGGGGTAGGATTTACGGCGGGATTTTTGCTTCGTTATAAACATCTATGTTACTCTCGCATCGCCTGCCACATAAGGCTGCTACCGATCTTGTCCCCGGCTCTCTATGACCGTTTTGTCAGGAACGTCCGTATGACTGGTTGATACACGGATCACAGCGAGTAATTACGCTGCCATCCAACAAGCGCGACACAGTCGTTTCTGGTTGGACGCAACCGGGCAGCAAAATCTCAGTGTCACTTTGTAAGGAAAAGAAGACTACAACAAGTCAATGTTAGACAATAAAAATTTCAAATGCGGAATCTTGTGACGAAGGGTCACCTTGAAATTTCTGATGAACAAACATTCACTGATTCTTTCGTTGAAAGGGCCACATCCCTACAACAAGCATGAAAATTTTTTAACATAAAGATATGCATTTTCCTTTTAAAAAGATAAAAATATGCAGGCTTTTTCGACGAAAGGGCCACAAACCACTAGTCCACTACTCTCTCCTATCACTCCCAACAGTAAATGTTTGAGCAATTGTGTTTTTCAAAGCAGCTTCAGTTAGAACAAAGAGGCAAAATTAGAGAGTCGGAAAACAAGGTAAAATCATAAGTGCCCAACCAGATGATCTCATACTTTTGAAGCTTGAACTATCGATGGCTTTTGAAATACTTGATTTAAAAACATAAAAATGATATGTGTAGGTTCGTGTTCAGAAGTATTTTCATAATATCATGAATTTATAAGACTTTATAATAACTAGTTAGGTGGCCCGCACAATTATACGGCTAGTATCTATATAAAATTATCTTCTTTTACACATGAGTTCACTTAAAATTTATTATATTTAAAATTTATTAAATAGCTATCTCGTTATCTTATGACTTTAAAATACCGAACCTTATCATCTCCATGTTTCTAATTTTATAGTTTTTAAAAGTCACACCAATTGCTACCTCTTACTCCTTTGTCACCCCTTTATTTGTTTGCTCAATCTACCACTGTCAGGGTTATGGATAAGGCATACCCCATGATCATGGGTTAAGCTCGGTGGAGCTCACCATATACCAATTCTTATACGGAATTAGGCCTCGTGTACGGAAGGTATTCCAGATAAGAAGGGAGAAATAGAGTTCTACATGGAAACTATAAGGACTACTCGGATCGTATCCATATTTGTCTTCCTAGTTCTACTTGGATAAGGAGATATATGTGGGTATAAATAAAAGACCCCTAGGAGGAGAAGGGGACAAGCCCAGTCAGAAGGAGGCAACAGTCATAATAGACATAAATACATGTTGCCAAACACCGACAAGAGGGATCCAGCGATATCTCTGATTTCGCCGAGTTCATATTCGAGGAGGAAAACTACCCTATCGTCGACTACGACTGGTAGTTCATGTCGCCGTGTCGATGACGACTAGATAGGTCATCCCAAATATTGTACTCGTGTGATACTGATGAATAAGAGCAACATCGGTTTCGACCAACAGGAGTAGGGCTGTTACCTATCAGCTGAGGGGGCCCGAACCTGTATAAAAATCCCTATCTCCTATCTCTTTTACCTCAATCTCGCGTATACCCTCGTACCAACGATTCCCATACCATGCAAATACCGTAGTCGTGATCTACAACATCAATAATTATGACTTCTATTCATCCTCCTTGGAACTTTAAAATTGGACCTTATAAATTTAAGAGTTAATCATAGTCCCGTCAAACGCCGCCACTTTACTCCTCTACGACCCGTCCATCGCCTCCTCTCTTTATTGTTATTGGGATTTTAAAAATCAAACATAATTATCATCGGTGTTCATTCCTAACTTTCTAGAAGTCCCACCAAACCGTCAGCTACCTAGTCATTATACTCCTATACGGCCTGCCCGATACCTTTCCTTTTAATTATCATTCAGATTTTAAAAATTGAACGTGATTATCATTGTGGTTTATTTTTTATTTTCTAGAAGTCCTACCAACCATAGTGATTGTGCTACTTAACAGGTTGCCCGTTATCTCTCCTTTTAATCATTATTGGGATTCTATTTGGGGTTTTTTATAGTTTTTACGTCCGTTGCCTTCTGTATTTATTATCATTGAGATTTTAATAATTAAGCGTGATTATCATTGCGGTTTACTTGTTTACTTTATAGAAGTCCCTCCAACCACTGTGATCGTGTTGTTTTAACAGCTTATCCGTCATCCCTTCTCTTAATCGTCATTGGGATTCTATTTGAGATTTTGTTTATAGTTTTTAGATGTTCTCATCCTACTCCTTTACGGCACTGTTGCTTCTCCCCTCTTTATTGTGATTTGTCATCGTTGTGTTTCTAAATGGATTGTGTTTTTTTTGAAAATTCCATATTTTGTATGCTGATATTATATTATTTATAAATTGTATTCCTACTTGACTCTTATAATTTTATATTTTCAGAATTTAATTTATTTTTTATTCCAAATTATAATTAAACTCATGTTGTGTTCTAGATGGTCTATTTTTCGATATTTCTTGTTTTTTATTCCGAATTTTAGTTATTTTTAAATTGTATTCCTACATGAACTCTTCTTTTTATTTTTCTAATTTCGTAATTTATTTTGTTTTTATTCTGAATTTTGATTAATCTCGTAGTTATATATGGACTCTTCTTCCAATATTTTTTTATTTCGAATTTGAGTTATTTTTAAATTGTATTCCTATATAAACTCTCTTTTTTCTTTTCTAATTTCATAATTTATTTTATCTTTTATTCCGAATTTTAATTAATCTCGTATTAAGTTCTATATAAACTATTCTTCCAATATTGGTTATTTTTAATTCCAAATTTCAGTTATTTCTAAATTGTATTCATACTTGAACTCTCTTTCTTTCTTTTCTAATTTCAGAATTTATTATATATTTTATTTTGAATTTTAATTAATCTCGTATTCGGTTCTATATAGACTCTTCTTCTAATATTGCTTATTTTTAATTTCGAATTTCAGTTATTTCTAAATTGTATTTCTAGTTGGACTCTTATTTCTTTTCTCTGATTATTGTGGGAATTTTTAACCTTCACAATAAATATGGTATCTCGTTTTACTAAAATATTGGTCAAACTAAGTCCAGCTTTCTTTTCCTAAGCACGCACTCAGCCCTCTTTCGGCGAAAGAAAGTGCCATACCCCAACTGGAAATAAAATATTGGACAGCTTAGTGGAGACGCCATAGCCATGCAGCATGTCCTCCCTAGTCATTTTTTACTTCGTCCAGTTGCATGCTCTCTCTCTCACTCTTTTCTTCTCTCCCGGACAATACAATTCGGTTGTTCCTTCACTCCCCCTTCTCCAAAATATCCCAGAGCTGCTCCATACTCCAGTTGCCTCCTGAGTCTCCTGACCGGCCGGCTTCGATGGAGGTCTGGAACACGGTGGGGCAGGCGGCCATCGGATGGCTGGTGGAGAGCGTCCTTGGGTCATTGTTCACGGACAAGCTGAGTTCCTGGTTGAGGCGAGTTAATCTTGACGATGATGTCGATGAGCTCGTGTCGGAGATGAGGAACGTCGCCGTGGTGCTCGAGGCCGCCAAGGGGATGAAGGTCGGCGAGAATGAGCCGATGGCTGGGTCTCTTCTCCATCTGAAAGACCTGATGTACGACGCGGAGGACGTGCTGGACAAGCTCGACTACTGTCGGCTTCATGAACAGATCAAAAAAGGTGCGTCTAATACCTTGTTATCAAAGGATTTATTTGGTCCGCCGTTCTGTGACTGTTTAGCTCCACCGAACCAATGGCTAGTTCTTGAGTAAACCACATGTATTATAGTTTAAAACCTCGCTCCTACATATGCATGTTGAACATAAATTTACTAAAATTCTAAAACATGCACTGTATATAAAGTCTAACTCTTTACTAGATATGCTGAAACTAATTGAGATTTAAATAATGATATTAGTTTCATGTAAACTAGCATGGTGACACGTGCAAATTGCGCGACTAGCATCCTTATGTTTTCTCTCATATAATAGCATATATATTTTCTTATTGTATTATTAAAATTATCTTAAAATAATAACATAATTTAAATTTTGTACTAACTTTACCAAACTATCAATGCGTAATATTCATATTGTGTTGTATATACGTGATAGTTATTAATTATTTTTAGTACCGAATTTTAAGTTATTTCTCAATTATATTTCTATATGGACTCTAGATTGTTCTTCCAATAATTCTTATTTTTCAACTCCGAATTTTCGTTATTTATAAATTGTATTTCTATATGGACTCTAACTCTTCTTCTAATATTTTTTATTTATTAAATTCTGAATTTTTATTATTTCTAATTATATTTCTATATGGACTTTAAACTCATCTTTCAATATTATTTATTTTTTAATTTCGAATTTTATTTACTTTTAACTTGTATTCCTATATGGACTCTAGACTATTGTTCCAATATTTTTTTAATTTCTAGTTTTAGTTATTTGTAAATTGTATTTATATATGTACTCTAAACTCTACTTTTATTTTTATTATTTTTATTCCAAATTTTAATTAATTCTAAATTTCTATATGGACTCTATACTCTTCTTCTAATATTCCTTATTTTAATTCCTAATTTCTATTATTTCTAAATTGTATTTATATATGGACTCTAAACTTATCTTTCAATCTTTTTTAATTACAAATTTTATTTATTTTTAAATTGTATCTCTATATGAACTCTATAGTCTTCTTCCAATATTCCTTATTTTTTTAATTTCAATTTTTTTGTTATTTCTAAATTGTATTTCTGTATGGACTCCAACATCTACTTTTAATTTTCTTATTTATTTAATTCCGAATTTCCATTATCCTATTGTATACCGATATGGACTCTAGTATTCTCTTCCCATATTCCTTATTTTTAATTCCGAATTTCAGCTATTTTTAAATTGTATTCCTATATGGACTCTATTTTTTCTTTTTCTTCGATTAATATGAGAATTTCTAGACCATGAGAGCGAACGTGGAGACTTCTTTTTCTATTTCTTTAATAAGTTAATAGATTCCTTATTTTTAATTCCAAATTTCAGCTATTTTTAAATTGTATTCCTATATGAACTCTATTTTTTCTTTTTCTTCAATTACGAACGTAGAGACTTCTTTTTCTATTCCTTTAATAAGTTAATAGATTTGACCATAAAACTTGAGGGTTTTACGCGTGAAAGCTTCCTCAGAATTCCCGATTAGTACAGGTGTAGAGGGATAAATATGTAGGCCTTTGGTTAATTACAAGTTTGGCGTAACTTTTATCCTACAACTCTATAATTCTTACACATTCTTTTGGTAACAGTTTTAAAATTAAAATTAATAAATTATAAAATATGTTTGGCTTCTTAATTATAAACATCAGTCGTCACCCATGCACTGCACAAGTTATATATTAACTTCTATTGATCCATCGTTTGCTTATTGGCTTCTCAACCAAAGCAAAAATAAATTCTAAAACTTAATTTTAGAGGTGATTGTTGTCTTCCTATTATTTTTAGATAGAAATGTTTTACCCATAAAACATTGTTTTCCTTCAATCATCCACGGCTTATCAGCCATGGAGCAAACGATGAATTGCAATGTACTAAGTTGTACCACTATTGCACTAAATAGATGTTACCGTTTGCAGGCAACAGCGGGGATGTTATATCTACACCTACTTCATCTTTCTTTTCTATTAACAGATGGTTCACCATCACCGGCTGGAAAAGGAAAAGACAAGAAAACCACACACACCTTGATAATAAGAGTCAGTTTTCGGCTATGATAAAACAAATTGCTGGTAAACTACGAGATGCTTGTGGTGATGTCAGCAAGGGTCTCAACATAAACATATTGAAGTCTCCTGAAGCTTCAAATCTGAGCCATCAGAGTACACCCCTGGCCACAAATGCAACAACGTCTTATCTTCTTGAGCCCACAGTGTATGGGAGGGCTGTAGAGGTGGAATCCATCAAAAAGCTGATCCTGACCAATAATAGATCCAAGGGCATAACAGTCGTGCCAATTGTAGGCAATGGAGGGATAGGAAAAACCACTCTGGCCCAGCTTGTCTACAAAGATCCTGCAATTAGAAGCCAGTTTAATGTCAAGATATGGGTCCATGTATCTGATAAATTTGACATGGTTAGGGTGACAAGGGAGATTTTGGAGTACGTCTCCAAGAAGCAGTCAAAAGAAGCAAGCAACTTCAATATGCTTCAGCAGGATCTTGAGGAACAAATGAAATCTAAGAGGTTCCTGATTGTTTTAGATGATGTCTGGGATGTCCGTACAGACGACTGGAAAAAACTACTGGCTCCTTTAAGACCTAATCATGTGAATCCGTCACAGGAAGAAGCGACAGGTAATATGATAATTATGACAACTCGTAAACGGAGTGTTGCCGAAAGTCTTGGGACGGAACAATCAATTAATTTAGAAGCTTTGGAAGATGATGATATATGGTCACTATTTAAAGCACATGCGTTTGGTAATGATAAACATGATAGTAATCCAACCTTACAGAATCTTGGGAGGATAATAGTTAAGGAGCTAAAAGGCAACCCGTTGGCAGCAAAAACTGTGGGCGCTCTATTGGGAAGGAATCTTACCATACATCATTGGAGCAGCATTATAGAGAACAAAGAATGGCAATCCCTGCAACGAACTGATGGCATCATGCATGCGTTGAAGTTGAGTTATGATCATCTACCTAACCAACTACAGCAATGTTTCTCTTATTGTTCTCTTTTCCCCAAGGGTTACATTTTTAGTGGAGCACAATTGGTACAAATATGGATTGCTCAAGGGTTTGTGGAAAAATCCAGTGAGAAGTTGGAGCGGAAAGGAGTGGAATATCTACAGGAGTTGGTGAACTCTGGTTTCTTTCAGCAAGTTAAAAATATGTGGCCAAAAGATTTTGTTATGCACGATCTTATGCATGATTTAGCAAGAATGGTTTCACAAACAGAATGCGCAACTATAGATGGCTCAGAGTGCAAAGAGTTAGCATCAAGTATACGTCATTTGTCAATAGTAACTGATTCTGTGTACCATGAAGATAAATATGGGAAAATATCTCGTAATGAGGAGTTTGAGAAAAGGTTGCTGAATGTTGGATCAAGGAGTAAGTTGAGGACGTTGGTATTAATTGGGAAATATGACCCTCATTTTTTCCAATCCTTCCGAGATGCTTTCAAGGAAGCACAACATCTGCGACTGCTGCATATCACTTCAACATATGATGATTTTGGTTCCTTTCTTTCCAGATTGGTAAATTCAACACACCTCCGTTATCTGAGACTTGAGAACGATGAGTTCGGAGCTTTGCCCCAAGCTCTGAGCAATTGTTACCATCTTCAAGTACTAGATATTGGCTCATGTGGAATTCCCTCATTTATACCTAATGATATAAATAATCTTGTCAACTTGAGGCATCTTGTTGGAGAAGATGTAGTGTTCTCTCGTATTGCTGGCATTGGTGAAATGACCTCACTTCAGGAACTAACAAATTTCAAGGTTCAGAATTCCATTGGCTTTGAGATAGCACAAATTCAATCCATGAGCGAGCTTGTAGAACTTGGTGTATCTCAACTTAAAAATATTACACGTAGAGACGAGGCTTGTGGTGCGAGACTAAGAGACAAGCAAAACTTAGAAAGGCTACACTTGTCCTGGATGGGTGCTATGTCACAAGATGGATATAACAGTGACGAGAGCTATGATAATGAATATGAAACAGAACATTTGCCAGACATAGCAAGTGCGGTGCTTCATGGCCTTGAACCACATCACAACCTCAAGCATCTAAGGATATCTGGGTTTAATGGAGCTACCTCCCCAACTTGGCTTCTTTCTTCACTTACCTGTTTGCAAACACTTCATCTAGAAAATTGTGGAAAATGGCAAAGACTTCCTTTAGAAAGGCTACTGTTACTTAGGAAGCTTGTGTTGATCAAAATGAACAATGCAACAGAAGTCTCAATTCCTTCACTGGAGGAGCTTGTGTTAATTGAATTGCCAAGACTGGAGACATGGTCCTGCACTTCACTAAGGGACTTGAACTTCAGCTTAAGGTGTCTGAACATTGAGCAGTGCCCTTTGCTGAAGGTCCTTCCATTGTTTGAGAACTGCCAGCAATTTGAAGTCGAGCGGAAATCATGGCTGTCCCATCTTAGCAAGCTTACCATCCATAATTGTCCTCATTTTCGTGTGCACAATACACTTCCGCCTTCACCTATTGTTTCCGAGTTATCCATCGCTGGAGTTTCAACACTTCCAACGGTGATGGGGTCATCCAGCGGAAAATTAAGAATTGGACATCCCGATGATTATAGTGACTCTTTCGATGAGGGTTCTGATCAACTGATAATGCTGGATGACAAAGTTCTGTCATTCCATAGCCTAAGGTTCCTAACTGAATTGGTAATAAATGGTTGCCAAAATCTTACATTTATTTCATTCGAAAGTTTAAGGCAACTCATATGTTTGAGGAGATTGACAATGTACAACTGCCCCGAACTTTTCTCTTCTAATGTCCCATTAGAGCTTGCCCATGAAGACACACAAGGCGCAAACCGGAATGCACTGCCATCTCTCGAGCATCTCGGTATTATTGATTGTGAAATATCAGGAAAGTGGCTATCTCTAATGCTGCAACAAGCACAGGCCTTAAGGGAATTGAGTTTACATGACTGCAATCAGATAACAGGGCTGTCGATAGAGGAAGAACAATCTACGGAGGCTTCATCAAAATATCCAGGTGACACAACGTCAAGCTCAGATCAAGACGGACTTCTACGCATTCCATTAAATCTAATCTCCTCTCTGAAGGACATATTTATTACCAAGTGCTGTGGTATAACATTGAACGAGAACATGGAAGGTTTCGCTAGATTTACCTCCCTTGAGCAGCTACGAATTGAGGTATGCCCAAAGCTGGTCTCGTCCTTGGTTCATATGGATGGATACAATGAGCAGGAGAACAAAAGGCTCCTCCCACTATCGCTTCAAGAACTTGCACTCTGCTTTGATGATTTGGCAGAAAAGTTGCTGCCCGGTTTTCTAAGGAACCCGAACCCCATTTGCCTAAAAAAATTATCAGTGTGGTGCAGCACAAGTTTGAAATCTCTAGAGTTGCAATCCTGCGTGGCACTCGAAGAGTTGGATATTTCGGATTGTGAATCACTTGCCACATTAGAGGGCTTGCAATCCCTCAGCAACCTCAGGCATTTGGATATATCTGGATGCCCCGATTTGCCTGCATATTTGGTGAGTTTGTCAGGGAAGGTTCCTGAGCTATGCCCTCGACTTGAAAGGCTCCATGTTGATGCCTCTACCCTTACCACATCGTTCTGCAAGCACCTCACCTCCCTCCAACGGCTACGGCTTTACAGTGGCAATGAAGAGGTGGCAAGACTAACGGATGAGCAAGAGAGAGCTCTTCAGCTCCTCTCGTCCCTCCAAGAGCTCCAGTTCAGTTTTTTACGAAAGCTTGTAGATCTTCCTACGGTGCTACACAGCCTTCTTTCCCTCAAAAGGTTGGAGATAGAACGTTGCAGAAGCATCACGAAGTTGCCGGAAAAGGGCCTCCCACCTTCACTGGAAGAACTGGATATCATTTTTTGCAGCGAAGAACTAATTGACCAGTGCATACCGCTAGCCAGCAAGATGGAGGTCAGAATTAGAAGGGAATAAGTGAATTAATTACCGGGTGGCTTGTTCTGGTTCTTTTGTACTTACTAGTAGAAGTTCTAGAAATTGGTTTCCGTTTTTAAAAATGATACCAGAAAATGGTTTTCGTGTGACAGATTCGGCGCCGGCACTATCTCGCTTCAGATCCTCATCCTAATGTGGTTTGTGCAATCGTGCTGTTTTGCCTCATAATCTGTACTATCTTTTATTTAGATTCATAGTAGTATTAGAATATATCACATCTAAGTAAAATCATTTATATTATAGAACGGAGAGTAGAAATGATCATTAATTGTAGTAAAAATCTAGAATTGGTATGGGCTCAGTCAGTGCACGATTGACATAGGGGGTGTTTGTTTTCAGGGACTTATTTTTAGTTCATGTCACATCGAATGTTTGAGCGCTAATTAAGAGTATTAAACATATACTAATAATAAAACTAATTGCATAAATGAGAGCTAATTCACGAGATAAATTTTTTAATTAACTGTAACATCACATAGGCTAATCATGGATTAATTAGGCTCAATAGATTCGTCTCGCAAATTAGTCCAGGTTATGAAATGGGTTTTATTTTTAGTCTACATTTAATACCTCTAATTAGTATATAAACATTCGATGTTCCACAAACAGGGTCATATTCGTCTTCCCCACCTGAGCTACCCCGCGTCAGTCATCACCCGTCTCGATCGGCAATGCTCAGGAGGACTAATCTGTATAATTTTGAGACACGTGTCACTCGCTATCTTCGTTAGCTTCCCTCCAATGACTCTGGTAATTGCGTTTTTATGTTGTCTGCCATAATTGGGTCTCTGCTGTAAGAAACGCATCCCTCTCTCGAAAAGAAGAAATATGCACTATATCTAATACTAACTGTTTGCAACTGATGAATTCATCATTCACACGGTTCAAAAGCACATCATCCCAGCACGTTCACGACGCAAAGAAACGTCCTGCCAAAACATGATCAAAATAAATCTCAACCCACTTGGCTACACCTACACACGATAAGCGAAATTTCGTGGCTCACAAAGGACAGGCGCAAGCGCAACTGAATCGGAGCTGACACCTTTAGCAGCGTTCTTGCGATTCGTCCGGCGAATCACTTTCGGTTCAGAGAAAACCGAGCTGCCCGGGTTCGGATTCGGGTCGAGGCGACAATGGCTTAGAATCAGCTCACGCACGCAGCTGCAGCTGCCCCTGCCCCCTTGGCCATCGCGTGCGCTGACACGATGTCTTTTGACCAGGAGGTTGGTGCTTAGAAAGAAGAATAACTAGTGAGTTATAAGTAAACTATACGCTTATATGAAAGAGAGAGTTAAATAAAAATGAAAAGTATTAGCTACCATGAAAGAGCTAGCTAAACACAATCTTCAAAAAATATACATTAAATTTATAGTGAGAGAAAGAGAGAGGATGAAAAAAATAAAACTAATCTTGTAGCTATCCTATTATACACGTTAACTCTAAAATTAATTTATAATAAGTAGTGAACTTTACGATTAAACTTGCTCTTAGAGCAAGGCTAATAATATAGCCAGCTGCTGGCTGTATAGATCTTTACAGTCTATCTCTCAGTTCACTCATATAGTGGTTAGCTCTTAACTATAAATATATGGTCCACATGTCTCTCTCACAAATTTTTTTGGTTCCTGTGCCTAAACTGACTATAAGTTTACAACCCGCTTCTCCTCTCTCTCCTTTTCTCTATCATCCAACTCAGCATTCAATCTTCTTAAAACTTACTATTATACTTGCTCTTAGCAGAAGATCAAAGTATGCAGCTGTTTCGGTTTCGGATCGGATCCTCGGATTATTGGGCAGGCCTATGAATTGAATTTGTCTGAAAAGGACATGCACTGACGGCGTCGGTCCACCACTCTAGCTCACAGCTCTGCGTTCGTTCACGCTGGATAAACCGAACAGTGCTCGGTTCGGGTTCGGTTCCAGTACACGGCTAGGGGAGGGTGACATGTTTAAGCAAAGTGAGTACTTTCACTCCACTATCACAGTATCACTACGTTGTTTATTGTTGTTATCTTCTCCAGCTGCACGCGTCCATGTGATGACGAATCCATAGAATCACTGCTACAACCCGCGAGCTGCTCGGTTTCGGTTTTCGGTTTCTTGATCCTTGACAATGGGGTTGTTGCTGCTCCTTATAAATAGAACACAGGCACACGCATGAACACACTCAGCTCTCACCCATTCTCCAAGCTCACCCTGAAACCTCCATTTCCTTCGACGTACTGCACCTTCGATCTCTGAGGCCTGCCGCCACGACGCTGGAGATGGAGCTCATGGCGGTCATCATAAAGATCTTGGCCCTGATCTCCGACGCATGCCGCAACGCGGAGAAGCTGCCGGCGGCGATGATTTCCTGCGGCGTCGTGGAGGCCGCGGCGGCCATCTTTCTTGCCGCGTTCAAGGCGCCGGGAGGCATATTTCTGCACCACGGCAAGGCGCCATTCTACCTCTACTACGGCATTATAGGAGGCGTGGCCATCTTCGGGTTCGCGGAGGCGTGGGCTGGGTTCTGGGTTTCTGGCGACCTCAACGGCCGGCGCATCGTCGGCAAGACGATCCTGTGGGTGGGAATGTTGCCTCTCGTCTTGGTGATTGCTCTTGGAGGATTCGTCTTCCTGAGATAACTGTACCCTCCGGTTTTTAGATGATCTCTGTTTTCTCGGTTGTATGAGTATGTATGTGTTGATGTCTTGCTCCTCTGTTGTATGAGTATGTGCTGTAGTCTCTGTTTTCTCTGTTGTATGAGAGATTCTATGTTGTTGTATAATTCATGTGTGTTCCTTTTCCTTCTGTATCCGTTGTTTATCTCTGTTTTCGTCGATATTTTGCTTCTCCCTCTCAAAGTAATGGCAGAAGCAGAGTAACCAGCTATTCATTTTTTTCGCCGGGCAACCAGATATTCATTTCAAGGCAAGTTTCAAATATTGCAGAAATCGAACCTATTAGGTCTTAGATGGGCTGCAAGCAGTTATATGGAAAAATAACATGGGCATGTGGACTAAAAGATTGTAGCAGAATCTGCCAAGCAGAAGATTTAGTTTCGCAGAGCCATTTTCCATAGCAAAGGTACGTATTTCATCTCAAGTTCAGAAAGCAAAGCCAGCCCAAGCTAACGAGCACCCAGAAGCATAGAAAAATTCTAATCTTAATATAACTATGTAATATACTGACTGGGAAATAATTTGAAATTTCAAAAAACATACTACAGTTGCGATTTTAGTCTTCCTTATTCAGAAGAAAAAAGAACACCAGATTGAAGAAAGCTCAAACTTAAACTGGCTGCCAATTACTGACCAATGCCATTTGCCAAGTACAACAGGATCCTGCTATGACTGCTGTTCGAAGAAGACCATCTGATTTATATTACTAGCCGAAGCAGCATCAGCGCCGGCAAAAATAACCGAGCTGTTCGGTTCCGGCCTTCCGGGTTCGGGTTGTGCCATGCGTGGTTGCTTGGGTTGCTTATTCAGCTTATCTTTCTCGTCAGTAATTAATCAGGAGAAAGCACGCATCTGCTCAACATGTTTGTCCATTTCTTCGTGGTGGAGACCTAGAGAGGGTGTTTGAATTCGGGGATTAAATTTTTATCTTTGTCGTATTAAATATTTATATACTAATTAGAAGTATTAAACGTAAACTAAGAATAAAATCCATTTTATAACCCTGAAATGATTCGCGAGACGAATCTTACCACAGGCTCATAAAAGAATTACATATGCTTTTGACCATGTCTCTATCGGTCAGGCACTCGGGCCCTTGCATGCATTGAGATAGGATGACCCTGAACTGCTAATTGCCATGCTTAAAAAAAGTGTTATCCTTCCGCTTCATATTATAAATCGTTTGATTTTTTTTATAATCAAACTTTTTTAAGTTTGACTAAATTTATAGAAAAGTATATTAGTATTTTCAACATAAACCAAACATATTATCAAAATATATTCATTGTTAGATTAAATGAAATTAATTTAATATTTTAGATGTTGCTAATTTTTCTATAAATTTGATCAAACTTAATAAAATTTAACTTGAAAAAAAATAAATAACTTATAATATGAAATGGAGGTAGTACTAATAGTTCTGTTCTTGGTCGTCGGTTTTATGGATCAGCAAATCCAACGTATACAAAGGATTCCACCCGCAAATCCGTCAGGAAACTGATATATATGCGTGGTCGTTCGGGTTTATCATTTTGTATTTCTTCCACTTGCCCACGCTGGCAACTGCTGCACTTCTCTCTCGGCAAGCGATTAATCTGGTCGCACGACAACCCGAAATGCGATCTCGCGGGCTCGGTTTCGGTTGAGCTGTGGCGTGGCGCAGGTCATCGTCATCGTGGATCGCTGCAACTTTGCTTGAAAAATGAAAAACATGTTCGTCCGCGATTATCCATCCGTCGCCTCTCACAGTCTCACTGATCCAGAGGTGCAACACAGTTTCAGCGACCGGGTTCGGTTTTGTGCTCTGGTTTCACCGGTCTATATATAAAACCAAAACCAATCAATCTCCATTTCTAGGTCTATATATCATTAGAAATTTGAGACACGCGTTACTCGTCGTCTTCGTTCGCTTCCCTCAAATGACGCTGGTAATGGCGTTATTATGTTGCCTGCTATAATGGGTCTCTTGGTGTAATACTTATCATCCCAGCACGCTCACGACGCAAAAATCGTCTTGCCAAAACATGATCAAAGTAAATCTCAACCCACTTAACAGAAGTGTTGTAACAGCTTCGAAGCAAGCCCTCTCCCGTCCCACTCACTCCCATAAATTGTAATGGCACGTCGCTGATGCTGCCTGAGCTATGTAAATAAACTCTTTTAATTCAGTTCCATAATGAAAAAAAAAAAAAAAGATAGG
>Orufi_4_nlr_21
AACGGACCCATACTATTTCATATGCCACATCTTCTCTACACATATGTCAAAAAGTTGCACATATCTGACTGCCCAAATTTGGTTTTTTGCAGCAGAAAGGTTGGTTTTGCGGGATTCACCTCCCTTGAGGAGTTGACAGTTACCAGATGCCCCAAATTACTCATGCCCATGGTGCATGAAGGTGTTAGTGATGATCATATAGGTGGGAGGTTTCTCCTTCCACCATTACTCAACCAATTTGAGACCGATCATCTCTCAGAAAAGCTCCAGCTCTATTTTCCAGAGAACCATACCTCTCTCAGAAGATTGTCAGTGTGGGACAGCCCTAGCCTGATATGCCTACAGCTGCATTCTTGTACAAAGTTGGAGGAGTTGGAAATCTTTAACTGTAAGAACTTGTGTACACTTGGGGGATTGACATTTCTCAGCTCCCTAAAGATCATGAAGCTTGCAAGGAATCCCAAGCTGTCCACTTCATGGGAATTTGACTCACAGGATCAACAATGCACGGGAGATCAGGCTGGAGATCTAAGCATTTTATCTGGACTGGAATGGCTTGAGACTGATGACTTCTCTGTCCTTACCATGTCCTTCTTCAAACACCTCAACTCCCTCCAACACTTGACGCTTTCAAGCTCGCGAAGTTATTGGAGAGTGGTGAGACTGTCAGAGGGGCAAGGGAGAGTGCTTCAGCAGCTCACCCACCTCCAGGAGCTCAGATTCCTCTGCTGCGATGATCTCCTCGTGCTGCCTGAACAGTTGCATTGCCTGTCCTCCCTCAAGAAGTTGGAGATTGGCTACTGTCCGGGTATCTTACGTTTGCCGGAAGAGGGACTCCCTCTTTTATCACTTGAAGAATTGGAAACCAGAGGCTGCACTGAGGAACTAAATAGGCAGTGCAGACTAGCAGCGACAGAAAAGCTAAAGGTCCTAATTGATGGGAAAGTGTGTAGGGTCTGATAGAAGCTTGAAGACCTCGCCTCTCTATTTGTTGTATGCTCCGCAAATGGGCTAGTACTGAGCTGCTTATGAGGTACTAGTATAATCTAAAATTTACAATATTCCATAGTTAACTGAAATATTCAGTTTTCTCTTGCTAAAGTAAAACTTATAAGAGTTTTTGTACTGCACTGCAGGCCAAGATGTTATTTATGCAGTTGAGGACCATCATTCGCCTAAAATTCCAGCAAACATTCTTGTGATGAGTTGATGATAGTAGCTTATTGAATCTAATATGATTCCTAGCCGCGGCTGTCTGTCATTGCTTGTGCAAGTAAGTTTTGTGGCCGCAGTTTACTGCCTTTTGTTCTGAAGTTTCTGCAGCGCTTCATACTGGGTACTTTTGAAGACTAATACACGCAGTGTAATTTGGTGTGAGTTTGTGTCTGCACTCTGCAGTGTGGATTTGTTGCTGTTTACTATTGGTAGTATTCTCTGGTTTCATTTGGCTAGTCGCACTCAACCGCTGCTGGACGGTGGACAGGTTAAGCATCAGGGGCTTGCTTCACCCCAGCATGTGTGTCTTATGCGATCAGCACGAAGAAAGCATCGATCACATTTTGGTCGCATGCCCAGAATCAAGGCAGCTCTGGTGGCTACTGCTCTCGGCCATCAGTCGCCCGGAATGCTTGCCCGTCAATGAAATCTCATTCCATTCCTGGTTGTGTGACAAGAGGGAAACCTTCCCAAGCTCTCAACGGCGAGGTTTCGATACCATTGCTACACTCGCAGCATGGACAATTTGGAAGGAATGGAATAACAGGGTGTTCAATCAGAAGCAGAGAAGCTGGACAGAAGTGGCAAGGGCAATGGCAGAAGAGGCAGCGCTGTGGCGGCTCACCAATACTGCCATGCCGGCCATGCCTTTAGGCCGCTTAGGTCGCAACATTGTGTCGCGAGAATAGGGTTTAATGTTCTTGGGTGACTTCCTGTAATCCCGTCTCCTTCTGTTTCTCTCTTTCACCTGTACAGACTTTTACTCCTCTTAATACAAAGATGCGCTCCTTGTGTATTCCCAGAAAAAAAAAATACTTGAATGGAATCGCTACTTCTTGTTCATAGTTCTCACCTCTTTCAGTGGCGCATGCAAATCAACAGGCATGCATTTAGGAGACGATTCAAGTCAAGAATCTTTAATCTGTGAGTTTAAATGCGTAAATACTAGTACATTTCCTTGACCACAAGCTCACTGATATAGTACTGTCATTTATCCTGCTATTGCATATTTAGTATTCAGATAAATTTTTAAGTCAGTTGATCGTATGGTTGTAACTGAGAAACGATCAGGGGTTTTTTGGCTAGCTCCACGAGGTAGTGGCATCCATTCTAATTACTATTTGATATTAGATCATTTTCTAATATTCGTGTTTTTTTTATGGTTGTAACTAGCTGGAAGGCTATTCTTCCTCCCCTAGCCCAGGGTCTTCATATTAGTCAGGTGTTTTTTTTTCTTTTTAAGGGTTTTTTAATGAAGTTTTGTAGTATTTCTGTTTTTTCTTTACTCCTTCGAGCTGGATCGCGTCCCTGGATTCTCGAATCCTTGGAGTTAGATTCAAGAGTTGACGATTCAAAAATGTCCATTGCTCACCGCAATTGAGGTCTCACAATCCCTCTGCAACCTCAGGCTTTTGAAAGTATACGGATGCCCCCAGATTTTTCCCCATGCTTCCTTAGGTTTTTCAGGGGAGGTTGAGTGTGATGCGTGGAAGATTTGTGCCATCATCTTGTATCAGAGCCATGCCTTCTCCCCACACCGCGGGCGTCAAAGTCGCCCTCCGCCGCGGCGCGCGCATCGTCATTCGCCACCCCTTGGTTGTTCGGCGTGTGGTGAAGGAGCTGGGCACCTGACGCCGCCGCGTTCTGCACAGGCAGCCGCGTCTCCCCGCTCCGCCTCCGATTCCGCCTGCACAAAGGACGATATGTCCCTCTCCCATCTTTGCAGATTCCACGTGTGGGTGAACCGTGGACGTCGCGGGCGACGAAAACGTCGGCGAGCGAGCCTTTTTGTGTTGCCTTTTCATGTCGGTGTTCCGTGGAACGATGGATTCATGATCAGTGCATCTCCGACTCCTGAAGCATGGCTGGCACGTCACACGCAGGTAAGTCTTGGGCTCGTGAAGTTCAGCTTGCTATCTTGTTCTCTGTTACTACTTGCTTCCTGCTGCTCTTTTATATTCGTGCAATTCAGAGATCGTCCCTGTGTTTTTCACCTTGTGGTTGTGGCTGATATTTGAGCCCATACGTCAGTTACATTGTGTCAAGCTACATCTCTCTTTTCTCTATATTAATATGGGTGGGTCCATGATGATTCTAAGTGATGTTTTATACTCCCTCCGTATTTTAATGTATGACGCCGTTAACTTTTTAACAAACGTTTGACCTTTTGTCTTATTCAAAAAATTTATGTAATTATAATTTATTTTATTATGACTTGATTTATCATCAAATGTTCTTTAAGCATGACATAAGTATTTTTATATTTGCATAAAAATTTTGAATAAGACGAGTGGTCAAACATTGGTTAAAAAGTTAATGGCGTCATGCATTAAAATACGGAGGGAGTACATTACAACGATTTTCTCTGGTTACTATGATTGGTGCGTGCCACGTCTTTAGTACTCCTACATGAACTATACACTATGAATGTTCTCAGTTTCCTTTTTTTTTAAAAAAAATCAACCGTCTAGGTAGGTTTTTTTACGGAGGGAATAGGAAACAATTTACATGATTATTATACTTCTGTGGCCAGGATTTACATTGGGATTTTTCTTTGTTATAAACATCTAGTTCCTCCTCCTATAAAAAAATCAACTTATGACTATTTGGTTTTTTTAGGGATGGAGGGAATATGTTACTCTCGCATCATATCCCCGGTTCTGTATGACAGTCCGTATGACTAGTTGAAACACGGATCTTACGCACGGATTTTGTCAGTCGTTTCTAGTTGGACGCAAAAATCTCAGTGTCATTTTTAAGGAAAAAAGGACTACAACAGGTCAATTATAGACAATAAAAATTTCAAATGCGGAGCCTTTTTGACGAAAGGGTCACCTTGAAATCTGTGATGAACAAACATTCACTGATTCTTTCGTTGAAAGTGCCACATACCTACAACAAGCATGAAAGTTTTTTAACATAAAGATATGCATTTTCCTTTTAAAAAATAAAAATATGCAGGCCATTTCGACGAAAGGGCCACAAACCACTAGTCCACTACTCTCTCCTATCACTCCCAACAGTGAATATTTGAGCACTTGTGTTTTTCAAACAGCAGCTTCAGTAGAAAAAAAGGGGGCAAAATTAGAGTTAGAAAACAAGGTAAAATCATAATTGCCCAACCAGATGATCTCATACTTTTGAAGCTTCAACTATCGATGGCTTTTGAAACACTTGATCTAAAAACATAAAAAAAATGATATGTGTAGGTTCGTGTTCAGAAGTATTTTCATAATATCATGAACTTATAAGATTTTATTGTAATTTACTGAAATGTTGGTCAAATTAAGTCAAGCTACGCACTCAGCCCTCTTTCGGCGAAATAAAGTGCCATACCCCAACTGGAAATAAAATATTTGACAGAGCTTAGTGGAGACGCCATAGCCATGCACCATGTCCTCCCTAGTCATTTTTTACTTCGTCCAATTGCTCTCTCTCTCTCTCATTTCTTTTCTCTCCCAGACAATACAATTCGGTTGCTCCTTCACTCCCCATTCTCCAAAATCTCCCAGAGCTGCTCCATACTCCAGTTGCCTCCTGACCGGCTTCGATGGAGGTTTGGAACACGGTGGGGCAGGCGGCCATCGGATGGCTGGTGGAGAGCGTCCTCGGGTCACTGTTCACGGACAAGCTGAGCTCCTGGTTGAGGCGAGTTAATCTTGACGACGATGTCGAGGAGCTCGTGTCGGAGATGAGGAACGTCGCCGTGGTGCTCGAGGCCGCCAAGGGGATGAAGGTCGGCGATCAGAATGAGCCGATGGCTGGGTCTCTTCTCCATCTGAAAGACCTGCTGTACGACGCGGATGACGTGCTGGACAAGCTCGACTACTGTCGTCTTCAAGAACAGATCATAAAAGGTGCGTTTTATTATTACCTTATTATCAAAGGATTTATTTGGTCCGGTGTTCTGTGACTGTTTACTGTTTAGCTCCAGCTAACCAATGGCTAGTTCTTGAGTAAACCACATGTATTATAGTTTAAAAGTTTCAAAAAACCTCGCTCCTACACATGTATGCATGTTGAGCATAAATTTATTAAAATTCTAAAATATGCGCTGTATATAAAGTTTAACTCTTCACTAGATATGCTGAAACTAATTGAGATTTAAATAATGATATTAGTTCCATGTAAATTTGACCATAAAGCTTGAGGTTTTTACGCGCGAAAGTTTCCTTAGAATTCCCGATTAGTACAGGTGTAGAGGAATAAATATATAGGCCTTTGGTTATTTACAAATTTGGCGTAACTTTTATCCAACTCTCTAATTCTTACACATTCTTTCGGTAACAGTTTTAAAATTAAAATTAAGAAATTATAAAATATGGTTGGCTTCTTAATTATAAGAGACTTAAGATCTTTTAAGGTGCTTGGAAGGTACTCAACGTATCTTTTAAACTATTGAATATCAACCGTTGATTGCTAAAGGTGAATTTAGAAATAGAAATAACACAAAGATGGGTAATTTAGTAATTATTTCCAGTCCTATCAACTTCTAACTTTTTCATGATTGTTTGCCGCTAGCCCCTACTCTATCCACTGCTGCTCGTGCATTACTTTCGCTCATGAAGAAGTTAGAAGTTGATAGGACTGGAAATAATTACTAAATTACCCATCTTTGTGTTATTTCTATTTCTAAATTCACCTTTAGCAATCAACGGTTGATATTCAATAGTTTAAAAGGTACGCTGAGTACCTTCCAATCACCTTAAAAGATCTCTAATTATAAACATCAGTCGTCACCAATGCACTACATAAGTTATTAACTTTTATTGATATAACAAAATTAATAAGCGATCCATCGTTTGCTTATTGGCTTCTCAACCAAAGCAAAAATAAATTCTAAAACTTAATTTTAGAGGTGATTGATGTCTTTTTATTATTTTTAGATAGAAAGGTTTTACAATATTGTTTTCCTTCAATCATCCACGGCTTGTCAGCCATGGAGCAAACGATGACTTGCAATATACTAAGTTGTACCACTATTGCACTAAATAGATGTTACCGTTTGCAGGCAACAGCGAGGATGTTACATCTACACCTACTTCATCTTTCTTTTCTATTAACAGATGGTTCACCGTCACCGGCTGGAAAAGGAAAAGAGAAGAAAACCACACACTCCTTGATAATAAGCGCCAGTTTTCTGCAACGATAAAATAAATTGCTGGAAAACTACGAGATGCTCGTGGTGATGTCAGCAAGGGTCTCAAGATAAACGGATTAAAGTCTCCTGAAGCTTCAAATCTGAGTCATCGGAGTACAGCCCGGGCCACAAATTCAACAACAACGTCTTATGTTCTTGAGCCCATAGTGTATGGGAGGGCAACAGAGATTGAATCTATCAAAAATCTGATCATGAGCAATAGATCCGATGGCATGATCGTCCTGCCAATTGTAGGCAATGGAGGGATAGGGAAAACCACTCTGGCCCAGCAAATCTATAAGGATTCGGAAATTAGAAAGTCTGCAATCAAGATATGGATCCATGTATCTGATAAGTTTGACTTGCACAAGGTGACGAGGGAGATTTTGGAGTGTGTCTCCAAGAAGAAGCAAAAAGAAACAAGCAACTTTAATGTTGAGTTATGTATGTGTTGGCCCATGAGGCCCATATACTACTCATATGTACATGTATATAGCAGAGTTAGAGAAATGAANNNNNNNNNNNNNNNNNNNNNNNNNNNNNNNNNNNNNNNNNNNNNNNNNNNNNNNNNNNNNNNNNNNNNNNNNNNNNNNNNNNNNNNNNNNNNNNNNNNNTGAGCGAGCAGAGGAATTGTTTGCCGGTTGTGCTATTGGTGTGGCTTGTGTGTGCTGCGGCAAGGAGGTGAGCTTGTGAGTATTGTACTGCTGTGTGTGGTTGAGAAAGGAAGAAAAAGAAGGGAGTATTGCTGCTGGATCTGTTGGTGGTGTCGTGTGTGCTGAAGATTACAGGTGCAGAGAGCAATAGCAGGTGAGGAAAGCTGTAGCTAGCTTCATCTAGAAGGGAAGAAGCGGCTTTGGTGTTGGAAATTAATTATTGTCAAGAAGTAAGGCAACAGGTTGTGCAAGGTGAATGTGAAGTTAGTGCTTCAGATTGGCAGGCAACCAACCAAAATTCGTGTGTGCGAGAACACAGTCCAAGCCTCGGCAGTCACAGAGAGGGAGAGGGGTGCTGCTGTGTCGAGTTCCCTGATCAGGAGGAAAGAAAACCAGGGGACGTTGTCTTCAAGGTGTTAGAATAGAGTGAGTTTGTAAAAAAAAAAAAANNNNNNNNNNNNNNNNNNNNNNNNNNNNNNNNNNNNNNNNNNNNNNNNNNNNNNNNNNNNNNNNNNNNNNNNNNNNNNNNNNNNNNNNNNNNNNNNNNNNTTGCATTTGAAAGGTAAACTAAACACTAGAACACAATCCAAATATTAGCCTATCTCCAAAGCCTTGATGATGTCGTCGAAGTGTGCCAATTCTAGGATGATGAAGAAGAAAAGATGTATCCCCTTCTCAATGAACTGGACCTTGGAGCCTTCACAAACTGTTCTTCGGCTCTTCATTGATTCGGAGATGTTGATGATGATGATGNNNNNNNNNNNNNNNNNNNNNNNNNNNNNNNNNNNNNNNNNNNNNNNNNNNNNNNNNNNNNNNNNNNNNNNNNNNNNNNNNNNNNNNNNNNNNNNNNNNNTCTTCGGCTCTTCATTGATTCGGAGATGTTGATGATGATGATGATGACAATGGACCTTCACAAACTGTTCTTCGGTCCTTTGACTGATGATGAGACATTGATGTTGATGAAGGTCCTTCACAAACTGTTCTTCGGACCTTCACTGAGTGATGATGATCATGTTGACAAGCTCCGACATGGAGATGATGAAGTGACAATGAAGGCCAGCTCCGACGGGGAACTGGTGATGATTAAAGCCAACTCTGACAGCGAGTTGGTGATGTAGAAAAGACGATGAAGAGATGAACTGGCATNNNNNNNNNNNNNNNNNNNNNNNNNNNNNNNNNNNNNNNNNNNNNNNNNNNNNNNNNNNNNNNNNNNNNNNNNNNNNNNNNNNNNNNNNNNNNNNNNNNNTTGACTCGATAAATTGTAGAGAAATTTGACTCAATGATAGTAGCAGACACTAAGTAGTAGCAAAAGAGATGAACTGGTGCAGATTCAACAAATTAAAGGATATGCATTGGAGTATTGGACTTGGATGGACTTGATACGAAATATAGTAAATTGATGACCAAGACATGAAATTGATTTGAAGGCTTATCGATAGTAGCGGCTGCAAAAAGAACAATGACAGTAGNNNNNNNNNNNNNNNNNNNNNNNNNNNNNNNNNNNNNNNNNNNNNNNNNNNNNNNNNNNNNNNNNNNNNNNNNNNNNNNNNNNNNNNNNNNNNNNNNNNNCTGCAAAAAGAACAATGACAGTAGCAGGAACCCATTCTTCAATCACTAATTAGCTGTAACCCAGCTGCATAACCAAAGAGTCCAAGAGCCTCAAATCTGCTCCTATCCATCCTGTTGCTGCTTGACCATGAGCATACACGCAACAGAAAAAACAAAGACGGAGAGAGGGGTTGATGTGGATCTGAAGTTCAGGAATAGCCTGGGACGATGAGAAGATGATGACGACGNNNNNNNNNNNNNNNNNNNNNNNNNNNNNNNNNNNNNNNNNNNNNNNNNNNNNNNNNNNNNNNNNNNNNNNNNNNNNNNNNNNNNNNNNNNNNNNNNNNNCAGCGGCTTGCCGCAATGGACGACGAGGGCCTGGCCGGCGGAGGACGAGCACCCGCGACGGGGGCACTGATTGGCTGATTGTTGCTCCTGTTTGTTTGCTCATTGGAGATGAACTGGACAACGACAGGCTCGCTGCTGCTGCCGCTTGAAGACGAGAAAGCAACAATCAGCGATGACGACTGCCTTTGATGCGGCGGGCGGCGGCCCANNNNNNNNNNNNNNNNNNNNNNNNNNNNNNNNNNNNNNNNNNNNNNNNNNNNNNNNNNNNNNNNNNNNNNNNNNNNNNNNNNNNNNNNNNNNNNNNNNNNCAGCGGCTTGCCGCAATGGACGACGAGGGCCTGGCCGGCGGAGGACGAGCACCCGCGACGGGGGCACTGATTGGCTGATTGCTGCTCCTGTTTGTTTGCTCATTGGAGATGAACTGGAGAACGACAAGCTCGCTGCTGCTGCCGCTTGAAGACGAGAAAGCAACAATCAGCGATGACGACTGCCTTTGATGCGGCGGGCGGCGGCCCANNNNNNNNNNNNNNNNNNNNNNNNNNNNNNNNNNNNNNNNNNNNNNNNNNNNNNNNNNNNNNNNNNNNNNNNNNNNNNNNNNNNNNNNNNNNNNNNNNNNCTCATATGTACATGTATATAGCAGAGTTAGAGAAATGAAAAAAGTAGTGAAGCTTCTAGAGAAAAATTCCCAAAACTTCATTTAATATGCTTCAGCAGGATCTCGAGGAAAATATGAAATCCAAGAGGTTCCTGATTGTTTTGGATGATGTCTGGGATGTCACTACTGACTGTTGGAACAAACTACTGGCTCCTTTAAGAGCTAATCATGTTAATCCGTCAAAGGAAAAAGTGACAGGTAACAGTATGGTCATTGTGACAACTCGAAAAAACACTACTGCCAAGCTTTGTGGAACGGTAGGATCAATTAATTTGGAAGGTCTGAAAGATGATGACATATGGTCACTATTTAAAGCATATGCTTTTGGTAGTGATAAACATAGCAATAATCCAATTTTACAGAATCTTGGGAGGAAAATAGCTAAGGAGCTAAATGGCAACCCATTGGCGGCAAAAACTGTGGGCTCCCTATTACGAAGGAATCTTACCGTAGATCATTGGAGCAGCATTATAGAGAACGAAGAATGGAAATCTCTGCAACATACTGATGGCATTATGCATACATTGAAGTTCAGTTATGATCATCTACCCAGCCACTTACAGCAATGTTTCTCTTATTGTTCTCTTTTCCCCAAAGGTTACTCTTTTAGTGAAGCACAATTGATACAAATATGGATTGCTCAAGGGTTTGTGGAAAAATCCAGTGAGAAGTTGGAGCAGAAAGGATGGGAATATCTAGCTGAATTGGTGAATTCTGGTTTCTTTCAGCAAGTTGAAAATGAGTGGCCTTCATCAGAAGATATTGTTCTGCACGATCTTATGCATGATTTAGCACGAATGGTTTCAAAAACTGAGTGTGCAACTATAGATGGATCAGAGTGTGAAAAGTTAGCGCCAAGTATACGCCATTTGTCAATTGTAACTGACTCTGCGTACTCTGAGGATCCACATGGAAACATATCTCGTAATGAAGAATTTGAGAAAAGATTGCTGAAAGTTATGTCAAGGAGTAAGTTGAGGACACTGGTGTTAATTGGGCAACATGACTCTCTATTCTTCCAATCTTTCCAAAATCTTTTCAAGGAGGCACAGCATTTGCGACTGTTGCAGATGAGTTCGACATATGCTAATTTTGATTCTTTTCTTTCCAATCTGGTAAATTATATACATCTCCGGTATCTGAGACTTGAGAACGAAGAGTGCGAAGGAGCTTTGCCCCAAGCTCTCGACAAGTGTTACCATCTTCAAGTACTAGATATTGGCTCTTGTACAACTCCCAATGAATATGTCAGTAATGTGAGCTATGTAAATGGATACGACAGTGATATGAGTTCTGAACCTTCTATGGACATGGAAACAGAAGGGGAGGAACTGCCATCGAGTGATAGCAACGGTTCCCCAAGTTCAGAATATTTTACAGACATAATATCAAATGAGGTAATTTATGGTCTTGAACCACATCATAGCCTCAAGCATAATGGAGTTACCTCCCCAACTTGTCTTGCAACTTCACTTACATCTCTGCAAACACTTTATCTAGAAAATTGTGGAAAATGGCAAATACTTTCTCTGGAAAGGCTATGTTTACTTAAGAAGCTTGTATTGATCAGAATGAGCAATGTTGTAGAAGTTTCAATTTGTTCACTGGAGGAGCTTGTGTTGATTAAAATGCCAAAGTTGAAGAGATGCTTCTGCACTTCAATCAGGAACTTGAACGACAATTTAAGGGTTCTCATGATTAAGACGTGCCCTGCACTGGAGGTCTTTCCGTTGTTTGATAACTGCCAGCAATTTAAAATCGAGCAGCCATCTTGGTTGTTCCGTCTTAGCAAGCTTGTCATCCATAAATGTCCCCATTTGCATGTCCACAATCCTCTGCCGCCTTCAACTAATGTTTCAAAATTATCCATCACCGGAGTTTCAACGCTTCCAACGGTTGAGTGGTCCAGAGGAATATTAAGAATCGGGGTTCTCGATGATTCTGATGATCCTTCGGTTATTGATGAGCCTTCTGATCAGCTGATAACGCTAGACGACAAAGTATTGTCATTCCATAACCTGAGGTTCCTAACTGAATTGGTAATAGCAGGTTGCCAAAATCTCACGTCCATTTCATTGCAAGGTTTGAGGCAACTCATATATTTGAGGACTTTGGAAATACGCGGCTGCCCAAAACTTTTCTCTTCCAATATGCCACCAGAGCTTGTACGTGAGAACATGGCAGCTACATATCACAATGCCCTCCCATCTCTTGAATATCTCTTTATTGCTGCCTGTGGAATAACGGGGAAGTGGCTATCTTTGATACTGCAATATGCGCAGGCCTTACAGGACTTAGATTTATATGAGTGCGAGCAGATAACAGGGCTATCGATAGGAGAGGAAGAAAGCAGTCAACCAAATCTTATGTCAACTCCAGAAACTTTGTCATTAGGACATCAAGGTGACTCGCCAACAAGCTCAGCTCGAGATGGACTTGTGCGCATTCCGTTAAATCTCATCTCCTCTCTGAAGCACATATATATTGGTGACTGCCCTGGTCTAACATATAATGGGAACGATGAAGGTTTCGCTAAACTCACCTCCCTTGAGAGTCTACGAATTATGAATGGCGCCAAGCTACTCTCGTCCTTGGTGCATGGTAATGGATACGATGAGCGGAAGAACATAAAGCTCATCCCACTATCACTTGAAGTACTGGAGCTCAGAGGTTATGATTTACCAGAAGAAGTGGTGCCTGATTTTCTAAGGAACCCCATCCGCCTCAAAAAATTATCTGTTATGGACACTTTAAGTTTAAAATATCTACAGTTGCAATCCTGCACGGCACTCGAAGAGTTGGAGATTGTAAACTGTGAATCGCTTGCCACACTAGAGGGTTTGCAATCCCTGCGAAGCCTCAAGAATTTGATTATATGGGGATGCCCCATCTTGCCACAATGGTTGCGGAGTTCATTAGAGCAGGTCCAGGAGCTTTTGCCTCGACTGGAAAGGCTCAAGATCCAAGACGCCTCTGTCCTTACCACATCTTTCTGCAAGCACCTCACCTCCCTCCAACGCCTAACGCTTTTCGCTTGCAACTGGGAATTGGTGAGACAAACAGATGAGCAAGACATCGCGCTTCAGCTCCTCACATCCCTGCAAGAGCTCTCATTTACGTGTTGCCGCAACCTCGGAGATTTTCCCGTTGATCTGTACAGCCTTCCCTCACTCAAGAGGTTGAATATCTATTATTGTAAGGACATCTCGAGGCTGCCTGAAAAGGGCCTCCCACCTTCTCTAGAAGAACTGGATATCAATGATTGCAGTGAAGAGCTAAATGACCAGTGCAGAATGCTTCCAAGCAAGCTGAAGGTCAAAATCAATCAGAAATATGTGAATTGATTACTGGATGGCTTGATAACATGATGGAATAGTTCTATCTTCCATCATGCTATCTTCAGACTTGACGTGTGCTTAGTGTCAGTATTGAACTAAGCATTCTGTGTTCAGGCATTCAAGCTGCTATACCTATCACTACCGCAGTGACCGCTTTGAATTGGAGTACCATATAACTACAAGCTGCTTTACTTGGAGGTTAAGATGATCCACGGTATAAAAGGGACCCCCCGGAAGGGTCGCAAGGCATCGAATCTTATTGCCAACACACCCACACAGCCTACAAAGCCGAAGTACGCGGAGCCAACTCACCGGGAGGTCTTGTTGAATACATCGACTACGATCTCGTCGATACCATCGATTTCGTCTACTTCCATTGTAATCTGTGATTTTCCATCATCAATCCCATATAAACTGGACTAGGGCTATTACCTGACAAGGGGCCTGAACCAGTATAATCTCTGTCTTCTGTTTGCTTGATGTCGTATTACGTAGATCCTCGTTGCAACGTACCCCAATACCCTAATTATCCGGTCTACGAGTATCACTCGTCGACAGAAGTGTTCTAACTTCTTGGCGTCCCTGTGTTCTCCTGTGGATTAATTATCGCAGAGCTAGCTGGCTTTGGTTAACCTGGCGAAAAGGCCAATCATGTGGTTCATTACAGAGAAGCCAGAAGTATCAGATATTGGTTTTCACGTGCCAAACTCTGCACTAGCATTGTCTCACCTTAGAACCCCATCCTAATGTTGTTTTTTTTGTAATCATGTATTGTTACGGTGTTTCGTATTTTAATCTGTAATTCTGCGCTATGAACCTATACTATGACTTCTGTTGTACTAAGCCAGAAATATCCGCAATGCACAAGTTTTTGTTTTTTTTGGTGAACTTGATATCTCAGGAAGATGAACAGCGTCGCAGATTTACTAGTAGAAGTCTAAACCTTGTCAGATTACCTGAGGTTCGCCTTCCCCATGCGCACGACTTCCACTGAGGGCAGGCTGTTGAACCAGATGCTCGGATGCTCCGGCTTGTCCTTCCGAAGCCTCGGCAGGATCCCGCTCGCACCGCTGCCGCATCGCCGCCTGGATCCTCGCCGGTGGGCGGTGGCGGGGGAGGTCCCGTCCCGGTGAGGCTGGCTCTGATCCGGGCTTCCGGCGACTAGTCGTCTTGTCGATGCGGAGAGATGGATAGACGAGAGCGAGGACTTGGCCCATCTCGCCCGCTAGGCACTCCGACATCGAGCGGGCCTCGTACCAGGCCTCCGCTGCCGGCCTTCCGAATGGGATGGCCTGGTAACAAGATGGGCCCTGTCGGGAAATACCATGCAAAACTCGGATTTTTTAAAATTTTATTTATTATTAAAATATTTACAACTTTTTTATTTTAAAGTTTTACAAATATGCACCTCTACCGTCGGACTTTTTTATGACGTGGCACACGGCCGTTGACATATGCTAACGACCATATGGAAGGTGGCATGTCATTTTGCGGACAATCCTTTTGCCGTCTTTCCAAAGAGGTGAAGGGGGCCGCCTACAAAATATCTAGGGCTTTTGTTATAGGCAGCTCCCTTATCGCCCTCCTATAGAGCTACAAGGGAAGCGCCTACAAAATATTATAGGTCTCTATTTTATAGGCAGCCCTCTTGTTGCCCTGGCTGCCTGTAAAATGACCGGCGTTCCTCCGTGCGACCGTTACAACACATCAACGAATGTGTCACGTCATAAAAAAAACCTTTTGAGAGGGTGTTTTCTACTAAAGGATGGTAGGGGTGTGTGAGGACGTCCCAAAGTCTAGGTGGTGCAATGCTCCAAGGCATGTCAGCGCGAAATATCTGGATGGATGGGGTCTCAAATAAAGTCCAAATAAATACGGTAACCATCCAACCTCATCGCAGACCCCGACATGTCTTGAAGAGTGCACTACATAGGCTCTAAGCCATCGGATATGAAATAGAAGACACAACCATTGGAATAGCCACACCAGTCATCTATGTCATACGCCCGTCAACCACTCAATGGTGGCGACCAAAAGCGTACCCCAGAGACTCGATCTCAACAAAGACATATTCCCCGGTTATCTCAACCATTTCAAACCCATCCTCATGTGGGACTAGTTGCCCAGGAATGCAACATATTCTCACATAAATCATCTCAAGCATGATATCCAAATAATAAGTGGTTCTAAGCAATAAGCATAAATAATCTTAATAAGTTTCTAAGTAGTACTTGGCGACAAGCCATAAATATTGGTTCATGCGGTAAGCGTGCTACCCAAAAGCCCATAGGCAAATCGACTAGGGTAAATCCCTAGTTAGAACCATCCTGGAAATCTGCAACATCACAAGCTGCATCAAACTCCCCATCCAAACAGTCATTACCTGCAGCGGGGTCTGAGCATAAACAAGTAAAAGAAAGCAAGAAATCAGTACATTAATCAAATTAATGTACTGGCAAGTCGGAAAACAATCCTAGCATACTACATGTTGGCCATATTCAAAGATAAGCTGTGTATAGGTTAATTTGCATAAATGCCAATTTTAGTTCACAACATGTTTCGCAACGAAATTTTATAACGATAGTATAGAGTAAGTAAAACTTGTAATGTGAATGAATAAATAACACGCATCTACCCCTTAAGGTAGATCATCACCACTCTCCATCATCTCATCACCATTTACCGAACTTTACCCAAGTTTACAAACAAAACATTCCAACCATTTTCAAAACATTACAAATAAGGAATTTTGAATTATATTTTTTTTACGAACGTTATTTTGAATTATTCAGATTCGTAGTAAAAGTGATATCTACCTAACATCTCTTATATTTTATTTTAGGGCGAAGAAACTTGTATATAGCTCTTCTGCTTGCCTTCTCCCCGAAAACCCCCGATCCTCTCTGTCTTGTGCTTACCGTCGCGGCGTCGGTCGCCATTATCGCCCAAGCGTTGCGTTGCTCCTTTTGGACGGTTGGGCCTGACAAAGGACAATTCTATGAGGATTATCTGGGCTTGCCCATCACCGACCTAACTGGACTAGCCCATCAACCAGAAGAGGACGACTCCTCCGTCAAAGTCGGTAGCCACCGGGGTCAGCTAGCCTAGCGCGTCGTCGCTGCGAACCGAATAGCTGATGAACATTGCTACTAGTCTGCTAGCTACTCGCACAGTAATCTGTCCTCTCCTTGTACTTAATTCCTCTGCTAGTAGTGGTAGTTCACTTTTACTCATCATCCTGTCTTCCACTTCACCTGCTAGTCCGCTTTCCCCATCCTCTTGTCGTGCTCACACGGTCACGCCATCGGCGATCGCCGATCGAGGAACTGCCTCTGTTCTGCCGGCTGCCGCGTCTGATGGAGGAGGTGGAAGCCGGTTTGCTGGAGGGCGGGATCGGGTGGCTGGCGGAGACCATCCTGGAGAACCTGGACGCCGACAAGCTGGATGACTGGATTCGCCAGGTTGGGCTCGCCGATGACACGAAGAAGCTCAGGTCTGAGATCGAGAGGGTGGATGGGGTGGTGGCTGCCGTGAAGGGGAGGGCGATCTGGAACAGGTCGCTGGCCCGATCGCTCCGTCGTCTCAGGGAGCTGCTCTACGACGCCGACGACGCGATCGACGAGATCGACTACCACAGGCTCCAGCATCAGGTCCAACGAGGAGGTAAAGCATGTATGCAAGACATACGCATCCATTTGCAGAAAATCTAATTGTTGTATTCTATTGTATTACATCGACTCTCTCATAGAGTATATATAAAAATACATAGAAGATTTATCTCTAGGACTCTATATATAGGAGTACATTGAAGTACAATACAAGAGTAGATTTATATCTAGGACTCTATTTTATCTTTAGGATTATATCTTATCTCTATAATTTATATTTGACTCTTATCTCTAACTATATATCTATACTTCTAACGCCATGGAGCACGGCGTACGTTGATTTCCAGATCCCTTCCTCTTTTACATGGCATAGTTTACTTTTTGGTTCAGATGCATGGCACGGCGACCCTGATGAAAGCGCGGATGGGCATGGAGCAGAGCAAACAGGGAGACCTCGGAGGGGCAAGGTTGGTGAAGCGAGCGGCAGCGGTGGCAAAAGATGGTCCGGGATATGGCAGCACTTTGAGAGCGTGGAAAATAATGCGAAAGCCAGGTGTGTCGACTGTGGCACGGTGGTCAAATGCGGCTCCGACAATGGGACTTCGGTTTTGCACAATCACCGCAAAAGTGGCAAATGTAAAAGGACACGTGGAGCAACTGATCAACCGCCAAACCCTCCGAGGTGGTAGTACTTTAAAAAAAAACTAGAATCAATCAATTACTGAAAACTCAAATATTTCTCCTAAAACACAGATCATGTTCTTCTTGTAGTGCCAGCGAGGGCGGAGCAAATTCATTTGCAGCTGGTAATTCAGTCGGCAGAAAAAGGATGAGAACCGAGGGTGCATCAGCAGACAACGTGGCTGCTAGTATGCACCCTTGGAACAAGACTGAACTTTCCAACACGATCCAACAAATGACTCATCAGTTACAAGAGGCCATGAATGAGGTTATGAAGCTACGTGGATCGGACAATTTTGTGAGTTCAAACTTCCATCATAATACAACTTCTGATTCACGCCTAAAAACATCGAGCCTTCTCCAAAGGAAAATGTACGGTAGAGTTGATGAGAAGAACTCCATCATAAAGATGATAACAGAAGCCAAATCTGATGGTGTAACTGTTATCCCTATTGTTGGGATTGGAGGTATTGGCAAGACGGCTCTCGCTCAATTCGTATACAATGATCCAGATGTGAAAAGTTTATTTGAGGACAAAATGATCTGGGTGTGGCTGTCTAACAACTTTGACGAAGAGCAACTAACGAGAGAG
>Orufi_4_nlr_23
AAACCTAGGCTTGATGCTAATTTACATATGAAGAACACGCAAATTAATTTAATTAATTGTTATGCTTTATTCTGCTTGTTTCTATGCACTACAATTCCAATTTGAGTGCCTATCTTGTCATGCTATTCAGTATAATGTCTTGGCAGGATATGAATCTGTTCATGCATCTATATACAGCCTTCATATAATTAAGTAAGGATTAACCAGATTACTTGCTTTGTCTAATGCAGCCTCACCATTTCATTTGTGGCGAGCACCTTAATTCCATCTTGCCATTGTCAAGAGTATATCATCTGCATCTAATTCTGTATATTGAGTATATATTGACTAGGATCTTGGAAATTTTTGAATTGTTGTCAGATATTAAGTTCCTTAGTTTGATGATTTGATTAGTTTTGCAACTAATCACCATTGATCACAAGTAAACACCACTTATAGCAGTTTAATGGCTATTTATCTAAAAAGGAAAAAACTAGAAGTTTAATGACTGAAACTGCAGTGGTACTATGATCTATAAACAAGAAATCTGCTGAGTTTCCTAGCAGTTGTTGGGTGCACTTTCCTCTTGCTGTGTCATCCATTAAATTTCAAAAACTGCAAATTCTTTGTATAGGTATTACTGGGACTCAAATGTACACCTTTCAGTTCACACTCAATTTTGTAGAACAGTAAAAGCGTGAAAATATAGGAAATATAATTGATTTGTTCAGAAAATTATTCAAATGCTAACACACTGCCTAGGTAATCACTTTCTCAACATAAGTATATGTACAACAATGCATATTGTTTCTACTTTTCACAATTGGGAACCTGAATACATAAGTATATGTACAACAATGCATATTGTTTCTACTTTTCACAATTGGGAACCTGAAATATCAAGATTCTAAAACTAATGTGTGTCTGCTGTACAGTTCTTAAAACAATGCTATGGAATATTCTATGACTAATATGTTGCACTGTAGAGTTCTGAAGATTCTTCAATCAAAGCGTGGGAAACTTCTGAGGGAAAGTTTGTCAAAAAAATTCAGGTTACCAGTGTTTTGGTGGACATTTACATACTTATGCAATTTGATATGCTAAATGAATTTACTACTAATACATTACATCAATCTTCTGTTTGTAACTGGTTCAATGGACCATTAGAGCTTTCTGTTGACAAATTAAATGATCTTTGTTCATTTATCCAACAACTTTTCTTTTTCTGAATCTTGCTCCAAATTTTGTCATATTATTGACTATTATTTTTTTTAAACCATGCAAATAATTTGTTGATATAACGATGTTCACTTGGCATAAGAAATCATAGCAGTGGAGGTAATTTTTTTTCTCTTTCCACTCTGGAAACCCATGCCCCTTTTTTTTCCTGATTCATTACAAGTGACATTACTGTGCAATCTTGCAACTGTTTCACAGATGCAACCCTTAGTGCTTTGAATAATATAATAAGATAATGATTCCCTTTTAGCTGTTCTATGTGCAGCAAATATTATTATTGGCTCCGTTCACTATTTGGTAGATTGTTTCCCATTTCGTTGGACAACCAGAACAACAATCGATTGTATGATTTGTATCTTAGTCCTTTGCAAGTAAGGTATTGAGAAAATGACATAATGGGAACAGAGGAAGTGATGTAATTCTGTACCTTAATTGTGAACCTTAATGTATACATAATATTTATTTCAGGAAGACGGGACTGAATACATATTTCTTAATTCCAAAGGCATTCAGGATGTTTATGAAAGATAATTACTGTTGTTTTTAGGAAACATATTACATCGGCGTTGTCAGGTAAGCTGACATAGAGTGATGATGTTCATGGTTTCAAATGAGAATATATATATTCCTCGCATGGACAACTTTACTATGCTTTGTCAAGGAGTATGTAAGGCAAACAGTAACAGGGATTTTTGCCAAACTACCAAACTAGGAAAGAGATAGACCTTACCGAAAATATTATGTATAAAGGTTTCTTGGAATATTAGAAAAATATAATGACACCGTAGCGTTAGCACGGGCATATTACTAGTAGAACAAAAGAAACACTTATGCATTTATACCCAAAAAAAAAACGTAATTAATGGACCGCATTTCGTACTGTGTAGCGGCCCGTCGAAGCATAACTCAAACTTTTAAGCCAGAGATGGGCCTGGGCCAACATCGACATAAACTGGAATAAGTCCACTTGCCTTCCCTCAACTTTACATGGAGTGTGTATGATGGCCCTAATTCCCAATACCAGATGTCGACCCCTCAAGTCTTCAAAACCATGCAAAGTAGTTCCTCGAGGGTATAGACCATATTTCCCCTGGTTTCCATTGATGTGGCATATATCAGGGCCCACTACCTGAACCATCGCCACGTCCAGTCCTTTCGGCCTGTTCGCGATGACGAGCTCGGCCACCACCTCAACATCGTCCATGCTGCGGCGATGGCGAGGAGACAGCTGGGACGGTGAACCTCATAGCTCCGTCTGTTGCAACATCCTCTCGCCATGCTCACGCCGCCACGACACCCTTGTCCTCCTGCTCCGTAGCAGCCTCGCAAGCTCACGCCGCGGCCTCATCGAGGTCCCCTGTCCCCGAGCCGCTTCTAGCATCGATGAGCTGAGGAGCTCCCCCACTGCCGAGGCGATGACGATTTGGCAGGGAGGGCTCGATTCGCCCACTCCAATTCGCAGCGTCACACCTCCCCTCCCCCCTCCTATTCATCCACCACCAACGCGGATAGGAGAAGGGATAGAGGAAGGTGTGCGTGGACACTTACATGTTGGTTCCATATATTTTTTTTTACTCGGATGCCACGTCAGATAAAACAACCGTCGGTCAACATTTTTCGTAGTGGGGATTAGGGATGTCATACATGACTCGACGCAGAGCTGAGGGATGGCAAGTGAACTTATTCCCATAAACTTCCAAAAGTTTGGAATGCTCAACTTAGGCTTCTCTTCGGATGCTGAAGTGCTAATGGGCCAAATAACCAACTAGCCCACAGCCCATCGAAGTGGAAGCCGACGAGTCCACCGTCAACGCGGCAGTAGTAATCCGAGAAAACGCGGGTCGCGCGAAGCAATCGATCATCATCAGACGATTAATCCACGACGACCAGGAGCGCTGCCCCGAGCCACACGCCCACACGCACTGGTGAATCTTCTCCTTTCCACCTAGTTTTCACTCTGCAGTCTCCTCTCCTAGCTACTACTCTGCCTTCCCATCCTCGCTTGTTGCAGCCCTCTTGCACACGCCATTGGCCACAGTCCAAGGACTGCTCCTGTTCCGATGGAGGAGGTGGAAGCCGGTTGGCTGGAGGGCGGGATCAGGTGGCTGGCGGAGACCATCCTGGATAACCTGGACGCCGACAAGCTGGATGAATGGATTCGCCAGATTAGGCTCGCCGCTGACACCGAGAAGCTACGGGCTGAGATCGAGAAGGTGGATGGGGTGGTGGCTGCCGTGAAGGGGAGGGCGATCGGGAACAGGTCGCTGGCCCGATCGCTCGGCCGTCTCAGGGGGTTGCTGTACGACGCCGACGATGCGGTCGACGAGCTCGACTACTTCAGGCTCCAGCAGCAGGTCGAGGGAGGAGGTACTGTCTTTGCATATATCCGTGCCTTTTAATTAAGTTTGCAAGCTGCGTTGCCTGCAACAATGGCGTATTGGCGTCAGTTTCCAATCCATGCTTGTGCTACAGTTACTACACGGTTTGAGGCTGAAGAGACGGTCGGAGATGGAGCAGAGGACGAGGACGATATTCCGATGGACAATACTGATGTACCGGAGGCAGTGGCGGCAGGCAGCAGCAAGAAACGGTCCAAGGCATGGGAACACTTTACTACCGTAGAGTTCACTGCTGACGGGAAGGATTCTAAAGCACGGTGCAAGTACTGCCACAAGGACCTATGTTGCACATCTAAGAACGGGACATCAGCTTTGCGCAACCATCTCAATGTTTGCAAGAGGAAACGTGTAACAAGTACTGACCAACCGGTAAATCCATCAAGGTAATGCTAATGGAGTTCTGAATTTAGTGTAAATCCGTTGAAGTGTAAATTTGGCCCGTTACATCTGCTTAAGATCTCATTCTGTCTCTAATCTTCTAATAGCCAACTCATGGTCATTTTTTTTCCTAATATATAGTACCGGTGATGGTGCACCAAATGTAATTAGATGCAAGGAAACAAAAGTGAACAATTGTATATATCAAATATAATTATATCTAAAACATGAGTAGTGTATCAAATCCAATTCTTTCAAAAATCTACTATGCAAAATTGAGTGACAAAATCTGCTGCCTTTTTTTTTTTACAGAAAGCAACCAATTAATATAAGTCAAATATAAAAACGCTTTGTAGTCTCCAATAAAATAGCTCATTGTTTCGTTTATACTTATGTTTATAAATTTAAATTTAAAACTTAATTTTGGAGTTGATTTTGTGGTTTTCTTTTCATCCTATTTTATTTTACAACATTTGATTTTGAATAGTTAAGAATGCGTATATAAAAATTTTACCCATAAGTTATTTTTTAAATTGTTAATAAATCGTAAGGATAATCATAAGTATAAGTGAAACGATTCGCTCTTCATCTACTTAAGATTGCGTTATATTGCTGACCTTTCTAATCGCCTAACCACGATCACATGCTCTTCCAGTGCCGGTGAGGGTGCATCAAATGCAACTGGTAATTCAGTTGGCAGAAAAAGGATGAGAATGGATGGGACTTCAACACACCACGAGGCAGTTAGCACGCACCCTTGGAACAAGGCTGAACTTTCCAACAGGATCCAATGCATGACTCATCAGTTAGAAGAGGCTGTAAATGAGGTTATGAGGCTATGTCGATCCTCAAGTTCAAACCAGAGTCGACAGGGTACACCACCGGCCACAAATGCAACAACATCGTCTTATCTTCCGGAGCCCATAGTGTATGGGAGGGCTGCAGAGATGGAAACCATCAAACAGCTGATCATGAGCAATAGATCTAATGGCATAACCGTCCTGCCAATTGTAGGCAATGGAGGGATAGGAAAAACCACTTTGGCGCAACTGGTCTGCAAAGATCTGGTAATTAAAAGTCAGTTTAATGTTAAGATATGGGTGTATGTATCTGATAAATTTGATGTAGTTAAGATTACAAGGCAGATTTTGGATCATGTCTCCAACCAGAGCCACGAAGGAATAAGCAACCTTGATACGCTTCAGCAGGATCTTGAGGAACAAATGAAATCTAAGAAGTTCCTCATTGTCTTAGATGATGTGTGGGAAATCCGTACAGATGACTGGAAAAAACTACTGGCTCCTTTAAGACCTAATGATCAGGTGAATTCGTCACAGGAAGAGGCAACAGGTAATATGATAATTTTGACAACTCGTATACAGAGTATTGCCAAAAGTCTTGGAACAGTACAATCAATTAAGTTAGAAGCTCTGAAAGATGACGATATATGGTCACTATTTAAAGTGCATGCTTTTGGTAATGATAAACATGATAGTAGTCCAGGCTTACAGGTTCTTGGGAAGCAAATTGCTAGCGAGCTAAAAGGCAACCCACTGGCAGCAAAAACTGTGGGTTCACTATTAGGAACGAATCTTACCATCGATCATTGGGATAGCATTATAAAGAGTGAAGAATGGAAATCCCTGCAACAAGCTTATGGCATCATGCAAGCGCTGAAGTTGTGCTATGATCATCTATCCAACCCCTTACAGCAATGCGTCTCTTATTGTTCTCTTTTCCCCAAGGGTTATTCTTTCAGCAAAGCACAACTAATACAAATATGGATTGCTCAAGGATTTGTGGAAGAATCCAGTGAGAAGTTGGAGCAGAAAGGATGGAAATATCTAGCTGAGTTGGTAAATTCGGGTTTCCTTCAGCAAGTTGAAAGCACACGGTTTTCATCAGAATATTTTGTTATGCACGATCTTATGCATGATTTAGCGCAAAAGGTTTCACAAACAGAATATGCAACTATAGATGGCTCAGAATGCACAGAGTTAGCCCCAAGTATACGCCATTTGTCAATAGTAACTGATTCTGCATACCGCAAGGAGAAATATAGAAACATATCTCGTAATGAGGTGTTTGAGAAAAGGTTGATGAAAGTTAAGTCAAGGAGTAAGTTGAGGTCACTGGTATTAATTGGGCAATATGATTCTCATTTTTTTAAATATTTCAAAGATGCTTTCAAGGAAGCACAACATCTGCGACTGCTGCAGATCACTGCAACTTATGCTGATTCTGATTCATTTCTCTCCAGTTTGGTAAATTCTACACATCTCCGGTATCTGAAAATTGTGACTGAAGAATCCGGCAGAACTTTGCCCCGATCTCTAAGGAAGTATTACCATCTTCAAGTACTAGATATTGGCTATAGATTTGGAATTCCCCGTATATCTAATGATATAAATAATCTTCTCAGCCTGCGGCATCTTGTTGCATATGATGAAGTGTGTTCTTCCATTGCTAACATTGGTAAAATGACCTCACTTCAGGAACTAGGCAATTTTATTGTTCAGAATAATTTAAGTGGTTTTGAGGTGACACAATTGAAATCCATGAACAAGCTTGTACAACTTAGTGTGTCTCAACTTGAAAATGTTAGAACTCAGGAGGAGGCATGTGGGGCAAAACTGAAAGACAAACAACACTTAGAAAAGCTACATTTGTCCTGGAAGGATGCATGGAATGGATATGACAGTGACGAAAGCTATGAAGATGAATACGGCAGTGATATGAATATAGAAACAGAAGGGGAGGAACTGTCAGTTGGTGATGCCAATGGTGCCCAAAGCTTACAACATCACAGTAATATAAGCTCTGAACTTGCTTCAAGTGAGGTGCTCGAAGGTCTTGAACCACATCACGGCCTCAAGTATCTACGGATATCTGGGTATAATGGATCTACCTCCCCAACTTGGCTTCCTTCTTCACTTACCTGTCTGCAAACACTTCATCTAGAAAAATGTGGAAAATGGCAAATACTTCCTTTAGAAAGGCTAGGGTTACTTGTAAAGCTCGTGTTGATCAAAATGAGGAATGCAACAGAACTCTCAATCCCTTCACTGGAGGAGCTTGTGTTAATTGCATTGCCAAGCTTGAACACATGCTCCTGCACTTCCATCAGGAACTTGAACTCCAGTTTAAAGGTTCTGAAAATTAAGAATTGCCCTGTACTGAAGGTATTTCCCTTGTTTGAGATTTGCCAGAAATTTGAAATCGAGCGGACGTCGTCATGGTTGCCCCATCTTAGCAAGCTTACCATCTATAATTGTCCTCTTTCCTGTGTGCACAGTTCTCTGCCACCTTCATCTATTGTTTCCAAATTATCGATCGGTAAAGTTTCAACACTTCCAACGGTGAGGGGGTCATCTAGTGGAACATTAATAATTGGACTGCACCCCGATGAAGTTGATGATGATGATGGTTTGGAGGATTCTGATCAGCTGAAAACGTTGGATGACAAAGTACTATTATTCCATAACCTGAGGTTCCTAACTAGCTTGGCAATATATGGTTGTCGAAATCTTGCGACTATTTCAATTGAAAGTTTAAGGCAACTCGTTTGTTTGAAGAGTTTGGAATTATACGGCTGCCCAAAACTTTTCTCTTCAGATGTTCCACCAGAGCTTACATGTGAATATATGTCAGGAGCAAATCACAGCGCCCTCCCATCTCTCGAATGTCTCTATATTGAGGATTGTGGAATAACGGGGAAGTGGCTGTCTCTGATGTTGCAACATGTGCAGGCCCTACAGGAACTGAGTTTAGAGGACTGCCAGCAGATAACAAGGCTATCGATAGGAGAGGAAGAAAACAGTCAACCAAATCTTATGTCAGCTATGGAGGATCCGTCATTAGGATATCCAGATCGAGACGAACTTCTGCGCCTTCCGTTAAATCTCATCTCTTCTCTGAAAAAGGTATCTATTACATATTGCTATGATTTAACATTCTACGGCAGCAAGGTAGATTTCGCTGGATTTACCTCCCTTGAGGAGTTAGTGATTTCACGATGCCCCAAGCTGGTGTCGTTCTTGGCGCATAACGACGGAAATGATGAACAGTCGAATGGAAGATGGCTCCTACCGCTATCACTTGGAAAACTTGAGATTAACTATGTTGATTCCCTAAAAACGCTGCAGCTCTGCTTTCCGGGGAACCTCACCCGCCTGAAAAAACTAGTAGTGTTGGGAAACCAAAGTTTAACATCTCTGCAGCTCCATTCCTGCACAGCACTCCAAGAGTTGATAATTCGAAGCTGTGAGTCGCTTAATTCTCTGGAAGGCTTGCAATTGCTCGGCAATCTCAGGTTGCTGTGTGCACACAGATGCCTCAGCGGCCATGAAGAAGATGGAATGTGTATCCTTCCGCAATCACTTGAGGAAATTTACATCTGCGAGTACTCTCAAGAGAGGCTGCAGCTCTGCTTTCCAGGAAGCCTCACCCGCCTGAAAAAACTAGTAGTGTTGGGAAACCAAAGTTTAACATCTCTGCAGCTCCATTCCTGCACAGCACTCCAAGAGTTGATAATTCAAAGCTGTGAGTCGCTTAATTCTCTGGAAGGCTTGCAATGGCTCGGCAACCTCAGGTTGCTGCAGGCACACAGATGCCTCAGTGGTTATGGAGAAAATGGAAGGTGTATCCTTCCACAATCACTTGAGGAACTTTACATCAGAGAGTATTCTCAAGAAACGCTGCAGCCCTGCTTTCCAGGGAACCTCACCAGCTTGAAAAAACTAGAAGTACAGGGAAGCCAAAAGTTAATATCTCTGCAGCTGTATTCCTGCACAGCACTCCAAGAGTTGATGATTGAAAGTTGTGTGTCGCTTAATTCTCTGGAAGGCCTGCAATGGCTCGTCAACCTCAGGTTGCTGCGGGCACACAGATGCCTCAGTGGTTATGGAGAAAATGGAAGGTGTATCCTTCCACAATCACTTGAGGGACTTTACATCAGAGAGTATTCTCAAGAAATTCTACAGCCCTGCTTCCAGACGAATCTCACTTGCTTAAAAAGATTAGAGGTATCAGGCACTGGAAGTTTCAAATCTCTGGAGTTGCAATCATGCACTGCACTCGAACATTTGAAGATTGAAGGTTGTTCATCACTTGCCACATTAGAGGGCTTGCGATTCCTCCACACCCTCAGGCATTTGAAAGTACACAGATGTCCCAGATTGCCTCCATATTTTGAGAGTTTGTCAGGACAGGGCTATGAGCTATGCCCACGACTGGAAAGGCTCGAGATCAATTATCCCTCAATCCTTACCACGTCGTTTTGCAAGAACCTCACCTCTCTACAATACCTAGAGCTTTGCAATCACGGATTGGAAATGGAAAGACTAACGGACGAGGAAGAGAGAGCGCTTCAACTCCTCACTTCCCTGCAAGAGCTCCGATTTAACTGTTGCTACAATCTCGTAGATCTTCCCACAGGGCTCCACAACCTTCCCTCCCTCAAGAGGTTGGAGATCTGGAATTGCGGGAGCATCGCGAGGCCGCTGGAAAAGGGTCTCCCACCTTCGTTGGAAGAACTGGCTATCGTAGATTGCAGTAATGAGCTAGCTCAGCAGTGCAGATTGCTAGCAAGCAAGCGGAAGGTCAAAATTAATCAGAGATATGTGAATTGATTACTCGGTGGCTTTTTCCACCTGCCCAACTGGCATGGGCTCGTTCAGGCGTTCAAGCTGCTGTAAATTCCATTGCCGCAATGACGACCTTCAGAACCGTTACACAATACAAAGGANNNNNNNNNNNNNNNNNNNNNNNNNNNNNNNNNNNNNNNNNNNNNNNNNNNNNNNNNNNNNNNNNNNNNNNNNNNNNNNNNNNNNNNNNNNNNNNNNNNNATGAGGACCCACTGCTCGCGGCCTCAGTATCCTTCTCAATCTCCACTGATTGGTAAGTTGCTGTTGGCATTTCATCCCCGACATCTACACAGGGGCGGACCCAGGGCTGGTGCCGGGTATGCACCGGCATACCCAGAAAATTCAGAAAAGATTTAGTAGGCAGTATGCATCAGTGGGCTGAAACTAAGCAAAAGCCCAAGAAGTAAAAGTCTAGCTGTTGCACAGCCCACCAGAAGATGATGTTCCCCTTTGGCTAGCACTCATGCGGTAGGGTTTGGAGCAGGCGTTGGCGGCGCTGCGACAGCGTGGCGCGCTGTGGCACTGTATCATTGATCGGCAGCCTCATGGCAAGCACGACGCATGGACGGTTTGAGCGTCGTGGCGCTGCGGCCGGACAGCGAGCACCGGTGGCAGAGGCTGCCGGTCACTGGGCTAGGCGCTGACTAAATCACCTGGTCCAGTTCCACTCATTATCTGTCCATGTCCAAGTATACTCAAACTTCTTCAGTTCTTTGTCTCTCTGATTTTTTTTTCTTAACAGATGGAGACATAGATTGATTGAAAATTGAAAACTATAATGAGCTAACAAGTGAAATCAATGAGAGTACAAACTTCAAAAATTGAATACATGTTTTTGTGATTTGTACGCTGAGATCAAGTTGAATCAATCAGATTAGAATACGAAGAAGAATATGGGTATTCTTTTTCTTTCTTTAGCAAAGCACCATTAGATTCTGCTTCATCAGGCCATGCCCTATGCTTCACATTTCTAATGGTGATGGGAAACCTTAGAACAGGGAGGGAAAGTAACTGAACAAAGTGAGTTGTGTTATTTTGTTCTTCAATTCACCCTCAGGATACACCAATACTTTCCTAAAATTAAGACTATATTTGTGTCATCATGTGCATATAGTGTTTGATTTGCCTCTCTTGATAGCTAGCATGGGCAAACCCAGGACAAAAATTCTGGGTCCGCCACTGCATCTACATACTCATCCAACTGCTCGGCCTGTGTAGTGATCTTGTCAGGATCCTTGCTCTCCTGTAAACAACAAAACACATCTATTATACAATTAAAGGAATAGAAAAAGGAGCCTCCACGTTCGCTCTCATGGCCTAGAAATTCTCACATTAATCGAAGAAAAAGAAAAACAGAGTCCATATATAGAAATACAATTTAGAAATAGTTGAAATTCGAAATTAAAAAATAAGGAATATTAGAAGATGAGACTAGAGTCCATATAGAAATACACTTTAGAAATAGTTGAAATTCGGAATTAAAAAATAAGGAATATTAGAAGAGGAGTATAGAGTCCATATAGAAATACAATTAAGAAAAAAAATAGAAATTCGGAATTAAAAAATAAGAAATATTAGAAGTAGAGTATAGAGTCCATATAGGAATTTAAAACTAACTAAAATTCGGAAAAAAAAAAGAAGCCACCACGTTCGCTCTCATGACCTAGAAATTCTCACATTAATCGGAGAAAAAGAAAAGGCAGAGTCTATATAGAAATACAATTCAGAAATAGCTGAAATTCAGAATTAAAAAAATAAGGAATATTAAAAGAGGAGACTAGAGTCTATATAGAAATACAATTTAGAAATAGCTAAAATTCGGAATTAAAAAATAAGGAATATTAGAAGAGGAGACTAGAGTCCATATAGAAATATGATTCAGAAATAGCTGAAATTCGGAATTAAAAAATAAAGAATATTAGAACAGGAGACTAGAGTCCATATAGAAATACAATTAGGAAATAGCAAAAATTCGGAATTAAAAATAAGGAATATTAGAAGTAGAGTATAGAGTCCATATAGAAATACAATTAGGAAATAACCGAAATTCGGAATTAAAAATAAGAAATATTAGAAGTAGAGTATATAGTCCATATAGAAATACAATTAAGAAAAAAAATAGAAATTTGAAATTAAAAAATAAGGAATACTATAAGTAGAGTATAGAGTTCATATTGGAATTTAAAACCAACTAAAATTCGGAATAAAAAGGAGCCTCCACGTTCGCTCTCATGGTCTAGAAATTCTCACATTAATCAGAAAAAAAGAAAAAGCAGAGTCCATATAGAAATACAATTTAGAAATAGCTGAAATTCAGAATTAAAAAATAAGGAATATTAGAAGTAGAGTATAGAGTTCATATTGGAATTTAAAACCAACTAAAATTCGGAATAAAAAGGAGCCTCCACGTTCGCTCTCATGGTCTAGAAATTCTCACATTAATCAGAAAAAAAGAAAAAGCAGAGTCCATATAGAAATACAATTTAGAAATAGCTGAAATTCAGAATTAAAAAATAAGGAATATTAGAAGAGGAGACTAGAGTAGTTATTACACATTAGTAGTTTTGAAAAGTTATTGCAAAATTTAAAATTACGTTGTCATTGTAATATATTTTAATAATATAATGAGAAAACATATATGCTATTATATGAGAGAAAATATAATGATGCTAGCCGCGTAATCTACGCGGACCACCATGCTAGTTAACCATTATAAGAGCTCATTTCACACATAAGCTAATAGCAACCAAGAACAAAGCATGCTGCTCACTATTGCCATCGTCACATCACCGTTGTCCACCATCGTAGCGGTACTGCCATTCACCAGCATATCACTATCATTAGCCACGGAAGCATCAATGACATCGGCATTTTCACCATTAACAATGGCAGCCCGTCGACTCTTGTTGAGCGCCTTCTTGAAGTTGTTGACGAATCGATCAAGCTCCCACTGTGTCTCGACATCCATCTCATCAATATCCAGCTCGATCTCACCCCCAACCAGCTCAGGATTGCCATTCCTCTTCCGCACAATCTGCAACACATTATGCATCTTCTCCTCTGGCAAGCTCTCCAACCCAACCCTCAACAAGTTCTTCTCCTCCAGGGTCATCTCCCTCTTGTTCGGCTCCCTTGCCTTCGTTTTCCGCATTTTCACATTCCCTGCCCTTGGTTTCACCTGCGCCGGAGCTTTCGCCGGTGGCAATTCCGGTGGCGGCACTGGCATCGGCGGCTCAAGGATCTTGAGTTCCTGCTCGAACCAAGACACCGACGCTTTGTACATCTTCTCAAAGGACGCGAGGAGGTCGCCGGCGAAGGTGTGGACCTCGTGTCCAGCAGGGTTGTACCGCAGCGCGTTGCTGAACGTGAGCCGGATGTCGGCGGCGAAGTCGTCGTGCGAGGGGTACCTTCCGGCGGCGAGGTTCGCCCTCACCGTGCCGAGATCCATGGGGCACTTGATGACGGCGTGGTAGTCTTGGAGTCCGAGGCGGTCGACCTCCACGGGGGCGTTGAACCAGATGCTCCGCTTGTCCTTCCGCAGCTTCGCCAGGATCTGGTCGCACCGCTTCCGCATCGCCGCCCTGAGCTTCGCCGGCGGCGGGGGGAGGCCCCGGCGAGGCGAGCCATGGGCGCTTCGGCGGCTTCTGCTGTTGCTGACCCCACGAGCCAATGCGGGAGATGAGGCGCGGACCAGGCCGAGGCCCAACTCGCCTGCGACTCCGCGAGGCCCATGAGAGTTCGTTTGGGCTATCAGTCCATTACGGACAAGAAGCCCGAGGGCGCGGCCCACATCCTTCCGTCTTCCCCGCCTTTCCTTCCCTGCCTCGTCGACCGCGTTATCCCGTCTCAAGTCTCAACTCCCAACCTGCGATGCGCCGTAGAAATTTGATACTCGTGTCACTCGTCGTCTTCCTTTGCTTCACTAATCACTCCAATGACGCGACACGCATCTCTCTCAAAAAGAAAAGGATTGGTATGTAACTGTCTACAAGTGATGAATTCATCACTCACGCAGTTCACTGCACATCGTCCCAGTACGCGCACTATCTTGGCAGCAAAAAGTTGTACCAGAATGATCTTGCGTTCTTGGCAGGACATGATCGATCAAAATAATCTCAAGCACTTTGGCTACACACAATGAACGAAATTTTGCAGCTCGGCAGCTCACCAAGGATGGGCGCAACTCAACCACGACTGAAATCGGTGCTGACACTTTTAGCAGCATCTTTGTGATTCAGCCGTGGTTTCTCCGGCGCGTCTCCTTCTGTTCAGAGAAAACCGAATAGTTCGGGTTCGGATTCAGTTCGAAGCAAGCATGGCTTAAAATCAGTTCATGCACACACAGCTGCCCCCTTGGCATTTGTGTGCACTGACACGATGCCGTCTGTCCTACGCGGGTTGGTAGTATGATGAAAGGGTTTGGAAACCGATCTAAAAAACCGTTCGGATCATCGGGTTTTTGACTAGCCATGAAAGTGAAATTGTCCGAAAAGGATAAAAGAGCGAACGACGTCGTCGGTCCAGCACAAAGCTCAGCGCTCAATCACGTCAGAGAAACCGATCACTTCGGGTCCGGGTTCGGTTCTGGAGAGCTAACTAAGGACTTACGGAGTGGTATGTTCAACTGTTCAGAGTATTTAACTTCACGGCCAATACGTTGTCGTCCACCAGAGTGCATGTGAGCGTCACGACGCATCGGATAATTTGACCGTTCGTAGGTTGCTGTTGGCGAGCACGGCGAAACCCGAGACGCGGGTTCGGTTTCGGTTAATCCGTTTCGCGGTCGCGCGCGGCCACGGGCACACGGCCATGGCGCCATGCCGCTGTCTCCCCTCGCTGGCTGCGACGCTTGACTATTTTTATTCTTCATCTCCATTTGATTGATTTAATCTCTCGTTGCAGCAGCAGGCAACGTGCAATCGGTTCGGTTTTGCTACTGTTCGGGTTCCCCTGGCCCTCTCCCCCCTATAAATACACGCCTCCAAAGTCCAATCCAATCCGCCATGAACACTCGGTGCTCGAGCCATTTCCAATTCCAAGCTTACATCGAATCACCATCCACGACAAAGAAGACGCATACGCTGGTGATGGAGCTCATGGCCTCCCTCATCAACATCTTGGCGCTGATCTCCGAGGCATGCCGCAGCGCGGAGAAGCTGCCGGCGGCGCTGATCACTGGCGGCGTCGTGGAGAGGCCGCGGCGGCGATCTTCGTCGGCCTTCTTCAAGCCGCCCGGTGGCGTATTTCAGCACCACGGCAAGGCACCATTCTACCTGTATTACGGCATTATAGGAGGCGTGGCCATCTTCGGCTTCGCGGAGGCGTGGGCCGGGTTCTGGGTCTCCGGCGACCTGAACGGCCGGCGCGCCGTCGGAAAGACGATACTGTGGGTGTCGATTTTGCCTCTTGTCTTGGTAGCTGCGCTCGGAGGGTTCGTCTTCATGAGATAGTTGCAAACCTATGTTAATTTCCTCTGTTTGTACGAGTGGGTGTAATCTCCTGTACCTCTGTGTGTAGTAGTTGTAGCGTGTATGCACTAGTTTTTGCTTTGTAATTTTTAGCCTGGTGTATTTATGATATTTCAGTTATTATGTGATGTAACAGTATGATTGTTAACTTTTACAAGGTTTTATGTAATTATACATAAGGTTATTTTTTGTGTGATACTCCCTCCGTTTTTTAATAGATGACGCCGTTGACTTTTTCTCACATGTTTAACCATTCGTCTTATTCAAAAAATTTATGTAATTATAATTTTATTTTGTTATGAGTTTCATAGTATTTCAAGTATGATTTATATCATATACATTTGCATAAAATTTTTGAATAAGACGAATCATCAAACATGTGAGAAAAAGTCAATGGCGTCATCTATTAAAAAACGGAGGTAGTATGTGATTATGCGCGTTTTCCTTGCATTTCTTTAGCTACGGATGTTGTACAGGTGTACCTCTTTTATGAGTATTCCTCCAATCTTCTGCTTATATCCTTCTCGAAATCATGGCAGTAATCAACCAATCATAATCTTAAAAGAATCATGGTAGACGCAGAGCAACCAGTTAGTACATATTTGAAAGAACAGGCCCTTGCATTGCAGGGCCGTATCCTGTAGGCTGCGGTGTTTCAAA
>Orufi_4_nlr_31
AAAGGAAAAAAAAAGAGTTTGAGTAGGAATACAATTTTGAAATGACTAAATTTCGAAATAAAAGAATATTATTGAAATAATAATCGAACACAACACGAGTTTAATTAAAATTCGAAATAAACAATAAAATAAATTCCTAAATTAGAAAAAAAATTAAGTAGAAATACAATTTACAAATAACTTAAATTTGGAATAGAAATAACGAAAGTTGAAAAAAAACAGTCCTTCTAAAGCCCAACTCGGGATTGAATTTGTCAGGGTTACAGATAAGGCATACCTCATATCCTACGACTTACGAGATATATCGATTAGGTATACCTTCGCGTATATGGATTGTTCCTGTAAATGTCACATGGAAACTACTTCAAATTATAGAAAATATCTCTACGGGTCAAGTGATTTCCAAAATCCTACTCGGAAAGGATAGAGTTTCTGTTATACCGTACCAGGTCCGATATCCTCAAGCTTTTCTTGGGGGGCAAGATGATCCACGGTATAAAAGGGACCCCTGGGAGGGGTTCAGGGAATCGTATCTCATCTTCAACACACCTCCCGAAGTTTATGAAGCCGGAGTACACGGAGCCAACTCAGTGGGAGATCTCGTCGAATCTCTCGACTACGATCTCGTCGGTACCATCTGTTTCGACTACTCTCTTTGTAATGTGTTCTCATCATCATCAATTCCATATAAACTGGACTAGGGCTATTACCTGATAAGGGCCCTGAACCAGTATAATCTTTGTCTTTTGTCTGCTTGATGTCGTACTACATAGACCCTCGTTCCAATGTACCCCAATACTCTACTTATCCGGTCTACGAGTATCACTCGTCGACAGATTTAAATTTAGAATTAAAACAAAATTAAATTCAAAATTAGACTAGAAAAAATGCCCATGCGTTGGAACGGGTAAACAAAAATTATATCCAAGATAAAAATATTATCTGATTAGGGTTTAGTTTTTCATGATATGAGCCCTTTAAGAAAATATATTCTGAAATAAAGAAAGAAAGTTCTAAAAAAAGAAAAGAAAAATCGAAAGGAAAAAAAAGGCCTTGTCGGACCCCCGCCGGCTTGCTAGGGTATTCACGCACATAGCCCATGAAGCGCGCGCGGCCCAGCAGTGCTGCGGTCCAAGGGATTTTGGACTATTTGCCACTTTCCCGGATGGCGTGTTCTCAAATGCCACTCTTCCAAATAACTTTGCTTTTTTTACCATTGGAGAGAGATGATTTCTTTCTCATTGGCCATTTTTGAGCTGGTGAGGCGCTACGTCACCAGATATGAGGGCAAAATGACCATTTTGCCTTTCTTCTTCCTCCAGCTTGGGGTCTCTCTCCTTCAACCTTCTTCCTGCGCATGAGCTGGTGATGCCATCACCACCAATGCCAAACCATCAAGCCAAGGCCAGGACGACGTGAAGAGGACCTCGAGCGTCCCGCTGCCGAATGGCTATGGAGGAGACGAATGACCCCTGGCTCTTCTACCACCCAATGTGCACCCTCACCTCCTGCATCGGGCAGCGAACAATGAGGCAGGGGAAGCCCTAAGGCTGGGTCTGACGCAGCCGTCGACGTCGGGGGAGAGTGGAGAAGATCCGAGAGGAGGACGACGCTCTGTGCTCAGAGGACAACGATGACATCGATGATGGAGTGAGGCACCAGCAATGGCATCACATTGCCGGACAGCCATGCCCGCTGATCCTTGATGACGTTGGCAGTAGGAATAGAGGAGGGGCTGGGGATGTAGGGAGTCGAGTGAGGGAGGGAGGAGCACAAGGCGGGGAGCTCGCCGGAGCCTAAGCAGCTCACTGGCAAGGAAAAGGAAAGATGTAAAAGGGACTGAGGAAGGGGAGGAGAAATGAATTAAGAAGAAGGACAAGATAGTCATTTTGCCCTTAGATCAGGTGACGTGGCGTCTGCCAGGCTCAAAAATGGCACACGAGCAGGAGCCCACCGCTACTCCTCGCAAATAAATATGCATATCTATTTCTAATGTGATGCTAATTTTATTTCATATCATATTTTAGGGTCTCAAATATCACAAATATAAATATGCAACGCTAATTTAAATATACATATGTAGAAATGAAAACAACACAATTTAGTTTTTTTATTTTACACCATTATATTAGATTTATTATTTAAAAATAAAAAAATTATCGTATATACGGATACATGAGAAACATATAGCTATTAACCAGAAAAAGTACTCCATACGTACATATGATTTAAAGAACAATGATGATTACGTATCATTTGCCGGAACAATAGAAAACATACTTATAATAAAGCCAAAAAGATTGGGAGTCCTAAAAATAGAATTTTTTTCAATTTAAAGATAAAATATAATAATCTTGAAATTTACACAAATATAATATAAAATGTCCAATCAATGCTTTTTAAGTGTTCTATCTTTTAAATTATTTTAAAATTATATATCCAATTTGTGATCCCGTTGTATTCCTTTAAATCAATAAATTGATAATGTCTATAGCCCTAAATACATCAAAACATATGGAACCGACAAGTAATAATTAAGGATTTTTAAAATCTCTACAACAATAAGGAGGGCAGGCAGCAGGCGGGCTGTAGATGAGTATAGTGGCGAAGCCACTAACGATTTGATGAGACTTATAAAAAGTAAAAAAGGAATACAAACAATAATTATATTCTAATTTTAAAGTCCAAATGACAATAAAGAGAGGTGGTAGTGGACGGCCGTAGAGTAGTAAATTGGTGATGTTTAAAGATACTTCTAAAAATTATGAAAACGAAACCCAACAAGACAATAAACTCTAAAAACTATAAGGCTTAATTTTTAAAGTTCTAAAGAGGATGAATAGAAACAGAGGTAGATCGAGTAAGCAAAAAAAAAGTGTCAAAAGAGTAAGGGGTAGCGACTAGCATGGCTTTTAAAGAAAATATAAAATTATTAGAATCAAGGGAATAAAATTTTAAATAAAATTATATGTAAAAATATATGATTTTAAATTGATGCTAGCCGCGCAATTGCGCGGGCTGCCCAACTAGTTTTGTTCAATTTAAAGATAAAATATAATAATCTTGAAATTTACACAAATATAATATAAAATGTCCAATCAATGCTTTTTAAGTGTTCTATCTTTTAAATTATTTTAAAATTATATATCCAATTTGTGATCCCGTTGTATTCCTTTAAATCAATAAATTGATAATGTCTATAGCCCAAAATACATCAAAACATATGGAACCGACAAGTAATAATTAACGCTATGATAATAATTTCACATCATATCTTAGGTGTAAAAAAACTTGATGAATATACAATGCTAATTTAAATGTACATACGTATTCTCCAAATTACTAAAGGTGTCTCATGTCGTTAGAAAGAATAGGTGTTGAAAAGAAACCAGACACTGAACTAACGTGCATTACACTATAGATATCTGTCAAAAATATAATACGGTACTTTGGAGATTATCGTGCTAGTATTTTAAAAAATTACTTTGTCTCAGTTACATATAAATTATTCTATTGTTTTAGAATAAAATTTAACTCCTCCGATTTATGTGACAGAGGAAGTATAAGTAATATAAATCATCTTTGGCTAGATGAAGTAGTATCATTAGCTATTGCCCACATTGATATAGATGTTAATGAATCTAGACACCTATGTGTCTAGATTGATAGGTGTCTAGATTCATTAACATCTATATAAATGTGGGCAATGCTAGAAAGTCTTATAATATAAAACGGATGAAGTATATTTTTAATAGAAAATATATTTTAGAAATATATAATAAAATTAAAATGCTACTTAAAGTAATCTATGGCATACAAAATAAAAAATGTTATATAAGTTCGGAAACTCGAAAAATTTTAAAAATAGAATCACACATAATACAAATAGCTACGAACCAACTCCATTATTGTGACACGTTTGTTTCTAAGAAATTTAAGGATATACAGTTTCTAGTAATACGACCAAACCAGTTATTAACAAATACACGTTTAAAATAGATTAAATAAATATTTCAAAAATATCATCCACACATAAATATTCGTAATAAAAATTCTAACAACATTAAACAACATGTCCGTGCGTATACACAGGCTACATTCCTAGTAACTATAATAAGTCCATTTGCCCTTTGGTATGGATTAATAGTCAACTAATGCATTAAAGATTTTACTATGACCACTGCTAATAAAAAAAGGGTGCGATAAGAGTAATTTGAGGATGATGTAACCCGCTTTAAAAATTTTATTTCTATATAAGGAACATCTTTTTAAGTTATCGCATACGTAGATGCGTTTTAGCGCGTCAGCCATTATGATGTAGATCATGGTAATAAAAGTCAAATATAAAAACGGAGAATTGAAGCTCTGTAATCTTCAATAGAATGTTTACGTAGCCACATAAGGCACGTACTTCCTCCGTTCCACAATATAAGTCATTCTAGCATTTCCTATACTCATATTGATGTTAATGAATCTAGATCTAGATTCATTAACATCAATATGAATGTGGGAAATGCTAGAATGACTTACATTATGAAACGGAGGGAGTAGCTCTTAATTCCGCTGAGTTAACCGTCTGCGTTTATCTGCTTAAGATCGTGTTATATCGCTGACTTTGCTAATTGCCGAACCACGATCACATTCTTTTGCAGTGCCGGTGAGGGTGCACCAAATGCACCTGGTAATTCAGTTGGCAGAAAAAGGACGAGGATGGATGGCACTTGAACACTCCACGAGGCAGTTAGCACGCATCCTTGGAACAGGGGTGAACTCTCCAACATGATCCAACATATGACTCATCAGTTACAAGAGGCTGTAAATGGGGTTATGAGGCTATGTGGGTATGCAAGTTTAAATCAGAGCTGTGAGAGTACACCCCTGGCCCCAAATGCAATAACATCATCTTATCCTCTTGAGCCCAAAATGTATGGGAGAGATGCAGAGATGGAATCCATCAAAAATCTGATCATGGGAAATAAATCCAATGACATAACCGTCCTACCAATTGTAGGCATAGGAGGGATAGGGAAAACCACTCTGTCCCAACATGTTTATAATGATCCGGAAATCGGAAATCAGTTTGAGATCAAGATATGGGTCCATGTATCTGATAAATTTGATGTGGTTAGGATCACAAGGGAGATTTTAGGGTGTGTCTCCAACCGAAGTTACCAAGGAATAAGCAACTTTAACATGCTTCAGCAGGATCTTGAGAAACACATGAAATCTAAGAAGTTTCTGATTGTTTTGGATGATGTCTGGGATGTCACTACAGAAGACTGTTGGAACAAACTACTGGGTCCTTTAAGACCTAATCATGTGAATGCATCAGAAGTGACAGGTAATATGATCATTGTGACAACTCGAATACTGACTGTCACTCAAAGGTGTGGAACGGCAGGATCAATAAATTTAGAAGCTCTGGAAGATGGTGATATATGGTCACTATTTAAAGCATATGCATTTAGTACTGATCAACATGGTAGTAATCAAAATTTAGAGAATCTTGGGAGGAAAACAATTAAGGAGCTAAAAGGCAACCCCTTGGCAGCAAAAACTGTGGGCTCCCTACTACGAAGAAATCTTACTGAAGACCATTGGATCAACATTATAGAGAACAAAGAATGGCAATCCCTGAAACATACTGATGGCATCATGCATGTGCTGAAGTTCAGTTATGATTATCTACCTAACCAGCTACAGCAATATTTCTCTTATTGTTCTCTTTTCCCCAAGGGTTACTCTTTCAGTAAAGCACAACTGATAAAAATATGGATTGCTCAAGGATTTGTGGAAAAATCCAGTGAGAAGTTCGAGCACAAAGGATGGGAATATCTAACTGAGTTGGTGAACTCGGGTTTCTTTCAGCAAGCTGAAAGTTGGTGGTCTTCATCAGTAGTTTTTGTTATGCATGATCTTATGCATGATTTAGCACGACTGGTTTCACAAACAGAATGTGCAACTATAGATGGATCAGAGTGCAGAGAGTTAGCACCGAGTATATGTCATTTGTCGATAGTAACTAATTCTGCATACTGCAAGTATCAAAATGGAAAATTATCTCGTAATGAGGAATTTGAGAAAAGTTTGATGAAAGTTATGTCAAGGAGTAAGTTGAGGACATTGGTACTAATTGGGCAATATAACCATCATTTTTTTAAATCCTTCCAAGATGCTTTCAGGGAGGCTCAGCATTTGCGACTGCTGCATATCACTGCAGCTTATGCTGATCTTGATTCCTTCCTTTCCAGTTTGGCGAACACTACCCATCTCAGGTATCTAAGATTTAAGAACAAAGAGTCCCATGGAGCTTTTCATCTTCTCTTAGAAAGAGTGACCCACGAAGCTTTGCCCCATGCTCTGAGCAAGTGCTACCATCTTCAAGTACTAGATATTGGTTCATATGGAAGTCCCCTTATACCTGATGACATAAATAATCTTGTCAGCCTGCGGCATCTTGCCCAAAAGGGAGTGTGTTCTTCCATTGCTAGCATAGGAGAAATGGCCTCACTTCAGAAGCTAACAAATTTCAAGGTTGAGAATTCTATTGGCTTTGAGATAACACAACTTCAATGCATGAGCGAGCCCGTAGAACCGGGTGTGTCTCGACTTGAAAACGTTACAACTCAGCAAGAGGCCAGTGGAGCAAGCCTGAAAAGCAACCATTGCTTGGAGGGACTACATTTGTTCTGGAAGGGTGTACAGAATGGATATGACAGTGACGGGAATAGATACGACAGTGGTGGGAGCTCTGAAAATGAATGCGATGGTAACATGATATCCGAACCTTCTATGCACTCAGAAACAGAAGGGGAGAGATTGCAAATGAGTGATAGCAATGGTGCCCCTAGTTTAGATCATATTCTAGACATAGCAAGTGAGGAGCTTGAAGGTCTTGAACCCCATCACAACCTCAAGTATCTACGGATATCTTGGTACAATGGAACTAAAGCCCCAACTTGGCTTTCCACTTCACTTACCTATCTGCAAACACTTCGTCTAGAAAATTGTGCAGAATGGCATACACTTTCTTTAGAAGGGCTATCATTGCTTAGAAAGCTTGTGTTGATCGAGATGAAGAATGCATCGGTGCTCTCAATCCGTTCACCGCAGGATATTATTTTAATTGGAATGCAAAACTTGCATACGTGCTCTTGCACTTCCATGGTGGACTTCAACTCCAGTTTAAGGATCCTGGAGATTAAAAGGTGCCCGGTTCTGAAGGTCTTTCCGTTGTTTGAGAACTGCCGTAACTTGGGGTGCTCATGGTTGCCCCACCTCAGCAACCTCACCATCGATGATTGTCCTGATTTCACTGTGCCTCATCCTTTTCCCCCTTCAACTACTGTTTCAGAGTTCTTCATCAATGGAATTTCAACACTTCCAACGATGAGGTCATACGAAGGAATATTTTATATTAGGAGTAACTCATTTTCTGATAAGCTGACAGCGATGGATAAAACAGTGTTGCCCTACCACAACCTTAGTAGGTTTGTAACTACTTTGCATATATCACAATGCCGAAATCTGAGATATATTTCGTTGGAAGGACTCAGGCAACTGATCCATTTGAAGAGGCTGGAGATAGACGAGTGTCAAAATCTTTTCTCTTCAGATGTTCCGCAAGAGCCTACTTCTACCCGTGAAGACATGGTAGCTGGAATTGGAAATCGCAATGACCGCCCATCTCTTGAACTTGTCAGTATTACAGAATGTGGAATAACGGGGAAGTGGCTATCTCAGATACTGCAACATGTGCAGGGCGTACAGGAATTGACATTAAGAAATTGCCTGGCGGTAACGAGACTATCGATGGGAGAGGAGGAAAAGTGTCAACTAGAGCTTTTGTTAGATCTTGAGGCTTCCTCGTCAAGACATCCAAGTGACGCTTCGATAAGCTCAGCTGAAGACGGACTCCTGCGAATTCCGTTAAATCTCGTCTCCTCTCTGAAGAAGATTCATTGCAGTTGTTCAGACAAATCTCGCAATTTCAGCTTGTCTTCTGTGCATAACGGCAAAAATGATGACCAGGCGAGCGTACATGATTATTCCCTACAAACGGCGCTACCCTGTTTTATAGGGAAGCCCGTCCGCCTCAAAAAATTACTAGTGCAGAACAACGCAAGTTTGGAATGTCTGCAGTTGCAATGCTGCACGGCACTTGAAGAGTTGGAGATTCGAGAATGTCCACAGCTCACCAAAATAGAGGTCTCGCAATCCCTCTGCAATCTCAGGTTTTTGAAAGTATACAAATGCCCCAGCTTGTCCCCATCTTTTCTTTGGTTTCCAGGGCGGGTTGATGAGTTATTCCCTCGATTGGAAAGACTAGAGATCGATGATCCCAGAATCCTTTCTACATCGTTCTTCAAGTACCTTGGCTCCCTCAAACGCCTAGAGCTTGAAAAACACAGACGCGGAGAGGAGAGACTATTGGATGAGCAAGAGAAAGCGCTTCAGCACCTCTCGTCCCTGCAAGAGCTCAAATTTGCGTGCAGCGAATTCATAGATTTTCCTGCCGGATTACACCGCCTTCCCTCACTCAAGAGGTTGGAGATTTGGCATTGTACTCGCATCACAAGGTTGCCAGAAGAGGGCCTCCCACCATCTCTGGAAGAACTCGATATCAATTTATGCAGCAAAGAGCTAACTTACCAAGGCAGAATGCTACCAAGCAATCTGAACGTACAAATTAAGCAATACACAAGGGTCCGGCGGTGATGTACGAGATTGCCATATCATGTAGAAACTAGAGTAGACGTGTCTACTTAATTTTTCTATCATTTTTGTCTATTTTTCCGCTCCCACAATACTCCATGTGGTTTTTTACATCATGGTTCTCGGCTTCTAGCAACATTGTGATAACACTACCCTCATCTTATTCTCTATTGTCAGATCAGATTTTATTTTATCTGACAGACGGTTTATTGTGATAGACACTACTAGACGTCGAGACTATTTAATGGAAAAAAAGTGTGGCAAGCTGTTCAATGAACAATATGTGATTTGATTACTGGAGAGCTAACAGGAGCCAAGAACAAAGCATGTTGCTATTACTATTGCCATTACCACCTCACCGTTGTACACTTCATCAGCACATCATCACTATTGTTAGCCAAGAAAGCATCAATGACATCAGCATTTTCACCGTTCAACAATTTGCAGCCCGTCGATTCTTGTTGGAGTTGTTGCAGATCGATAAATCTTCCACTGTGTCTCGACATCCATCTCATCAATATGCAGCTCGATCTCACCACCAAGTGGCGGACCTAAGTATTTTGTCGTGGGTGTGCCCACACAATCCTCAAGAGCCGAATCAGAGTCACTCATACACACAAATACACAAATAGGGTAAAAGATCTTAGTTTACCCCCAAGTATGGAATAGATAGTGTAGGTCATGTCTTACATAAGACAAACAATGAAAAGAAATTATGTTTATAAGATGGTTTTTGTAGCTTAGAAATTGCTTGCACGCATCATCATTCATTCATGTCTAATCTTAAAGAAAATTTCTCTCAATGACGTTACTAATCTTTATGCACTTGATCATCTTCATTTTTATCTTCCTACAAGGAAAACGAACGCTCATTTGATCGATTCAATTTAATCTAAATCACAAACCCAGGTCCTCTTTGAACTTATTGTTTTCACATTTCATGAATATGAATCATCCAGAGAAAGTAAATTCGCATGCGCCGTGCCACGCCGCCAAATGGCCAACAGGAAAGTACGAGACTGGAGATGAGAAACAGAGAAAACTAGTGAAGTACCCTACAAGCGCACGTGCACGCCCGATGGATTTGTGTGCTGGTGAGTCAGACTATGCAGCTAGGCCTTGGGCTTTTTTTTCTGCATTTATATGTGGAATAAATTCATTTGAGGTCCCTTAACTTTATACCAAATCCGATTTTCGTCCTTCATGATGAGGACACAACTAGCTCGGATATAACCTTGACTATCTTATGTATTACTCAACCAAATGTGCATATATTCTATATTGGATTTACTTGTTATATATTTGAACAAACATTGCTACACAATGAGTTTCGTGTGTTTTTTTTGTTTACAGAGATACTTGCTTTGGTGAAGGAAAAGAGACCGAGCGTAACGAATGCATGGATGATCAAAGAAGTTGATTGGGGACCAAACTAAGACCTTCTCCAAGTCTACTTCCATCTCACCATGTCACTTTTGGTCTATAGAAGACAAGAGATAAAGTTTTACACGTTTTGCATTCGGATTCGGGCCTCCTGATAGCATCAACTTCAAATGGACCTAACTGCTGATCTAGAAGGATTTTCGGTGCCTATGAGTACTTGTTAGAAAGCTTATGGAGTCTACTTTCATATGGTTTTGGTCCCGTGTTAAAATTCCTACCGAGCTGCCGGGAATCTGCAAAATAAGCCACGTATCTCATCCAGTCCGAATCTGATTTGGGTTTTGGGCCTTGTAATTGTGTCATGGACTTAGCCCAAGGGGGTGTGCGCCCTAGGGCAACCCTAGGACATCCCTAATTATATTTGTTCAGTAGTCGTCATCGTTTTAAGTCGGTTTTTGCTTAGATTAATCTGTCAAGAATAGTATCGCCGTTAGATCGGTTTGTGGAACCCCAAATTCGAGTGCTTAATCATTCATATGCAATTGTGTTGCAATCTATCTCGTTCTTGCTTGTGTTCTTCGATTCGCATGTAGGGATTAGCCTTCTCGGCGAGATTAACCAGGTTTCGGCACGGTTGATAACCAGATGAGACGTGGTGCTGCGATTTGCGGGGCTAAGTAGCGTGTTCGTTCAGAAACCGGATCGAGTTTTGTCGCCATATTGTTGATTATACGTACCAAATATTGTGCTCATGTTGTAAAAAAATTTTTTTACCCCCTTTCCATTTCGAATACCCAATCTTAAAATCCTGGGCCTGCCCCTGAAGGGAACAATCACGATTCCATGGAACACTAAGGTAGCTTGTTAACTTCCCCAGGAATCTAGAGGATCACTTAATAAATTTCTAGTTGGATTATATAAGTTGTTCAGTACATCAAACTTATATGCATATAGAATTGTATATGTGTGATGAAGCTTATTGGCAAAATTTGCTATGAGACATCCAAAAAATATATAATTAGCTGAGGTACACCGCAAGAACGCGTACATGCTGTGGGACACCGAAAAAACTGGTAATTAGCCTGCTGGACACCCATGACATTATTTTATAATATCTAAGAAAAATGAGAGAGAAACAGTTACAAAAGTATGATTTTATCCTTGCCTGCCAAGCCCTACTCGCATATAGCAACCGCACCCCCAGTCGGGGGGGGGGGGGGGGGGAGGGAGTATGCACACCTAGGCACGGACTACGCATCATTCCCACACTCGTCGCCACTTCAGCGTGAGGGCCACGTTGGCGCCCATGCTCTGCCACACACCACACTTGCACGCGAGCGCAACGTGGACCACCTCCTGGTTCATGTCTTGGCCACCACGACGTCAGTGCTATATGCGAGACACACATGGCAAATAAGGGCAAAATCATACTTTCATGACTATTTCTCTCTTCATTTGCTCTAGTTATAATAAAATAATATCGCAGGTGCTCAGTAGCTAACTACCAGTTTTTTACGATGTCCCACAACAGATATGTGTTCTTGCAGTGTCTTCAAGCTGATTACACGTTTTTTAATGTCCTATAATAAATGTTGCCAAACTTATTTGCATATAGAATTCTCATGGAAACATATTCGTTCTCTTCGCTCCCATTACAATAGAAGGAGATCGTTAAAAGTGCATATATGTGTAGTTAGAGTTAGAGTCAAACACGAACCATGGATACAAGGTATAATCATAGAGATAAATCTATTCTAGCATATATTTTACTCCAGTTTTTATCTTCTCTCTGTAGTCAATGCAATACAATATAATACAACTGATTATAGGGTTTGTCTATATTTGATATTTTCCATGGAAATGCGCATGTGCAAGAAAATCTCGATTTCTGCGCGCCATCCCTTAGTCGCAGGTGGTTCGAAGAACACATGCGGATACGAGTTATCGACGGCTTACAAAAATGTTTTTTTAGCAGTGTTAACTTCGCCAGAGAAAGATAGAGTACTACGTCACTAAATCATTTTCAAATTGGATTAGTCGTTTACCTACCCTGTTTGTTGACTTCTCCAAGAAGCTAGAGGATCACTTAATCAATTTCAAGTTGGATTAAATATGTAGTTCAGTACATGAAACTTATTTGTATATAGAATTGTACGTGTGTGATGAATTGGACTACTAAGCTACCACATCCATCCCATTTTAAACGTAGTCATCTCTGTCCCATTGTCCCATTTAAGCCGTCATGAGTTTTCGTGTCTAACTTTAATAGTTCGTTTTATTTAATTTTTTTATGATTAGTATTTTTATTGTTATTAGATGATAAAAATATGAATAGTAATTTATGCATGGCTTCTATTTTTTTTTTTAAAAAAAAAAATTATATAAGACGGACAATCAAAATTGAATACGTAAACTCATGACTACGTTTAAAATAGAACGGAGGGAGTACTGGTTTAGACGGTCATCCGTCGGTACTTTGCACTCTCTTATAAGTACGACACTAGACACTGCGTACAATGGCATTGCATGCTCACAAGTCACAAACCATGGGCAACGCCATGCTGCTGCTCCTGCCCTTGCTCTCCCTGATCATGTCCTCCGGCTCCCTGGCCCTGAACCAGGACTTCTGCGTCGGCGACCTGGCCCGCGGCGACACGCCGGCCGGCTACCCGTGCAAGCCCGAGGCCACCGTCACCGCCGAAGACTTCTGCTACCGCGGCCTAGCCACCACCGGCCCGACCGTCAACCCCTTCAACATCGCCCTGTCCTCGGCCTTCTCCACTAGGTAAATGATTACAATTTCGGCTCGAAATTATCGTAAATTAGGACACCTGGCTCCTCCCCCTATCCTAATGATTATCTCATCGGAATTTTTTAGTTTTTTTAAATTGATCAAAATTTGTTAAGATTTAGTTAAAAGTACTAAAATTTTGTAAAATTCAAAATGTTACCGAAATTTTTGACCGAAATCGAAAGTGCAAACCAGGTTTCCCGGCGTGAACGGGCTCGGCATCTCCGCCGCACGTGTCGACTTCTCCCCCGGCGGCATCGTGCCGCTGCACTCCCACCCGAGCGGCACCGAGCTCATCTACGTCGTTGAGGGGACCCTGTCCGCCGGATTCATCAGCTCTACATCCAACAAGGTGTACACCAGCACGCTCCGCAAGGGCGACCTCATGGTGTTTCCGCAGGGCCTCCTGCACTTCCAGATCAACGACAACGGTGGCGGCGGCGACGGCAACAACGCTACGGCGGCCATGGCGGTCTCCTTCTACAGCAGCTCCAACCCCGGCCTGCAGATCATGGACTTCGCGCTCTTCGCCAACAACCTCCCAACCGATGTCCTGAGCAAGGTCACCGTGCTGGACGACCTGGAGATCAGGAAGCTCAAGTCACTGTTTCGTGGGACCGGATAATCCATCGGTTCTTAATTTGGTCACCTCACGACCGGCAGGGTCGGTCAACATGAATCGGTCGTCGTCGTACG
>Xa1
[truncated: 506,579 more chars]
